# Supplementary material for: Common molecular mechanism and immune infiltration patterns of thoracic and abdominal aortic aneurysms
Source: Front Immunol. 2022 Oct 21;13:1030976. doi: 10.3389/fimmu.2022.1030976 (PMC9633949; doi:10.3389/fimmu.2022.1030976)
Supplement: Supplementary file 1 [file Table_1.xlsx]

## Sheet: GSE57691
List gene symbols matrix information of the training datasets (GSE57691 and GSE26155) and validation dataset (GSE47472)
GSE57691
geneNames	GSM1386783	GSM1386784	GSM1386785	GSM1386786	GSM1386787	GSM1386788	GSM1386789	GSM1386790	GSM1386791	GSM1386792	GSM1386793	GSM1386794	GSM1386795	GSM1386796	GSM1386797	GSM1386798	GSM1386799	GSM1386800	GSM1386801	GSM1386802	GSM1386803	GSM1386804	GSM1386805	GSM1386806	GSM1386807	GSM1386808	GSM1386809	GSM1386810	GSM1386811	GSM1386812	GSM1386813	GSM1386814	GSM1386815	GSM1386816	GSM1386817	GSM1386818	GSM1386819	GSM1386820	GSM1386821	GSM1386822	GSM1386823	GSM1386824	GSM1386825	GSM1386826	GSM1386827	GSM1386828	GSM1386829	GSM1386830	GSM1386831
A1BG	0.187079	-1.07779	0.41392	-1.19042	-1.11928	0.0823941	0.145429	0.0124927	-0.0998287	-0.0041976	-0.00737477	0.0168562	0.40799	0.267566	0.374241	-0.210984	0.155027	0.207384	0.235627	0.121338	0.20732	-0.942468	0.379098	-1.24814	-0.902037	-0.805755	-0.857499	-1.15071	-0.634374	0.316901	0.274041	-1.17186	-0.943966	-0.231687	0.155634	0.15266	0.0981352	0.594149	-0.061255	0.439172	-0.123356	-0.0144966	0.568588	0.189972	0.161873	0.432443	-0.0494528	0.55512	0.599021
A1CF	0.419797	-0.948584	0.477079	-0.934324	-1.19211	0.0299534	0.24022	0.232368	-0.0585778	-0.0613682	-0.0250278	-0.110968	0.482893	0.0828563	0.452027	-0.113151	0.256068	0.187917	0.125873	0.138879	0.290011	-1.29691	0.469119	-1.0428	-0.991856	-0.578396	-1.12297	-1.21199	-0.535331	0.478654	0.332482	-0.987058	-1.16285	-0.263288	0.129458	0.189684	0.24832	0.607593	0.0208065	0.49486	-0.0673819	0.0341366	0.511015	0.176035	0.0694135	0.226507	-0.178457	0.452796	0.7037
A2M	-3.75623	-0.312673	-3.266	-0.462462	-0.863015	0.137951	-0.123842	0.224185	0.300542	0.571325	-1.3175	-0.130836	-3.70364	-0.985404	-1.18902	-0.168457	-0.820896	-1.02693	0.123843	-0.153997	-2.71193	-0.177684	-3.05022	-0.135033	-0.908745	0.0939856	0	-0.237741	0.0217056	-3.1583	-2.87046	0.209405	0.131142	0.170739	-0.145616	-0.49886	0.676138	-0.85879	0.519989	-1.28627	-0.0972796	0.365762	-1.7496	-1.53953	-0.151681	-0.649212	-0.621875	1.04189	-1.08327
A2ML1	0.401806	-1.14196	0.617732	-0.616816	-0.969759	0.107276	0.149491	0.0888209	-0.141376	0.00888252	-0.0111442	-0.112177	0.59283	0.177943	0.317863	-0.181453	0.377769	0.165081	-0.0708594	-0.00888252	0.349946	-0.622823	0.62326	-1.10049	-0.594352	-0.550109	-1.04126	-1.26632	-0.449845	0.746472	0.489367	-0.775529	-1.09672	-0.342774	0.0652533	0.324746	0.121402	0.67571	0	0.338259	-0.0399184	-0.0659709	0.445362	0.0749264	0.0837307	0.167943	-0.0160022	0.698565	0.728641
A3GALT2	0.267626	-1.08978	0.481108	-1.27225	-1.25055	0.168896	0.215711	0.426791	-0.0971053	-0.00343371	-0.0278838	-0.125326	0.635937	0.351736	0.420835	-0.040426	0.378229	0.337083	0.289674	0.0310116	0.252805	-1.47937	0.419129	-1.30687	-0.896301	-0.639579	-1.06158	-1.15379	-0.461573	0.41202	0.340219	-1.00236	-1.23825	-0.241572	0.151639	0.148532	0.213272	0.728134	-0.15391	0.418116	-0.159311	0.224963	0.484392	0.112853	0.205229	0.735187	0.105285	0.489289	0.752264
A4GALT	-0.105068	-0.487479	-0.566969	-0.852721	-0.329349	0.0590875	1.14626	-0.295332	0.299155	-0.131874	-0.864876	-0.266577	-0.631718	0.108518	-0.0759671	0.0361335	-0.354541	-0.313781	-0.0200074	-0.286338	-0.523814	-0.47313	-0.316061	-0.256959	-0.802764	-0.921092	-0.472147	-0.844352	-0.787594	-0.22786	-0.31429	-0.169815	0.10366	-0.262545	-0.0373044	0	0.707494	-0.3085	0.683389	0.448627	-0.0754008	0.577885	-0.711712	-0.0780053	0.0713372	0.319502	0.0208998	0.270974	-0.362088
A4GNT	0.256384	-0.410798	0.349143	-0.818469	-1.1686	0.189355	-0.0218699	0.0507891	-0.148063	0.0251267	0.150051	-0.192758	0.343596	-0.101557	0.3203	0.0854242	0.327616	0.339758	-0.0791461	-0.0086019	0.110027	-0.272482	0.249007	-1.28184	-0.587817	-0.928018	-0.692865	-0.165055	-0.56282	0.312443	0.331971	-0.834837	-0.982457	0.163105	0.0396514	0.366539	0.392062	0.318264	-0.11654	0.21219	-0.264298	0.124952	0.341991	0.0413542	0	0.0560303	-0.118455	0.382622	0.718132
AAAS	-0.0267582	-0.252424	0.217354	-0.595803	-0.388083	0.594079	0.247108	0.225182	0.149855	0.123184	0.0129867	0.0746551	0.265666	0.458181	0.502377	-0.182734	-0.0222411	-0.0636268	0.233655	0.0494056	0.0292244	-0.331471	0.205651	0.00652123	-0.172491	-0.0756106	-0.121321	-0.446212	-0.50122	0.332113	0.223616	-0.549607	-0.476702	0.20596	0.190224	0.236788	-0.116323	0.177004	-0.0791645	0.636169	0.0582671	0	0.0988598	0.572143	0.0600095	-0.151991	0.193106	0.275275	0.278794
AACS	0.791547	-0.0693736	0.518101	-0.0311646	0.0882668	0.13568	-0.00157976	0.0677438	-0.403671	-0.221541	0.037364	-0.121007	0.375176	0.215692	0.259496	0.143051	-0.0214639	0.00157976	-0.2443	0.0252867	0.44572	-0.570739	0.426484	0	0.0926247	0.598166	0.00561237	0.445136	-0.21567	0.560683	0.389833	0.142261	0.0121145	-0.280277	0.0267463	-0.07445	-0.0990772	0.139704	-0.223514	0.104983	-0.179271	-0.305344	-0.0443315	0.116828	-0.164793	0.0120139	0.0358009	-0.0629878	0.245592
AADAC	0.366044	-1.17687	0.468832	-1.00575	-1.70484	0.00769949	0.296211	0.273481	-0.156764	0.00306845	-0.00306845	-0.123035	0.510025	0.127597	0.551795	0.0436149	0.187333	-0.0634551	0.168221	0.140726	0.320032	-0.869503	0.593099	-1.29732	-0.819967	-0.645675	-1.09236	-1.05758	-0.289299	0.35237	0.431276	-1.02091	-1.13702	-0.34849	0.188486	0.107161	0.40656	0.591332	-0.0764942	0.443477	0.121101	0.358191	0.699114	0.325211	-0.0490866	0.453593	0.0301747	0.553351	0.669045
AADACL2	0.232732	-1.14834	0.302897	-1.13363	-1.4008	0.283031	0.157261	0.187127	-0.190581	-0.0923111	-0.0610034	-0.0856082	0.618608	0.058986	0.372915	0.2846	0.219863	0.0775487	-0.00343203	0.0209053	0	-1.1064	0.37227	-1.21085	-0.940785	-0.569691	-0.956006	-0.697754	-0.495655	0.309811	0.335053	-1.04434	-1.11372	-0.128107	0.201112	0.292998	0.256313	0.572322	-0.154001	0.202002	-0.173831	0.0235672	0.616338	0.196776	0.157434	0.200556	0.180188	0.611596	0.678094
AADACL3	0.140927	-1.33742	0.408952	-1.37587	-1.59116	0.107191	0.331129	0.294536	-0.191489	-0.163796	0.21657	-0.107336	0.423781	0.196433	0.314984	-0.320421	0.341086	0.110742	0.282163	0.0439188	0.342133	-1.478	0.570387	-0.902621	-0.734179	-0.64324	-1.23288	-1.23603	-0.516741	0.421753	0.434448	-0.848731	-1.29071	-0.0651288	0.115922	0.0143418	0.161782	0.4434	-0.158916	0.460482	0	0.169801	0.366333	0.158682	0.131135	0.290446	-0.0105658	0.40421	0.825148
AADACL4	0.342059	-0.806046	0.48619	-0.738641	-1.12143	0.232556	0.214581	0.0212798	0.0912991	-0.0220747	-0.0662193	-0.0168657	0.330658	-0.114735	0.358707	-0.241876	0.206984	-0.118829	-0.0596194	0.203673	0.246037	-1.31552	0.511521	-0.988932	-0.922343	-0.585045	-0.51858	-0.667863	-0.371909	0.193843	0.365383	-0.942462	-0.938066	0.109111	0.07622	0.103377	0.0151381	0.390191	-0.0995622	0.126884	-0.0936184	-0.0429873	0.351227	-0.0413218	-0.0204363	0.228934	-0.078371	0.511763	0.595523
AADAT	0.342791	-1.054	0.30453	-1.01637	-1.04506	0.172982	0.0744233	0.165073	-0.0385496	-0.0785151	-0.113339	-0.23749	0.471666	0.0319037	0.494028	0.0230667	0.166666	-0.0524223	0.157228	0.00851184	0.241863	-1.08327	0.302139	-0.934603	-0.754262	-0.815753	-0.958513	-1.0535	-0.471963	0.447682	0.364858	-0.65984	-0.799753	-0.186872	0.037114	0.019327	0.0419728	0.396957	0.0289197	0.272781	-0.0510554	0.0703753	0.375925	0.0192722	-0.0595018	0.194312	-0.220391	0.481345	0.590529
AAED1	-0.719653	-0.46273	-0.755456	-0.335503	0.181379	0.0181012	-0.0264025	-0.75499	-0.215781	-0.0763826	-0.141664	0.478758	-0.142262	-0.190102	0.172906	0.121652	-0.337357	0.247839	-0.0181012	-0.195547	-0.812562	-0.171321	-0.664582	-0.169746	-0.927757	-0.424868	-0.206828	-0.153742	-0.00753689	-0.777136	-0.616416	-0.398169	-0.401126	-0.222879	0.0430918	-0.440826	0.596713	-0.475965	0.200494	0.111754	0.422339	0.849277	-0.0803452	0.177407	0.150027	0.486565	0.356596	0	-0.4893
AAK1	0.22449	-0.897719	0.394824	-1.04818	-0.837869	0.218897	0.257762	0.125584	-0.0149834	-0.162847	0.236453	-0.00182242	0.494324	0.121846	0.256742	0.122764	0.26374	0.116678	0.268061	0.237321	0.325666	-0.858734	0.526939	-1.07848	-0.435946	-0.583645	-0.637628	-0.770041	-0.459857	0.419693	0.289742	-0.696594	-1.02141	-0.102017	0.156296	0.308435	0.153804	0.571128	0.150126	0.31467	0.222517	0.231836	0.331101	-0.000452639	0.0148779	0.388502	0.0195271	0.461917	0.705884
AAMDC	-0.0706143	0.769706	-0.834349	0.275606	1.39267	-0.400341	-0.0143213	-0.184943	-0.238295	0.075654	-0.731398	0.0143213	-0.699208	-0.69769	-0.325749	-0.424441	-0.298916	-1.00994	-0.653626	-0.408551	-0.168941	0.238937	-0.131054	0.367765	-0.356753	0.241478	0.272386	0.824329	0.219837	-0.0968285	0.37136	0.885304	0.65371	-0.154854	0	-0.819198	-0.202151	-0.943709	-0.0950685	-0.498202	-0.0316544	-0.149942	-0.698002	-0.752538	-0.202611	-0.631141	-0.375229	-0.449143	-1.02353
AAMP	-0.907811	-0.794352	-0.87386	-1.1297	-0.930398	0.0098629	-0.0420737	0.994381	0.0613489	0.0818992	-0.275415	-0.135815	-0.0444226	-0.252367	0.338604	-0.174692	-0.0098629	-0.183576	0.100726	-0.0449705	-0.821302	-0.941467	-1.11017	-0.783723	-1.02353	-1.05728	-0.760796	-0.878972	-0.541944	-0.990868	-0.964125	-1.02122	-1.3285	-0.0591726	0	-0.455166	0.0614934	-0.359238	0.00462198	0.330567	0.0226669	0.275836	-0.0641479	0.480926	0.334305	0.237072	0.420944	-0.301423	-0.596663
AANAT	0.513992	-0.908045	0.642083	-0.55569	-1.09883	0.132665	0.0346754	0.203944	-0.0843885	-0.213019	-0.0585606	-0.340294	0.465696	-0.000138	0.380521	-0.314309	0.0504625	0.0533702	0.041992	0.192389	0.470822	-0.496028	0.584544	-1.09197	-0.77008	-0.40204	-0.883923	-0.896921	-0.583151	0.586867	0.530516	-0.75418	-0.829331	-0.411391	0.0172925	0.133605	0.165112	0.526959	-0.291738	0.213409	-0.301929	0	0.481402	0.0562854	0.121447	0.369191	-0.238016	0.45018	0.736195
AAR2	0.655312	0.0106616	-0.0235238	-0.179051	0.0196671	-0.130298	-0.094729	0.160061	0.178747	-0.13598	-0.443844	0.0606656	-0.730662	-0.0106616	-0.286482	-0.31306	-0.300037	-0.149559	-0.23912	-0.16237	0.744864	0.299823	0.144415	-0.214966	-0.186798	-0.0990667	0.0440292	-0.111689	0.182927	0.220208	0.480046	-0.327499	-0.141317	0	-0.108845	-0.128438	0.0469937	-1.04238	-0.1757	-0.0795655	-0.0477381	-0.303978	-0.658893	0.147771	-0.0760117	-0.334621	0.128578	-0.745833	-1.20343
AARD	0.372573	-0.920915	0.531323	-0.941067	-1.11038	0.115278	-0.0324166	0.138619	-0.158855	-0.037791	-0.0070641	-0.205342	0.790309	0.270233	0.403473	0.0762541	0.300435	-0.0446551	0.0781357	0.123505	0.226272	-1.25951	0.44357	-1.01271	-0.642151	-0.576335	-1.1469	-1.1167	0.505968	0.458934	0.399015	-0.975105	-0.784934	-0.204102	0.181428	0.283267	0.281634	0.606255	0.0226965	0.326554	-0.335743	0	0.520024	0.33802	-0.0246973	0.234632	0.0907669	0.468262	0.70125
AARS	0.0238016	0.298185	-0.452272	0.447469	0.1648	-0.166791	-0.089463	-0.413216	-0.0840008	0.0827611	-0.157904	-0.293296	-1.71395	-0.0238016	-0.485125	-0.124988	-0.20495	-0.279247	0.249126	-0.189686	0.552448	-0.407052	-0.523141	0.294652	0.592414	0.625049	0.666622	0.249496	0.0509276	-0.14479	-0.220983	0.400796	0.298102	-0.125823	-0.1846	-0.19088	-0.45273	-1.33346	0	-0.475665	-0.0676465	-0.343407	-0.424807	-0.332948	-0.23196	-1.23898	0.0713491	-1.10651	-1.51305
AARS2	-0.222745	0.359845	-0.0285299	0.262683	0.230904	0.0400217	0.242472	-0.0132544	-0.0399954	0.184627	0.0471308	-0.195021	-0.221124	0.328528	-0.0754368	0.127229	-0.0250571	0.00420404	-0.00420404	0.102966	-0.191637	0.164757	-0.293528	-0.0718293	0.247286	0.159615	0.0914235	0.116094	0.0802026	-0.160647	-0.073894	0.336339	-0.151601	0.50839	-0.0641632	0.608454	-0.0700641	-0.162261	0.514974	0.210241	-0.158523	0	-0.230156	0.185531	-0.168892	-0.0928774	0.114648	-0.0862956	0.111629
AASDH	0.257935	0.81764	0.105318	1.35845	0.613755	-0.143432	-0.10326	0.0506344	0.0914516	0.220366	-0.0777717	-0.0898981	-0.351673	0.0365524	-0.455175	-0.433086	-0.33915	-0.34099	-0.229695	-0.0365524	0.13825	0.720527	0.00508594	1.07919	0.897854	1.03012	0.611686	0.788158	0.648649	0.261845	0.175327	0.840376	0.931777	0.312023	-0.0319986	0.179979	-0.589163	-0.403516	-0.0989146	-0.544992	-0.222538	-0.454866	-0.510736	-0.510178	-0.53625	-0.736786	-0.27143	-0.193062	-0.248992
AASDHPPT	-0.246507	0.302034	0.0261697	0.750082	0.0545672	-0.295461	-0.156009	0.00529444	-0.0295922	0.0543991	0.187418	-0.0820111	-0.266082	-0.365205	-0.323434	0.296332	-0.0512813	-0.096289	0.0703062	-0.223221	0.0563555	0.825373	-0.0888588	0.678853	0.903236	0.683967	0.287555	0.733724	0.77072	-0.0726492	-0.0167499	0.440724	0.953537	0.0285606	-0.162527	-0.173501	-0.377334	-0.128885	-0.184986	-0.574263	0.015327	-0.385616	-0.0900903	-0.491952	0.0418694	-0.184549	0.00619078	0.0308363	-0.358911
AASS	-0.171364	-0.279673	-0.153799	0.111697	0.198494	0.121956	-0.220096	0.239687	-0.158116	-0.294424	-0.227194	-0.410045	0.134404	-0.325322	0.12262	0.149788	-0.119893	-0.332747	-0.13814	-0.0691596	-0.117724	-0.226462	-0.136743	0.0736475	-0.185924	-0.272169	-0.178949	-0.0147333	-0.421742	-0.080117	-0.142189	0.0730548	0.0412092	-0.211526	0.0670562	-0.157098	-0.0461321	0.154199	-0.264958	-0.045239	-0.143255	0.0211377	0.00111485	-0.0504611	-0.127537	0.0616019	-0.283911	0.147477	0.507193
AATF	0.287141	0.215832	0.0559547	0.20322	0.00587344	-0.246107	-0.328242	0.082844	-0.0158126	0.131753	-0.371722	-0.171143	-0.0428712	0.0349681	-0.107796	-0.641222	-0.491928	-0.206084	-0.0782859	-0.458345	0.516752	0.515372	-0.053565	0.0601645	0.506809	0.0925236	0.711297	0.201742	0	0.245452	0.00423622	0.136245	0.27646	-0.262365	-0.457851	-0.157929	-0.222714	-0.743638	-0.492046	0.230664	-0.354857	-0.0228515	-0.791567	0.292996	-0.177721	-0.131065	-0.0305924	-0.448831	-0.932456
AATK	0.128816	-1.1553	0.0979077	-0.891552	-1.0434	0.215582	0.0394422	0.120171	-0.128956	0.1156	0.0460447	-0.0993756	0.656237	0.0897826	0.448879	0.288466	0.453908	0.184006	0.0770599	0.153678	0.109703	-0.866119	0.281893	-1.24722	-0.911774	-0.69208	-0.905922	-1.03656	-0.491474	0.227185	0.207514	-0.958946	-0.967948	-0.223086	0.138619	0.225083	0.227736	0.546355	0.0489534	0.513054	-0.0867586	0.187479	0.368609	0.387377	0.268002	0.508487	0.283572	0.380975	0.573525
ABAT	0.202332	-0.399998	0.441629	-0.873869	-0.683299	-0.00142185	0.173314	0.13122	-0.164138	-0.0733176	0.112296	-0.230488	0.409357	0.0524924	0.393901	0.0527238	0.141244	-0.00550644	-0.0379746	-0.0351865	0.0867089	-1.1288	0.423128	-0.647183	-0.477338	-0.252604	-0.427555	-0.775205	-0.412588	0.332899	0.274229	-0.691209	-0.757635	-0.00873152	0.0279644	0.10668	-0.0416896	0.400601	-0.026365	0.233404	-0.30562	-0.054273	0.228151	0.114276	0.174764	0.0749043	-0.0271268	0.343291	0.399002
ABCA1	0.509474	1.08225	-0.578139	0.860757	-0.643834	-0.160029	0.449305	-1.58642	-0.192059	0.917412	-0.246865	0.926375	-1.32309	-0.232541	1.10973	-0.52829	-1.78128	0.466011	-1.37956	-0.146554	-0.210254	0.107629	0.256331	0.0284004	-0.218008	0.0673723	0.272885	0.55287	0.352646	-0.693158	0.687314	0.458077	-0.115175	0.206421	-0.388858	-1.21498	0.563476	-2.34691	0.240864	-1.33485	0	-0.156491	-0.407734	-1.97138	-1.08526	-0.270999	-0.170373	-1.9763	-2.2857
ABCA10	0.295149	-0.368001	0.396888	0.138524	-0.491568	0.342937	0.235936	0.0360565	-0.185378	-0.203565	-0.0656869	-0.106671	0.449984	0.0685461	0.139601	0.687516	0.487991	0.0246341	0.165454	0.433221	0.082613	-0.137451	0.210603	0.718934	-0.317678	0.0936992	-0.46101	-0.107375	-0.414056	0.345852	0.312112	0.208409	0.528738	0.161895	0.174587	0.0710254	0.0307097	0.664416	-0.0428908	0.213428	-0.0759144	-0.0640166	0.292418	-0.00263452	0.240246	0.31477	-0.0493696	0.3003	0.429295
ABCA11P	0.328814	-0.433432	0.304306	-0.0700796	-0.516218	0.179441	0.15094	-0.183852	-0.0469615	0.00663734	-0.00663734	-0.0191762	0.52894	0.0684192	0.208301	0.26641	0.541473	0.40943	0.221879	0.180301	0.212053	-0.725915	0.303094	-0.522816	0.0628157	-0.340477	-0.558489	-0.485583	-0.599948	0.209795	0.179322	-0.56573	0.087677	0.109172	0.134248	0.21529	0	0.430568	-0.142258	0.226035	-0.234505	0.012094	0.606201	0.406162	0.0827303	0.243845	-0.0959702	0.119423	0.434869
ABCA12	0.476129	-0.780768	0.430919	-0.772287	-0.697061	0.0678304	0.157986	-0.034995	-0.0212089	-0.0487732	-0.060052	-0.306129	0.447829	0.209931	0.310744	-0.107428	0.178488	-0.0124139	0.0207332	0.0429751	0.278594	-1.01228	0.53819	-0.908738	-0.627667	-0.466094	-0.748209	-0.872969	-0.266739	0.660665	0.483876	-0.922655	-0.768416	-0.155959	0.173598	0.123706	0.215931	0.552897	-0.150173	0.328489	-0.384827	0.011234	0.352031	0.172372	0.0155101	0.382487	-0.169424	0.534218	0.730329
ABCA13	0.422354	-1.09607	0.593781	-1.32072	-1.29322	0.167272	0.283028	0.106168	-0.229989	-0.087481	-0.0368052	-0.0954418	0.583805	0.249306	0.387393	-0.318261	0.305898	0.00576782	0.0175014	0.0504985	0.498318	-1.09574	0.617755	-1.05087	-0.635401	-0.287318	-0.678272	-1.27808	-0.18018	0.502009	0.613101	-0.692069	-0.943643	-0.403601	0	0.321334	0.126009	0.441559	-0.0452437	0.241461	-0.23743	0.184814	0.376077	0.13069	0.257024	0.192559	-0.234629	0.483538	0.779177
ABCA17P	0.328443	-0.83529	0.389356	-1.26295	-1.49932	0.0242164	0.237864	-0.0485899	-0.0242164	0.0369713	0.171483	-0.0723097	0.627817	0.246524	0.415003	-0.191986	0.304586	0.208285	0.175352	0.285778	0.305071	-1.38578	0.538638	-1.18497	-0.582864	-0.755971	-0.948716	-0.480443	-0.289148	0.471505	0.340158	-0.672768	-1.30818	-0.16198	0.479277	0.0655889	0.282588	0.683414	-0.00235033	0.361117	-0.202975	-0.0410461	0.520179	0.228293	0.148056	0.277338	0.216246	0.485286	0.769076
ABCA2	0.260317	-0.552487	0.113513	-0.98688	-1.03914	-0.128405	-0.0535123	0.145355	-0.220817	-0.0810568	-0.00192833	-0.131414	0.229195	0.294868	0.100399	0.530821	0.449623	0.0208721	-0.0459344	-0.154614	0.107627	-0.301468	0.358193	-0.653511	-0.416785	-0.486081	-0.487913	-0.686251	-0.107086	0.358042	0.546444	-0.694255	-0.55736	-0.130279	0.0227919	0.113121	0.215925	0.283964	-0.240481	0.303798	-0.2223	0.00055337	0.270511	0.0894694	0.14704	0.141192	-0.124317	0.21869	0.359664
ABCA3	-0.162401	0.0128844	-0.151407	-0.268243	0.693262	-0.0451763	-0.109905	-0.139825	0.158378	0.148961	-0.763108	-0.0810635	-0.272965	0.132095	-0.260854	0.597399	0.0346119	-0.14546	-0.0362122	-0.246756	-0.361827	-0.337518	-0.235814	-0.341598	-0.271783	0.0967946	-0.268624	-0.303698	-0.37302	0.122199	0.0741386	0.936553	-0.312825	0.632367	-0.494672	0.30515	0.150386	0.130892	0	0.122337	-0.501885	-0.0124955	-0.00392818	-0.143687	-0.00629473	-0.307487	-0.12442	0.277892	-0.0362911
ABCA4	0.509894	-0.798943	0.337906	-0.67505	-1.04504	0.167578	0.117854	0.0895929	-0.0328832	-0.00272799	0.159915	-0.182781	0.53459	0.0141878	0.360196	-0.0871644	0.259986	-0.0832405	0.257285	0.190134	0.354889	-1.01468	0.424536	-0.545586	-0.448312	-0.384778	-0.809152	-0.228586	-0.276959	0.585058	0.512615	-0.684722	-0.796229	-0.284424	0.101755	-0.00421858	0.173436	0.475754	0.161229	0.17293	0	0.00167561	0.315091	0.174212	0.147439	0.26996	-0.098093	0.53652	0.54352
ABCA5	0.367796	-0.641127	0.620114	-0.319808	-0.647578	0.1024	0.0220968	0.0402335	-0.132491	-0.185541	-0.058977	-0.27998	0.405096	0.0795461	0.205969	-0.170117	-0.00149504	0.0121142	-0.0782383	0.109264	0.40819	-0.275384	0.429261	-0.465606	-0.182031	-0.105452	-0.306362	-0.0550715	-0.198946	0.463935	0.46358	-0.540498	-0.448336	-0.149621	-0.0145793	0.158639	0.0702499	0.455608	-0.104484	0.181155	-0.283722	-0.19843	0.332114	-0.0226223	-0.0609773	0.183466	-0.111084	0.422288	0.571883
ABCA6	0.864104	-0.113018	0.748878	-0.0401069	-0.339907	0.402736	1.28477	-0.613038	-0.0579852	-0.221185	0.597838	0.44847	-0.184155	0.353318	-0.379075	1.14734	0.552421	-0.005458	-0.189	1.05782	0.571551	0.101851	0.0764504	0.558076	0.0341921	0.680028	0.39614	0.793062	-0.254975	0.557991	0.0572746	-0.14151	0.328494	0.23335	0.446468	-0.103549	0.0260825	-0.0396731	0.719307	0.48974	0.784096	0.208884	0.00173092	0.132329	-0.0091629	-0.193562	0.252699	0.0988562	0.194851
ABCA7	0.0397342	-0.623521	0.510545	-0.67662	-0.845662	0.13991	0.209678	-0.0332059	-0.0766202	0.235077	0.402226	-0.0427071	0.366677	0.557998	0.497293	-0.274962	0.099615	0.346237	0.0763837	0.108081	0.414919	-1.08445	0.404674	-0.926298	-0.261425	-0.272221	-0.548275	-0.934081	-0.453671	0.2635	0.113276	-0.696648	-0.985187	0.146834	-0.0838289	0.359871	0.135288	0.414169	0.0745797	0.360965	-0.303814	0.0357585	0.29916	0.373169	0.166069	0.483783	-0.00880361	0.375832	0.50759
ABCA8	0.614701	-0.358876	0.131973	0.550512	-0.101645	0.348766	0.614029	-0.842652	-0.298415	-0.424259	-0.565133	0.223172	-0.817711	-0.162924	-0.763993	2.05295	0.84081	-0.367518	-0.4847	0.622237	0.34609	0.490551	-0.129817	0.63218	-0.414011	-0.0798163	-0.645669	0.132326	-1.10823	0.807505	0.268692	0.339621	0.724189	0.554124	0.0591385	-0.274074	0.242023	0.415367	0.828904	-0.0365777	0.341072	-0.364926	-0.0415423	-0.263123	0.66162	-0.523563	-0.0929677	-0.259945	-0.592461
ABCA9	0.342617	-0.197869	0.15404	0.349698	-0.311889	0.423312	0.567474	-0.065593	-0.150761	-0.113952	-0.0695968	0.541431	0.0664642	-0.0754116	-0.0147276	1.77158	0.504258	-0.0880158	-0.0182276	0.57825	0.14405	0.280777	0.0535333	0.211317	-0.153316	-0.44328	-0.534619	0.0849144	-0.891532	-0.0159805	0.132452	-0.266727	0.265873	-0.128661	0.571564	-0.157748	-0.0837982	0.443901	0.40424	0.163491	0.458817	-0.114466	0.244073	0.410732	0.628992	0.00427103	0.236861	-0.0194969	0.133816
ABCB1	0.271496	-0.579137	0.388949	0.0859332	-0.481161	-0.00369096	-0.0528095	-0.125356	-0.00766253	-0.0432384	0.114969	0.0188019	0.216966	0.136125	0.0268581	0.58032	0.0114579	0.0211968	-0.0598176	0.118891	0.530359	0.449104	0.317392	0.64119	0.402341	-0.200127	-0.361475	0.133994	-0.407732	0.357429	0.192485	-0.222045	0.0412557	0.196496	0.155113	0.115939	0.077009	0.222688	0.0904281	-0.0487862	-0.290337	-0.124845	0.154808	-0.053668	0.101634	0.00258613	-0.309926	0.131731	0.114598
ABCB10	-0.694207	0.24061	-0.737559	0.458502	-0.0399325	-0.54363	-0.299586	0.107607	0.0399325	0.202028	0.190313	-0.0408099	-0.977118	-0.257996	-0.611119	-0.363244	-0.337476	-0.130419	0.0555899	-0.277103	-0.354607	0.690543	-0.645122	0.895697	0.32933	0.407081	-0.00488996	0.553064	0.414101	-0.445259	-0.542266	0.0843797	0.870758	0.0305686	-0.367389	-0.104887	-0.400652	-0.770826	0.17326	-0.882562	0.257843	-0.292594	-0.43382	-0.886299	-0.420476	-0.714131	-0.313294	-0.239837	-0.703869
ABCB11	0.288995	-1.12952	0.438169	-1.15972	-1.20029	0.353254	0.16224	0.418348	-0.0969791	-0.0959454	-0.0884633	-0.0815592	0.484571	0.429022	0.516508	0.0977964	0.373461	0.286644	0.288482	0.0859542	0.25364	-1.29715	0.459803	-1.22408	-0.570411	-0.729827	-0.761684	-0.830896	-0.585521	0.41074	0.199083	-0.895837	-0.884132	-0.155885	0.281498	0.306054	0.278044	0.66181	0	0.466243	-0.155773	0.3031	0.469117	0.6392	0.254329	0.312326	0.100803	0.418145	0.770715
ABCB4	0.175121	-0.0967407	0.314235	0.0776768	-0.291565	0.0504069	0.289368	0.032721	-0.142769	0.37415	0.176039	-0.173534	0.264869	0.46126	0.379379	-0.267081	-0.159139	0.323282	-0.153074	-0.0965562	0.219242	0.111331	0.0808167	-0.306093	0.424064	-0.617121	-0.692601	-0.684936	-0.340784	0.0843468	0.154349	0.0807405	-0.951088	0.287704	-0.254298	0.226175	-0.0686483	0.187822	-0.295141	0.175034	-0.54805	0.094142	0.0741591	0.135404	-0.148293	0.00587749	-0.217397	0.158002	0.371991
ABCB5	0.646899	-0.905177	0.696434	-0.984272	-1.05248	0.194258	0.141347	0.0393145	-0.0693677	-0.150485	0.00452972	-0.442107	0.570436	0.161438	0.248246	-0.363536	0.128215	0.116733	0.0302351	-0.0254781	0.541104	-0.943724	0.75434	-0.988613	-0.558773	-0.274758	-0.705862	-0.711243	-0.250875	0.692597	0.680016	-0.637191	-0.835039	-0.395892	0	0.179142	0.20778	0.577687	-0.0290065	0.278741	-0.282885	-0.00263119	0.611339	0.155069	0.122447	0.441797	-0.204498	0.579104	0.773344
ABCB6	-0.336029	-0.505781	-0.935587	-0.655035	-0.181594	-0.181796	0.102804	0.215303	0.222624	-0.274419	-0.603956	-0.461923	-0.711536	0.0128262	-0.425709	0.0274675	-0.0128262	-0.416648	0.427366	-0.516269	-0.406201	-0.251771	-0.451069	-0.0971527	-0.544601	-0.585943	0.870474	-0.190655	0.104239	0.18912	0.0433083	-0.622919	-0.360349	-0.112288	0	-0.0148883	-0.283109	-0.276547	-0.116625	0.322695	0.217661	0.08987	-0.409112	-0.136992	0.00510883	0.024447	0.189694	-0.232359	-0.131481
ABCB7	-0.60456	0.145186	-0.788027	0.151862	-0.0497835	-0.226434	-0.0419943	-0.0559142	-0.00643468	0.0435441	0.0330846	-0.0806291	-0.611363	0.288867	-0.355964	-0.143125	-0.282971	0.112082	-0.312399	-0.0100405	-0.661256	0.195672	-0.863215	0.0828419	0.230556	0.510224	-0.251744	0	1.23212	-0.524921	-1.05309	-0.370178	-0.0320454	0.229439	-0.000129	0.00576258	0.0487704	-0.614113	0.0144935	-0.127538	0.00794411	-0.351232	-0.482195	-0.152552	-0.301366	-0.44244	-0.415916	-0.231175	0.0338244
ABCB8	0.469405	-0.699511	0.351952	-0.96349	-1.23503	-0.0168431	0.0443852	0.402426	-0.111133	-0.0473616	-0.0590103	-0.069278	0.609962	0.684977	0.411251	0.147809	0.220218	0.0458949	0.18709	0.0798943	0.430949	-0.397219	0.621026	-0.71994	-0.560087	-0.504539	-1.02662	-0.429944	-0.131136	0.447251	0.438607	-0.638623	-0.829869	-0.163551	0.0572	0.112272	0.168098	0.690872	-0.166133	0.458353	-0.0995083	0.223351	0.290459	0.264906	0.166639	0.216805	0	0.526237	0.574999
ABCB9	0.210116	-0.58453	0.153327	-0.962772	-0.76207	0.189554	-0.0201727	0.230012	-0.0485795	-0.145713	-0.0712798	-0.298375	0.34971	0.114906	0.0607866	-0.0647177	0.459486	0.129942	0.20812	-0.0405171	0.102971	-0.58406	0.225017	-0.60515	-0.291187	-0.586634	-0.593117	-0.386437	-0.489248	0.247149	0.147024	-0.566178	-0.597781	0.128771	0.100937	0.111157	0.0632397	0.371772	-0.104743	0.0841832	-0.00783586	0.0964262	0.29789	-0.0692415	0.0927566	0.085944	-0.203695	0.386304	0.547792
ABCC10	0.280888	-0.517016	0.379715	-0.296403	-0.518991	0.215784	0.0967169	0.0393066	0.0763602	0.201159	0.143235	-0.144809	0.0365896	0.346992	0.262681	-0.324175	-0.201428	-0.095645	0.036788	0.0449705	0.224795	0.251827	0.300115	-0.355062	-0.430394	-0.115616	-0.0121827	-0.232794	-0.570336	0.262169	0.198729	0.00698042	-0.661865	0.00480795	0.115897	0.123868	0	0.00942564	-0.0851092	0.218853	-0.153542	-0.218413	0.0757256	0.0461073	-0.0826893	-0.0674686	0.260476	0.107718	0.0215511
ABCC11	0.30834	-0.920839	0.454541	-1.04495	-1.20268	0.0861338	0.123752	0.122726	-0.0396202	0.0704549	0.106575	-0.109056	0.548397	0.156821	0.497036	-0.174688	0.321682	0.059164	0.181883	0.0970421	0.378687	-0.845317	0.541485	-0.820837	-0.735532	-0.590902	-0.897308	-1.01712	-0.347867	0.442601	0.515394	-0.741938	-1.00658	-0.271651	0.126859	0.193742	0.200645	0.68308	0.0187968	0.374325	-0.130868	0.11342	0.513891	0.151091	0.135934	0.383529	-0.0932835	0.62629	0.723182
ABCC12	0.367951	-0.0891244	0.562885	-0.200653	-0.252809	0.242292	0.134122	0.215157	-0.179911	-0.220045	-0.151594	-0.277825	0.563451	0.24259	0.425428	-0.211445	0.307148	-0.00379968	-0.000776	0.111078	0.369461	-0.705479	0.724642	-0.592699	-0.249844	0	-0.0437584	-0.515562	-0.0307269	1.01062	0.663062	-0.225398	-0.578414	-0.232363	0.0184312	0.141103	0.128927	0.581993	-0.0734115	0.185422	-0.177521	0.0410748	0.351381	0.0609584	-0.000572	0.367955	-0.229287	0.507416	0.696209
ABCC13	0.451399	-0.187576	0.596718	-0.642807	-0.399336	0.340096	0.116825	0.267709	-0.154772	-0.0777364	0.00449276	-0.300959	0.57665	0.0629106	0.362474	-0.144224	0.0373545	0.010932	-0.00700855	0.0380688	0.594471	-0.620211	0.640233	-0.555191	-0.318553	-0.0155602	0.0884409	-0.427434	-0.336564	0.810386	0.545011	0.286974	-0.423893	-0.195392	-0.0750728	0.221167	0.104294	0.537075	-0.143868	0.254271	-0.303085	-0.0620823	0.374249	0.146984	-0.226948	0.352909	-0.11536	0.564798	0.686384
ABCC2	0.863559	-0.506745	0.578444	-0.736342	-1.00945	0.0410056	0.428612	-0.0315776	-0.116776	-0.250019	0.0748453	-0.0909009	0.444577	0.221704	0.259066	-0.25659	0.149405	-0.0730739	0.0388756	0.151474	0.492849	-0.758041	0.527502	-0.696018	-0.635269	-0.489424	-0.75608	-0.412884	-0.255393	0.735815	0.382693	-0.638075	-0.923745	-0.280016	0.376352	0.231145	0.0125728	0.422908	-0.0518532	0.186639	-0.0114069	-0.0586448	0.449467	0.10783	0.146349	0.232001	0.112398	0.361937	0.670806
ABCC3	0.802463	0.604763	0.249679	0.502709	0.710182	0.163364	-0.878146	-1.02187	0.962584	0.898385	-1.09785	0.232291	-1.43413	-0.114197	0.156548	-1.91507	-1.76403	-0.168261	-0.708611	0.114197	0.961752	0.411849	0.332523	0.278985	0.491016	-0.0621028	1.43136	0.21038	-0.045589	0.843899	1.29452	0.565211	-0.195039	0.462056	-0.596525	0	-0.378324	-1.19557	-0.120444	-0.462808	-0.275609	0.799964	-0.53456	-0.0582185	-0.290195	-0.658628	0.205287	-0.248039	-1.06716
ABCC4	-0.138621	0.0661751	0.303371	0.661841	0.0934969	-0.18206	-0.0691813	-0.266822	0.0476197	0.147589	0.35296	-0.0402218	-0.21956	0.00839508	-0.200927	-0.258585	-0.334731	0.404147	0.214102	0.140273	-0.0707061	0.148031	-0.277961	0.711534	0.596758	0.638949	0.210287	0.29576	0.877389	-0.203624	-0.00168991	0.328385	0.582878	0.0834274	0.369715	0.028249	-0.26326	-0.148781	0.249476	-0.510005	0.025991	-0.0516324	0.0457222	-0.141577	0.0828543	-0.252317	0.231706	-0.221784	-0.172745
ABCC5	0.329149	0.453191	0.139874	-0.0666034	-0.0769306	0.138153	0.291935	-0.0693173	0.0240198	0.562861	-0.189682	-0.0128836	-0.572254	-0.157912	0.286079	-0.0410791	-0.524364	-0.576259	-0.30684	-0.139842	0.120693	-0.213991	0.187033	-0.0494364	-0.0414262	-0.0632358	0.0913906	-0.0285462	-0.399595	0.387239	0.496468	0.194291	-0.187858	0.431427	-2.21e-05	-0.2437	-0.337689	-0.232756	-0.0550167	-0.461317	0.445074	-0.23903	-0.456807	-0.468416	-0.423304	-0.341824	-0.653362	0.126827	0.149039
ABCC6	0.323758	-0.824003	0.390797	-0.954237	-1.15759	0.157308	0.180708	0.160123	-0.137343	-0.0194529	-0.0534246	-0.124848	0.498967	0.171579	0.35248	-0.176975	0.152312	0.00865678	0.107898	-0.00892429	0.221465	-0.783036	0.54146	-1.1813	-0.725606	-0.584572	-0.846625	-0.89985	-0.520844	0.33761	0.341036	-0.608282	-1.10736	-0.308662	0.0650911	0.123224	0.146973	0.549311	0.000480335	0.335858	-0.141699	0.0460578	0.438608	0.200235	0.110915	0.315808	-0.132992	0.464766	0.637492
ABCC8	0.729207	-0.568642	0.319699	-1.00174	-1.24327	0.114827	0.0933404	-0.0449519	0.237398	-0.249727	-0.367388	-0.329953	0.312771	-0.0778217	-0.0582924	0.207435	0.609612	-0.128751	1.07709	0.251757	0.785176	-1.25012	0.311962	-1.01907	-0.697575	-0.682013	-1.15744	-0.543476	-0.706543	0.468345	0.356875	-1.02742	-0.366477	0.00993443	-0.314056	0.0531979	-0.00800085	0.329042	0.137566	0.0446033	-0.184909	-0.266701	0.118795	0.0375948	0	0.107482	-0.198092	0.578802	0.561176
ABCC9	0.338824	-0.873661	0.239842	-0.842787	-0.620418	0.0122557	0.411747	0.0909309	0.0614035	-0.144685	0.0387707	-0.106756	0.447857	0.22521	0.272324	-0.107173	0.261059	0.0146987	0.188514	0.0991902	0.218369	-0.0444217	0.35681	0.0349839	-0.44753	-0.43676	-0.537341	-0.832574	-0.382562	0.250133	0.306187	-0.762127	-0.436046	-0.265953	0.426991	0.147792	0.326097	0.442903	0.000547171	0.0906467	0.138849	-0.231507	0.401923	0.109248	-0.000903368	0.587173	-0.112572	0.586475	0.552691
ABCD1	0.292416	-0.0583704	0.331924	-0.695786	-0.658482	-0.167032	0.14927	0.0130918	-0.318177	-0.0870836	-0.130609	-0.117159	0.239593	-0.0143049	0.454023	-0.25571	-0.212156	0.0205085	0.362275	-0.345148	0.0600309	-0.520504	0.195614	-0.790589	-0.253352	-0.447821	0.158784	-0.636319	-0.196413	0.185828	0.209244	-0.631651	-0.691779	-0.430638	-0.221035	-0.115954	0.194387	0.0285907	-0.416548	0.297562	-0.429489	0	0.18271	-0.310464	-0.0350137	0.0480866	-0.385811	-0.22759	0.100441
ABCD2	0.421593	-0.861687	0.50591	-1.08272	-1.32707	0.147031	0.0842746	0.146668	-0.119351	-0.220114	0.127953	-0.162858	0.452103	0.136855	0.365687	-0.334162	0.294083	0.057556	0.0896205	0.0305494	0.472733	-1.29978	0.626124	-0.92368	-0.467089	-0.5547	-0.836555	-0.691808	-0.34187	0.602715	0.535748	-0.581059	-0.83995	-0.174274	0.0170562	0.260754	0.159245	0.672356	-0.05373	0.376374	-0.230495	0.122266	0.409217	0.300653	0.114433	0.307055	-0.140503	0.39328	0.832523
ABCD3	-0.120287	-0.0619037	-0.0160072	0.314293	0.718232	-0.0139196	-0.0946872	0.128418	-0.0321906	0.196903	0.029454	-0.0651696	0.0139196	-0.12327	0.05773	0.0396559	0.174437	0.0452807	-0.184048	-0.138618	-0.0784054	0.122082	0.157329	0.055531	0.0933795	0.0744786	-0.47539	0.247363	0.168677	-0.080153	0.207904	0.34216	0.100861	-0.17334	-0.0286202	-0.180228	-0.259456	-0.103244	-0.0914621	-0.216941	0.128823	-0.240715	-0.128537	0.0455608	-0.000483	0.00507069	0.102311	-0.0774898	0.047307
ABCD4	0.594573	-0.653661	0.56553	-0.489305	-0.603944	0.0781854	0.0675093	-0.00806081	-0.209052	-0.217934	-0.0189987	-0.300781	0.471587	0.0186459	0.342023	-0.38236	0.140375	0.00326526	0.0908667	0.196518	0.311971	-1.0052	0.587779	-0.972187	-0.499644	-0.313375	-0.604402	-0.561089	-0.314682	0.460461	0.486715	-0.484166	-0.862447	-0.0350142	0.0593579	0.0769637	0.133076	0.492672	-0.167087	0.277914	-0.310525	-0.0332489	0.370207	0.118058	0.109565	0.333889	-0.22756	0.378712	0.622139
ABCE1	-0.431607	0.486548	-0.0419431	0.959544	0.142688	-0.139482	-0.258678	-0.489448	-0.0376496	0.295588	0.449673	0.217346	-1.04584	-0.301941	-0.66731	0.0594249	-0.539467	0.196793	0.116563	0.0916543	-0.143187	0.899234	-0.356736	0.758019	0.917922	0.728055	0.735278	0.656422	1.10798	-0.198903	-0.165324	0.546697	0.905636	0.117903	-0.208589	-0.0472655	0.345826	-0.477012	-0.0570798	-0.898604	0.369789	-0.0633969	-0.332411	-0.321651	0.144827	-0.0612175	0.329177	-0.500748	-0.966794
ABCF1	-0.526558	0.244761	-0.569361	-0.155208	0.383581	-0.144782	-0.147211	-0.354637	0.0546144	0.218964	0.0968088	0.0391997	-1.31476	0.0303181	0.0465802	0.0102156	-0.384018	0.13711	-0.163774	-0.109363	0.030808	-0.252703	-0.791012	-0.190731	0.0877867	0.418399	0.0838418	-0.304861	0.448287	-0.688284	-0.62473	-0.0610118	-0.478755	0.142018	-0.19038	0.185068	0.449223	-1.08845	-0.0850453	-0.47258	0.0487804	0.475366	-0.639247	-0.112867	0.173066	0.139906	0.057869	-0.66876	-0.991358
ABCF2	0.25592	-0.329805	0.30247	-0.173072	-0.0230846	-0.0700339	-0.0889692	-0.0631588	-0.153742	-0.0885437	-0.189908	-0.208925	0.165991	-0.0177326	0.127586	-0.169806	-0.0523575	-0.161113	-0.1027	-0.0823382	0.256241	-0.0255953	0.16191	-0.374343	-0.337087	-0.190941	-0.385813	-0.50681	-0.513043	0.180886	0.182777	-0.372914	-0.213309	-0.339371	-0.170254	-0.069967	-0.0410846	0.0069251	-0.261109	0.105424	-0.259613	-0.0243494	-0.0338688	-0.0290837	-0.106868	0.0923807	-0.219297	0.00328859	0.0807182
ABCF3	0.320221	-0.118459	0.283755	-0.498473	-0.115743	0.146282	-0.0588813	-0.19917	-0.273372	-0.0686917	0.110187	0.0518713	0.326686	0.303417	0.308007	-0.401325	-0.225065	-9.35e-05	-0.188721	-0.222883	0.586327	-0.417783	0.320284	-0.607817	-0.162328	-0.00120735	0.0441074	-0.616411	0.275821	0.317577	-0.0194316	-0.497771	-0.469317	-0.0349808	-0.100573	-0.0130482	-0.0917096	-0.0300379	-0.195109	0.568633	-0.315828	0.418819	-0.0261793	0.502838	0.0186815	0.412579	0.366982	0.0472598	0
ABCG1	-0.233958	-0.143942	-0.22664	-0.590199	-0.95878	0.288105	0.40406	-0.271947	-0.00993743	0.44844	-0.042136	0.237855	0.541796	-0.0478595	0.89201	-0.35979	-0.344534	0.164763	-0.284772	-0.18003	-0.253441	-0.46099	0.0667269	-0.69312	-0.624017	-0.185139	-0.743236	-0.743733	-0.420273	-0.174621	0.00494423	-0.359393	-0.976186	0.283504	0.241525	0.123729	0.260517	0.0645552	0.202424	0.198112	-0.203572	0.124898	0.374148	0.325644	0.106995	0.455984	0.11653	-0.00732365	0.115471
ABCG2	0.393199	-0.600865	0.537483	-0.553203	-0.665897	0.326339	0.0519211	-0.0580409	-0.0903156	-0.195901	-0.211681	-0.253102	0.310521	-0.0866282	0.100393	-0.184847	0.169853	-0.102559	-0.19364	0.0200779	0.177789	-0.636635	0.556332	-0.112482	-0.271472	-0.429121	-0.648309	-0.348188	-0.790883	0.370029	0.271896	-0.458809	-0.561617	-0.286373	-0.137648	0.0538902	0.168887	0.30249	-0.0832553	0.0841823	-0.502974	-0.253427	0.305491	-0.0465789	-0.0841332	0.0178471	-0.183991	0.514747	0.43485
ABCG4	0.241958	-0.566592	0.249158	-1.14459	-1.36431	0.078311	-0.0123873	0.133152	-0.226738	0.0123873	-0.0138922	-0.221725	0.456574	0.0934076	0.335255	0.371856	0.550716	0.383509	0.24652	0.128396	0.435974	-0.55031	0.51261	-0.606194	-0.778818	-0.540775	-0.740838	-0.753904	-0.246303	0.487824	0.347627	-0.814373	-0.660956	0.0246086	0.108768	0.168713	0.27275	0.487207	0	0.30681	-0.141664	0.0497241	0.448448	0.363184	0.286657	0.47833	-0.0369954	0.72525	0.597932
ABCG5	0.508542	-0.592023	0.336701	-0.430705	-0.46857	0.0478103	0.0976803	-0.151056	-0.175625	0.16887	0.155144	-0.0623992	0.500025	0.198313	0.44031	-0.0478103	0.376212	0.154146	0.149535	0.0868199	0.482624	-0.625219	0.355926	0.359644	-0.539037	0.0533376	-0.474	-0.365187	-0.24459	0.427623	0.193004	-0.440418	-0.311785	-0.346222	0.138015	-0.0841465	0.150608	0.415642	-0.148374	0.46298	-0.139481	0.0947204	0.36853	0.0848012	0	0.223845	0.0335517	0.542179	0.450819
ABCG8	0.253156	-1.19335	0.349393	-1.3844	-1.16126	0.131094	0.0558751	0.0892332	-0.268004	0.044153	0.0218456	-0.0395758	0.765895	0.24451	0.50195	-0.0148056	0.484595	0.00914359	0.130769	-0.0488331	0.188698	-1.19384	0.34073	-1.40269	-0.881083	-0.514238	-0.797677	-1.20562	-0.575238	0.404017	0.483581	-0.960526	-1.25903	-0.313658	-0.0371289	0.276152	0.195091	0.44703	-0.102645	0.365188	-0.0633869	0.183804	0.407774	0.357342	0.0212464	0.458659	0.0978441	0.403622	0.593516
ABHD1	0.196801	-0.881419	0.471063	-1.05064	-0.974787	0.308715	0.130311	0.138095	-0.0155163	-0.191283	-0.0352445	-0.150566	0.543754	0.338707	0.452843	-0.016974	0.29947	0.247535	0.105666	0.198611	0.36657	-0.879249	0.456597	-0.297102	-0.616531	-0.453527	-0.408938	-0.47549	-0.488407	0.431613	0.362872	-0.571812	-0.670038	-0.177434	0.0460114	0.139564	0.073287	0.511058	0.0207539	0.502994	-0.160625	0.040565	0.580796	0.173024	-0.0925541	0.314167	0.0858302	0.570027	0.622292
ABHD10	-0.259654	0.0441501	-0.0458562	0.0656888	0.0207479	-0.142278	0.0952542	-0.118629	0.0820944	0.130116	-0.0263822	-0.177419	-0.58112	-0.12302	-0.263193	-0.483536	-0.0884049	-0.485537	-0.249411	-0.290959	-0.36856	-0.0815887	-0.354152	-0.193886	0.27537	0.652331	0.21281	0.172387	0.195523	0.0196753	-0.457306	0.296194	-0.235291	0.261001	0.00598431	0.253737	-0.823839	-0.559306	-0.0665765	-0.24849	-0.186449	-0.695527	-0.212717	0.00200796	-0.175101	-0.831401	-0.398305	-0.429661	-0.379967
ABHD11	0.399826	-0.319831	0.465294	-0.881546	-0.829822	0.11148	0.107111	0.154853	-0.199027	0.0305142	-0.0747902	-0.185052	0.575315	0.104119	0.218551	-0.146029	0.165447	-0.0095439	0.182978	0.151398	0.461769	-1.05283	0.687454	-0.711053	-0.356706	-0.152491	-0.643463	-0.733016	-0.436045	0.533031	0.5356	-0.531736	-0.792251	-0.401934	0.07323	0.0647626	0.127151	0.480031	-0.0772181	0.31827	-0.316102	-0.0281005	0.421088	0.112755	0.0146272	0.368436	0.128356	0.51132	0.617776
ABHD11-AS1	0.0849426	-0.988122	0.446383	-1.40678	-1.27213	0.0887435	0.107995	0.154142	-0.10502	0.0955575	0.147647	-0.166319	0.525961	0.321931	0.326189	-0.182764	0.41238	0.168626	0.0773032	0.0165708	0.235939	-1.39699	0.423321	-1.33182	-0.914826	-0.715747	-1.13129	-0.903548	-0.468007	0.433895	0.42031	-0.830595	-1.11893	-0.22031	0.0310106	0.135446	0.364534	0.71614	-0.14918	0.32594	-0.122293	0.110108	0.649227	0.226058	0.0793104	0.456047	0.0792022	0.698697	0.651202
ABHD12	-0.29497	0.104586	-0.143912	-0.273177	-0.17084	-0.16356	0.0434279	0.0284724	-0.371269	0.249132	-0.124188	0.217578	0.996151	0.0753473	0.991775	-0.13876	-0.218228	-0.168789	-0.391324	-0.389234	0.0455376	-0.391117	0.00528224	-0.593305	-0.462515	-0.0705989	0.227444	0.0566163	-0.460547	0.0348555	0.023863	-0.0653939	-0.248602	-0.00762399	-0.20313	-0.187759	0.0769305	-0.281905	-0.152736	0.649968	0.0197962	0.226734	0.0634328	0.0973646	-0.142012	0.217742	-0.0572896	-0.270482	-0.202948
ABHD12B	0.40129	-0.994086	0.424785	-1.1586	-1.24219	0.154434	0.148387	0.142065	-0.122616	-0.0348481	0.022395	-0.135561	0.60008	0.162436	0.35985	-0.154455	0.299707	0.108655	0.18408	0.00683196	0.184878	-1.23513	0.449083	-1.10295	-0.645951	-0.708746	-0.754515	-0.980674	-0.664567	0.490658	0.254893	-0.886503	-1.20488	-0.155483	0.165723	0.217705	0.217263	0.621728	-0.124692	0.359097	-0.248888	0.129558	0.522923	0.0730505	0.17392	0.3237	-0.00296036	0.538194	0.733824
ABHD13	0.247948	-0.855999	0.458039	-0.920159	-0.750247	0.065405	0.020913	0.125663	-0.130856	-0.0964631	0.128896	-0.0766016	0.386169	0.0912913	0.300685	0.0596515	0.391491	0.183051	0.236201	0.0375346	0.263741	-0.997277	0.416286	-0.788909	-0.599287	-0.533712	-0.420899	-0.980448	-0.225266	0.388711	0.305373	-0.708368	-0.721102	-0.226794	-0.00720358	0.211295	0.114006	0.651587	-0.109031	0.416699	-0.207401	0.116347	0.424868	0.388328	0.187657	0.227936	0.168684	0.48807	0.696688
ABHD14A	0.171576	-0.213191	0.0521195	-0.311431	-0.350687	0.111759	0.41958	-0.120537	-0.017554	-0.115979	-0.153533	0.017554	-0.068454	0.236746	0.13891	0.0760682	0.238732	-0.128477	0.056257	-0.0269153	0.565551	-0.0363646	-0.157274	0.109467	0.243579	0.044488	0.349944	-0.177958	-0.194496	0.232126	0.012465	-0.25185	-0.136236	0.0631084	0.154575	0.241043	-0.0123329	-0.0846777	-0.200365	0.732697	-0.218028	-0.194828	0.0768395	0.626456	0.487017	-0.201425	0.373072	-0.217262	-0.299642
ABHD14B	0.476749	-0.662254	0.119676	-0.690575	-0.449472	0.035413	0.127258	-0.254901	0.377168	0.125984	-0.219258	-0.365872	-0.035413	0.163483	0.273459	-0.563434	-0.175811	-0.634843	-0.324769	0.12206	0.516158	-0.197595	-0.0554724	-0.929875	-0.168022	-0.404745	0.124643	-0.454558	0.405669	0.174327	0.255378	-0.051867	-0.646266	0.41665	0.111012	0.308667	0.0694995	-0.243824	-0.0673728	0.464227	-0.105876	-0.0520401	-0.302217	0.596329	0.10547	-0.323579	0.32496	-0.192626	-0.122707
ABHD15	-0.433502	0.0666029	-0.145379	0.369578	0.0114596	0.121102	0.16181	-0.232077	-0.142354	0.400913	0.692581	0.280981	0.00716329	0.0842297	0.0864627	0.00369048	-0.309497	-0.00518727	-0.406296	0.388534	-0.515937	0.35649	-0.048233	0.441901	0.553567	0.305098	0.141297	0.0450335	-0.0593071	-0.319519	-0.23116	0	0.240181	0.530328	0.0316281	0.380276	-0.220829	-0.14273	0.280365	-0.163153	0.02876	0.0682178	0.13792	0.0863977	-0.199394	0.00530434	0.182721	-0.18583	-0.349951
ABHD16A	0.302725	0.270836	0.265727	-0.185331	-0.113451	-0.133639	0.0746691	0.0174139	-0.225203	0.240551	0.225683	0.0939601	-0.213679	0.326684	0.345616	0.240188	-0.114431	0.148763	0.180419	-0.235085	0.414216	0.32164	0.123192	-0.11912	0	0.100348	-0.00929069	-0.00399017	-0.170119	0.119691	0.251052	-0.497094	0.115884	0.219739	-0.1702	0.095634	-0.0234199	-0.479562	-0.00678015	-0.0260825	0.504811	0.0902419	-0.0491009	0.496972	0.141314	-0.0554309	0.541465	-0.331364	-0.855993
ABHD16B	0.29096	-0.981182	0.462977	-0.835812	-1.58365	0.12528	0.360758	0.130887	-0.0717537	-0.154042	0.150566	-0.110976	0.615424	0.21938	0.340091	-0.0645034	0.463728	0.362305	0.218457	0.00692677	0.121539	-0.992583	0.290231	-0.967246	-0.667608	-0.733782	-1.14105	-1.42225	-0.520237	0.293592	0.335167	-1.15201	-1	-0.517529	0.0351477	0.131686	0.155127	0.593237	0.0381393	0.228079	-0.147278	0.0163298	0.364604	0.114235	0.194995	0.418011	-0.0639434	0.428216	0.958947
ABHD17A	0.433336	-0.79531	0.533072	-0.920457	-1.23627	0.143857	0.18539	0.397376	-0.161582	0.0226734	-0.0372677	-0.232533	0.51112	0.171889	0.368637	-0.209811	0.201315	0.217272	0.216018	0.0448732	0.300758	-1.2537	0.529222	-1.23565	-0.658691	-0.496212	-0.787499	-0.957322	-0.500779	0.628759	0.376689	-0.888539	-0.826423	-0.109214	0.0649471	0.0762219	0.133922	0.63905	-0.172344	0.392722	-0.0160573	-0.0570288	0.477161	0.173392	0.119847	0.544522	-0.0647509	0.483733	0.589747
ABHD17B	0.0634395	-0.0134406	0.236987	-0.186457	-0.176269	0.168766	-0.0452944	0.0472888	-0.101747	-0.119859	0.112072	-0.13344	0.261772	0.239982	0.273234	-0.106664	0.133321	0.11972	0.111626	0.0919218	0.0805085	-0.25983	0.297546	-0.154511	-0.0259684	-0.106466	-0.501002	-0.134743	-0.0940248	0.272964	0.359469	-0.113668	-0.0757124	-0.0425185	0.03931	0.0351285	0.442595	0.377139	0.0443343	0.217186	0.0542561	-0.0204424	0.224469	0.0790613	0.00821388	0.193096	-0.192862	0.402885	0.450489
ABHD17C	0.384885	0.426609	0.628271	0.793304	0.00997519	-0.29968	0.122349	-0.283818	0.0118954	-0.00772691	-0.0472543	-0.171919	-0.744253	0.444877	-0.00298095	-0.569016	-0.192405	0.206896	0.0892422	0.0548794	0.545819	0.285177	-0.0688114	0.202974	0.915741	0.302104	0.938502	0.378438	1.99906	0.515618	0.423452	0.517517	0.432313	0.709659	-0.303895	-0.00519085	1.45476	-0.270615	0	-0.663925	-0.246372	0.914969	-0.555923	-0.719004	-0.437215	1.1591	-0.476051	-0.144756	0.0167971
ABHD2	0.265939	-0.57561	0.341381	-0.700018	-0.994802	0.0836142	0.0928052	0.15425	-0.133515	0.0347518	0.0202318	-0.0657156	0.620132	0.12685	0.49323	-0.115472	0.172753	-0.00648707	0.095028	0.0103248	0.275208	-0.817473	0.356878	-1.02847	-0.702997	-0.479589	-0.799938	-0.860345	-0.352005	0.35204	0.239329	-0.537013	-0.983302	-0.283784	0.0518742	0.0553073	0.168627	0.417275	-0.060495	0.32535	-0.0816747	0.126329	0.285474	0.191154	-0.0138679	0.358442	0.0531945	0.33472	0.44508
ABHD3	0.0318482	1.01812	0.482123	1.04197	0.586419	-0.122865	-0.154672	-0.143204	-0.26712	0.35981	0.874065	0.333647	-0.111114	-0.320644	-0.199622	-0.223019	-0.582006	-0.0410259	-0.63389	-0.00338578	0.212481	1.0969	0.0999613	0.929014	1.20671	0.937113	0.309883	0.925323	0.285204	0.284061	-0.0705562	0.342316	0.661742	0.1047	-0.24279	0	-0.613829	-0.24551	-0.351254	-0.438701	0.849552	-0.471595	-0.0190334	-0.141879	-0.109694	-0.177617	0.335091	-0.293938	-0.467151
ABHD4	0.406801	-0.229828	-0.0724714	-0.693152	-0.1263	0.0396578	-0.137227	0.24799	0.0726883	-0.17107	-0.258455	-0.167886	0.198052	0.0478799	0.28427	-0.153393	0.101958	-0.370118	-0.00670981	-0.388511	0.208292	0.173027	0.218553	-0.32147	-0.385283	-0.452699	0.400144	-0.556125	-0.0729265	0.578438	0.20556	-0.394494	-0.393825	-0.640711	-0.0648398	-0.259094	0.0837417	-0.0281401	-0.230068	0.644455	0.0228944	0.054532	-0.335649	0.188691	0.154816	-0.150959	0.130433	-0.0241766	-0.0774169
ABHD5	-0.101495	-0.0246758	-0.200706	0.0246758	-0.298251	-0.165083	-0.118053	-0.665426	0.219439	-0.0625505	0.401595	0.142363	-0.401315	-0.302691	0.200174	0.556654	-0.284693	0.0901651	0.265664	0.374919	-0.106062	0.621767	-0.001122	0.299644	0.0120893	-0.0860062	0.814446	0.45735	0.927349	-0.119059	-0.255059	-0.325675	0.588404	-0.0452032	0	-0.167952	0.444121	-0.0421195	-0.131481	-0.33141	0.712101	0.25381	-0.347775	-0.655789	-0.15785	0.229321	0.382879	-0.044137	-0.200009
ABHD6	-0.272145	-0.154488	-0.364756	-0.520784	-0.556098	-0.050941	-0.134165	-0.509264	0.0655117	0.019196	-0.309497	0.0629201	0.254467	-0.019196	0.163289	-0.189411	0.0545378	-0.515159	-0.315839	-0.119964	-0.050817	0.125944	-0.160089	-0.15637	-0.114499	-0.355258	-0.12593	-0.0413418	-0.280188	-0.177695	-0.0876818	0.0983047	-0.628555	0.691927	-0.060493	-0.165104	0.205589	-0.119011	0.433253	0.1134	0.14399	0.0598798	0	0.198491	-0.175106	0.0253387	-0.0371737	-0.0876479	-0.112961
ABHD8	-0.00863028	0.260097	-0.0935464	0.158666	0.543823	-0.225883	0.0569763	-0.315938	0.00863028	0.0728769	-0.577159	-0.238419	-0.332822	0.15308	-0.0761533	-0.0958543	0.0132937	-0.32992	-0.474984	0.0150132	-0.13202	-0.373431	0.0172205	0.0102563	0.17858	0.434559	0.206624	0.0775018	0.265251	-0.113794	0.177489	0.613436	0.223606	0.178342	-0.295924	0.139688	-0.192588	-0.617854	0	0.0877724	-0.199421	-0.135735	-0.239338	-0.243202	-0.159085	-0.454944	-0.127825	-0.405803	-0.22742
ABI1	-0.274641	-0.0846613	-0.210632	-0.219318	-0.634065	0.0702374	0.0621426	0.00611687	-0.0527053	0.150084	0.203963	-0.100378	-0.0970516	-0.0158927	0.0431266	-0.238822	-0.0446401	0.214186	-0.0619741	-0.156252	-0.244717	-0.415638	-0.370358	-0.351847	-0.011281	0.115419	-0.132075	-0.352601	0.0976231	-0.246733	-0.417699	0.0387683	-0.0588348	0.153452	0.000882145	0.0846171	0.203993	0.0616803	-0.0712593	-0.24306	-0.101927	0.00909828	0.14536	-0.45323	-0.0126307	0.0412586	-0.258617	-0.0168247	-0.0592174
ABI2	0.401414	-0.714465	0.399664	-1.21297	-1.32374	0.0183439	0.177933	0.242363	-0.0617866	-0.133652	-0.0211101	-0.0438581	0.708942	0.217807	0.207198	-0.00320196	0.18544	0.152144	0.0598559	0.0835896	0.371992	-1.38644	0.469157	-1.19907	-0.95287	-0.36044	-0.98454	-1.31696	-0.606587	0.339392	0.404443	-1.01569	-1.40667	-0.272287	0.0170159	0.0856805	0.0100412	0.505684	-0.144704	0.280584	-0.307781	-0.0381031	0.430295	0.0057807	0.0433245	0.303964	0.0476356	0.300926	0.771056
ABI3	-0.27194	0.340153	-0.146718	0.245041	-0.564841	0.342825	0.132287	-0.230885	-0.161132	0.672793	-0.00124359	0.191874	-0.146944	0.230223	0.214811	-0.305641	-0.724377	0.0887079	-0.501457	-0.00168514	-0.330243	0.332718	-0.323192	0.20129	0.307019	1.13903	-0.053206	0.0121732	0.661462	-0.118756	-0.0303292	0.181636	-0.194531	0.542376	-0.174661	0.560712	0.310955	-0.00644493	-0.0993042	-0.0288005	-0.193242	0.231622	-0.0422087	0	-0.361987	-0.0384383	-0.165263	0.274174	-0.146968
ABI3BP	0.0656984	-0.186871	-0.366665	0.715025	-0.165134	-0.32857	0.746124	0.0382469	0.081207	-0.220957	0.126756	-0.030319	-2.01722	0.714589	-1.65547	-0.228585	-0.615092	-0.592372	-0.694646	-0.585823	-0.308299	-0.0180368	-1.23034	0.610803	-0.325772	0.396295	0.548212	0.0114727	0.556074	-0.464891	-0.770654	-0.265562	0.332292	-0.122905	0.47297	-0.723699	0.455956	-1.15478	0.315556	-1.27337	0.150542	-0.287184	-0.859581	-1.13013	-0.280399	-0.925489	0.12363	-0.735883	-1.69969
ABL1	0.404172	-0.460623	0.208979	-0.347424	-0.111344	-0.0339441	0.148836	-0.0464781	-0.0851971	-0.157353	-0.118235	-0.202105	-0.323618	-0.00153717	0.110489	0.0535208	-0.179485	0.0526783	0.185716	0.191907	0.205594	-0.671056	0.242155	-0.472533	-0.499155	-0.420133	-0.613611	-0.556583	-0.322259	0.273492	0.182687	-0.281699	-0.448444	-0.181071	-0.0980283	0.0247671	0.500904	0.102227	0.0495942	-0.263816	-0.0859653	0.170121	-0.0329636	-0.0442713	0.13494	0.277901	0.0319621	-0.042693	0.158404
ABL2	0.384266	-0.351188	0.342826	-0.544442	0.345562	0.308809	0.0717913	-0.090275	-0.0257594	-0.0134317	-0.0150007	0.0209626	0.415571	0.0844781	0.433064	0.470946	0.0474561	0.318127	0.339136	0.0969421	0.220858	-0.772867	0.383199	-0.650548	-0.687507	-0.638827	-0.808168	-0.924314	-0.416531	0.436092	0.629948	0.175448	-0.809109	-0.330795	0.368876	0.0696028	0.512213	0.555239	-0.0688845	0.338501	0.18848	0.799409	0.247944	0.2618	0.278037	0.510307	-0.107726	0.339031	0.556588
ABLIM1	0.205015	-0.269982	0.0519177	0.0504208	-0.274335	0.130321	0.626321	-0.266002	0.128966	-0.317895	0.105248	-0.0317353	-0.415057	0.140192	-0.285028	0.419662	0.250651	0.0886952	-0.0817561	0.26167	0.373684	0.238635	-0.02665	0.338643	0.321193	-0.0438819	-0.219137	0.165635	-0.467237	0.315621	-0.0809573	-0.179584	0.112629	0.0876408	0.103239	0.180223	0.147643	-0.0898929	0.0428942	-0.111592	-0.195297	-0.143996	-0.0585992	0.281397	0.218226	-0.107919	0.0510942	0.0988288	-0.315713
ABLIM2	0.150636	-0.903025	-0.145278	-0.740066	0.0333033	0.0752492	0.108726	-0.12189	0.0506682	-0.378176	-0.581444	-0.0183935	-0.393777	-0.504595	-0.242692	0.597041	-0.0657673	-0.435913	0.289644	0.0530109	0.599157	0.0349798	0.14903	-0.470923	-0.774276	-0.454112	0	-0.436716	-0.398637	0.342584	0.13482	-0.655538	-0.853423	0.102496	0.0414104	-0.242275	-0.0148377	0.175258	0.380003	-0.072752	-0.181778	-0.12781	-0.219878	-0.253339	0.152348	-0.0862484	-0.358084	0.153542	-0.113575
ABLIM3	-0.135958	-0.73913	-0.339574	-1.05068	-0.524306	0.0857582	0.335608	-0.252882	0.00025	-0.564714	-0.468329	-0.163297	-0.0945821	-0.552234	-0.151947	0.566441	0.539262	-0.566076	-0.533128	0.174481	0.0307627	-0.429916	-0.21264	-0.577841	-0.705957	-0.86665	0.628266	0.0836606	-0.438162	-0.096282	-0.245132	-0.413452	-0.712047	0.123366	0.0881195	-0.188447	-0.0422082	-0.0729947	0.165721	-0.207305	0.228086	-0.11538	-0.20339	0.041677	0.0767403	-0.256137	-0.0142879	0	-0.0334601
ABO	0.519746	-0.835509	0.647584	-0.937874	-1.45348	0.108147	0.223	0.0131037	-0.0751755	-0.182704	-0.0189407	-0.217782	0.614167	0.0860059	0.295124	-0.307177	0.0135281	-0.0268886	0.0432713	-0.0131037	0.297611	-1.01579	0.509819	-1.12245	-0.734761	-0.752634	-0.899421	-1.17113	-0.229854	0.368009	0.532846	-0.329319	-1.10346	-0.363295	0.135643	0.185736	0.184785	0.443397	-0.0556746	0.207801	-0.176453	0.0344195	0.247383	0.0874505	-0.0338783	0.237553	-0.342378	0.52422	0.617383
ABR	-0.088719	-0.331364	-0.0376229	-0.712821	-0.53171	0.086137	0.037371	0.0546362	-0.0752904	0.169065	-0.285109	-0.0700479	-0.100215	0.0320522	0.316165	-0.248333	-0.217638	-0.0663133	-0.0943402	-0.0707749	-0.00113757	-0.710606	0.116827	-0.703322	-0.561759	-0.269126	-0.522316	-0.511329	-0.34556	0.0728846	0.116471	-0.300274	-0.632471	0.0159054	0.0399214	0.0897237	0.103773	0.0336262	0.0993474	0.201886	-0.11244	-0.0010136	0.144406	-0.0224311	-0.18234	0.0335132	-0.174793	0.128128	-0.0102067
ABRA	0.398895	-0.881225	0.630387	-1.42207	-0.87224	-0.0428131	0.0410583	0.0638783	0.27094	-0.197174	-0.158402	-0.309384	0.278182	-0.11421	0.130753	-0.328099	0.184015	-0.0454552	0.310397	0.0365226	0.289044	-0.356845	0.505638	-1.04495	-0.644204	-0.396808	-1.12058	-1.05282	-0.494263	0.514497	0.374044	-0.297666	-0.785216	-0.338599	-0.0855737	0.103074	0.246798	0.443629	0.528626	0.179795	-0.278606	-0.237262	0.441837	0.190591	-0.0186343	0.193299	-0.255639	0.424388	0.631178
ABRACL	-1.58458	0.118929	-1.34841	0.0763433	-0.841546	-0.267739	0.0330474	-0.131646	-0.45018	0.470362	0.765554	0.744911	-0.681563	0.752707	0.101233	-0.262362	-0.535501	0.689371	0.120406	-0.0330474	-1.5056	0.615948	-1.42574	0.233989	0.610026	0.502257	0.140783	-0.0571089	0.62653	-1.53514	-1.16055	0	0.230081	0.672605	-0.439522	0.673811	-0.333437	-0.656243	0.44327	-0.30165	0.472706	0.0581555	0.395782	-0.421841	-0.150145	-0.282461	0.403266	-0.140881	-0.868289
ABT1	-0.105749	-0.90809	0.00866127	-0.818004	-0.969853	0.10724	0.0445933	0.572365	0.0404425	-0.166658	-0.203559	0.0519671	0.0860772	-0.00866127	0.0854721	-0.104669	0.196007	0.0649676	-0.0474634	0.289846	-0.0284901	-0.377314	0.0295267	-0.950845	-0.376471	-0.395845	-0.556657	-0.699483	-0.126555	-0.0893631	0.0155215	-0.620585	-0.856456	0.0587149	0.137452	0.188282	0.0314922	0.0979938	0.0991116	-0.0101595	-0.0118222	0.0722733	0.160672	-0.291339	0.0213985	0.0109477	0.0160451	0.335541	0.0663443
ABTB1	-0.399585	0.4753	-0.795061	0.526042	0.222565	-0.0525324	0.099478	-0.27248	0.0630653	0.308151	-0.849798	-0.180668	-1.01342	0.264755	-0.361139	0.0921133	-0.23838	-0.42547	-0.988544	0.100597	-0.692261	-0.15024	-0.534617	0.12405	0.1111	0.0751061	0.148053	0.39079	0.491608	-0.618	-0.786302	0.591224	0.28221	0.549817	-0.365341	0.00199127	-0.00329018	0.00893688	0	-0.4188	-0.22315	-0.502608	-0.479464	-0.665133	-0.324348	-0.428268	-0.666681	1.19218	-0.00979805
ABTB2	0.214164	-1.19374	0.268749	-0.810353	-0.50789	-0.0609477	0.0382202	0.362932	-0.112252	-0.204139	-0.271895	-0.0769141	0.344235	0.321804	0.445583	0.189869	0.218432	0.249537	0.0791009	-0.179984	0.0149693	-1.03984	0.271585	-1.33101	-0.669497	-0.842462	-0.963758	-0.875254	-0.593458	0.156428	0.515541	-0.18347	-0.637455	-0.252411	-0.195188	-0.106126	0.39146	0.424314	-0.286402	0.200599	-0.292462	0.228505	0.256954	0.466989	0.262792	0.152249	0.370948	0.0862093	0.353751
ACAA1	-0.0609953	0.158001	-0.536004	-0.221875	0.0464098	0.226994	-0.0417554	0.153045	0.0417554	0.23817	0.215885	0.0463974	0.102636	-0.0746639	0.408312	-0.575856	-0.479233	-0.382272	-0.405168	-0.398527	0.208452	0.0575275	-0.0698881	-0.549462	0.179726	-0.0194101	0	0.308013	0.154939	0.18325	-0.351038	0.145221	-0.218473	-0.318372	-0.0393696	0.13907	-0.502487	-0.704087	-0.186011	0.350635	0.200321	-0.0247149	-0.122377	0.369252	-0.0530462	-0.0447159	0.0637488	-0.35288	-0.806818
ACAA2	-1.26106	0.173804	-1.37627	-0.193355	0.159169	-0.662389	0.013304	-0.376093	-0.104041	0.291745	0.505831	0.165712	-1.04336	-0.454008	0.0474422	0.00531459	-0.0808155	-0.400616	-0.232816	-0.343868	-1.04834	0.215905	-1.06433	0.0999193	-0.0729599	0.114773	0.54583	0.436243	-0.16415	-1.31279	-1.09312	0.332856	0.164526	0.22115	0.238852	-0.0852399	-0.115048	-0.462947	-0.00759554	-0.830829	1.09459	-0.0536351	-0.359352	-0.501566	0	-0.267896	0.330107	-0.566965	-1.07342
ACACA	-0.0698419	-0.224294	-0.0439969	-0.290814	-0.478964	-0.174238	-0.096034	0.174278	0.121643	-0.124741	-0.260475	-0.277415	-0.286234	-0.121802	-0.11998	0.35843	0.0598468	-0.190678	0.191484	-0.0808297	-0.125117	-0.472203	-0.104581	-0.0901194	-0.0983755	-0.246594	-0.118198	0.0286605	-0.0414894	0.049607	-0.0368392	-0.158346	-0.0788728	-0.0977672	0.0861475	-0.0290934	0.0632288	-0.21032	-0.113992	-0.254552	0.146842	-0.222232	-0.227414	-0.214527	-0.0310971	-0.215952	-0.0921036	0.0187554	-0.11114
ACACB	0.486936	0.280355	-1.15776	0.20364	-0.383461	0.91981	0.819972	-0.657289	0.00697708	-0.757676	-0.956383	-0.525269	-1.95542	-0.843534	-1.25022	0.6993	0.891888	-1.57695	-0.979581	1.07366	-0.499195	0.352022	-1.07037	0.164402	0.342659	-0.308919	1.25707	1.86276	-0.830197	-0.526907	-0.838299	-0.277751	0.686671	0.906187	-0.515683	0.0602818	-0.485048	0	0.495384	-0.539536	0.467854	-1.18097	-1.10361	-0.00925684	0.125795	-1.59644	0.245627	-0.0984798	-0.480618
ACAD10	-0.634377	-0.101148	-0.207649	-0.431635	-0.886714	0.0437937	0.202365	0.0539632	0.0993609	0.152618	0.044208	0.0800881	-0.194049	0.394287	0.104581	0.16153	-0.0626297	0.196195	0.262625	0.165465	-0.306749	-0.266129	0.067791	0.127347	-0.389621	0.451021	-0.432509	-0.533713	-0.199624	0.0525184	0	-0.10397	-0.431668	0.604467	0.113412	0.233683	-0.0169616	0.177732	0.197287	0.0509377	-0.0488653	-0.0145502	0.0751791	0.0739679	-0.0681205	0.0256767	-0.214208	0.306118	0.266841
ACAD11	-0.317879	0.44164	-0.467058	0.843039	0.579125	0.0617559	0.0236037	-0.302931	0.417049	0.469309	-0.229441	-0.429801	-1.89814	-0.425697	-0.713329	0.0711706	-0.698711	-0.339643	0.0973794	-0.00612378	-0.185501	0.298093	-0.626851	0.929392	0.702621	0.493026	0.636425	0.592812	-0.397536	-0.529393	-0.517591	0.741796	0.874665	0.476829	0.167209	0.173567	-0.364893	-0.349199	0.42696	-1.47392	-0.226609	-0.559772	-0.654145	-1.02647	-0.299977	-0.60783	-0.321131	0.070097	-0.767069
ACAD8	0.064373	0.0404074	0.135973	0.077009	-0.330911	0.145564	0.182027	-0.00732922	-0.0290847	0.0784576	0.0854888	-0.0753772	-0.0785975	-0.0600164	0.0204752	-0.122962	0.178947	0.0814712	0.124293	0.118579	0.0488641	0.12524	0.158836	0.0445583	-0.0767391	0.273586	-0.184133	-0.205668	-0.441419	0.0181293	0.0346985	-0.130146	-0.029011	0.325285	0.0127382	0.217422	-0.195455	0.122363	0.105307	-0.259228	-0.126327	-0.172912	0.0252185	-0.160355	-0.127075	0.0229499	-0.0822997	0.144383	-0.0384154
ACAD9	0.0076859	0.10698	-0.186706	-0.0076859	0.210025	-0.0519111	0.0205925	-0.39038	-0.15397	0.073056	-0.522038	-0.259081	-1.05111	-0.292059	-0.169764	-0.7077	-0.529714	-0.685373	-0.379109	-0.56909	0.188304	-0.248661	-0.0183196	0.0514069	0	0.308108	0.191092	0.266644	0.0653887	-0.115488	-0.191365	0.286378	0.294044	0.045886	-0.109771	-0.0779757	-0.339739	-0.762349	-0.197258	-0.584426	-0.131846	-0.215055	-0.594547	-0.502537	-0.43968	-0.550902	-0.247004	-0.460083	-0.604126
ACADL	-0.351123	-0.721572	-0.243263	0.0216949	0.0633676	-0.0372283	-0.333013	1.13255	-0.2511	-0.0126474	-0.216539	-0.441808	0.109232	-0.424076	-0.127135	0.0126474	-0.098357	-0.480723	-0.163065	-0.0260484	-0.0575242	-0.206941	0	-0.639918	-0.801333	-1.13805	-0.670003	-0.461908	-0.837504	0.234695	-0.00478029	-0.115072	0.254434	-0.449841	-0.373711	-0.254677	-0.147792	0.212922	-0.106841	0.102122	-0.200105	0.0176196	0.0612297	-0.290108	0.130268	-0.171697	-0.352264	0.0303755	0.0855756
ACADM	-0.0516791	0.588332	-0.0699556	0.583487	0.581903	-0.303026	-0.348196	0.0111971	0.0229855	0.0280685	0.401935	0.132257	-1.21159	-0.122959	-0.745454	-0.0138826	-0.0934472	-0.293389	0.132103	0.188048	0.0308216	0.80447	-0.162398	0.717365	0.92945	0.516951	0.13957	0.818183	0.821301	-0.380637	-0.0956235	0.676171	0.996345	0.20631	-0.266616	0.0146329	-0.229997	-0.796993	0.141899	-1.16953	0.351238	-0.531617	-0.450033	-0.548002	-0.420256	-1.1412	-0.0722759	-0.686508	-1.33155
ACADS	0.415219	-0.0492327	0.206259	-0.777566	-0.803849	0.18454	0.11908	-0.12477	-0.188359	-0.179743	-0.145011	-0.179339	0.681001	0.162674	0.513787	-0.218826	-0.00584912	-0.294595	0.00584912	0.0630195	0.0944018	-0.987903	0.277242	-0.601645	-0.206303	-0.682985	-0.442963	-0.0649591	-0.0211864	0.222496	0.309038	-0.309192	-0.654726	-0.0678163	-0.171627	0.0281248	-0.0623651	0.182955	-0.132027	0.589871	-0.00377321	-0.0261269	0.197797	0.288481	0.0676165	0.0985908	-0.121594	0.0656724	0.246605
ACADSB	0.249994	-0.999098	0.333357	-1.13428	-1.13256	0.164092	0.151073	0.318654	-0.131218	-0.0964639	0.0170059	-0.336703	0.484727	0.0238788	0.400643	-0.021237	0.165459	0.249635	0.169934	0.0472118	0.275584	-1.08466	0.630016	-1.07369	-0.726338	-0.532852	-0.850843	-0.814444	-0.417531	0.412482	0.356613	-0.808924	-0.83437	-0.183131	0.113762	0.410346	0.168691	0.596827	-0.141176	0.475482	-0.000271321	0.0614321	0.568323	0.141783	0.138992	0.434549	-0.0629635	0.55166	0.749828
ACADVL	0.619304	0.115243	0.191977	-0.0459413	-0.156977	0.0267128	0.0176426	0.384542	0.143762	-0.00694299	0.396728	0.194677	-0.0594127	0.212121	0.658384	0.236658	0.0332305	0.0500936	0.2656	0.165843	0.759018	0.0697398	0.103083	-0.15808	0.036962	0.0587896	0.434517	0.087755	-0.624228	0.157946	-0.22242	-0.060157	-0.178832	-0.10981	-0.0304799	0.132749	0.284495	-0.0953997	0.0122175	0.353211	0.475456	0.406011	0.0456529	0.537624	0.322519	0.814038	0.27453	-0.30611	-0.0567978
ACAN	0.387111	-0.813584	0.474628	-1.05317	-0.58235	0.0756909	0.222796	0.0524336	-0.0448025	-0.0276955	-0.144997	-0.261152	1.07254	0.184398	0.30467	-0.306071	0.10838	-0.105785	-0.0556411	-0.00264442	0.247462	-1.3281	0.624019	-1.17014	-0.918953	-0.361023	-0.821106	-1.05382	-0.454004	0.495694	0.423261	-1.01497	-0.954973	-0.432068	-0.143161	0.0954208	0.105602	0.492826	-0.0215721	0.440662	0.0858145	0.0435653	0.346488	0.191586	0.0429761	0.221589	-0.120333	0.390462	0.593178
ACAP1	0.0207334	0.539248	1.6449	0.916463	-0.0322652	0.359726	-0.0207334	-0.536243	-0.186082	0.0733895	1.89252	0.619583	0.123893	2.07368	0.147367	-0.554591	-0.419592	1.3916	-0.364446	0.668545	1.26874	0.715293	0.276437	0.744764	0.992894	0.909509	0	0.0550251	0.0576153	-0.105394	-0.260041	-0.00351429	-0.0940428	1.75695	-0.405135	1.77194	-0.225656	-0.00942469	-0.668181	0.67248	-0.439423	0.45103	0.637561	1.8092	0.43588	0.435368	0.97162	-0.134605	-0.0415134
ACAP2	0.251633	0.454721	0.22161	0.970769	0.149476	-0.116176	-0.0585849	-0.196454	0.032939	0.241521	0.399934	0.226072	-0.4141	0.0618401	-0.228205	-0.169729	-0.11673	0.219852	-0.138891	0.169348	0.0398102	0.527741	0.292545	0.91583	0.771897	0.599763	-0.278085	0.810191	0.214804	0.139897	0.458871	0.415304	0.952416	0.0439317	-0.0649803	0.112648	-0.30131	-0.05773	-0.0664034	-0.332148	0.197992	-0.224269	0.0187843	-0.0653448	-0.0758936	-0.360559	0.223098	-0.224468	-0.382929
ACAP3	0.433758	-0.577973	0.779942	-0.514609	-0.799177	0.119982	0.167986	0.0707412	-0.313211	-0.254904	0.0273747	-0.295103	0.455106	0.0294962	0.183457	-0.110892	-0.00522852	-0.123806	-0.0879989	-0.0675631	0.264458	-0.242533	1.1448	-0.695166	-0.449631	-0.437647	-0.409387	-1.22719	-0.387222	0.507001	0.644247	-0.751503	-0.968025	-0.273111	-0.0140042	0.194541	0.0872788	0.462881	-0.191544	0.27844	-0.245974	0.153404	0.415442	0.0337267	0.0380569	0.30344	-0.154109	0.395564	0.623589
ACAT1	-0.802251	0.995036	-0.761195	1.0264	0.886249	-0.496866	-0.0911398	-0.371266	0.10707	-0.0317278	-0.402078	-0.271113	-2.22025	-1.26434	-1.54018	-0.0175414	-0.0699611	-0.916351	0.0175414	-0.0771518	-0.0833678	0.775294	-0.840452	1.18097	0.858548	0.910249	0.997886	1.08216	1.06806	-0.691147	-0.740399	0.847831	1.16256	-0.11959	-0.417108	-0.4843	-0.420326	-1.41692	0	-1.72252	-0.00443506	-0.705908	-1.10696	-1.77408	-0.551522	-1.42472	-0.743115	-0.639451	-1.81121
ACAT2	0.0087347	-0.523349	0.0981693	-0.380303	-0.416117	-0.162977	-0.269111	0.487775	-0.244605	-0.156823	0.0882068	-0.096339	0.00590323	-0.184614	-0.0124857	0.308197	-0.00664115	0.0889001	0.14522	-0.333067	0.288218	-0.584472	-0.0118597	-0.541309	-0.0534508	-0.391451	-0.345752	-0.602447	-0.278688	0.0691128	0.0667021	-0.590644	-0.392609	-0.188773	-0.191261	0.0930119	-0.307759	-0.109396	-0.195518	-0.219897	-0.0225439	-0.174099	-0.0204289	0.124832	0.280259	-0.134943	-0.0911179	-0.0885255	-0.0108399
ACBD3	-0.500721	0.660581	-0.720679	0.840945	0.529795	-0.173103	0.0993831	-0.323667	-0.0387437	0.120652	0.314757	0.303581	-1.47702	-0.339834	-0.73258	0.0283387	-0.517352	0.0189741	-0.244779	-0.0189741	-0.536956	0.682197	-0.640938	0.992294	1.02529	0.575654	0.988996	0.50378	1.48316	-0.341173	-0.314949	0.415744	0.824179	0.0722256	0.175769	-0.319899	0.0500321	-0.821261	0.128254	-0.92865	0.266818	0.336136	-0.887089	-0.83248	-0.298349	-0.377845	0.0835109	-0.930573	-1.1386
ACBD4	-0.0841346	-1.20613	0.0690966	-1.16983	-1.24664	0.265901	0.149737	0.335962	-0.368847	-0.119243	-0.113312	-0.0738831	0.251757	0.295375	0.155392	-0.00342131	0.0798068	-0.333363	0.0408196	-0.183871	-0.223556	-0.173975	0	-1.27158	-0.699508	-0.116773	-0.430344	-1.00809	-0.264722	0.0969982	0.0368986	-0.413507	-0.838482	-0.240694	-0.216426	0.122139	-0.0514293	0.17364	-0.273481	0.363726	-0.348437	-0.108369	0.161748	0.119532	0.0367875	0.279461	0.151974	0.171581	0.44712
ACBD5	0.426195	-0.659008	0.544204	-0.696781	-1.02545	0.170486	0.178706	0.0608408	-0.162855	-0.116625	-0.00299549	-0.287925	0.499223	0.0788268	0.280239	-0.203072	0.139482	0.026056	-0.0208511	0.0021685	0.35736	-1.04463	0.504081	-0.74592	-0.678292	-0.350196	-0.821429	-0.708922	-0.404971	0.446886	0.428529	-0.387439	-0.824722	-0.297478	0.0600573	0.0947556	0.13847	0.502908	-0.140518	0.222818	-0.180103	-0.0238729	0.334317	0.0160079	0.0228701	0.274178	-0.113978	0.470051	0.665792
ACBD6	0.161039	0.0497532	-0.0504441	0.28077	0.36534	-0.242255	-0.261086	0.0403385	0.0206776	-0.143612	-0.274222	-0.278739	-0.281256	-0.0836821	0.109304	-0.455788	-0.208963	-0.203432	-0.0815625	-0.447884	0.336242	-0.108498	-0.0819282	0.200137	-0.015027	-0.00590611	0.406207	-0.0500803	0.356335	-0.00585175	0.106342	0.148921	-0.0134954	-0.267831	-0.157456	-0.203168	-0.211756	-0.288971	-0.0866594	0.0517087	0.0622931	-0.214892	-0.233266	0.165751	0.0109968	-0.289881	0.105837	-0.10148	-0.218741
ACBD7	0.402732	-0.919134	0.440286	-1.18445	-0.863102	0.0897162	0.0871215	0.188106	-0.16144	-0.137261	-0.094902	-0.138957	0.532127	0.168459	0.409894	-0.0526285	0.111271	0.0582099	0.0180655	0.0485761	0.138589	-1.03607	0.50186	-0.989598	-0.666802	-0.483158	-0.795168	-1.15376	-0.237323	0.518435	0.375111	-0.630368	-0.618676	-0.233792	0.00377202	0.0913706	0.193244	0.477282	-0.168749	0.409449	-0.276489	0.106972	0.58186	0.0775449	0.0821464	0.268259	-0.014693	0.463135	0.707937
ACCS	0.282261	0.453881	0.698799	-0.34712	-0.222919	0.655861	0.220122	0.124269	0.0254414	0.0237529	-0.546041	-0.289057	0.124892	0.0495765	0.26052	-0.663988	-0.44141	-0.675439	-0.485091	-0.532037	0.271005	0.172121	0.529046	0.237195	-0.0732808	-0.258186	-0.264383	0.178588	-0.866615	0.429444	0.891384	0.444719	0.0557389	-0.128793	-0.0427723	-0.285582	-0.429373	0	-0.127577	0.777311	-0.214823	-0.508899	-0.0494475	0.311782	-0.181776	-0.151918	-0.239845	-0.0422645	0.354408
ACCSL	0.442571	-0.913079	0.424626	-0.74454	-1.08068	0.086035	0.21157	-0.00650334	-0.0240653	-0.0340736	-0.0777481	-0.201156	0.476078	0.0863583	0.281993	-0.110056	0.11634	-0.0431788	0.0890496	0.10321	0.32782	-0.749062	0.401082	-1.11361	-0.636629	-0.325348	-1.11523	-1.10294	-0.216671	0.388198	0.273618	-0.854526	-0.928415	-0.41257	0.148264	0.189823	0.013268	0.528143	-0.0712547	0.136388	-0.316727	0	0.423713	0.281968	0.102437	0.324896	-0.239772	0.444232	0.491879
ACD	-0.670317	-0.718815	-0.412089	-0.952721	-0.743965	0.432449	0.262207	0.398313	0.419967	0.266458	-0.0123701	0.162747	-0.0154357	0.676135	0.442237	0.0123701	0.162157	0.230603	0.415256	-0.0569491	0.223887	-0.388916	-0.157084	-0.165253	-0.1822	-0.52039	0.0293694	-0.625379	-0.495242	-0.229468	-0.328677	-0.79394	-0.471592	0.524854	0.0549684	0.71966	0.306792	0.0613317	0.242604	0.925082	0.0221491	0.587235	-0.0265346	0.988793	0.387943	0.293833	0.535862	0	-0.187126
ACE	0.331635	-0.930626	0.460825	-1.13306	-1.38701	0.278265	0.217084	0.0634648	-0.156538	-0.142157	0.000139355	-0.0959054	0.4398	0.138634	0.431389	-0.203507	0.235436	0.0763766	0.221195	0.0249022	0.254589	-1.01616	0.613331	-0.939737	-0.765103	-0.720394	-0.677048	-0.954354	-0.44729	0.467902	0.337178	-0.839584	-0.971421	-0.176373	0.149479	0.112057	0.141501	0.573942	0.0124872	0.424231	-0.173401	0.0117695	0.419618	0.0503368	0.0605912	0.22558	-0.125179	0.41377	0.713329
ACE2	0.225342	-0.951569	0.287612	-0.916949	-1.40372	-0.0748193	0.0529244	0.0657404	-0.29091	-0.0327179	0.023226	-0.130102	0.4601	0.156401	0.277258	-0.000872	0.267821	0.000872	0.24486	-0.0886147	0.111436	-0.710533	0.401357	-1.2079	-0.841164	-0.810567	-0.640537	-0.907019	-0.529048	0.441606	0.0505075	-0.935124	-1.21258	-0.282773	0.108837	0	0.0185456	0.462306	-0.005795	0.248823	-0.255312	0.0268373	0.213411	0.0131478	0.0271382	0.13201	-0.223591	0.319353	0.533624
ACER1	0.337324	-0.79924	0.503715	-1.15957	-0.850344	0.112202	0.150873	0.156821	-0.0167606	-0.172274	0.005831	-0.185349	0.456098	0.222744	0.495435	-0.0851791	0.152064	-0.0123155	0.106317	0.235336	0.352249	-1.22204	0.523419	-0.97739	-0.812337	-0.682688	-0.814205	-0.758149	-0.357362	0.45621	0.366165	-0.886655	-1.06482	-0.245776	0.100083	0.131251	0	0.509189	0.0732441	0.304712	-0.0468035	-0.0272083	0.312761	0.0921302	0.100729	0.403043	-0.0095396	0.357382	0.722469
ACER2	0.0934064	-1.03319	0.0869982	-1.31118	-1.2166	0.163922	0.0573623	0.191935	-0.202052	0.0840242	-0.00062	-0.308001	0.483799	0.207543	0.409287	0.0309026	0.328603	0.00116277	0.00380588	0.00062	0.206274	-1.10242	0.347396	-1.21717	-0.738734	-0.469112	-1.02387	-0.906915	-0.553529	0.307837	0.231307	-0.924511	-0.872565	-0.0850911	0	0.285908	0.326721	0.702921	0.108463	0.0836563	-0.0210481	0.142098	0.494214	0.411474	0.213377	0.469495	0.181008	0.267175	0.495291
ACER3	-0.471605	-0.195559	-0.466252	-0.501263	-0.944121	-0.61084	0.161669	-0.559527	-0.426853	-0.0215964	0.0581236	0.552888	-0.890597	-0.0786738	-0.339734	0.0402403	-0.684571	0.0215964	-0.187897	0.200264	-0.467433	-0.783078	-0.804864	-0.323327	0.111724	0.202341	0.214273	0	-0.151132	-0.250914	-0.220013	-0.186122	0.0659466	0.38028	-0.26257	-0.72209	0.117905	-1.33048	0.284003	-0.236844	0.292543	0.14536	0.0323114	-0.656746	-0.934091	-0.142494	-0.618154	-0.617476	-1.14196
ACHE	0.298631	-0.950363	0.463831	-1.10714	-1.38321	0.130552	0.174587	0.161671	-0.211134	-0.112038	0.238791	-0.169697	0.547045	0.340324	0.403137	0.751923	0.410299	0.381172	0.0249714	0.00448155	0.225498	-0.913027	0.415688	-0.977164	-0.562039	-0.52216	-1.08907	-1.17772	-0.493282	0.356267	0.301395	-1.11103	-0.968015	0.0960859	0.0305828	0.28189	0.294237	0.582184	-0.133001	0.310153	-0.247721	0.0499678	0.68774	0.418147	0.429828	0.346962	-0.0355531	0.477533	0.803494
ACIN1	0.322582	0.318957	0.0246675	0.178709	0.0206926	-0.17616	-0.16586	0.0963614	-0.210262	-0.294245	0.0244687	-0.0492938	0.367001	0.447308	0.404085	-0.108789	-0.386757	0.0822523	0.0953362	-0.514794	0.530472	0.363056	0.0609174	0.265939	0.620331	0.199975	0.295985	-0.113359	-0.0567241	0.114763	0.538393	-0.0227733	0.12393	0.348528	-0.298897	-0.0748911	0.130248	-0.660058	-0.388581	0.614874	-0.0891652	-0.131957	-0.631785	1.07858	-0.00852346	0.16765	0.0592775	-0.622693	-0.753819
ACKR1	-0.18917	-0.700413	-0.56862	-0.00312376	-0.315303	0.83205	0.537666	-1.71664	0.0565977	-1.56468	-0.546444	0.449192	-3.45707	0.00312376	-1.18028	0.338242	-0.286116	-0.30688	0.14893	0.234484	0.422018	0.517726	-1.0969	0.33969	0.129126	-0.805301	0.182202	0.465668	-0.339118	-0.663722	-0.877083	-0.569217	0.245756	-0.0137672	0.156172	0.174132	0.712251	-1.65407	0.25817	0.751062	-0.639591	-0.0342994	-1.59459	0	-0.135181	-0.492625	-0.216933	-0.507814	-2.40179
ACKR2	0.899796	0.204293	-0.193036	0.29179	-0.252549	-0.316738	0.920523	-0.327529	0.0712709	-0.563025	-0.511836	0.0441542	-0.158124	0.718254	-0.18623	0.320235	0.0548816	-0.303905	-0.265401	0.0449452	0.188567	-0.479136	0	-0.104521	-0.505219	1.31715	0.461693	0.589971	-0.0278716	0.444097	0.426172	1.02957	0.483159	-0.0147018	0.0814977	-0.211618	0.80461	0.145894	0.444413	0.141653	-0.227727	-0.00710487	-0.0479584	-0.123058	0.199275	-0.330697	0.27445	-0.0911612	-0.0181246
ACKR3	0.528422	0.316564	-1.16666	0.465653	0.714031	-0.608915	1.13322	-1.3514	0.0120428	0.0505211	-1.34452	0.359178	-2.7866	-0.720665	-0.857534	0.667434	-0.849817	-0.423319	-0.0895989	0.123459	-1.31102	0.295424	-0.480586	1.28989	0.100968	-0.0974035	0.883682	1.23494	0.667211	-0.276248	-0.0465026	1.01766	1.27315	-0.554632	0	-0.9065	1.63339	-0.439979	0.783545	-1.61142	0.373448	1.03902	-1.70802	-0.889222	-0.263082	0.123652	-0.0120654	-0.145132	-1.75074
ACKR4	0.352738	-0.688185	0.43668	-1.00867	-0.605975	0.0909679	0.169191	0.17466	-0.107293	-0.052286	0.0681622	-0.115129	0.529706	0.125642	0.319613	-0.216444	0.379075	0.11202	0.217878	0.0446741	0.445171	-0.836669	0.462351	-0.893993	-0.638401	-0.520181	-0.901261	-0.612257	-0.26653	0.409725	0.4693	-0.773041	-0.377037	-0.133525	0.192944	0.149849	0.211115	0.589946	0.0447214	0.276495	-0.0765847	0.0747403	0.439783	0.124616	0.0366436	0.483347	-0.135691	0.512984	0.650259
ACLY	0.410084	0.789873	-0.007056	0.711181	0.268395	-0.143515	-0.11999	-0.276928	-0.00167203	0.132739	0.212318	0.285391	-1.33298	-0.0783741	-0.670071	1.23467	-0.25464	0.152727	0.0547836	-0.00888848	0.33482	0.511674	0.0540257	0.539164	0.667616	0.439152	0.218126	0.947357	0.692976	0.242155	0.0637956	0.46259	0.723209	0.268663	0.185658	-0.226058	0.021534	-0.888956	-0.0877423	-1.02509	0.595658	-0.0772696	-0.396964	-0.445323	0.235816	-0.140766	0.266972	-0.616127	-1.24151
ACMSD	0.941046	-0.072515	0.935301	-0.200468	-0.13358	0.498015	0.197397	0.124052	-0.160681	-0.037746	-0.0486135	-0.218602	0.86825	0.194723	0.614003	-0.216205	0.51733	0.327147	0.322199	-0.0165105	0.618865	-0.215726	0.809512	-0.160198	-0.0577855	0.13537	0.0962572	-0.342216	0.40326	0.605081	0.647043	-0.0937491	-0.348116	-0.264553	0	0.23316	0.343716	0.575112	-0.0740967	0.342058	-0.433351	-0.0721016	0.363922	0.144354	0.0303526	0.2433	-0.0763059	0.325758	0.510109
ACO1	0.173264	0.51566	-0.876982	0.120407	-0.0297971	-0.568165	-0.0616078	-0.341109	-0.0705814	0.0297971	0.222986	-0.0321336	-2.18233	-0.725666	-0.864732	-0.134831	-0.304577	-0.622239	0.173574	0.127656	-0.378634	0.0881009	-0.86976	0.410358	0.20043	-0.0348525	0.731669	0.785642	0.84018	-0.798326	-0.740378	0.114101	0.744763	0.0137858	-0.334188	-0.777623	0	-1.53947	0.00281239	-1.16464	0.704694	-0.285483	-1.02879	-1.0141	-0.510002	-0.824326	-0.160005	-0.911273	-1.60569
ACO2	-0.507279	0.0389035	-0.477194	-0.144924	0.356117	0.184226	0.0290692	0.300596	0.0246761	0.330671	0.163251	0.448646	0.581478	-0.197533	0.0031383	0.354768	-0.0286124	-0.0031383	0.324983	0.147425	-0.327215	-0.0221691	-0.23011	-0.00632286	0.428621	0.507253	0.397425	0.23165	-1.01664	-0.373977	-0.147282	0.508966	-0.129292	0.44849	0	0.43852	0.173868	-0.189165	0.552176	0.775687	0.59328	0.688406	0.531869	1.0399	0.55132	0.324413	0.923416	-0.218271	-0.583755
ACOD1	0.297102	-1.15831	0.374073	-1.35055	-1.17845	0.100931	0.184691	0.124107	0.0254219	-0.0169723	0.0169723	-0.118368	0.493226	0.0889719	0.337727	-0.0206039	0.218637	0.197947	0.160912	-0.124943	0.388071	-1.36794	0.583835	-0.890398	-0.874205	-0.359581	-0.938475	-0.554275	-0.430262	0.644239	0.45945	-0.716953	-0.856444	-0.360383	-0.0143337	0.362183	0.408539	0.473528	-0.27891	0.349823	-0.0634799	0.0564942	0.519614	0.204586	0.240544	0.467707	0	0.605131	0.66424
ACOT1	-0.073799	-0.197226	0.152632	-0.477185	-0.546875	-0.100408	-0.0955411	0.156772	0.076769	0.174563	-0.0261778	-0.142247	0.267463	-0.191548	0.157689	-0.251269	0.182736	-0.194804	0.359111	-0.0495037	-0.0675678	-0.663235	0.0866067	-0.607228	-0.695038	-0.411655	-0.283283	-0.178347	-0.642781	0.0286989	0.202625	-0.12797	-0.462765	-0.134389	0.125617	-0.0624008	0.071656	0.0664375	-0.0775847	0.142413	0.123872	0.102808	0.259631	-0.0537174	0.201441	0.0666141	-0.0882053	0.119622	0.238783
ACOT11	0.53404	-0.289301	0.366836	-0.860468	-0.746449	0.150515	0.191477	0.0181826	-0.0614558	0.47923	-0.225673	0.00838196	0.322791	0.132778	0.649443	-0.189715	0.0931085	0.126267	0.124094	-0.234624	0.342102	-1.15208	0.462208	-1.09601	-0.879783	-0.251567	-0.530495	-0.908474	-0.511616	0.308177	0.515473	-0.360029	-0.961937	-0.08355	-0.00893831	0.0599213	0.252043	0.329453	0.0734663	0.208007	-0.0371485	0.1489	0.486536	-0.0313949	-0.12531	0.280746	-0.0496125	0.243942	0.498268
ACOT12	0.486794	-0.820843	0.684355	-1.03767	-1.29318	0.0759594	0.152895	0.0244377	-0.297028	-0.097018	-0.0100715	-0.242629	0.305243	0.196124	0.353198	-0.226068	0.136012	-0.00955892	0.0303562	0.130983	0.406976	-0.875845	0.645568	-1.07423	-0.759819	-0.51498	-0.547406	-0.911196	-0.00905037	0.428481	0.704843	-0.795311	-0.922494	-0.349894	0.231215	0.21956	0.212716	0.5276	-0.0891585	0.318163	-0.217204	0.0816479	0.296105	-0.0456243	0	0.438473	-0.206354	0.597023	0.811356
ACOT13	0.0422668	0.126106	-0.229956	0.00276422	-0.00276422	-0.325451	-0.15398	-0.449717	-0.166386	0.0997109	-0.126728	0.17385	-0.222044	-0.501157	0.324923	-0.193171	-0.247232	-0.585155	-0.437402	-0.749431	0.35518	0.585443	0.170496	0.0796881	0.38592	-0.168734	0.653448	0.37378	0.256598	-0.132021	-0.280147	-0.233169	0.0534945	-0.352716	-0.205484	-0.640378	-0.678649	-0.794827	-0.240324	-0.24541	0.514345	-0.123783	-0.443278	-0.396927	-0.560076	-0.653703	-0.307812	-0.723354	-0.995485
ACOT2	0.666027	-0.0644773	0.484298	-0.962921	-0.46786	-0.0376095	-0.0231053	0.163365	-0.194008	-0.0898591	-0.121759	-0.265988	0.33086	0.00116122	0.254805	-0.324014	0.101305	-0.04189	0.126519	-0.152776	0.607719	-0.684983	0.627902	-0.58863	-0.637306	-0.308228	-0.587631	-0.374045	-0.353282	0.522382	0.59927	-0.314423	-0.545125	-0.411361	-0.0845864	-0.0117536	0.0793488	0.519447	-0.234248	0.311161	-0.267299	-0.157967	0.281592	-0.0235555	0.0090313	0.323892	-0.0618401	0.538567	0.453765
ACOT4	-0.184533	0.15907	-0.0718994	-1.17319	-1.11277	-0.143561	0.25201	-0.348782	0.0866742	0.268599	-0.0132151	0.0516047	0.0132151	0.165189	0.141242	0.0160384	0.113216	-0.230575	-0.420696	-0.015543	-0.2861	-0.271009	0.192322	-0.127193	-0.788425	-0.170664	-0.0389876	-0.349768	0.123734	0.100507	0.09655	-0.478372	-0.26053	0.326846	-0.0893478	-0.0137277	-0.230628	-0.214311	0.0541878	0.0789566	0.228226	-0.177208	0.289387	-0.204953	-0.138429	0.0469751	0.0048151	-0.0488081	0.0371375
ACOT6	0.312666	-1.3543	0.395687	-1.36794	-1.37174	0.109059	0.152147	0.426497	-0.0108423	-0.0436831	0.215849	-0.0555162	0.69727	0.194226	0.496447	0.0108423	0.402935	0.138016	0.378156	-0.123467	0.123534	-1.32865	0.427211	-1.36021	-0.602367	-1.03552	-1.26562	-1.28041	-0.680739	0.324846	0.359424	-1.04335	-1.39179	-0.282389	0.270184	0.279658	0.274343	0.870088	0.0208101	0.279489	-0.330555	0.212697	0.565885	0.12769	0.0943036	0.268429	-0.125798	0.47136	0.680162
ACOT7	0.260276	-0.302405	0.15224	-0.495243	-0.435016	0.0875523	-0.0220839	0.0659966	-0.144078	0.0723456	-0.142179	-0.147774	0.28294	0.0506157	0.230727	0.162485	-0.0432821	-0.0291996	0.188702	-0.291591	0.208215	-0.287639	0.354583	-0.575036	-0.433197	-0.115014	-0.211556	-0.501287	-0.113179	0.272149	0.385665	0.0521572	-0.706529	-0.172002	-0.116597	0.100747	0.114538	0.235909	-0.174024	0.19474	-0.228714	0.079363	0.315852	0.00469486	0.194882	0.245962	-0.101425	0.391483	0.28357
ACOT8	0.264307	-0.334583	0.207632	-0.62417	-0.322354	0.0101957	-0.000331	0.210529	-0.0382276	-0.254186	0.00971556	-0.287552	0.31692	-0.0826025	0.121602	-0.427023	0.321491	-0.0618801	0.350525	0.000331	0.311661	-0.818419	0.252789	-0.63058	-0.203948	-0.409424	-0.459426	-0.109558	-0.187934	0.264492	0.133825	-0.522521	-0.681394	-0.353085	0.264248	0.0357785	-0.0275249	0.342283	0.0335555	0.248079	-0.162772	-0.172422	0.325262	0	-0.143763	0.0874476	0.0353699	0.260447	0.485676
ACOT9	-0.805515	0.013925	-1.05192	-0.347929	-0.519168	-0.0490147	-0.0205284	-0.112289	0.295329	0.176665	-0.118847	0.113577	-0.281927	-0.502746	0.387618	-0.283574	-0.607834	-0.192149	0.305112	-0.237976	-0.872909	-0.382559	-0.536766	-0.252978	-0.538155	-0.212738	-0.301749	-0.313753	-0.243126	-0.951552	-0.975699	-0.109004	-0.210501	-0.276263	0.137016	-0.440073	0.429237	-0.498879	0.205953	-0.169265	0.220478	0.477419	-0.16331	-0.0991216	-0.204852	0.296811	0.024467	-0.289852	-0.227649
ACOX1	0.297277	-0.484675	0.287992	-0.611307	-0.739599	-0.00511654	0.0204135	0.0763349	-0.0567256	-0.0397233	-0.0218136	-0.0803522	0.326413	-0.187724	0.129238	-0.237762	-0.0439928	-0.00307345	0.0509935	0.00365329	0.14548	-0.817939	0.43498	-0.752301	-0.526268	-0.31728	-0.388414	-0.47237	-0.284794	0.388983	0.259957	-0.578279	-0.572985	-0.203094	0.131315	0.146805	-0.0104915	0.345187	-0.165887	0.10403	0.134502	0.0277176	0.273904	-0.131323	0.00785637	0.277253	7.93e-07	0.371993	0.472249
ACOX2	0.519235	0.349575	-0.305785	0.0604777	0.542083	-0.203344	-0.417176	0.0257101	-0.0257101	-0.0870366	-1.08408	-0.20754	-1.23866	-0.482164	-0.920229	0.1271	0.148912	-1.21666	0.0537815	-0.284227	0.225107	0.103227	-0.0833926	0.783406	-0.307454	-0.911189	0.120821	0.447271	-0.804829	0.300008	0.341052	0.382499	0.829118	-0.277174	0.0445571	-0.393383	-0.498726	-0.742608	0.21816	-0.581302	0.104155	-0.646736	-0.761116	-0.674675	-0.329263	-1.07544	-0.247599	-0.291391	-0.906194
ACOX3	-0.270076	0.602938	-0.110225	0.430196	0.14388	0.269847	0.162245	-0.142194	0.365849	0.282598	-0.130494	0.105593	-0.182279	-0.15018	0.232208	-0.191991	-0.10783	0.0274351	0.372563	-0.198592	0.104153	0.0916653	-0.331517	0.523735	-0.0835943	0.462147	0.308562	0.0213919	0.0114031	-0.116662	-0.162325	0.751769	0.206763	-0.111769	0.277263	0.0865054	0.0779004	-0.0853314	-0.151158	0.0567636	0.159463	0.163304	-0.215059	0	-0.128793	-0.2652	-0.244551	-0.260305	-0.0555606
ACP1	0.128526	1.06968	0.117637	1.0261	0.820993	-0.543316	-0.391673	-0.280179	-0.343221	0.0796598	0.0558327	-0.0721489	-1.26138	-1.03103	-0.903031	-0.222805	-0.350962	-0.20908	-0.28495	-0.361962	0.60273	0.821866	-0.0605671	0.727967	0.909664	0.9973	0.353208	0.983574	0.120669	-0.380855	-0.0666673	0.888103	0.882572	-0.112268	-0.339558	-0.264358	-0.722504	-1.11626	-0.318918	-1.12329	-0.121586	-0.564115	-0.810242	-0.727955	-0.301586	-0.799148	-0.143889	-0.877328	-1.29145
ACP2	-1.00998	-0.0025363	-0.810086	-0.698302	-1.0194	0.824866	0.822624	-0.598968	0.124564	1.1549	0.425067	0.909327	0.584945	0.0025363	1.11401	-0.696396	-1.14266	-0.166798	-0.824026	-0.193645	-0.488805	-0.623453	-0.867689	-0.220973	-0.635267	0	0.615705	-0.43926	0.597283	-0.644908	-0.764546	-0.319893	-1.01294	0.369895	0.251099	0.309654	-0.241047	-0.92694	0.218929	0.48276	0.881198	0.704904	0.343336	-0.0318775	-0.205337	0.0863237	0.572448	-0.515593	-0.665911
ACP5	0.0952377	1.87757	0.00550747	-0.148727	-1.1846	0.993737	0.451677	-0.00550747	-0.17214	1.9195	-0.599301	0.695647	1.27827	-0.40787	2.55549	-1.71407	-1.63401	-0.145666	-1.56394	-0.428275	0.21158	0.0187378	0.652184	0.277435	-1.06051	0.540174	0.1233	0	-0.318148	-0.467277	0.883363	-0.0923529	-1.42322	0.894671	-0.807435	-0.589315	0.498464	-1.14256	-0.240173	0.801191	0.164564	1.34226	-0.163422	-0.739463	-1.18528	1.5836	-0.230099	-0.892866	-0.913172
ACP6	-0.0286169	-0.476081	0.0653238	-0.492241	-0.215288	-0.0495753	-0.0829172	0.686897	0.0176163	0.219258	-1.38e-05	-0.306181	0.0465169	-0.267939	-0.0269666	-0.611385	0.115957	-0.155313	0.294209	-0.329644	0.314005	-0.228971	0.257498	-0.470181	-0.624459	-0.436451	-0.362989	-0.611311	-0.246975	0.0536666	-0.011745	-0.515482	-0.63928	-0.249467	-0.00653935	0.0695066	-0.117756	0.0336294	0.0312176	0.193293	-0.314439	-0.180464	0.163949	0.489007	0.0834541	-0.300558	-0.0593524	0.0730071	0.0837312
ACP7	0.304464	-1.14225	0.413819	-1.18829	-1.13893	0.121453	0.166899	0.369211	-0.092777	0.0213764	-0.00414348	-0.258174	0.486848	0.4552	0.297549	-0.0162127	-0.0776384	0.192423	0.00414348	0.020642	0.245964	-1.15302	0.497634	-1.07261	-0.853913	-0.464357	-0.960728	-1.10294	-0.241223	0.605103	0.408232	-0.993529	-1.12803	-0.308993	0.115241	0.361866	0.223222	0.933485	-0.109065	0.647218	-0.0104847	0.178405	0.692487	0.260555	0.0840764	0.464332	0	0.603606	0.522133
ACPP	0.290795	-0.887537	0.385874	-0.399025	-0.840857	0.0946078	0.0825548	0.399011	-0.223469	-0.160792	-0.0421958	-0.0425978	0.653362	0.43871	0.437122	-0.00129032	0.254942	0.381683	0.364691	0.0596957	0.0726767	-0.678711	0.156604	-1.1508	-0.617001	0.0112586	-0.779232	-0.729414	-0.244668	0.157447	0.158691	-0.63619	-0.743432	-0.139705	0.0470552	-0.0459151	0	0.559094	-0.0371666	0.517645	0.216518	0.165556	0.642458	0.122157	0.365042	0.250309	0.70351	0.49623	0.521044
ACPT	1.04662	-0.711643	1.14725	-0.766552	-0.78592	0.218398	0.10955	-0.0332314	-0.195152	-0.0138725	-0.0258361	-0.301112	0.618471	-0.00305212	0.527892	-0.259935	0.232186	-0.0133661	0.0443677	0.0788397	0.805922	-0.952765	0.761672	-0.918279	-0.32677	-0.422549	-0.455929	-0.860017	-0.26199	0.917116	0.89625	-0.746094	-0.998137	-0.292233	0.041518	0.0285814	0.241329	0.346367	-0.185646	0.252943	-0.198325	-0.191971	0.184961	0.090755	0.0110624	0.308501	-0.178122	0.485831	0.537605
ACR	0.54822	-0.666896	0.531962	-0.917694	-0.927155	0.0291917	0.134006	0.208898	-0.237368	-0.105037	0.00529218	-0.230095	0.541743	0.126692	0.371524	-0.262552	0.230969	-0.0299489	0.102405	0.102789	0.43071	-0.94319	0.721	-0.901135	-0.592448	-0.106711	-0.625186	-1.15894	-0.271682	0.526561	0.575814	-0.638999	-0.961867	-0.151655	0.0668006	0.239315	0.237443	0.543191	0.103364	0.38806	-0.149711	0.114054	0.453046	0.236731	-0.0437117	0.2784	-0.220603	0.46752	0.664933
ACRBP	0.285531	-0.231908	0.386777	-0.579305	-0.710121	0.25045	0.221116	0.279469	0.218763	0.162382	-0.0967896	0.0315225	0.723665	0.371122	0.857531	-0.10794	0.207449	0.282414	0.266678	0.581838	0.416092	-0.554189	0.449963	-0.598019	-0.588144	-0.176118	-0.255706	-0.299823	-0.194561	0.475403	0.518264	-0.507723	-0.586082	0.167833	0.0792337	0.37162	0.22838	0.648615	0	0.497819	0.0610986	0.275328	0.29548	0.158357	-0.177066	0.864959	-0.0111027	0.473017	0.554064
ACRC	0.215214	0.0208676	0.32858	0.247442	-0.0404623	0.159496	0.122802	0.131306	-0.195154	-0.0494349	0.0228069	-0.24805	0.450862	0.129547	0.263314	-0.273328	-0.0154717	-0.0891974	-0.0863445	0.0977409	-0.0567307	0.0708342	-0.0281868	0.203771	0.576135	0.200559	0.239346	-0.220853	0.116231	0.180849	0.156929	-0.149401	0	-0.0826035	-0.143038	0.0650811	-0.033618	0.176358	-0.183489	0.175965	-0.205203	0.149858	0.111699	0.256185	0.00763655	0.235105	0.0270028	0.154609	0.159156
ACSBG1	0.0171649	-0.480512	0.230617	-0.814316	-0.931012	0.116224	0.367748	0.353879	-0.0615532	-0.136775	-0.0452464	-0.0484092	0.431859	0.0989125	0.449014	0.694692	0.571601	0.147725	0.299283	0.185858	0.0818033	-0.336808	0.305175	-0.960518	-0.360928	-0.523816	-0.558277	-0.593666	-0.375993	0.236484	0.280262	-0.474032	-0.914376	-0.187524	0.0807624	0.0721874	0.111662	0.535692	0.114457	0.271474	-0.136146	0.207177	0.409855	0.0805383	0.151564	0.643616	-0.0153003	0.49975	0.63742
ACSBG2	0.36861	-0.460388	0.490969	-0.861245	-1.37773	0.270427	0.21464	0.174025	-0.172952	-0.137425	0.0672615	-0.287006	0.477726	0.17682	0.308333	-0.279224	0.125226	0.00384498	0.105131	-0.0346467	0.345483	-0.657442	0.522138	-1.05429	-0.551279	-0.809998	-0.80059	-0.872172	-0.576853	0.423719	0.451695	-0.600553	-0.94874	-0.396409	0.0356145	0.210184	0.214297	0.42875	-0.0677361	0.250054	-0.347871	-0.130318	0.485737	0.0731482	0	0.267754	0.0498071	0.531441	0.700508
ACSF2	-0.226754	-0.535147	0.0546367	-0.678588	-0.707887	0.262182	0.303098	-0.0216591	0.120566	0.268024	-0.0799935	0.0117757	0.308301	0.0391209	0.816751	-0.300949	0.0291889	0.120908	0.121714	0.0696528	-0.21425	-1.1703	-0.0815649	-1.08101	-0.611666	-0.24988	-0.724737	-0.675696	-0.683625	0.173509	0.0980024	-0.681587	-0.423838	0.0922999	-0.0773606	0.101051	0.0540552	0.384859	0	0.428377	0.213456	0.120682	0.236944	0.280985	0.235132	0.170637	0.126627	0.203461	0.429048
ACSF3	0.158208	-1.17071	0.329319	-1.19495	-1.07953	0.038662	0.0454884	0.0169506	-0.0511789	0.0452323	-0.0169506	-0.133756	0.50718	0.138586	0.382382	-0.112558	0.352981	0.378781	0.329779	-0.0373635	0.124603	-1.21785	0.395074	-1.17782	-0.791036	-0.372249	-1.07601	-1.10218	-0.50664	0.339673	0.266783	-1.163	-1.36465	-0.194158	-0.0275893	0.118364	0.294737	0.54704	0.0443349	0.623608	-0.325419	0.18289	0.569421	0.266093	0.145033	0.404237	-0.0421739	0.465914	0.667688
ACSL1	-1.62467	0.600273	-2.19643	0.40555	0.00628805	-0.35477	0.0277886	-1.36509	-0.096859	0.365869	-0.234892	0.413314	-1.89394	-1.09865	-0.264551	0.0706758	-1.43821	-0.210175	-1.20397	0.326885	-1.89102	-0.0972733	-1.27809	-0.0323787	-0.47547	0.570858	0.918045	1.56109	0.221451	-1.38654	-1.06321	0.659544	0.598961	0.480129	-0.155548	-0.735992	0	-1.11878	0.261977	-1.28556	1.71026	0.542771	-0.727686	-1.54822	-0.567894	-0.141776	0.764227	-0.507701	-1.23562
ACSL3	0.235474	-0.191946	0.0329421	-0.154728	-0.01309	-0.126789	-0.153245	0.0087649	-0.0404116	-0.0191754	-0.115522	-0.0257923	-0.112558	-0.339985	0.0249166	0.00826295	-0.309746	-0.0418332	-0.265628	-0.125017	-0.0651315	-0.288829	0.179225	-0.0245752	-0.213316	-0.153672	-0.356055	-0.201622	-0.238821	0.101646	0.268896	0.126072	0.125504	-0.392335	-0.0716132	-0.390653	0.00754023	-0.383031	-0.171744	-0.159626	-0.0441724	0.0467914	-0.0468334	-0.100336	-0.0463519	0.0142455	-0.0163875	-0.264979	-0.4108
ACSL4	0.0251446	-0.0824118	0.168593	-0.110379	-0.423925	0.00121224	-0.119698	-0.01259	-0.0748808	-0.0205891	0.0845399	0.0440002	-0.0660475	-0.107061	0.0455424	0.0385848	-0.00708044	0.172513	0.157001	0.0818231	0.0849638	-0.0969234	0.263201	0.0960643	-0.03927	-0.0220686	0.0513065	-0.282279	0.37634	0.00627398	0.260847	-0.106845	0.189201	-0.299617	-0.137687	-0.179916	0.410441	-0.00803673	-0.00361097	-0.272606	0.127412	0.172444	0.149498	-0.306234	-0.133955	0.364384	-0.157435	0.11077	0.0115523
ACSL5	0.337753	-0.281632	0.444918	-0.35292	-0.534848	0.0834315	0.208117	-0.240551	-0.136348	-0.0388897	0.271731	-0.0834059	0.0119153	0.173628	0.145865	-0.0734203	-0.0696841	0.0541812	-0.206216	0.110502	0.295421	-0.524033	0.414294	-0.182206	0.122617	0.0537211	-0.359788	-0.130899	-0.110083	0.352944	0.324912	-0.383781	-0.458925	0.094149	-0.11727	0.25265	0.215864	0.185321	-0.044431	0.0291538	-0.177318	-0.0324189	0.124028	-0.0995014	0.0495311	0.155013	0.0518014	0.23816	0.173552
ACSL6	0.358591	-0.978792	0.4831	-1.06394	-0.994717	0.111583	0.0764284	0.117897	-0.0960655	-0.051412	0.0739692	-0.272437	0.470649	0.103725	0.322903	-0.109747	0.249319	0.0163118	0.146447	0.079587	0.424233	-1.07282	0.590908	-1.17252	-0.623602	-0.434469	-0.934581	-1.01419	-0.388582	0.495617	0.517799	-0.893823	-0.934674	-0.216044	0.124457	0.196743	0.182489	0.607086	-0.0699078	0.328953	-0.176898	0.00829613	0.541458	0.136519	0.0416302	0.345802	-0.173328	0.616789	0.709214
ACSM1	0.59433	-0.829492	0.600027	-0.978538	-1.33915	0.0878253	0.1834	0.00977373	-0.145619	-0.0117908	0.150292	-0.293977	0.510868	-0.00977373	0.308319	-0.0255151	0.162984	-0.102929	0.134637	0.0278954	0.455698	-1.07413	0.67436	-1.1697	-0.759657	-0.259435	-0.718624	-1.08399	-0.430989	0.524881	0.575191	-0.705022	-0.722958	-0.206799	0.114922	0.222404	0.168211	0.595205	0.057477	0.23264	-0.400699	-0.110603	0.512463	0.158245	-0.157462	0.348039	-0.349399	0.5292	0.742077
ACSM2B	0.361665	-0.918999	0.376474	-1.10705	-1.25184	0.202935	0.31392	0.432229	-0.0807552	-0.0947442	0.139912	-0.172466	0.598033	0.250854	0.658205	-0.0869404	0.453556	0.0830806	0.197929	0.149127	0.242326	-1.19157	0.399992	-1.17546	-0.726639	-0.530316	-0.802682	-0.991385	-0.421721	0.381379	0.3288	-0.682624	-1.1062	-0.087766	0.134813	0.277107	0.17062	0.756959	-0.0917579	0.589531	-0.0503084	0.156821	0.621497	0.327306	0.213825	0.476618	-0.128528	0.604574	0.826805
ACSM3	0.309829	-0.701496	0.469592	-0.697297	-0.804446	0.0877134	0.0284575	0.129984	-0.0607074	-0.00858068	-0.0123973	-0.207801	0.548082	0.15434	0.291478	-0.254285	0.184383	0.120104	0.00826057	0.0179771	0.186296	-0.634458	0.57855	-0.660164	-0.201909	-0.422607	-0.611595	-0.832302	-0.249726	0.480349	0.320531	-0.678496	-0.745052	-0.181281	0.156551	0.28443	0.110165	0.507524	-0.129498	0.282075	-0.227516	0.184842	0.354281	0.19878	0.0577299	0.284393	-0.177942	0.484585	0.596987
ACSM4	0.443995	-1.18799	0.590795	-1.19957	-1.49374	0.176007	0.0648842	0.2946	-0.207862	-0.0499663	0.222146	-0.0272994	0.494293	0.263894	0.506931	-0.317107	-0.0653124	-0.0544505	0.102693	0.0810704	0.406653	-1.25679	0.640901	-1.38445	-0.841533	-0.559668	-1.06412	-1.04581	-0.530715	0.288618	0.407034	-0.687429	-0.935025	-0.0833616	0.088613	0.267236	0.227157	0.591718	-0.0118499	0.454339	0.0212603	0	0.589255	0.164706	-0.0189338	0.360239	-0.21278	0.510283	0.664343
ACSM5	0.35697	-0.540056	0.371848	-0.994977	-1.19948	0.175157	0.343956	0.0764205	-0.192214	0.0128735	0.0712802	-0.21341	0.407048	0.133967	0.32352	-0.0855559	0.289585	0.0206041	0.105704	0.0443527	0.331421	-1.05234	0.374791	-1.27415	-0.804806	-0.372697	-0.845364	-0.74511	-0.552878	0.404423	0.306723	-0.529503	-0.820489	-0.0690182	0.0203807	0.072328	0.226596	0.49767	-0.102363	0.294888	0.169182	0.110511	0.426518	0.0661085	0.0275315	0.226624	0.0184495	0.432194	0.475917
ACSM6	0.249224	-1.03468	0.439286	-1.09259	-1.13113	0.141717	0.0424746	0.133829	-0.117407	-0.0848843	0.0268816	-0.141988	0.578874	0.320402	0.478861	-0.25476	0.238556	-0.00681603	0.0870303	0.0153416	0.113719	-1.05254	0.516032	-0.978646	-0.92256	-0.501123	-0.914922	-1.14885	-0.429344	0.462739	0.457353	-0.776089	-1.13869	-0.304219	0.0265079	0.353094	0.255987	0.674691	-0.0706143	0.318739	-0.341621	0.0151718	0.411672	0.188748	0.0173867	0.399755	-0.198234	0.566866	0.68576
ACSS1	-0.521143	-0.444029	-0.00601268	0.0333164	-0.218502	0.160168	0.23717	-0.033313	0.252278	0.110514	0.580496	0.0315101	-0.410926	0.139332	-0.254926	-0.0636594	-0.0509899	0.0678556	0.100415	0.369566	-0.204087	0.102742	-0.367498	-0.654215	0.381429	0.424776	0	-0.408538	-0.413066	-0.0526323	-0.261534	-0.597747	-0.676273	0.896405	0.565873	1.00986	-0.235494	-0.00598145	0.276556	0.414368	0.00393009	-0.114286	0.435829	0.720513	0.32781	-0.174785	0.561739	0.014833	-0.291874
ACSS2	0.280868	-0.175356	-0.187303	-0.457859	-0.452089	-0.0861816	-0.0570476	0.057268	-0.020884	-0.0161362	-0.67902	-0.234833	-0.764702	-0.149278	-0.0798155	-0.00911307	-0.117568	-0.698621	-0.176022	0.0977703	0.103664	-0.633124	-0.24471	-0.66898	-0.443409	-0.217652	-0.153288	0.265296	-0.505174	0.0237516	0.0167471	-0.302917	-0.279263	-0.000985027	-0.267541	-0.170729	0.0479362	-0.0888658	0.143447	-0.254006	-0.065395	-0.216669	-0.224043	-0.203587	-0.0928479	-0.210724	-0.163126	0.19887	-0.252412
ACSS3	0.130181	-1.21415	0.234554	-0.837053	-1.17277	0.181746	0.0837562	0.120542	-0.195808	-0.00109839	0.00089	-0.0219481	0.450254	-0.11647	0.224488	0.112126	0.122275	-0.113767	-0.00089	0.536915	0.0497513	-0.635858	0.253121	-0.795605	-0.87295	-1.02569	-1.50455	-1.13525	-0.547241	0.0241966	0.0555277	-0.971245	-1.20395	-0.360812	0.144848	0	0.0447969	0.192159	-0.138591	0.338272	0.172832	0.00301123	0.204497	0.148733	0.00850773	0.427828	-0.0687952	0.227449	0.521241
ACTA1	-0.0303586	-1.04632	0.279943	-0.851688	-0.391744	-0.156581	-0.3428	1.25242	0.768648	-0.320564	-0.336639	-0.259145	0.295536	-0.0321677	0.0303586	-0.373561	0.116436	-0.252833	1.97913	-0.158042	0.108135	-1.23748	0.290392	-1.03532	-0.724647	-0.644938	-0.958154	-1.13476	-0.467853	0.298928	0.313995	-0.22456	0	-0.301466	-0.241126	0.107215	0.00319481	0.430021	-0.2089	-0.0826077	-0.246709	-0.152671	0.192144	-0.0426326	-0.0361242	0.200225	-0.237391	0.199854	0.510537
ACTA2	0.534374	-0.448538	-0.0349569	-0.808155	-1.03014	0.794588	-0.94806	1.11266	1.00196	0.886437	-0.0927892	0.648441	-2.31972	-0.240376	-0.629035	-0.0497956	0.997771	-0.540397	1.36587	0.42208	0.850047	-1.45339	0.360872	-0.912355	-0.331453	-0.0858417	-0.60676	-0.605946	0.480383	0.441503	0.569886	-0.751944	-0.819961	0.0289226	0.38277	-0.921805	1.12485	-1.15843	0.730833	-0.242636	0.298427	0.233496	-2.09597	0.512328	0.795229	-0.527009	0	0.747316	-2.24777
ACTB	-0.209429	-0.244089	-0.440147	-0.540676	-0.683805	0.0208084	-0.443473	0.484543	0.349264	0.175521	0.28162	0.539515	0.134115	-0.202167	-0.266929	-0.102979	-0.0310454	0.0615101	1.01877	-0.217654	-0.104717	-0.92464	-0.369188	-0.521755	0.134383	-0.0482917	-0.370423	-0.337916	-0.046665	-0.385802	0.211253	-0.195969	-0.413917	-0.179011	0.166945	-0.276717	0.264841	-1.2558	-0.0914822	0.416058	0.623984	0.485046	0.0603277	0.762565	0.319809	0.322181	0.472796	-0.427015	-2.64042
ACTBL2	0.432703	-0.779712	0.510216	-1.13542	-0.951563	0.0220487	0.0751379	0.0549018	-0.0282738	-0.153325	-0.0768487	-0.280506	0.542768	0.0448139	0.34727	-0.35938	0.0899637	0.0096786	0.0831649	-0.0588009	0.354673	-1.47363	0.656713	-0.676101	-0.500368	-0.363417	-1.10123	-0.670419	-0.300068	0.464566	0.453887	-0.578753	-1.13792	-0.210574	-0.0299382	0.351357	0.210771	0.606691	-0.205247	0.279916	-0.293037	0	0.500255	0.105533	0.118635	0.397262	-0.193055	0.757616	0.761834
ACTC1	-0.716715	-0.908876	-0.655883	-1.2675	8.95e-06	-0.428033	-0.940881	0.858487	0.245214	-0.442237	-0.855766	-0.011855	-0.171699	-0.954125	-0.614131	-0.820737	0.116041	-0.929787	1.54548	-0.254641	-0.637282	-0.603364	-0.182113	-1.62986	-1.25998	-1.31001	-0.644111	-0.504662	-1.30479	-0.37938	-0.221807	-0.0403425	-0.342057	-0.855461	-0.696969	-0.507057	0.704523	-0.149965	-0.499672	-0.33872	-0.418575	-0.00368476	-0.438575	0.238583	1.28972	0.385774	0.45171	0.479297	-0.147929
ACTG1	0.624321	0.53482	-0.0251374	-0.0505304	0.247257	-0.185461	0.00079155	-0.0550628	-0.0214376	-0.0638862	0.308615	0.579554	-1.50328	-1.0889	-1.36489	0.48729	-0.398649	0.00707817	0.430265	-0.0316901	0.371634	-0.334991	0.388015	-0.0898142	0.20961	0.0478849	-0.376479	0.361038	-0.409875	0.185235	0.286754	0.421928	0.0574203	-0.240254	0.54334	-0.390356	-0.344884	-1.02271	-0.16047	-0.640697	0.802897	0.32265	-0.429514	-0.532075	-0.0582442	0.0101619	-0.301086	-0.461816	-1.85913
ACTG2	-1.76143	-0.251399	-3.44853	-0.415637	-0.0631194	-0.299611	-3.4324	0.717889	1.45708	0.0631194	-2.91966	-0.201029	-3.1818	-3.30434	-2.13731	-0.32661	1.13393	-3.66582	2.20041	0.0725603	0.382735	-0.0614119	-1.62805	-0.396131	-2.48329	-3.50441	0	0.336847	-1.21384	-2.43877	-2.02217	0.49082	0.559092	-0.0983973	-0.988555	-2.50871	1.44312	-1.09333	0.7851	-2.92939	0.0714731	-1.67	-3.5685	1.53261	0.233169	-0.909322	-0.89985	1.0254	-3.1089
ACTL10	0.0598664	-1.37598	0.204866	-1.46969	-1.53714	-0.044301	-0.0453677	0.143478	-0.349325	-0.144953	0.0220356	-0.316019	0.505553	0.116199	0.351019	-0.244432	0.337439	0.0558009	0.0825038	-0.257558	0.221426	-1.1596	0.350529	-1.28663	-0.784785	-0.805902	-0.951152	-1.33158	-0.306276	0.304476	0.302539	-1.08573	-1.04912	-0.193948	-0.0606637	0.145819	0.210627	0.368962	-0.215498	0.274272	-0.238859	0.159285	0.519235	0	-0.0927882	0.493167	-0.264943	0.532309	0.478389
ACTL6A	0.0640003	0.770591	-0.170078	0.891448	0.638515	-0.273636	-0.184562	-0.382736	-0.136512	0.187719	0.262003	0.128383	-0.902343	-0.516504	-0.771863	-0.226889	-0.263734	-0.0308913	-0.00823582	-0.293161	0.26916	0.854477	-0.19258	0.804711	0.779574	0.487494	0.476082	0.667943	0.684865	-0.397477	-0.13251	0.482522	0.831735	0.00524926	-0.107292	-0.084132	-0.713088	-0.797423	-0.0924265	-0.748748	0.123746	-0.536466	-0.607389	-0.496504	-0.187633	-0.673239	0.0461938	-0.644626	-0.988781
ACTL6B	0.323118	-1.12666	0.45078	-1.23143	-1.31625	0.150581	0.179624	0.0864589	-0.00173211	-0.193152	0.14512	-0.304609	0.431072	0.144433	0.50651	0.0845678	0.361005	0.00173211	-0.0899742	0.0237653	0.400772	-0.854954	0.447347	-1.21674	-0.756096	-0.468272	-0.12232	-1.32946	-0.462595	0.437967	0.420001	-0.9635	-1.34183	-0.0911469	0.146555	0.0805817	0.234724	0.52603	-0.312517	0.457448	-0.196889	0.0715718	0.31258	0.0664234	0.122618	0.654593	0	0.541438	0.903515
ACTL7A	0.59723	-0.928434	0.603693	-0.886315	-1.30625	0.0275152	0.0481408	0.144406	-0.237045	0.000134	0.172838	-0.229515	0.611853	0.0252883	0.419865	-0.257932	0.0814626	-0.00123763	-0.00764585	-0.0339568	0.434968	-1.1018	0.525361	-1.10805	-0.554371	-0.393292	-0.545657	-1.06329	-0.375202	0.625688	0.369094	-0.592172	-0.887166	-0.354164	0.0615115	0.200828	0	0.44546	-0.194098	0.35977	-0.31088	-0.00742578	0.481256	0.000894	0.10263	0.359383	-0.161338	0.52953	0.750406
ACTL7B	0.350227	-0.595674	0.474198	-0.342438	-0.635407	0.348461	0.105374	-0.178182	-0.166413	0.0161126	0.0892947	-0.270858	0.515897	0.182016	0.352798	-0.0374949	0.208165	0.251308	0.457502	0.30698	0.21666	-1.13215	0.525301	-0.85854	-0.410294	-0.5197	-0.607386	-0.802369	-0.479857	0.508938	0.497765	-0.554576	-1.00725	-0.313927	0.00625038	0.0854077	0.172839	0.459325	-0.17975	0.358351	0.0133562	0.141771	0.391312	0.0797281	0.269383	0.385615	-0.261234	0.53947	0.593191
ACTL8	0.126188	-0.545983	0.577733	0.184807	-1.11701	0.103224	0.144985	-0.139363	-0.211752	-0.164846	0.0596983	-0.339115	0.540121	0.0179188	0.451552	-0.0998538	0.137775	-0.0179188	-0.0649602	0.162888	0.307283	-0.633941	0.452266	-0.816471	-0.392937	-0.347905	-0.392765	-1.00001	-0.32796	0.544343	0.504377	-0.78234	-0.478262	-0.22482	0.342123	0.178674	0.171794	0.585185	-0.0479207	0.208419	-0.175651	-0.0514369	0.546864	0.375945	0.149109	0.231146	-0.0333958	0.452869	0.686831
ACTL9	0.644883	-0.86671	0.617094	-0.948552	-1.09012	0.106125	0.0728183	0.345074	-0.221966	-0.191945	-0.0582733	-0.301988	0.596331	0.0306654	0.341548	-0.0873041	0.168508	0.0636682	0.220897	0.0125623	0.618337	-0.895928	0.684315	-0.962486	-0.677631	-0.536926	-0.670343	-1.13054	-0.171867	0.711439	0.622822	-0.329024	-1.48475	-0.3463	0.204188	0.299104	0.168403	0.553034	0	0.288649	-0.226593	-0.136007	0.401324	0.115841	0.0394816	0.414687	-0.163945	0.510915	0.770992
ACTN1	0.0223594	-0.163875	-1.0177	-0.703672	0.0689879	-0.431622	-0.726078	0.402408	0.547441	-0.0223598	-1.08866	-0.26312	-1.37215	-0.247116	-1.22889	-1.0502	-1.04162	-0.741871	0.949252	-0.454232	-0.0903716	-0.739539	0.0955148	-1.24752	-1.32254	-1.17872	-0.214048	-0.510582	0.305304	0.123633	0.139977	0.502263	-0.135229	-1.04544	-0.295068	-1.39213	0.955488	-2.12982	0	0.14123	-0.17231	0.132227	-1.66956	-0.613211	-0.497339	-0.24699	-0.976158	0.16861	-0.810313
ACTN2	0.344433	-0.311709	0.415605	0.0853944	0.319915	0.350244	-0.218206	0.527229	-0.0122724	-0.0364542	0.0122724	-0.249286	0.396937	0.0720439	0.191919	-0.366421	0.488475	-0.0180168	0.150491	0.0561953	0.111373	0.181424	0.432379	-0.0813208	0.273068	0.0534935	-0.111657	-0.1771	0.092587	0.47691	0.317147	0.161983	0.0409126	-0.568637	-0.060986	-0.038485	0.060688	0.468113	-0.428241	0.250199	-0.500505	-0.100723	0.310051	0	-0.140097	0.0905199	-0.29693	0.199861	0.593169
ACTN3	0.296743	-0.848889	0.494529	-0.664832	-0.888578	0.13431	0.192079	-0.0652845	-0.0747268	-0.0979497	-0.148757	-0.283563	0.549933	0.0333188	0.274326	-0.337318	0.179179	0.14073	0.0929081	0.0704305	0.393105	-0.926688	0.513701	-1.15998	-0.825723	-0.341567	-0.896695	-0.875113	-0.3101	0.398729	0.298556	-0.455974	-1.07587	-0.237032	0.00995255	0.198829	0.324559	0.360223	-0.18597	0.451787	-0.21727	-0.0351729	0.428816	0.307694	-0.100807	0.399335	-0.0532536	0.529418	0.615966
ACTN4	-0.560739	-0.277048	-1.36121	-0.61095	0.474838	0.0285895	-0.835511	0.931954	0.358929	-0.0191195	-1.22512	-0.201669	-0.972222	-0.491015	-0.810864	-0.466891	-0.470189	-0.890561	0.0191195	-0.499952	-0.953827	0.227384	-0.920619	-0.12272	-0.911752	-0.956295	0.291948	-0.361303	0.115212	-0.567004	-0.734998	-0.04848	0.280519	-0.526228	-0.616387	-0.625539	0.983515	-1.26467	0.0597463	0.559723	-0.275799	0.201406	-1.15207	0.0297537	0	-0.121222	-0.647832	-0.229989	-1.30449
ACTR10	-0.653901	0.211116	-1.14093	0.10284	0.0519311	-0.553292	-0.0714333	-0.303359	0.188634	0.139574	-0.288234	-0.0048449	-1.56056	-0.921466	-0.855699	0.168209	-0.225856	-0.409142	0.158436	-0.5438	-0.303486	0.754896	-0.504029	0.600924	0.377609	0.316506	0.319654	0.562907	0.972444	-0.519961	-1.16429	0.440258	1.103	-0.122944	0.104935	-0.355314	-0.562111	-1.16157	-0.0650153	-0.950719	0.0890398	-0.213115	-0.669023	-0.69026	0	-0.505382	-0.304023	-0.522637	-1.46157
ACTR1A	-0.154546	0.0614517	-0.563032	-0.145908	0.186777	-0.230063	0.129089	8.32e-05	0.539104	0.120324	-0.534309	-0.199466	-0.303223	0.0623634	0.432727	0.40089	-0.126155	-0.244558	0.257659	-0.289908	-0.00179386	-0.5035	-0.257361	-0.277953	-0.426763	0.105029	-0.0603199	-0.1075	-0.0346212	-0.0637717	-0.0557132	0.274317	0.0835886	0.0020113	0.0286503	-0.118547	0.734086	-0.628243	0.131139	0.654392	0.146492	0.0148492	-0.573712	0	0.257502	-0.0120602	-0.0971913	-0.0900421	-0.731738
ACTR1B	0.0725946	0.0120444	-0.380123	-0.134196	0.214523	-0.381786	-0.338704	0.25554	0.116862	-0.0120444	-0.350544	-0.106723	-0.491279	0.115641	-0.283376	-0.0869646	-0.33766	-0.452796	-0.317039	-0.564781	0.457932	0.324206	-0.0764303	-0.149495	-0.102023	-0.183787	0.0149736	-0.177491	-0.125982	-0.000381	0.111529	0.37994	0	-0.132088	-0.327871	-0.142291	-0.351543	-0.961667	0.00535917	0.156774	-0.391972	-0.159718	-0.521888	0.276185	-0.0500917	-0.552734	0.00388384	-0.599738	-1.26979
ACTR2	0.00184751	1.15365	-0.0118983	1.41914	0.63361	-0.513465	-0.52035	-0.205498	-0.264273	0.066983	0.279333	0.170851	-1.09144	-0.561391	-1.07524	-0.631018	-0.982588	0.0865276	-0.33946	-0.127317	0.419613	1.19347	-0.0821352	1.04948	1.34981	1.26196	1.21762	1.30931	1.84255	-0.699798	-0.491892	1.24832	1.33376	-0.00667763	-0.158945	-0.307204	-0.85377	-1.69103	-0.198243	-0.965872	0.531548	-0.278941	-0.542365	-0.565681	-0.416028	-0.705427	-0.143853	-1.08607	-2.19795
ACTR3	-2.17392	0.971893	-1.18336	0.709914	0.299846	-0.25372	-0.450172	-0.445856	-0.106579	0.346151	0.393759	0.0624154	-2.08159	-0.263062	-0.991876	-0.259008	-0.91388	0.324829	0.319577	-0.0594704	-2.1379	0.659894	-1.97454	0.535664	0.905154	0.686936	0.389987	0.599243	1.04928	-1.75797	-1.88432	0.894021	0.911116	0.512334	-0.665536	-0.000319	-0.386392	-1.13777	0.237206	-1.73413	0.51805	0	-0.645244	-0.973357	-0.78997	-0.655276	-0.314099	-0.531805	-1.53024
ACTR3B	0.281136	-0.93441	0.375597	-1.02958	-1.23471	0.0748068	0.190698	0.267105	-0.124167	-0.165468	0.118375	-0.076593	0.517711	0.307958	0.400913	0.0899241	0.322056	0.324469	0.238402	0.0345004	0.179616	-0.753055	0.44215	-0.939346	-0.620527	-0.770583	-0.773026	-0.859574	-0.423714	0.398714	0.382612	-0.780842	-0.99684	-0.184417	0.0693892	0.223259	0.219327	0.715155	0.0631843	0.51749	-0.110293	0.0956789	0.532631	0.365689	0.145209	0.534988	0.0946246	0.622474	0.703965
ACTR5	0.139595	0.613065	0.223088	0.630196	0.34557	0.0359423	0.0299022	-0.299541	-0.136914	0.124994	0.0830829	-0.28537	-0.254814	-0.0299022	-0.17155	-0.563778	-0.226147	-0.288273	-0.535919	-0.161525	0.446352	0.261992	0.166116	0.430678	0.818465	0.504443	0.803975	0.688754	0	-0.0829482	-0.187728	0.310534	0.628458	0.0197344	-0.403779	0.335224	-0.356064	-0.430553	-0.385513	0.0263171	-0.567755	-0.194212	-0.207068	0.144304	-0.204568	-0.400107	0.0647597	-0.314643	-0.266663
ACTR6	0.087343	0.850264	0.0347631	1.08622	0.82928	-0.501535	-0.524751	-0.382461	-0.066242	-0.149828	-0.0347631	-0.205893	-0.90577	-0.201313	-0.913415	-0.0670526	-0.327589	-0.410008	-0.302631	-0.415397	-0.00881433	1.02371	-0.116947	1.31869	1.06724	1.05157	0.607585	0.938891	1.71373	0	-0.20106	0.697343	0.987816	-0.0911651	-0.463438	-0.470578	-0.534482	-0.879581	-0.383112	-1.25931	-0.506981	-0.694121	-0.864011	-0.940197	-0.880452	-1.06053	-0.78098	-0.453749	-1.07387
ACTR8	0.0321319	-0.556063	0.193166	-0.339732	-0.482207	-0.0239055	-0.0811584	0.163747	-0.0155442	0.234577	0.0152385	-0.173315	0.587216	0.197806	0.653823	-0.248353	0.444958	-0.0678875	0.0344079	-0.0854304	0.066751	-0.410981	0.280247	-0.342151	-0.291595	-0.24742	-0.381452	-0.469397	-0.487261	0.268429	0.0363994	-0.382231	-0.318937	-0.129859	-0.0769019	0.108444	0.0793905	0.335707	-0.127064	0.136065	0.0709853	-0.118709	0.254648	-0.140187	0.025815	0.500568	-0.216861	0.154047	0.240671
ACTRT1	0.0648999	-0.649931	0.131818	-1.01376	-1.1396	-0.10258	0.0442395	0.068903	-0.275763	0.00996161	-0.0988169	-0.199162	0.579632	0.261074	0.517454	-0.262398	0.432434	0.155106	0.257444	-0.00996161	0.382387	-0.830033	0.22004	-1.28166	-0.700187	-0.465238	-0.778341	-0.737302	-0.31024	0.190725	0.156575	-0.767286	-0.980841	-0.645553	-0.136417	0.117575	0.0154567	0.519002	-0.142255	0.578605	-0.1954	0.0991135	0.487917	0.169574	0.184918	0.159729	0	0.381696	0.554467
ACTRT2	0.397735	-1.12703	0.437397	-0.748279	-1.46716	0.16281	0.301117	-0.000172	-0.208922	-0.190751	0.207176	-0.065659	0.858011	0.0578046	0.446588	-0.152356	0.302123	0.00488281	0.139894	0.0744863	0.112186	-1.06001	0.434958	-1.02513	-0.806122	-0.618206	-0.902519	-1.09062	-0.234484	0.246828	0.464843	-0.96105	-1.18879	-0.367284	0.0703874	0.242382	0.0984898	0.909646	0.0250702	0.393516	-0.128617	0.339128	0.346254	0	0.111525	0.363698	-0.149377	0.31745	0.655704
ACTRT3	0.126348	-0.739389	0.283367	-0.521979	-0.637377	-0.102432	0.191275	-0.165077	-0.109196	-0.0266819	-0.263858	-0.315281	0.255718	-0.107403	0.213369	-0.198315	-0.106919	-0.152792	-0.159548	0.0266819	0.0415716	-0.793693	0.202737	-0.733224	-0.647593	-0.463363	-0.568342	-0.81563	-0.1472	0.132981	0.179349	-0.380982	-0.647578	-0.276702	0.0200872	0.221676	-0.130212	0.171974	-0.312843	0.0265403	-0.198584	-0.335337	0	-0.170191	-0.039402	0.104507	-0.363727	0.0918646	0.353205
ACVR1	-0.443003	0.351035	-1.04031	0.236254	0.353149	-0.785698	-0.239205	0.0373118	0.15606	-0.0289052	-0.719262	-0.0244229	-2.13419	-0.561674	-0.913431	-0.182741	-0.787939	-0.443815	0.38701	-0.445418	-1.22371	0.28693	-0.905226	0.420396	-0.331316	0	0.402764	0.212102	0.757258	-0.815651	-0.77299	0.268003	0.681055	-0.547864	0.193731	-1.18491	-0.00174856	-1.74947	0.263135	-1.44387	0.0618629	-0.291977	-1.2065	-1.22057	-0.530256	-0.527389	-0.425792	-0.829115	-2.17344
ACVR1B	0.341175	-0.461072	0.291578	-0.532406	-0.557374	-0.0469404	0.0461828	-0.0777699	-0.0860289	-0.114664	-0.26852	-0.086166	0.094056	0.0632675	0.275217	-0.0401817	0.00683922	0.0464727	-0.122191	-0.0691082	0.299328	-0.751428	0.297053	-0.627954	-0.552226	-0.240202	-0.551039	-0.570138	-0.466949	0.338334	0.421222	-0.328393	-0.713129	-0.294517	0.025461	0.0528098	0.268648	0.215121	-0.0778055	0.0618192	-0.16792	0.134122	0.125031	0.0666306	-0.012194	0.239554	-0.029341	0.0795321	0.259244
ACVR1C	0.289458	-0.985412	0.403796	-1.24293	-1.35258	0.0530321	0.168196	0.130868	-0.0992022	-0.0225905	0.179413	-0.240296	0.662179	0.139737	0.434756	-0.0250435	0.265754	0.26422	-0.0157797	0.135139	0.136467	-1.10364	0.403365	-1.30627	-0.933214	-0.70214	-0.772086	-1.07789	-0.626421	0.481156	0.280023	-0.805952	-1.2127	-0.222018	0.0665957	0.134725	0.0635459	0.598513	-0.040668	0.395489	-0.0293295	0.119895	0.354821	0.0510612	0.0529957	0.397549	-0.0233458	0.632264	0.596387
ACVR2A	0.395994	0.0142863	0.437152	0.24859	-0.365506	0.0569148	0.0560408	-0.0644281	-0.0456777	-0.00671339	0.0652688	0.0958917	-0.0695801	-0.114243	-0.169598	-0.0639148	-0.0452023	-0.164174	0.0261753	0.120903	0.133286	-0.138156	0.23459	0.385296	0.201347	0.425609	0.253613	0.427359	1.05206	0.209392	0.447961	0.147955	0.541941	-0.0574288	0.429877	-0.289424	-0.34083	0.0670836	0.00798535	-0.140542	0.192518	-0.403572	-0.154972	-0.270052	-0.228858	-0.177387	0.0216477	0.116317	0.029552
ACVR2B	0.420113	-1.16524	0.480462	-0.822613	-1.28575	0.0801284	0.218955	0.243178	-0.112634	-0.091372	-0.21272	-0.260961	0.595015	0.14915	0.301195	-0.139605	0.161802	0.10597	0.0708609	-0.00995684	0.238832	-1.09874	0.544446	-1.17488	-0.573227	-0.279447	-0.702027	-0.726631	-0.427624	0.585191	0.564433	-0.798657	-1.07844	-0.398902	0.0975516	0.247829	0.317343	0.565966	-0.110694	0.328992	-0.267619	0.00877047	0.584403	0.128098	0.023685	0.387169	-0.211179	0.485237	0.711042
ACVRL1	0.988647	-0.253108	0.624658	-0.144513	0.0669034	-0.172221	0.480824	-0.631273	-0.394195	-0.44835	-0.485419	-0.248253	-0.191568	0.357967	-0.110325	-0.340787	-0.0805314	-0.53014	-0.42532	-0.0669034	0.216105	-0.0251808	0.373323	0.0849609	-0.75576	0	0.432606	0.582359	0.636341	0.581167	0.331024	-0.179439	-0.116565	-0.371878	-0.205088	-0.70294	0.261819	-0.429489	0.154562	0.0979285	-0.453069	-0.484552	-0.476167	-0.363679	-0.670831	-0.502667	-0.764151	-0.349557	-0.0484147
ACY1	0.35587	0.155331	-0.000511	-0.134413	-0.26687	0.111206	0.491008	-0.152222	-0.129174	0.267201	0.291206	0.232499	0.000511	-0.0346122	0.187776	0.0872602	0.0432687	0.0806427	0.256534	-0.141152	0.341231	0.0134544	0.413518	-0.275366	-0.32709	0.239483	-0.181121	0.0877609	-0.286347	0.585864	0.602553	-0.0691204	-0.153979	0.0458865	0.266952	0.0652208	0.0916972	-0.110457	-0.133977	0.178302	0.552516	0.116426	0.0893211	-0.0099659	0.0233064	-0.0531425	0.25879	-0.0341916	-0.0823517
ACY3	0.522098	-0.893527	0.562398	-0.892311	-1.07458	0.0482237	0.230116	0.0581024	-0.244775	-0.16774	0.0942333	-0.382148	0.421941	0.136806	0.218193	-0.272665	0.0597489	0.358203	0.0402038	-0.00930619	0.256569	-0.531742	0.282185	-0.88708	0.212531	-0.125918	-0.406384	-0.752914	0.0468283	0.450921	0.4239	-0.589433	-1.0684	-0.11959	-0.076551	0.513081	-0.0186033	0.495518	0.0160627	0.328635	-0.395341	-0.0851264	0.369742	0.341378	0.0202351	0.105767	-0.219476	0.461702	0.7017
ACYP1	-0.0847026	-0.110421	-0.170736	-0.0309032	-0.24424	-0.199089	0.0496298	-0.135401	-0.130146	0.0594705	0.170285	-0.158212	-0.416402	-0.128922	-0.17924	-0.109267	-0.116124	-0.271387	-0.157611	-0.300465	-0.0545471	0.124679	-0.312442	-0.0626504	0.22961	0.209517	-0.401154	0.0237548	-0.188672	-0.19864	-0.141912	-0.21147	-0.0500126	0.20902	-0.415862	0.0693941	-0.331581	-0.0902336	0.0905988	-0.402962	-0.111159	-0.360606	-0.362474	-0.185147	-0.291787	-0.281787	-0.282094	-0.204889	-0.416592
ACYP2	-0.0819336	-0.481561	-0.0974623	-0.569915	-0.568933	-0.0715569	-0.0819725	0.0561546	0.0186554	-0.121904	0.0840608	-0.184288	0.0383083	-0.296023	0.219968	0.189446	0.349503	0.118335	0.312235	0.0035001	0.0853674	-0.202176	0.100768	-0.818989	-0.338012	-0.250202	-0.444297	-0.491545	-0.162355	-0.13233	0.0592451	-0.556148	-0.443793	-0.0949991	-0.0785341	0.0124645	-0.105419	0.119569	-0.130523	0.148954	-0.00261021	0.165679	0.311401	0.297933	0.162999	0.0841835	0.102045	-0.0224297	0.0327146
ADA	0.420215	0.0608616	0.46784	0.169104	-0.0856981	0.239763	0.837341	-0.726814	0.110453	-0.0608616	0.786932	0.446713	0.175118	0.502401	0.514693	-0.405489	-0.335335	0.447566	-0.224559	0.450159	0.709087	0.34845	-0.0963659	0.287415	0.781693	0.399438	0.233645	0.172159	0.619185	0.184965	-0.327184	-0.727912	-0.233674	0.165702	0.530491	0.588135	0.437457	-0.235509	-0.231928	0.229721	0.359583	0.253437	-0.308097	0.634118	0	0.393422	0.268194	-0.187457	-0.60105
ADAD1	0.351234	-0.857847	0.313907	-1.43087	-1.47437	0.140521	0.0414574	0.0389583	-0.144961	-0.0991147	0.144409	-0.0394499	0.653814	0.249868	0.403231	-0.117094	0.33805	0.207856	0.365268	-0.0389583	0.141895	-1.10826	0.349345	-1.68241	-0.851769	-0.701821	-0.848517	-1.18967	-0.68969	0.29046	0.4205	-0.642839	-1.4968	-0.347562	-0.028379	0.137894	0.176889	0.471265	0.0395026	0.172604	-0.19584	0.00686073	0.271931	0.346325	0.0368395	0.274003	0	0.320527	0.625357
ADAD2	0.554569	-0.877035	0.586308	-0.947926	-1.07895	0.0765903	-0.0914109	-0.0172093	0.0617425	0.108899	-0.113653	-0.331676	0.590382	0.0472448	0.268745	-0.163889	0.0299976	-0.0495832	0.0729372	0.0959537	0.403888	-0.966379	0.484847	-0.567144	-0.343982	-0.462261	-0.420674	-1.03186	-0.285833	0.583287	0.457149	-0.740985	-0.807837	-0.103683	0.339759	0.0226707	0.097919	0.550946	-0.0410275	0.365801	-0.073277	0	0.526196	0.115916	-0.00956583	0.286232	-0.0479498	0.321044	0.75352
ADAL	-0.0544226	-0.473125	0.075866	-0.698527	-0.630943	0.122153	0.188994	-0.0125649	-0.0337427	0.0368512	0.105688	0.0882533	0.380364	0.0629075	0.35438	-0.0514276	0.314183	0.112031	-0.0609553	-0.0253384	-0.0041132	-0.271587	0.190285	-0.959789	0.0721483	0.177473	-0.546141	-1.21197	-0.329878	0.07832	-0.0372615	-0.750761	-0.504343	-0.015471	0.352697	0.0741568	0.345537	0.353487	-0.0802093	0.177111	0.0157557	-0.0695763	0.325851	0.344079	0.00650549	-0.107817	0.0780139	0.0948701	0.461153
ADAM10	-0.014366	-0.0846931	0.0503463	0.257832	-0.217326	-0.00205958	-0.0446874	0.00248373	-0.0512081	0.447733	0.265436	0.22127	-0.0511013	-0.199593	-0.135638	0.0611836	-0.147039	0.153316	-0.112077	0.208392	-0.0297785	-0.22713	0.423992	0.0867953	0.229165	0.235772	-0.562757	-0.0111694	-0.128086	-0.0160267	0.316579	0.436103	0.159683	0.0170715	0.184407	-0.161954	-0.134322	0.2724	-0.00299025	-0.14826	0.353585	-0.0200763	0.276244	-0.115538	0.0372703	-0.051434	-0.112509	0.00985575	0.258873
ADAM11	0.378227	-0.80425	0.320259	-1.23076	-1.69274	0.183223	0.105935	0.145432	-0.194508	-0.216489	0.0596054	-0.40257	0.641136	0.15415	0.520396	-0.332892	0.455068	0.187788	0.132741	0.195016	0.274683	-1.40631	0.56357	-1.05341	-1.04741	-0.524448	-1.14744	-1.3623	-0.570455	0.568835	0.320806	-1.01127	-0.997857	-0.325759	0.0684094	0.238684	0.18291	0.553336	-0.0599165	0.200949	-0.383669	0.245557	0.365905	0.141707	0.16395	0.398341	-0.00992727	0.360172	0.699001
ADAM12	0.205944	-0.643605	0.369398	-1.06634	-1.00106	0.194273	0.096791	0.195858	-0.117599	-0.0268595	0.151675	-0.0989015	0.498619	0.109885	0.426741	-0.0177761	0.186153	0.329867	0.258493	0.242921	0.189259	-0.796225	0.412278	-1.01695	-0.750035	-0.554006	-0.633104	-0.750372	-0.0196271	0.310872	0.334731	-0.772323	-0.942558	-0.175775	0.315921	0.180688	0.250678	0.465779	-0.148207	0.40121	0.227354	0.114534	0.382241	0.236175	0.0308468	0.378122	-0.0448279	0.487164	0.761436
ADAM15	-0.00686263	-0.0995019	-0.401021	-0.0916703	0.0815446	0.0946041	0.229337	0.00867081	-0.0601208	-0.0761253	-0.434732	0.0193253	-0.416396	-0.00864196	0.136442	-0.0938345	-0.0252341	-0.344123	0.102244	-0.0234238	0.0077337	-0.262474	-0.118386	0.02469	-0.37701	-0.335263	0.280071	0.00322305	-0.103386	0.00533176	0.00638199	-0.2741	-0.160331	-0.290107	0.0040729	-0.275973	0.0223142	-0.164832	0.113784	0.599585	0.0878282	0.0949291	-0.388322	0.0951668	0.104176	0.209589	-0.0988167	0.156882	-0.179487
ADAM17	-0.1445	0.0658662	-0.0910265	-0.21243	-0.18854	0.132651	0.0322599	-0.174682	-0.130896	-0.0136094	-0.180324	-0.215956	0.268658	0.224566	0.292998	-0.0533477	-0.0884547	-0.0815415	-0.197469	0.0177514	-0.0602536	-0.488003	-0.100098	-0.461146	-0.13798	-0.114647	-0.480704	-0.234255	0.0709106	-0.0710487	-0.105758	-0.137057	-0.665334	-0.0816658	0.180715	0.0209117	0.235508	0.353402	-0.146564	0.357505	-0.181969	0.277923	0.242995	0.330246	0.0967817	0.240945	0.0286457	0.176298	0.514667
ADAM18	0.540738	-0.970674	0.443028	-0.99718	-1.29179	-0.0120606	0.000745	0.0535722	-0.135564	-0.0499363	-0.00357342	-0.234499	0.424243	0.17488	0.338055	-0.231251	0.158636	0.0294657	0.290695	0.204936	0.380669	-1.59903	0.575855	-1.31333	-0.884091	-0.848118	-0.771818	-1.27069	-0.347032	0.613456	0.451712	-0.823937	-1.00449	-0.48074	0.258304	0.154768	0.124164	0.622449	-0.207334	0.359952	-0.371038	0.00951576	0.304449	0.0639687	0.177143	0.343552	-0.408331	0.521556	0.759388
ADAM19	0.196489	-0.406186	0.501819	-0.742253	-0.706658	0.22935	0.0573022	-0.0871537	0.707512	0.167771	0.801482	0.213023	0.523624	0.835805	0.58111	0.109074	0.101493	0.582989	0.882318	0.235571	0.235461	-0.6963	0.612446	-0.418147	-0.0634747	-0.331928	-0.683838	-0.384885	0.280139	0.00231956	0.0654831	-0.550077	-0.745459	0.481081	0.256141	0.601319	0.747609	0.119969	0.129872	0.459531	0.421255	0.261908	0.377688	1.03045	0.188732	0.326466	0.234265	0.391752	0.112441
ADAM2	0.100538	-0.993727	0.12251	-1.02727	-0.817281	0.376591	0.0187571	0.116522	-0.250152	-0.0869429	0.0214155	-0.174271	0.344898	-0.0142148	0.334954	0.0934608	0.356271	0.0454743	0.238804	0.0675962	0.0086956	-0.832371	0.360568	-1.03471	-0.764368	-1.01365	-0.907791	-1.05712	-0.644296	0.221251	0.266191	-0.933988	-0.832455	-0.0243559	0.0770059	0.142256	0	0.463113	-0.0228868	0.215145	-0.04002	0.179538	0.389298	0.171887	0.528061	0.329072	0.0544286	0.559561	0.65593
ADAM20	0.512895	-0.875679	0.525112	-0.967138	-0.90722	0.00953197	0.111986	0.22733	-0.103058	-0.188385	-0.0690279	-0.00867605	0.491697	0.151868	0.465191	-0.0573297	-0.000804	0.0781288	-0.0192766	0.0145087	0.399618	-1.07731	0.677002	-0.97267	-0.463985	-0.410659	-0.574751	-0.987411	-0.378697	0.441663	0.541033	-0.791844	-1.09183	-0.362979	0.00859642	0.251948	0.19002	0.483649	-0.221302	0.267114	-0.260541	0.00458384	0.370835	-0.0253682	0.143149	0.380075	-0.42497	0.490948	0.765339
ADAM20P1	0.247847	-1.17123	0.303187	-1.09778	-1.33092	0.180416	0.0706689	0.184845	-0.184304	-0.261456	0.0355642	-0.238833	0.479745	0.331576	0.463375	-0.126131	0.288413	0.229939	0.10171	0.102872	0.101012	-1.17567	0.448997	-0.899979	-0.673096	-0.863554	-0.714671	-0.826736	-0.382357	0.342751	0.252706	-0.766274	-1.17738	0.014719	0.114978	0.206859	0.183993	0.605534	-0.042625	0.336526	-0.168483	0	0.438574	0.131016	0.320243	0.334563	-0.0944815	0.484272	0.646977
ADAM21	0.650808	-0.830076	0.558946	-0.719268	-0.688443	0.12961	0.119083	0.00455833	-0.0640342	-0.0626123	-0.164935	-0.439915	0.461104	0.0730116	0.41602	-0.305519	0.0816205	0.134752	0.0568516	-0.0288155	0.554379	-0.453594	0.586435	-0.925815	-0.485115	-0.283744	-0.408241	-0.737809	-0.361054	0.684855	0.643595	-0.575497	-0.813376	-0.213344	0.197535	0.133992	0.151093	0.657289	-0.197487	0.486382	-0.0157428	-0.0269017	0.43513	0.288785	-0.105459	0.405612	-0.309137	0.497601	0.753523
ADAM22	0.364246	-0.866058	0.507596	-0.913305	-1.05783	0.0369036	0.0218476	0.0538132	-0.126057	-0.134675	-0.0352671	-0.165393	0.462012	0.172415	0.270034	-0.119085	0.35536	0.0335451	0.29975	0.152886	0.413129	-0.910981	0.490298	-0.983379	-0.630079	-0.612239	-0.866954	-0.819791	-0.248653	0.416188	0.344824	-0.710236	-1.05953	-0.288709	0.141211	0.189267	0.194181	0.581207	-0.0203533	0.38119	-0.0812076	-0.0215567	0.447804	0.183755	0.0774317	0.295389	-0.197438	0.42051	0.64544
ADAM23	0.302078	-0.598891	0.354812	-1.05946	-0.124667	-0.170425	-0.199429	-0.358008	-0.0364614	-0.0538945	-0.222702	0.0514216	0.0734386	-0.179772	0.139348	0.6232	0.208652	-0.116419	-0.0422082	-0.365653	0.0309577	-0.308355	0.494318	-0.582619	-0.863026	-1.05636	-0.457478	-0.825835	-0.379397	0.422405	0.144863	-0.256452	-0.617921	-0.468504	0.028028	0.210262	-0.141757	0.0842848	-0.112316	-0.129916	-0.343977	0.076581	0.190523	-0.301143	0.23554	-0.0144277	-0.0450277	0.259072	0.146347
ADAM28	0.204086	0.874427	0.390554	1.27156	0.591465	0.120695	-0.131739	-0.0573867	-0.0396697	-0.00526317	0.46418	-0.0596393	0.408916	0.100843	0.264189	-0.415171	-0.0891507	0.105709	-0.142536	0.241545	0.304502	1.21297	0.33028	1.16562	1.58485	1.14664	0.351094	-0.306554	0.229754	0.185914	0.229461	0.740852	0.571306	-0.113421	-0.161199	0.335889	-0.277412	0.173644	-0.304571	0.144639	-0.447565	-0.049861	0.352141	0.51673	0.0128288	-0.00573826	0.10823	0.0596897	0.292179
ADAM29	0.26729	-1.06849	0.196797	-0.680031	-0.820716	0.0513093	0.0283716	0.223886	-0.339028	-0.152697	0.0363448	-0.18523	0.322964	0.13658	0.326863	-0.250912	0.369435	0.0550201	0.0827739	-0.00329709	0.414082	-0.905584	0.60457	-1.44536	-0.604875	-0.183614	-0.445937	-0.907002	-0.377449	0.386509	0.4007	-0.564431	-1.37439	-0.124056	0.0656238	0.274602	0.18775	0.605625	-0.127153	0.450653	-0.0839686	0.231326	0.649497	0.212447	0.123145	0.244522	-0.239952	0.474843	0.816382
ADAM30	0.406287	-0.968994	0.385075	-1.04262	-1.06859	0.158387	0.179673	0.186544	-0.24597	-0.12998	0.322918	-0.163709	0.824451	0.0309167	0.630758	-0.146716	0.464241	0.311923	0.377483	-0.0644412	0.190062	-1.37333	0.509583	-0.658041	-0.701252	-0.390283	-1.01932	-0.948033	-0.379716	0.462086	0.192781	-0.598033	-1.06175	-0.33353	0.149704	0.142906	0.0911317	0.54886	-0.214221	0.208362	-0.151045	0.182505	0.503667	0.1319	0.159424	0.385595	0.120978	0.416262	0.579823
ADAM32	0.25947	-0.91581	0.38059	-0.950815	-1.04205	0.0981775	0.113611	0.217377	-0.0298565	0.0644729	-0.0230054	-0.119853	0.552843	0.187159	0.416063	-0.12821	0.200288	0.0906131	0.177411	0.00809127	0.18112	-0.887215	0.389393	-0.913096	-0.85988	-0.740038	-0.829863	-0.985426	-0.376613	0.398661	0.295108	-0.727927	-0.879321	-0.136516	0.153411	0.192228	0.259035	0.564906	0.0472522	0.320711	-0.0837339	0.109889	0.381541	0.0890212	0.0703796	0.339957	-0.0229182	0.465983	0.623288
ADAM33	0.582626	-0.559548	0.643092	-0.645233	-0.582355	0.132605	0.0482606	0.0502223	-0.0530208	-0.171701	-0.0285708	-0.208153	0.496727	0.0493532	0.313021	-0.173727	0.146487	0.248662	0.283686	0.0513457	0.727411	-0.616973	0.672982	-0.75206	-0.436999	-0.305704	-0.674588	-0.621208	-0.100317	0.766791	0.582464	-0.384465	-0.829913	-0.17067	0.0882049	0.111722	0.234435	0.563765	-0.0629382	0.368793	-0.31409	-0.071332	0.371539	0.161444	-0.0183523	0.138793	0.377609	0.391223	0.604094
ADAM3A	0.310362	-1.20369	0.312313	-1.2577	-1.3067	0.114513	0.0550039	0.186325	-0.223752	0.00783563	-0.0420657	-0.148361	0.58361	0.253821	0.454985	-0.0900818	0.234171	0.253136	0.268557	0.00378919	0.279546	-1.16538	0.498357	-1.25046	-0.917912	-0.722193	-0.904734	-0.936305	-0.382429	0.451621	0.395246	-1.00358	-1.23737	-0.308717	0.150369	0.302245	0.0937165	0.596622	0.0566866	0.435229	-0.0812057	0.249564	0.509942	0.208191	0.0360969	0.512479	-0.169861	0.568136	0.757811
ADAM5	0.431684	-0.945884	0.595671	-1.13708	-1.08102	0.130069	0.199398	0.241187	-0.138389	-0.0167315	-0.0429355	-0.229001	0.688726	0.0836316	0.37643	-0.127779	0.296597	0.132687	0.0401111	0.0450946	0.3564	-0.961182	0.606871	-1.28425	-0.757877	-0.509328	-1.05013	-1.18319	-0.365567	0.523787	0.475836	-0.776471	-0.967076	-0.278467	0.0992228	0.195987	0.183582	0.592547	-0.132475	0.352956	-0.147772	0.119954	0.483594	0.209793	0.139594	0.429585	-0.014239	0.51745	0.724966
ADAM6	0.113146	-1.1895	0.383503	-0.939727	-1.0929	0.136268	0.165388	0.00280273	-0.0570279	0.0856434	0.196936	-0.258109	0.467271	0.259414	0.413288	-0.0473205	0.219374	0.254705	0.145656	0.122651	0.254849	-1.11246	0.48595	-1.1791	-0.559307	-0.671806	-0.542875	-1.15396	-0.36813	0.305339	0.302465	-0.715214	-0.971642	-0.221069	0.148265	0.0801761	0.220179	0.464084	-0.206378	0.41933	0.00203872	0.146511	0.533389	0.232898	0.0137334	0.534948	-0.033443	0.539501	0.708143
ADAM7	0.599636	0.276726	0.755631	1.2917	0.261053	0.0975919	0.0933924	0.0725699	-0.211231	-0.125659	-0.164525	-0.0807257	0.459643	0.168058	0.531338	-0.459062	0.117999	-0.14929	-0.152325	0.0583034	0.465429	0.433447	0.504413	-0.109619	1.15479	1.48881	0	0.442869	0.838666	0.501676	0.367847	-0.0220733	0.386858	-0.491952	-0.137383	-0.00522089	-0.0339899	0.27248	-0.244762	0.118497	-0.456124	-0.23657	0.254598	0.0332599	-0.133893	0.182252	-0.23231	0.137644	0.385413
ADAM8	0.100147	0.389526	-0.312217	-0.409236	-0.850583	0.864694	0.253622	-0.234706	0.761416	1.50722	0.108038	1.49249	2.07931	1.12492	3.23109	-0.510119	-1.35053	1.02533	-0.62217	0.338141	0.320838	-0.159519	0.930452	-0.543302	-0.479479	-0.696873	-0.207613	0.0273647	-0.840391	-0.0250163	0.493223	0.29531	-0.812463	0.609634	-0.248811	0.607265	0.840361	-0.119701	0.787956	1.58727	-0.180161	1.50872	1.0385	0.762232	0	1.97912	1.1554	0.32109	-0.295894
ADAM9	0.18163	0.505385	0.32863	0.138401	0.442357	-0.0146692	-0.12129	0.118698	0.257617	0.364889	0.0795538	0.250087	-0.00604653	-0.271334	-0.061249	-0.0758736	-0.185664	0.00604653	-0.0568569	0.12506	0.111207	0.130918	-0.0567384	0.387178	-0.656427	-0.161773	-0.056108	0.0433669	0.00388336	0.164025	0.24324	0.575092	0.158036	-0.407424	0.104435	-0.395817	0.255166	-0.0413561	-0.130934	-0.0704584	0.798318	0.438063	-0.147423	-0.23045	-0.13814	0.14391	0.0279408	0	0.244012
ADAMDEC1	0.0628345	1.81087	1.19877	1.52668	-0.396388	1.08529	8.8e-05	-0.492952	-0.478601	0.380645	2.30459	1.06614	-0.139807	0.8405	0.977924	-1.13474	-0.51714	0.890355	-0.586317	0.0323193	0.848651	0.272695	0.630537	1.11343	1.41242	2.44097	0.354413	0.596907	0.993943	-0.287651	0.519542	-0.537996	1.09538	0.680267	-0.224491	0.555813	-0.231591	-0.525713	-0.316957	-0.513422	-1.15233	1.26544	0.7284	-0.496366	-0.375077	0.179809	0.8671	-0.422434	-0.477606
ADAMTS1	-3.41065	-1.17761	-3.26893	0.251244	0.232956	1.12097	-1.40263	-0.172697	0.307209	-0.411642	-1.60836	0.700125	-3.5477	-1.3587	-1.21174	0.855121	0.0848362	-1.54512	0.526476	0.802878	-2.8969	-0.152445	-3.01371	-0.0678878	-0.707963	-2.26853	-0.916164	-0.89369	-0.774734	-2.62048	-2.49001	-0.20241	0.654803	0.30242	-0.116898	-0.573183	1.01201	0	1.69934	0.173227	0.391334	0.919555	-1.00405	1.38817	0.825572	0.705964	0.476998	-0.0734887	-1.42558
ADAMTS10	0.685789	-0.697005	0.624823	-0.969666	-0.605542	0.00411344	0.115937	0.295529	-0.0845344	-0.0913498	0.150222	-0.297982	0.608115	0.11108	0.304782	-0.162994	0.22664	-0.0240934	-0.0396841	-0.0281613	0.470443	-0.891742	0.70359	-1.12978	-0.585071	-0.510346	-0.589442	-0.762064	-0.370483	0.817053	0.538193	-0.357935	-0.660833	-0.311607	-0.0497136	0.10077	0.0759935	0.436697	-0.427598	0.218759	-0.19619	0.0772357	0.372161	0.159407	-0.13964	0.134295	0.011766	0.37541	0.582205
ADAMTS12	0.351378	-1.02962	0.606198	-1.19089	-1.16878	0.320076	0.121283	0.0546284	-0.216858	-0.169302	-0.165361	-0.28874	0.377645	0.0214496	0.355013	-0.253477	0.209327	-0.111646	0.09759	0.0741878	0.401007	-1.17308	0.528892	-1.1051	-0.250002	-0.378746	-0.681437	-0.923542	-0.223723	0.454531	0.586258	-0.897965	-1.16275	-0.291286	0.0207381	0.0766144	0.0996666	0.536455	-0.209202	0.2101	-0.374424	-0.0766301	0.443614	0.244014	0.086391	0.32354	-0.244042	0.41244	0.529681
ADAMTS13	0.286296	-0.478278	0.523982	-0.599067	-0.685018	0.0660346	0.116035	0.0547991	-0.112353	-0.115099	-0.0165383	-0.242663	0.582738	0.280824	0.432021	-0.197641	0.226762	0.1525	0.0198336	0.0437668	0.352554	-0.611909	0.612512	-0.911127	-0.59204	-0.307681	-0.534132	-0.907806	-0.193625	0.574215	0.414699	-0.713468	-0.944967	-0.212728	0.0463085	0.243461	0.175079	0.668237	-0.0796938	0.43887	-0.294907	0.141027	0.434798	0.0982836	0.076145	0.42394	-0.164776	0.511812	0.680987
ADAMTS14	0.46889	-0.860174	0.442402	-0.975985	-1.07915	0.0669778	0.0292832	0.1195	-0.088556	0.0272732	0.022344	-0.297503	0.421718	0.0354702	0.374756	-0.167391	0.11642	0.0937842	0.210212	0.0493372	0.419668	-1.04914	0.485469	-0.953605	-0.665728	-0.437502	-0.761896	-0.92309	-0.410276	0.401941	0.496548	-0.673477	-0.974217	-0.297115	0.133497	0.183436	0.180806	0.512449	-0.041368	0.293866	-0.110195	0.0286757	0.353015	0.178815	0.0130323	0.467799	-0.130882	0.502328	0.732709
ADAMTS15	0.193932	-0.826242	0.191782	-0.9867	-1.05839	0.00202823	0.17976	0.0701301	0.0722311	0.0852616	-0.193408	-0.173512	0.45137	0.108198	0.251519	-0.133081	0.218213	-0.00202823	0.188125	0.131631	0.496025	-1.35799	0.38018	-1.19104	-0.941939	-0.68114	-1.05622	-1.1387	-0.642475	0.457127	0.259218	-0.600668	-1.37966	-0.464652	0.129961	0.164442	0.266591	0.747393	0.0691524	0.496382	-0.0920987	0.13129	0.540344	0.308994	-0.0749087	0.240183	0.141221	0.603512	0.695061
ADAMTS16	0.667294	-0.719453	0.589464	-0.928508	-0.605328	0.161438	0.0390966	0.100423	-0.189084	-0.210037	-0.17428	-0.247956	0.654484	0.0722353	0.321568	-0.120561	0.042454	0.0869329	0.36226	-0.0179541	0.576689	-1.27223	0.716905	-1.23747	-0.60272	-0.203063	-0.918678	-0.914461	-0.444507	0.653691	0.454227	-0.879721	-1.25259	-0.194196	0.0541334	0.133468	0.18563	0.58047	-0.179415	0.411381	-0.183864	-0.0388804	0.34811	0.0690408	0.0572915	0.326258	-0.0888152	0.392517	0.629334
ADAMTS17	0.285662	-1.0634	0.218714	-1.17448	-1.20685	0.168776	0.0437236	0.10918	-0.247734	-0.114422	0.0978532	-0.230486	0.561031	0.144043	0.485755	-0.0702605	0.228487	0.323533	0.249525	0.149489	0.141669	-1.37329	0.434517	-0.857877	-0.69597	-0.439764	-1.04027	-1.11313	-0.506741	0.298671	0.320512	-1.01314	-1.27951	-0.153901	0.190652	0.318454	0.376424	0.451143	0.109614	0.389482	-0.126852	0.107277	0.393177	0.341792	-0.102372	0.338929	-0.103051	0.581678	0.862192
ADAMTS18	0.17185	-0.967898	0.435439	-0.99183	-0.966763	0.0325733	0.110273	0.183405	-0.137844	-0.128187	0.141511	-0.0954615	0.448621	0.231996	0.432613	-0.241113	0.0841252	0.0915836	0.104829	0.135285	0.274364	-0.697738	0.579475	-0.613977	-0.811384	-0.648772	-0.617803	-0.826047	-0.421381	0.507242	0.4893	-0.709896	-0.856294	-0.202209	0.288672	0.209174	0.289932	0.493644	-0.0917277	0.351025	-0.209769	0.0556931	0.483132	0.165103	0.0964928	0.402874	-0.16468	0.499449	0.726249
ADAMTS19	0.658352	-0.724591	0.850159	-0.549367	-0.781788	0.230785	0.0854609	0.329819	-0.0472825	0.0211651	-0.164125	-0.186375	0.479336	0.0134499	0.550758	-0.20944	0.153915	-0.123261	-0.0134499	0.0594404	0.594996	-0.567837	0.587669	-0.934642	-0.523149	-0.0814242	-0.729443	-0.728108	-0.348255	0.836914	0.661774	-0.601687	-0.831928	-0.349465	0.0610042	0.222702	0.1576	0.594646	-0.205338	0.320418	-0.071147	0	0.423699	0.0416017	0.0087204	0.306076	-0.211623	0.545213	0.577395
ADAMTS2	0.226226	-0.687045	0.270284	-1.39129	-0.905168	-0.0615364	0.388418	0.0868386	0.0350641	-0.0829893	0.186778	-0.0648638	0.528352	0.22027	0.388372	-0.168943	0.112969	0.103279	0.238029	0.00215982	0.0107231	-1.41597	0.226448	-1.13037	-0.903468	-0.46666	-0.517505	-0.904881	-0.5948	0.297233	0.180355	-0.866204	-1.09108	-0.534826	0.632337	0.0577598	0.242434	0.33432	-0.118183	0.386135	0.479698	0.290856	0.38966	-0.0203221	0.0696278	0.358767	0.0197544	0.291143	0.517102
ADAMTS20	0.349237	-0.988776	0.693186	-0.843705	-1.36998	0.207001	0.227994	0.168944	-0.0780711	-0.0973701	0.0276921	-0.114259	0.722156	0.242001	0.465133	-0.127589	0.300388	0.0873747	0.133242	-0.0555375	0.291629	-0.977164	0.553165	-1.23558	-0.545253	-0.619243	-0.609698	-0.9154	-0.370368	0.625762	0.561118	-0.753999	-1.06968	-0.279686	0.170259	0.216178	0.29337	0.652652	-0.11551	0.357133	-0.278198	0.191	0.473862	0.193974	0.119282	0.507137	-0.0555656	0.563132	0.629208
ADAMTS3	0.21828	-0.448409	0.369215	-0.359186	-0.21643	0.0235603	-0.0214083	-0.0652058	0.00238872	-0.183858	-0.0423372	-0.0805342	0.277682	-0.0644653	0.197504	-0.0309827	0.101887	0.388088	0.32047	0.258931	0.042614	-0.58318	0.129515	-0.869294	-0.91507	-0.886017	-0.337878	-0.829799	-0.135808	0.284472	0.18659	-0.140569	-0.60342	0.109561	0.0532699	-0.0634437	0.159634	0.348079	-0.123504	0.307066	0	-0.233803	0.115868	0.0708942	-0.136586	0.323432	-0.0397782	0.315923	0.360167
ADAMTS4	0.511885	-0.928107	0.46446	-0.48279	-0.709348	0.0745165	0.0622585	0.0715802	-0.04831	-0.146777	-0.14091	-0.237565	0.523369	0.0347674	0.499945	0.49774	-0.0442803	0.18493	0.128617	0.179141	0.27358	-1.41221	0.569445	-1.51198	-0.521796	-0.51332	-0.929556	-0.951523	-0.116048	0.503914	0.433842	-0.786133	-1.1595	-0.341381	0	-0.0184278	1.08362	0.423026	0.0649262	0.883666	-0.11352	0.0621333	0.230014	0.774664	0.480184	0.660434	0.273276	0.47784	0.802684
ADAMTS5	0.634625	-0.215308	0.456982	0.246624	-0.414802	-0.0310073	0.189258	-0.233116	-0.103745	-0.142481	0.0613441	0.243152	0.0611682	-0.21012	-0.121559	0.892905	0.349617	-0.103692	-0.0460162	0.284718	0.107216	0.129626	0.255845	0.98997	-0.573595	-0.332168	-0.24726	1.12354	0.925745	0.414387	0.316201	-0.132984	0.666251	-0.193667	0.117328	-0.282214	0.0443611	0.126526	0.241135	-0.455718	0.765042	-0.190076	-0.0197492	-0.440076	-0.237065	0.645037	-0.173613	0.088129	0.0325255
ADAMTS6	0.109952	-0.632181	0.0500181	-0.58769	-0.548937	0.173325	0.18307	0.118916	0.126107	0.00933576	0.405585	-0.117805	0.251957	0.254918	0.388069	-0.066757	0.124367	0.079355	0.299978	0.199911	0.240278	-0.692759	0.430769	-0.466815	-0.638747	-0.418312	-0.53217	-0.658329	-0.0337186	0.295061	0.272294	-0.554439	-0.815975	-0.251295	0.456508	0.258987	0	0.450134	-0.164979	0.336365	0.303231	0.158275	0.305695	0.244007	0.119328	0.156193	0.178116	0.297449	0.724715
ADAMTS7	0.459613	-0.556973	0.50839	-1.29263	-0.84056	0.244574	0.0261669	0.210102	0.0968833	0.0874877	0.0336175	-0.149972	0.701939	0.125288	0.590005	-0.125241	0.547653	0.19679	0.340673	-0.0836043	0.225779	-0.975316	0.537235	-0.999615	-0.910724	-0.656152	-0.61581	-1.17075	-0.414246	0.526976	0.502116	-0.451249	-1.03995	-0.109088	0	0.0898933	0.1853	0.360974	0.262024	0.61519	-0.109129	0.28534	0.308441	0.201097	0.137222	0.433421	0.151073	0.569679	0.540813
ADAMTS8	-0.594767	-0.907559	-0.31879	-1.03395	0.587211	0.0861547	-0.421722	0.263506	0.644441	0.270184	-0.717038	0.425819	0.0314271	-0.582166	-0.254674	0.371196	-0.0766566	-0.192285	1.33448	-0.61608	-0.196085	-0.240575	-0.0979762	-1.77875	-1.12077	-0.896693	-1.04989	-1.25267	-0.814445	0	-0.0732689	0.490726	-0.104755	-0.528747	-0.362138	-0.377318	0.753605	0.0257378	-0.169143	-0.0317321	0.00660181	-0.106275	0.314841	-0.0651436	1.05736	0.322877	0.114609	0.337267	-0.0950213
ADAMTS9	0.292823	-0.368329	-0.440324	0.036489	-0.225841	-0.101566	-0.466161	-0.0839853	0.370443	-0.967481	0.101138	0.016252	-1.38267	-0.541608	1.16395	1.10642	-0.612136	0.41084	0.68722	-0.144405	-0.45891	0.0435095	-0.177464	1.14287	-0.516025	-1.44437	0.0652513	0.305347	0.374085	-0.0831313	-0.118616	-0.123465	-0.0598478	-0.751909	0	-0.649914	1.33026	0.552109	0.872013	-0.443668	0.160291	1.49219	-0.900513	1.03922	0.238118	2.25904	-0.323903	-0.254955	-0.716512
ADAMTSL1	0.524264	-0.551005	0.509043	-0.565889	-0.414663	0.194492	0.152969	0.281935	-0.062811	-0.161364	-0.080539	0.00841673	0.388033	0.295867	0.341874	-0.0543907	0.171744	-0.0273303	0.0436124	-0.0136867	0.430709	-0.595257	0.494523	-0.438526	-0.507876	-0.360325	-0.486914	-0.52238	-0.333898	0.531336	0.437596	-0.323812	-0.576673	-0.396168	0.173421	0.0877495	0.111537	0.364372	-0.154518	0.286595	-0.0205229	0.037042	0.269926	0.0872739	0.0655495	0.237707	-0.0138679	0.353954	0.483555
ADAMTSL2	1.17384	1.44006	0.381277	0.534412	0.596687	0.00190806	1.02575	-0.920278	-0.00190806	-0.391405	-0.273671	0.178505	-1.08	1.12321	-0.355324	1.1083	0.354305	0.0619543	0.356724	0.663663	0.502679	0.146169	0.0437279	0.562939	0.367821	0.280303	-0.568343	0.118318	0.473979	1.98119	0.400229	0.890341	0.991101	0.862645	-0.450351	0.0241346	1.25497	0.0147319	0	0.753528	-0.608964	-0.400913	-0.537954	0.423579	0.302135	-0.181465	-0.474669	-0.914744	-0.614085
ADAMTSL3	0.00281215	0.438666	-0.160303	-0.408938	0.411135	-0.00281215	-0.194557	0.70665	-0.122965	0.220013	-0.409522	0.211668	-0.234283	0.0134351	-0.294955	0.370955	0.234646	-0.116605	-0.35152	-0.12082	-0.314282	0.252257	-0.031548	-0.161074	-0.133643	-0.367794	-1.18088	0.333586	-0.439235	0.0186658	-0.055284	0.108086	0.281645	-0.328244	-0.140784	0.0472207	0.46359	0.0313487	0.289359	0.243485	-0.349601	-0.0146742	-0.0899625	-0.0469222	0.328392	-0.103765	0.0515614	-0.095849	-0.0492806
ADAMTSL4	0.426878	-0.599655	0.129637	-0.651749	-0.152172	-0.208696	0.402893	-0.15827	-0.0430249	0.10168	-0.299147	0.0181263	0.139296	0.0527951	0.214436	-0.0287716	-0.281628	-0.252976	0.152919	-0.12422	0.0162333	-0.864459	0.242878	-0.427007	-0.589662	-0.279172	-0.415252	-0.503302	-0.584514	0.176467	0.277073	-0.150592	-0.503206	-0.545716	0.413265	-0.0630349	0.533207	0.231418	0.12012	0.0946315	0.220995	0.0496047	0.042168	-0.0293355	0.0310685	0.0935106	-0.106367	0.221417	0.198013
ADAMTSL5	0.352644	-0.829496	0.20288	-1.01434	-0.829951	0.150422	0.318439	0.018765	-0.0386372	-0.130774	-0.0883775	-0.018765	0.490295	0.466284	0.355589	0.0773587	0.785256	0.109601	0.102462	0.0951056	0.140812	-1.21969	0.286471	-0.976341	-0.887	-0.538824	-1.13596	-0.791339	-0.537697	0.135596	0.139631	-0.810356	-0.853843	-0.214835	0.0948806	0.125902	0.0136542	0.24096	0.15479	0.233897	-0.0245695	0	0.284685	0.342764	0.0769739	0.282006	0.0819831	0.167537	0.551631
ADAP1	0.0937715	0.412936	-0.236325	0.312652	-0.145331	-0.382363	0.0892544	-0.710297	0.158751	0.382256	-0.0996442	0.0397215	-0.728513	0.471016	0.483566	0.149289	-0.416263	-0.346862	-0.18589	0.0993333	-0.00686312	-1.04886	-0.100411	-0.490159	-0.348834	0.528831	-0.0722632	0.208839	0.612641	0.142093	0.45039	0.629484	0.605789	0.413775	-0.0070796	-0.268868	0.737997	-0.128316	-0.00685692	-0.152235	0.238376	0.564895	-0.211037	-0.403262	-0.170083	0.0848994	0.150718	0.436845	0
ADAP2	0.00830078	1.86239	-0.120562	1.35753	0.840005	-0.106298	0.302849	-0.649921	0.219985	0.978014	-0.0646553	0.604835	-1.19946	-0.0786824	0.526741	-0.889604	-1.34374	-0.768876	-0.742057	-0.00830078	-0.127884	0.348397	-0.139256	0.535411	0.338221	1.59971	1.18319	1.14895	0.356873	-0.267323	0.0872202	1.41687	0.842354	0.23605	-0.376392	-0.759396	-0.500593	-1.17302	-0.300534	-1.04558	0.874344	0.194578	-0.550332	-1.39641	-0.96139	-0.959722	-0.24132	-1.11384	-0.977571
ADAR	-0.512894	0.00125837	-0.237378	0.162961	-0.449294	0.224121	0.128853	-0.0764761	-0.0826025	0.0142112	0.132951	0.0697439	-0.457234	-0.0240906	-0.0126085	0.0522499	-0.243292	-0.144537	-0.226099	-0.164476	-0.285958	-0.18172	-0.283194	-0.103234	0.12607	0.350416	-0.255809	0.176812	0.0179695	-0.446294	-0.278309	-0.017817	0.0219272	0.0586944	-0.0413655	0.175912	-0.11232	-0.540744	-0.125161	-0.00509818	-0.0269294	-0.0129882	-0.0938113	0.196388	-0.053589	-0.0578704	0.0935151	-0.180662	-0.879393
ADARB1	0.305953	0.568986	0.0893269	0.409603	0.876634	0.0689023	-0.224002	0.718187	0.509908	0.0856829	-0.698572	-0.155506	-1.21343	-0.263277	-0.569418	-0.383358	-0.734117	-0.456293	-0.108012	-0.137995	0.07703	0.145828	0.276211	0.158224	-0.0199466	0.0187319	0.193085	-0.0627109	-0.208696	0.243793	0.798296	0.778828	0.527994	-0.429908	-0.277154	-0.217082	-0.229782	-0.703708	0.202575	-0.0134821	-0.444849	-0.039996	-0.797661	-0.289845	0.01511	-0.51005	-0.202121	0.211213	-0.735646
ADARB2	0.309799	-0.890784	0.255315	-1.19905	-1.09814	0.095417	-0.0261998	0.353377	-0.182941	0.0818143	-0.13586	-0.375069	0.593075	0.184544	0.416029	0.0709491	0.213635	0.0705209	-0.0540662	0.0261998	0.397956	-1.04473	0.555342	-1.07879	-0.595934	-0.504751	-0.811673	-0.945241	-0.478343	0.531763	0.488301	-0.574663	-1.11802	-0.196493	0.0580726	0.198283	0.225194	0.429406	-0.0517273	0.269227	-0.131343	0.111695	0.402809	0.0963335	0.228051	0.373906	0	0.5941	0.645486
ADAT1	0.349077	0.102443	0.350711	0.0738256	0.718653	-0.0789225	-0.0704601	-0.0515153	-0.118765	-0.199127	0.0738442	-0.254136	-0.123028	-0.28763	-0.458133	-0.485873	-0.557638	-0.0400836	-0.0410426	-0.0263169	0.596031	-0.0455122	0.195939	0.08074	0.0417194	-0.054513	0.120246	0.316972	-0.183613	0.138765	0.390861	0.31109	0.00463104	-0.448815	-0.0219817	-0.133447	-0.235497	-0.202672	-0.590511	-0.353435	-0.000776	0.0813403	-0.159627	-0.263907	-0.339924	-0.398955	-0.0504022	-0.396213	-0.269585
ADAT2	0.449079	-0.619028	0.648192	-0.233439	-0.626884	0.00949049	0.148737	0.139873	-0.138561	-0.108131	0.0283718	-0.0636597	0.446002	0.338684	0.329178	-0.163904	0.115745	-0.0789466	-0.00949049	0.149727	0.403785	-0.690727	0.479269	-0.822477	-0.426094	-0.20583	-1.05735	-0.743144	-0.395643	0.505178	0.472448	-0.481233	-0.756058	-0.130146	0.0175323	0.167728	0.0437274	0.408956	0.00957537	0.214542	-0.23189	-0.158524	0.361561	0.101656	0	0.327791	-0.155437	0.451941	0.621538
ADAT3	-0.0348661	-0.57432	0.202535	-1.23276	-1.12742	0.155032	0.0996397	0.0440986	-0.182536	-0.213935	0.120491	0.133825	0.725006	0.259155	0.901119	0.163812	-0.0833833	0.297711	0.0421202	-0.0415733	0.217926	-0.636193	0.246044	-0.736361	-0.671689	-0.831904	-0.542093	-0.924336	-0.406882	0	0.232131	-0.746655	-0.786837	-0.164699	-0.0478497	0.386454	0.446834	0.246093	-0.233568	0.539189	0.166163	0.423061	0.156843	0.610667	0.160367	0.449817	0.189647	0.377523	0.486267
ADCK1	0.148836	0.0483699	0.240232	-0.459036	-0.392723	0.194489	0.0776792	-0.192865	0.17057	0.129133	-0.136934	0.0376677	-0.0413427	0.127015	0.322342	-0.0228834	-0.0821428	0.120722	0.212012	-0.114117	0.285011	-0.0801911	0.159569	-0.339386	-0.0621276	-0.0716147	0.175415	-0.432655	-0.0780106	0.302204	0.420521	-0.397574	-0.407176	0.139539	0.1157	0.176098	-0.0726347	0.0247035	0.0216103	0.0821371	-0.0175734	-0.160979	0.19069	0.265924	-0.0831947	0.172352	-0.176401	0.122896	0.147807
ADCK2	-0.155991	0.715634	-0.715648	0.169991	0.0802932	-0.122735	0.222402	-0.912804	0.00528526	0.719409	-0.228218	0.24547	-0.571333	0.189705	0.153124	-0.958654	-1.03614	-0.499754	-0.838317	-0.848758	0.149721	-0.633378	-0.100867	0.072792	0.401265	0.401151	0.454215	0.0405178	0.0551748	-0.425334	-0.0572333	0.193527	0	0.393015	-0.328732	0.309949	-0.671475	-1.13584	0.00271749	-0.540498	-0.133631	-0.150636	-0.0247145	-0.488132	-0.498855	-0.652238	-0.173395	-0.759325	-1.25854
ADCK5	0.31095	-0.0926857	0.257281	-0.419691	-0.598759	-0.118309	0.130467	-0.130211	-0.18582	0.0287662	-0.00944042	-0.358433	0.144413	0.124352	0.092248	-0.288072	-0.0441103	-0.113203	-0.0039463	0.0207033	0.272591	-0.397453	0.253198	-0.574948	-0.269463	-0.447803	-0.218497	-0.693548	-0.263182	0.37349	0.429571	-0.671953	-0.932056	-0.00361872	-0.016911	0.234112	0	0.28021	-0.203569	0.265976	-0.388305	-0.225208	-0.0566621	0.218948	-0.133003	0.0511193	0.00236225	0.149967	0.492363
ADCY1	0.641735	-0.945532	0.271081	-0.38254	-0.343177	0.119545	-0.164118	-0.00601614	0.229631	-0.0809091	-0.128575	-0.121317	0.210352	-0.106142	0.071808	0.231436	0.63004	0.00601614	1.14245	0.0496463	0.554275	-0.453281	0.242422	-0.7107	-0.782515	-0.945202	-0.305917	-0.336118	-0.585637	0.239212	0.490804	-0.240478	-0.147892	-0.249086	-0.128139	-0.103818	0.191527	0.355189	0.397211	0.137537	-0.0850759	-0.128192	0.119698	0.113909	-0.0541971	0.246805	-0.123451	0.256218	0.370019
ADCY10	0.0109599	-0.937746	0.184885	-1.14825	-1.55192	0.0735142	0.124967	-0.0471671	-0.0328248	0.187627	0.436806	-0.160835	0.686754	0.0810206	0.241307	-0.0447524	0.233719	0.231005	-0.0490215	0.345793	-0.0396433	-1.144	0.243025	-0.856506	-0.60267	-0.322542	0.317863	-1.13954	-0.587968	0.17215	0.164998	-0.637693	-1.2236	-0.462329	0.0493159	0.363904	0	0.516993	-0.0495524	0.50624	0.185009	-0.034133	0.387368	0.379522	0.245741	0.187489	0.256785	0.360432	0.402438
ADCY2	0.358989	-0.324682	0.605666	-0.11646	-0.252857	0.0985658	0.1827	0.337781	-0.150718	-0.263044	0.0979841	-0.179251	0.627628	0.214257	0.297603	0.162214	0.373352	0.34443	0.258308	-0.220741	0.390052	-0.509683	0.558439	-0.294816	-0.442393	-0.119268	-0.202316	-0.124357	-0.0250292	0.528766	0.475355	-0.00112629	-0.250714	-0.439802	0.234103	0.0802174	0.0346827	0.791735	-0.0101824	0.134239	-0.0122709	0.291521	0.493824	0.0937996	0.309113	0.433334	0.0780492	0.594922	0.673697
ADCY3	0.872432	0.384298	0.175844	0.0804668	-0.0915742	-0.322562	0.185782	-1.42537	-0.245923	-0.0303607	-1.01222	-0.0799441	-2.5	-0.352272	-0.482249	0.371476	-0.147441	-0.557967	-0.423524	-0.000595	0.0951576	0.0353804	0	0.660779	0.00772285	-0.210615	-0.135253	0.412438	-0.790784	0.49239	0.401663	0.174609	0.0450029	-0.191924	-0.822752	-0.399015	0.131434	-0.997147	0.124613	-1.44004	-0.212078	-0.286597	-1.14968	-0.803426	-0.470183	-0.639921	-0.505992	-0.614064	-1.74957
ADCY4	0.717075	0.114134	-0.184012	-0.0726163	-0.0161645	0.949331	0.932545	-0.409599	0.466944	-0.524923	-0.645904	0.274861	-1.65348	0.0696967	-0.444294	0.111714	0.122869	-0.892659	0.0161645	0.734128	0.275139	-0.218154	-0.347436	0.681901	0.0545793	-0.0984769	0.112053	0.806864	-0.891831	0	-0.0844297	-0.00890684	0.113288	0.22653	0.363585	0.239181	-0.0137615	0.399635	0.772558	0.580097	0.143856	-0.475959	-1.12747	0.0269694	-0.430743	-0.559527	-0.852267	0.576305	-0.089036
ADCY5	-0.0184889	-1.21453	0.0308166	-1.24892	-0.578228	-0.155506	-0.112477	0.452713	-0.145391	-0.333224	-0.06953	-0.33366	0.395874	-0.0586343	0.356297	-0.0100837	0.431371	0.0298557	0.436024	0.059875	-0.0350122	-1.60082	0.208562	-1.56137	-0.974746	-0.96284	-1.00052	-1.23768	-0.864504	0.153294	0.0939302	-0.77209	-1.06796	-0.434586	0.0484662	-0.141455	0.0687046	0.343323	-0.249352	0.161128	-0.248881	-0.2216	0.361704	0.238158	0.0659733	0.195451	-0.436982	0.175974	0.574903
ADCY7	-0.0678225	1.0388	-0.0683675	1.02687	0.323175	0.279274	0.314119	-0.162337	0.144475	0.94774	1.01945	0.747951	0.371999	0.129442	0.216313	-0.314851	-0.413962	0.0157371	-0.287667	0.295382	-0.260838	0.344348	0	0.503618	0.501668	0.445776	-0.226592	0.467775	-0.898527	-0.268156	-0.101953	0.623304	0.165403	0.401682	0.104752	-0.00745821	-0.372798	0.0378737	0.165358	-0.139102	0.230701	0.0386658	0.352887	0.517986	0.234203	0.0021944	0.620268	-0.171729	-0.327976
ADCY8	0.420075	-0.787275	0.40662	-0.611258	-1.06542	0.0451281	0.0785134	0.136087	-0.195822	-0.090718	-0.115246	-0.239075	0.555292	0.231719	0.572428	0.155902	0.258003	0.0635593	0.0927017	0.0576928	0.399017	-0.908266	0.53142	-1.31887	-0.82639	-0.444097	-0.705878	-0.761792	-0.483329	0.630781	0.607573	-0.665215	-0.936475	-0.208832	-0.0553408	0.365188	0.30503	0.538662	0.118379	0.407982	-0.0947347	0	0.741937	0.234977	0.08917	0.56066	-0.0561161	0.555614	0.972868
ADCY9	0.241318	0.148289	-0.302735	-0.160276	0.857942	-0.463451	-0.0583124	0.465301	0.0967069	-0.199412	-0.750594	-0.543217	-0.566652	-0.419873	-0.491616	-0.214961	-0.425063	-0.628544	-0.328363	-0.229466	0.333548	0.333682	-0.0965009	-0.21246	-0.741147	-0.169069	-0.0207038	-0.289317	-0.34203	0.102972	0.213182	0.484461	0.599524	-0.515697	0.151849	-0.394711	-0.167228	-0.31045	0.158821	-0.321096	-0.452469	-0.222029	-0.216288	-0.411909	-0.341249	0	-0.363566	0.0756116	-0.248081
ADCYAP1	0.820069	-0.354239	0.492233	-0.0064857	0.440923	0.397436	0.114216	0.0991228	0.410887	-0.230386	-0.182792	0.70744	0.484173	0.0378015	0.476819	0.826147	-0.0555193	-0.0351408	-0.381256	0.16243	0.456034	-0.0739412	0.455315	0.243305	-0.253394	-0.211521	-0.714585	-0.382614	-0.190026	0.559017	0.824657	-0.332059	-0.279632	-0.340159	0.140557	-0.0831385	0.634837	0.479074	0.0624409	0.491575	0	0.309119	0.808413	0.100675	0.66012	0.182302	0.414125	0.361456	0.44403
ADCYAP1R1	0.483078	-1.00211	0.694273	-1.01653	-1.27496	0.0715086	0.0871451	0.151777	-0.0108473	-0.240678	-0.0672066	-0.216352	0.481244	0.236093	0.361447	-0.196415	0.155695	-0.00591254	0.0868561	0.0943773	0.427967	-1.23814	0.634651	-1.30208	-0.648965	-0.455971	-0.547586	-0.765604	-0.253721	0.60973	0.499391	-0.717715	-0.970094	-0.30793	0.176867	0.161606	0.22176	0.563034	-0.15777	0.278561	-0.251032	0.0650659	0.469469	0.0104098	0	0.472073	-0.068737	0.577106	0.809179
ADD1	-1.02659	-0.171327	-1.14459	-0.427364	-0.230611	0.0575669	-0.231986	0.442959	0.314416	0.120634	-0.150526	0.142004	-1.89845	-0.232232	-0.887698	0.296483	0.303347	-0.375853	0.117892	-0.12671	-0.88707	-0.0291944	-0.899608	-0.17867	-0.261047	-0.20404	0.107403	-0.186352	-0.520104	-0.858233	-0.993395	0.0613432	-0.0844364	0.346163	0.204876	0.0986435	0.208045	-0.782343	0.319362	-0.725235	-0.0129843	-0.295524	-0.797037	-0.341116	0.0622749	-0.324626	-0.12913	-0.121106	-1.11236
ADD2	0.64581	-0.484501	0.60428	-0.298723	-0.579923	-0.129992	0.155812	-0.175642	-0.138576	-0.272998	0.16432	0.0549464	0.304872	0.355	0.0709345	0.919975	0.210409	0.0590403	0.0486267	0.239467	0.581661	-0.592694	0.121526	-0.333831	-0.00583338	-0.0175593	-0.560182	-0.573889	0.0485172	0.656657	0.20714	-0.311854	-0.648703	0.145635	0.643698	0.29577	0.143056	0.497361	-0.00552249	0.119643	-0.301499	-0.0803197	0.368565	0.283736	0.475467	0.154797	-0.147604	0.205964	0.83049
ADD3	-0.0217288	0.0669989	-0.137605	0.349607	0.0486934	-0.09942	0.105767	-0.396491	-0.239511	-0.0274816	0.808986	0.224412	-0.612279	0.393941	-0.571225	0.756156	0.360285	0.38029	-0.171145	0.518294	-0.149111	0.654941	-0.156031	0.748627	0.68642	0.380039	0.0245587	0.48264	0.27335	-0.170873	-0.402901	0.131266	0.34558	0.366876	0.0152612	0.374855	-0.107856	-0.0914048	0.0585018	-0.526799	0.391477	-0.086611	-0.0310227	-0.317651	0.00452757	-0.575729	-0.0544385	-0.094751	-0.222735
ADGB	0.20973	-1.32322	0.266123	-1.27395	-1.62058	0.115681	0.081007	0.510804	-0.359675	0.0205102	-0.0894012	-0.181887	0.501001	0.136652	0.543908	0.121384	0.392127	0.337185	0.160189	0.080194	0.290741	-1.61279	0.482666	-1.27989	-0.859127	-0.683145	-1.05098	-1.40855	-0.577439	0.435125	0.307471	-0.904365	-1.1497	-0.258678	0.238549	0.143015	0.242581	0.52386	-0.0568447	0.374554	-0.248811	0.233994	0.725463	0.303572	-0.0260739	0.486269	0.121436	0.512775	0.575988
ADGRA1	0.379636	-1.21892	0.552123	-1.20749	-1.48636	0.12674	0.167744	0.417137	-0.332563	0.0248642	0.225155	-0.194625	0.458035	-0.0822959	0.54334	-0.140985	0.703114	0.221917	0.263155	-0.00224924	0.355522	-1.06462	0.517599	-1.27148	-0.943247	-0.457721	-1.14934	-1.07399	-0.569036	0.372921	0.414415	-0.866684	-1.42133	-0.301949	0.0445228	0.11621	0.215355	0.638172	-0.309133	0.635989	-0.26607	0.0950942	0.485811	0.300054	0.00781107	0.470162	-0.149022	0.425477	0.863306
ADGRA2	0.171002	-0.310862	-0.409841	-0.203422	0.472359	0.609217	0.561876	-0.672702	0.804902	-0.110933	-0.466963	0.110933	-0.711449	0.2597	-0.433649	0.566164	0.666948	-0.216963	0.311232	0.243792	-0.237667	0.215428	-0.284982	0.393816	-0.325122	-0.185064	0.333063	0.268909	0.670084	-0.246104	0.167822	0.284745	0.562059	0.0222268	0.90874	-0.222726	0.624432	-0.814464	0.486069	0.372869	0.430268	0.30372	-0.657136	0.385796	-0.0169482	-0.349416	0.0559254	0	-0.149806
ADGRA3	0.313085	-0.775203	0.557318	-0.467846	-0.779834	0.124103	0.257184	-0.111191	-0.218082	0.15966	-0.0349641	-0.183344	0.510831	0.088284	0.280014	-0.222082	0.180791	0.136568	0.0181389	-0.00478792	0.395129	-0.271234	0.536697	-0.8302	-0.696713	-0.167071	-0.61624	-0.568418	0.148884	0.657868	0.379815	-0.651929	-0.666185	-0.236846	0.0392051	0.0772386	0.106478	0.610403	-0.00760126	0.256692	-0.283691	-0.0803318	0.370874	0.245181	0.0144935	0.41644	-0.0535302	0.566514	0.571941
ADGRB1	0.264408	-0.782865	0.339951	-1.13081	-1.20674	0.114053	0.0425201	0.160269	-0.16211	-0.135688	0.0717656	-0.0867595	0.588991	0.142805	0.404659	-0.0761067	0.385727	0.0912604	0.104686	0.014083	0.264703	-1.06537	0.436391	-1.19467	-0.686888	-0.605784	-0.988731	-1.13101	-0.60601	0.407627	0.318412	-0.872485	-1.08266	-0.237903	0.134663	0.159046	0.212559	0.591829	-0.129154	0.420458	-0.124418	0.134833	0.509653	0.141194	0.0437653	0.447676	-0.0677773	0.508084	0.63236
ADGRB3	0.0838656	-0.527964	0.108742	-0.561702	0.40777	-0.117459	-0.300167	0.634417	0.078517	0.207884	-0.237996	-0.416799	-0.00238133	-0.348035	0.0642505	1.25067	0.239575	0.20327	0.103684	-0.320078	0.0300755	0.398481	0.129859	-0.617956	-0.837023	-0.818761	-0.72158	-0.709672	-0.901558	0.353467	0.286394	-0.12036	-0.147693	-0.0345407	-0.12503	-0.019978	0.172631	0.301109	-0.383718	0.0881949	-0.0184584	-0.190156	0.428998	-0.0215325	0.391536	0.320048	-0.19396	0.268579	0.202681
ADGRD1	0.408345	-0.913481	0.498879	-0.888767	-0.951288	0.0535636	0.16528	-0.0739908	-0.113609	0.0257959	-0.0376821	-0.136293	0.43443	0.222133	0.420571	-0.301054	0.21261	0.0482068	-0.00361681	0.00361681	0.31232	-1.34168	0.521629	-1.00039	-0.628818	-0.489876	-0.400601	-0.782074	-0.411177	0.49627	0.53125	-0.513045	-0.791035	-0.326076	0.140398	0.241826	0.28468	0.562246	-0.0737248	0.277693	-0.235688	-0.0452452	0.432276	0.137274	0.0760522	0.302692	-0.226663	0.455859	0.738971
ADGRE1	0.318062	-0.518949	0.439128	-0.648766	-1.28672	0.0951452	0.0694942	0.0279851	-0.188346	0.0173764	-0.0014143	0.130248	0.558591	0.224232	0.315142	-0.186436	-0.0522265	0.0014143	-0.105402	-0.0103326	0.191717	-1.04806	0.621597	-0.951874	-0.796564	-0.757132	-0.711647	-0.412483	-0.311654	0.37712	0.167941	-0.613208	-0.837021	-0.368301	0.000724	0.0484729	0.105746	0.321368	-0.346291	0.215443	-0.0388823	-0.165693	0.293584	0.180581	0	0.186497	0.065937	0.451642	0.503748
ADGRE3	0.593407	-0.672455	0.352247	0.0466244	-0.821251	0.10271	0.0396314	0.0886221	-0.0523646	0.0203776	-0.0851464	-0.00365018	0.319651	0.19919	0.372353	-0.220642	0.0228345	0.284395	-0.0389512	0.184435	0.302895	-0.470049	0.457097	-0.591429	-0.302132	-0.184238	-0.0223777	0.180803	0	0.354371	0.334699	-0.763342	-0.279121	-0.349746	0.0751047	0.0474739	0.135675	0.538093	-0.0872717	0.399475	-0.231215	0.224345	0.397285	-0.0451748	-0.131416	0.394843	-0.0324421	0.521553	0.602024
ADGRE5	-0.278528	-0.243772	-0.364895	-0.573069	0.17929	0.0327746	-0.48258	-0.0952625	-0.0834602	-0.194031	-0.0152065	-0.0265086	0.00511536	0.0650126	0.221426	-0.564804	-0.452572	0.0114158	0.200691	-0.2586	0.0092117	-0.679122	-0.243846	-0.889901	-0.546316	-0.330569	-0.380637	-0.523536	-0.708844	-0.352604	-0.145961	-0.247836	-0.284748	-0.197043	-0.408212	-0.14835	0.709421	-0.291076	-0.15625	0.681871	-0.124079	0.624373	0.0615029	0.934547	0.454773	0.597048	0.363301	-0.0318014	-0.485758
ADGRF1	0.298226	-1.06536	0.475416	-1.12	-1.22572	0.169769	0.148733	0.150714	-0.0691164	-0.10681	-0.0515717	-0.244091	0.58108	0.0685311	0.338136	-0.158578	0.332243	0.241829	0.190671	0.0533541	0.258879	-1.20123	0.601856	-1.27401	-0.85871	-0.404251	-0.743206	-0.937891	-0.392866	0.464457	0.470507	-0.870311	-1.11308	-0.352134	0.130359	0.222595	0.230788	0.705693	-0.124186	0.346074	-0.160601	-0.0063523	0.491914	0.161159	0.0703787	0.38683	-0.0591288	0.503236	0.688936
ADGRF2	0.440406	-0.801708	0.630916	-1.22445	-1.35915	0.0967414	-0.00836062	0.0995081	-0.0483687	-0.0535185	-0.00438047	-0.0702574	0.503634	0.0131543	0.275915	-0.199979	0.235182	0.121248	-0.0800245	0.0832436	0.300954	-1.02508	0.398538	-1.38052	-0.730297	-0.73203	-0.618009	-0.991624	-0.339112	0.526635	0.454914	-0.911391	-0.907516	-0.413742	0.0306153	0.226401	0.085515	0.656227	0.0965943	0.322204	-0.36762	-0.0191264	0.353888	0.168333	-0.144749	0.176626	-0.254596	0.374864	0.659949
ADGRF3	0.507434	-0.769298	0.610945	-0.770992	-0.384036	0.149813	0.186876	-0.0247042	-0.0176404	0.0659306	-0.193035	-0.197448	0.789635	0.381833	0.469643	-0.142117	0.215996	0.105811	0.0373881	0.156722	0.449916	-0.71791	0.711514	-0.957174	-0.484099	-0.302465	-0.448262	-0.722442	-0.333183	0.541566	0.349726	-0.529137	-1.18299	-0.0881667	0.0708055	0.244085	0.230259	0.626462	0	0.376363	-0.0115962	0.237375	0.340412	0.170871	0.100574	0.580774	-0.116537	0.572635	0.454884
ADGRF4	0.44301	-1.04664	0.786772	-1.05383	-1.32788	0.126172	0.0012362	0.0126846	-0.20934	-0.088927	0.00438333	-0.463135	0.4834	-0.00791001	0.400093	-0.375701	0.26115	-0.0314419	0.096174	-0.0012362	0.394081	-0.704712	0.626432	-1.15549	-0.666103	-0.264855	-0.788866	-0.668168	-0.332747	0.616818	0.563261	-1.01797	-0.962006	-0.257148	0.0645013	0.299915	0.0577922	0.56913	-0.181683	0.311202	-0.322344	0.159777	0.493155	-0.0573769	0	0.353769	-0.27467	0.369203	0.663026
ADGRF5	0.955561	0.0462437	0.563899	0.766459	0.514508	-0.0911174	0.235893	-0.523361	0.119243	-0.0490389	-0.64802	-0.0462437	-2.81643	-0.868211	-0.69081	0.153972	0.140482	-0.836531	-0.815407	0.436907	0.962986	0.144047	0.378409	0.397945	-0.231963	0.0791745	0.706749	0.99585	1.05845	0.922897	0.00752544	0.588931	1.02193	-0.103738	0.102861	-1.32331	-0.0612154	-1.80989	0.8464	-1.1076	0.254637	0	-1.93659	-0.820426	-0.761527	-0.0284133	-0.675976	-0.0826135	-1.79943
ADGRG1	0.581182	-0.842397	0.132899	-0.540314	-0.493252	0.580136	0.493856	-0.00676791	0.218607	-0.284551	0.0886599	0.0749989	-0.467234	-0.243222	0.452323	1.12419	-0.0146349	0.179921	-0.0560576	0.483189	0.291182	-0.153391	-0.084191	-0.414325	-0.600645	-0.931993	-0.36649	-0.246139	-0.410062	0.196525	0.184503	-0.879979	-0.135718	-0.230392	0.2189	-0.292934	0.907141	0.276932	0.399936	0.296382	0.0068469	0.662104	-0.27499	0.140993	0.252916	0.66587	-0.0800762	0.286345	-0.33706
ADGRG2	0.418166	-0.515046	0.294591	-0.23807	-0.837926	-0.162609	-0.0299157	-0.160233	-0.528835	-0.415788	0.449771	-0.423914	0.123463	0.18394	-0.0359012	0.0902425	0.0272466	0.22466	-0.358278	-0.00200832	0.0212119	-0.412669	0.108159	-0.582083	0.601935	0.230518	-0.864221	0.0178509	0.275892	-0.00229621	-0.0896628	-0.808146	-0.438504	0.210724	-0.207064	0.616088	0.366359	0.159185	-0.504046	-0.0786352	0.576884	-0.363433	0.105165	0.129279	-0.0532567	-0.0651145	0.252169	-0.00930858	0.191616
ADGRG3	0.404182	-1.05987	0.420666	-1.08713	-1.02727	0.0822472	0.12042	0.198215	-0.143736	-0.145273	0.0869796	-0.125071	0.776521	0.249611	0.460922	-0.0922178	0.247879	0.260521	0.0656811	0.12107	0.171461	-0.903405	0.437561	-1.20009	-0.915468	-0.76368	-0.760608	-0.814335	-0.483645	0.402013	0.353501	-1.0675	-1.08987	-0.416895	0.0616496	0.0932379	0.326828	0.604539	-0.157587	0.559725	-0.0909572	0.24899	0.352962	0.226727	0.0276788	0.586304	0.196353	0.390036	0.658556
ADGRG4	0.0892875	-1.11343	0.13941	-0.92219	-1.7731	0.0494244	0.0781186	0.428377	-0.0290391	-0.11181	-0.0518897	0.195719	0.721348	0.0610564	0.321959	0.0290391	0.390253	-0.0462105	0.546439	0.0399616	0.0339127	-1.29283	0.158101	-1.01292	-0.787898	-0.689782	-1.16784	-1.04114	-0.593667	0.190026	0.0379505	-0.325588	-1.30403	-0.0874944	0.171047	0.0191231	0.176754	0.454745	0	0.181881	-0.09933	0.0700693	0.173587	0.123681	0.119241	0.356135	0.0331807	0.177179	0.587536
ADGRG5	0.515976	1.50017	1.33963	0.787215	-0.409339	-0.00460839	0.00460839	-0.157859	-0.36219	-0.0674388	0.59776	0.0728796	0.324988	0.645342	0.51455	-0.247387	0.0870116	0.804164	0.146366	0.359516	1.06921	0.530616	0.328853	1.01853	1.78004	1.08009	0.608011	0.0335655	0.261821	0.222534	0.300391	-0.44588	0.00324917	0.691455	-0.34412	1.22485	-0.231389	0.210752	-0.669057	-0.325952	-0.498991	-0.48426	0.190996	0	0.0653348	-0.260811	-0.076025	0.0742354	0.255024
ADGRG6	-0.112137	-0.0644062	0.118565	0.149061	-0.526788	0.280237	-0.00032	0.0373395	0.243859	-0.295024	-0.203908	0.25976	0.215971	-0.0576127	0.217277	0.495863	0.265307	-0.374548	-0.0870802	0.116062	0.048903	0.100403	-0.126673	0.285843	0.00733471	-0.158716	-0.385654	-0.278572	-0.290716	-0.0241055	-0.190614	-0.093936	0.341206	-0.102922	0.340221	0.135906	-0.289702	0.167892	-0.076251	0.339003	0.0688014	-0.227537	0	0.173426	0.0327015	-0.0773239	-0.320509	0.338186	0.181559
ADGRG7	0.402791	-1.2014	0.469339	-1.15254	-1.1142	0.1173	0.0221452	0.164285	-0.19985	-0.00844729	0.0725638	-0.356624	0.895205	0.146688	0.41985	-0.024592	0.416131	0.267254	1.66034	-0.0239574	0.196649	-1.36823	0.479453	-1.43964	-0.954188	-0.668156	-1.03699	-1.07103	-0.58258	0.448488	0.340158	-0.935766	-1.04644	-0.265558	0.125187	0.33779	0.0892291	0.632707	0.00420642	0.465008	-0.261046	0.202987	0.528733	0.191522	0.122808	0.36526	-0.0651941	0.465828	0.651199
ADGRL1	0.342551	-0.680232	0.405366	-0.71957	-0.251888	0.155332	0.112957	0.122704	-0.0739131	-0.162895	-0.049814	0.14779	0.326392	0.31059	0.209042	0.303136	0.398961	0.0827317	0.0845599	0.112149	0.505527	-0.379843	0.383487	-0.334746	-0.540754	-0.588131	-0.45609	-0.716865	-0.431564	0.320407	0.452442	-0.432859	-0.647023	-0.15984	0.31264	0.0424132	0.25863	0.216289	0.0597968	0.374554	-0.0992515	0.119823	0.246194	0.316878	0.118396	0.363659	-0.12677	0.386122	0.260037
ADGRL2	-1.12417	-0.637903	-1.08637	-0.618501	-0.190808	-0.0379269	0.00706792	0.672172	0.664746	-0.307688	-0.717627	0.0108664	-1.3977	-0.455249	-0.810213	0.205558	-0.0959437	-0.597783	0.302644	-0.00706792	-1.29945	0	-0.998437	0.259241	-0.46438	-1.03365	0.0679378	0.18631	-0.0615997	-1.34079	-1.40745	-0.407775	0.284663	-0.236067	0.118161	-0.502369	0.287179	-0.546506	0.240378	-0.563292	0.285449	-0.216982	-0.792335	-0.4567	-0.15162	0.0635166	-0.352235	0.28241	-0.802717
ADGRL3	-0.116814	-0.3221	0.0425267	-0.183146	-0.472297	0.115175	-0.276712	0.659115	0.363595	-0.0779397	-0.461177	-0.247669	0.185671	-0.230024	-0.0198436	0.0363901	0.236356	-0.164507	0.271478	-0.0481029	0.19168	0.198306	0.38078	-0.524366	-0.82496	-0.72419	-0.765051	-0.511368	-0.592307	0.416712	0.258194	0.092329	0.851015	-0.328396	-0.247527	-0.068022	0.190512	0.328285	0.101164	0.096148	-0.410407	-0.13759	0.126595	0.196196	-0.0135376	0.120754	-0.237779	0.457423	0.433435
ADGRV1	0.457528	-0.794899	0.620109	-0.908827	-1.17175	0.0138476	0.104054	0.204519	-0.0834036	-0.00199103	-0.0343146	-0.407045	0.601454	0.0924809	0.433525	-0.0504339	0.0510714	-0.00634408	0.0162382	0.0489795	0.28079	-0.950446	0.617941	-0.932443	-0.666237	-0.563508	-0.810223	-1.04427	-0.385873	0.535772	0.495342	-0.715311	-1.17802	-0.337408	0.104528	0.251364	0.290484	0.514696	-0.198792	0.324548	-0.271751	0.0219288	0.424881	0.0806534	-0.0263648	0.135662	-0.120056	0.522995	0.739839
ADH1A	-0.266622	-0.401999	-2.71211	0.184446	0.256785	-0.548309	-0.643729	1.00369	-0.69345	-0.728921	-0.801075	0.251687	-3.74665	-2.90178	-3.01326	0.131686	0.0999474	-2.96225	-2.57889	0.445149	0.165234	0.884864	-1.40428	0	-0.511153	-0.590957	0.189481	1.32715	-2.32486	-0.752947	-1.76546	0.180144	1.17658	0.0871515	-0.109102	-1.67721	-1.03545	-1.841	-0.332615	-0.821601	1.27633	-1.04286	-2.07623	-0.873278	0.0535784	-1.8751	0.665792	-0.970396	-3.01164
ADH1B	-0.169957	-0.522224	-1.31259	0.131231	0.590234	-0.299799	-0.614464	0.859418	-0.781908	-0.321681	-1.04349	0.0608196	-1.58524	-1.55521	-1.42343	0.244152	0.420049	-1.52368	-1.52122	0.396155	0.388566	1.57273	-0.496835	0	-0.468061	-1.25296	0.236927	1.12541	-1.2612	-0.611253	-0.677954	0.00912189	1.59103	0.0481338	-0.494368	-0.782279	-0.0148997	-0.829111	-0.0386071	-0.841064	0.873358	-0.697036	-1.24776	-1.13447	0.0394983	-1.10006	-0.058064	-0.374514	-1.24415
ADH1C	0.392055	-0.655565	-0.107485	-0.435026	-0.749545	0.134144	1.10494	-0.174303	-0.32207	-0.481995	0.0992196	0.0181634	0.176246	0.282139	-0.00746322	0.762279	1.01846	-0.167531	-0.129553	0.780037	0.476379	-0.375198	-0.258602	0.723291	-0.608819	0.13677	-0.293254	0.689589	-0.713498	0.32453	-0.0275183	-0.528117	0.440865	-0.198262	1.47474	-0.182458	0.0606685	0.24035	0	0.408479	0.223754	-0.0532179	0.054317	-0.0466266	0.0410347	-0.0654182	-0.26629	0.00283337	0.0855031
ADH4	0.108423	-0.700555	0.244823	-0.946759	-0.933427	0.274158	0.10104	0.110339	-0.0742691	-0.156153	0.325353	-0.315543	0.254319	0.102038	0.385811	-0.0100529	0.0667944	0.0887277	-0.0877657	-0.0247443	0.0456831	-0.718503	0.432907	-1.18579	-0.68418	-0.332911	-0.716477	-0.0167031	-0.470049	0.350508	0.122886	-0.831511	-0.986217	-0.111786	-0.265313	0.0953887	0.312046	0.356549	-0.129185	0.176039	0.377856	0.0454145	0.140369	-0.0440257	-0.112029	0.505218	-0.131558	0.257349	0.470713
ADH5	0.244796	-1.09612	-0.0809546	-1.105	-1.28151	-0.437938	0.0367298	0.949132	0.421216	-0.0254593	-0.368992	-0.391953	0.26722	0.0254593	0.115137	0.224795	0.106923	-0.34369	0.405987	-0.26176	-0.174615	-1.13788	0.0808415	-1.06656	-0.833567	-0.530655	-1.05602	-1.02497	-0.52784	0.0942764	0.259788	-0.721086	-0.978627	-0.335247	0	-0.137919	0.402599	0.380305	0.397212	0.349293	0.126908	-0.141551	0.182292	0.0516829	-0.027729	0.09021	-0.29172	0.285471	0.36494
ADH6	0.463282	-0.594674	0.39747	-0.845304	-0.718588	0.0703006	-0.0226889	0.521279	-0.100833	-0.0752916	-0.118333	-0.321489	0.488658	0.285003	0.35967	-0.0340023	0.245243	-0.152857	0.0865564	0.215061	0.3997	-1.03144	0.444664	-1.26161	-0.830065	-0.727798	-0.855637	-0.821447	-0.474136	0.344146	0.395227	-0.552674	-1.16544	-0.271775	0.0886378	0.115096	0.27611	0.514376	-0.129229	0.22224	-0.249972	-0.0467038	0.299785	0.365667	0.0964041	0.436608	-0.231586	0.292019	0.580111
ADH7	0.289374	-1.18997	0.196407	-1.34624	-1.29857	-0.000247	0.268866	0.196949	-0.222852	-0.0647531	0.000247	-0.348051	0.322383	0.319633	0.329792	0.0371346	0.309116	0.258298	0.333576	0.0835042	0.285409	-1.64445	0.538954	-1.1459	-0.933099	-0.769156	-0.830999	-1.22797	-0.501078	0.45685	0.244754	-1.09828	-1.38087	-0.195582	0.093399	0.205914	0.0472078	0.86024	-0.115821	0.500968	0	0.0958791	0.51337	0.311561	0.0535111	0.342407	-0.180267	0.381804	0.5498
ADHFE1	-0.295289	-0.237824	-0.3244	0.0816296	0.242609	0.22775	-0.208891	0.924664	0.0883378	0.0733377	-0.206384	-0.235604	-0.395777	-0.324946	-0.177757	0.194448	0.186683	-0.268676	-0.34685	0.202653	-0.15079	0.499447	-0.207607	0.104618	0.0336034	-0.00925708	-0.297097	0.271226	-0.676369	-0.0655191	-0.204784	-0.0658157	0.568612	0.0726445	-0.314956	0.148804	-0.0924675	-0.126089	0.0191395	-0.281215	-0.369016	-0.564865	-0.294985	-0.163968	-0.00932241	-0.308423	-0.0829072	0.0464358	-0.204038
ADI1	-0.582433	-0.345526	-0.395286	-0.956275	-0.685724	0.140745	0.0260189	0.211135	0.0773475	0.645138	-0.697629	-0.289395	-0.232874	-0.359293	0.159461	-0.0260189	-0.0481026	-0.351702	-0.0286357	-0.129222	-0.322612	-0.4838	-0.119379	-0.885406	-1.24613	-0.693316	-0.785006	-0.329642	0.423519	-0.247625	-0.101584	0.183383	-0.410902	0.581882	0.202705	-0.0637693	0.370902	0	-0.129467	-0.150807	-0.0234342	0.23642	-0.104136	-0.498627	-0.346777	0.0862689	-0.402894	0.420127	0.0224471
ADIG	0.375052	-0.521192	0.47956	-0.923754	-1.28681	0.121399	0.116244	-0.0880158	-0.334878	0.0220993	0.0093019	-0.182468	0.484224	0.194301	0.358671	-0.20155	0.202824	-0.0479972	-0.0093019	0.177164	0.491465	-1.179	0.577956	-0.898919	-0.481886	-0.212643	-0.641972	-0.600981	-0.246809	0.562215	0.542117	-0.807981	-0.748402	-0.244942	0.209527	0.304581	0.0726948	0.60497	-0.0367308	0.429783	-0.291168	-0.122154	0.578223	0.0425882	-0.0177917	0.482367	-0.0596261	0.641952	0.713996
ADIPOQ	0.026289	-1.13643	-0.118371	-1.56371	-1.43843	0.194096	0.221863	0.191005	-0.208019	-0.026289	0.500513	-0.369293	0.359832	0.333385	0.358737	0.154005	0.572071	0.142891	0.288105	0.341206	-0.18507	-1.28883	0.0225325	-1.4871	-0.990366	-1.24634	-0.9258	0.323411	-0.763075	-0.0504365	0.103714	-1.48508	-1.08487	0.0710411	-0.0316224	0.0318022	0.000975	0.590347	0.0364423	0.41657	0.338027	0.155712	0.465452	0.218182	0	0.416598	0.499799	0.341975	0.888792
ADIPOR1	-0.0699477	0.253513	-0.505626	0.227074	0.166171	0.0384159	-0.00560951	-0.126935	0.191804	0.193533	-0.0769148	0.472518	0.0725894	-0.387206	-0.0581942	-0.363881	-0.885098	-0.194788	-0.426075	0.113662	-0.209202	0.191555	-0.463777	-0.151739	0.0178862	0.205752	0.397829	0.349563	-0.0660024	-0.18372	0.469087	0.245568	-0.0100102	-0.0123005	-0.0175977	-0.337007	-0.141836	-0.890782	0.232711	-0.00581907	0.401368	0.15625	-0.413207	0.0188845	0.0700512	0.0549426	0.525868	-0.725481	-1.41107
ADIPOR2	0.707741	0.46834	-0.0556824	0.425474	0.762197	-0.207433	0.0128763	-0.186581	0.211839	-0.0801136	-0.0912025	-0.0266078	-1.24416	-0.405749	-0.485528	0.271406	-0.171265	-0.167233	-0.362323	0.249838	0.459695	0.541776	0.0355673	0.653599	0.52684	0.430779	0.760243	0.576641	0.539974	0.238214	0.309036	0.0376511	0.743402	-0.0534353	-0.0716534	-0.194102	-0.138201	-1.09363	-0.192937	-0.687821	0.128505	-0.130395	-0.726679	-0.081831	-0.0458765	-0.536275	-0.00122023	-0.823761	-1.53905
ADIRF	-0.31795	-0.0674715	-2.23263	-0.155992	-0.287845	0.361111	-0.220211	1.03053	0.131361	-0.187947	-1.90295	-0.333471	-1.18118	-0.69953	-0.761245	-0.201834	0.113008	-1.64804	0.067472	-0.139727	0.123414	-0.387182	-0.931594	-0.646108	-1.29872	-1.88956	-0.00907087	0.298546	-1.85581	-0.119908	0	0.477762	-0.0540309	-0.728835	-1.82377	-0.942922	0.598711	-1.10227	0.26662	0.701124	-0.265128	-0.272234	-1.95091	-0.242069	0.425014	0.180273	-0.372797	0.581363	-2.28803
ADK	0.325775	-0.323063	0.33902	-0.474608	-0.664471	0.0489725	0.123265	-0.110227	-0.219226	-0.0342628	0.0447497	-0.195569	0.185384	0.123037	0.270364	-0.0957867	0.0290363	0.0545588	0.0701355	0.0741394	0.235347	-0.630575	0.382807	-0.560737	-0.187582	-0.166666	-0.377779	-0.636138	-0.141316	0.289329	0.368038	-0.28921	-0.568978	-0.238614	0.0306771	0.0957182	0.0524262	0.186303	-0.0255408	0.113095	0.039093	0.0144908	0.254463	-0.10604	0.00383413	0.0445608	-0.11824	0.206708	0.258087
ADM	-0.25611	-0.538767	-0.998362	0.191588	-0.0980091	-0.885641	-0.290817	-0.775772	0.738862	0.00576878	0.162054	0.346987	-1.64575	-1.34679	0.383805	0.590582	-0.0972667	0.249735	-2.00421	0.222942	-0.92247	-0.162961	-0.975908	-0.00841236	-1.00652	-0.115535	1.30146	0.886319	0.498538	-0.866597	-0.486479	-0.126045	0.757568	0	-1.171	-1.14308	1.58471	-1.44366	1.12414	-0.809886	0.85771	2.28487	-0.905722	-0.276851	0.469074	0.707527	0.143101	-1.07982	-1.97163
ADM5	1.23305	-0.639171	0.423518	-0.890962	-1.07337	-0.153197	0.204008	-0.24833	-0.279041	-0.613419	-0.194142	0.077641	0.0945578	0.147571	0.0330877	0.250574	-0.084815	0.0241013	-0.0241013	0.11968	1.41804	0.330009	0.297081	-0.250929	-0.421432	-0.569796	-0.272095	0.637342	0.126182	0.420777	0.270274	-0.485232	-0.470006	-0.367801	-0.0517392	-0.0855522	-0.22774	0.0768347	0.0539336	0.0872402	-0.266855	-0.416777	-0.0756183	0.182352	0	0.132589	-0.355342	0.0367255	0.0229063
ADNP	-0.283799	0.0574355	-0.164347	0.307299	-0.236691	-0.195985	-0.134265	0.230303	-0.119851	-0.00417233	0.163853	0.0936167	-0.50357	-0.205209	-0.37622	0.0487164	0.0543928	0.216182	-0.0515466	0.0545514	-0.26221	0.296083	-0.180743	0.530003	0.585083	0.32829	-0.128054	0.18015	-0.0667117	-0.149804	-0.456955	0.191036	0.350649	0.256997	-0.0683882	0.11635	-0.211804	-0.272747	0.0386567	-0.599369	0.211962	-0.136338	-0.229931	-0.507612	-0.149044	-0.284145	-0.251084	-0.180653	-0.393159
ADNP2	-0.191933	0.187461	-0.026027	0.557781	0.524791	-0.0303972	-0.294562	-0.0365393	0.002033	-0.151602	0.194121	0.0784619	-0.750049	0.0315912	-0.002033	0.521473	-0.416371	0.106045	-0.109757	0.344817	-0.132494	0.0477295	0.0375724	0.626092	0.325043	0.316118	-0.232265	0.346094	-0.40451	-0.190169	0.0537481	0.119533	0.43715	-0.0985603	-0.168466	0.0808802	0.316415	-0.413883	-0.280297	-0.292977	-0.0731592	0.361092	-0.403926	0.360864	0.272258	0.185082	0.462841	-0.631791	-0.492622
ADO	-0.564867	0.316611	-1.30887	0.610854	-0.00384307	-0.996099	-0.336141	-0.747522	-0.364497	0.0499632	-0.20843	0.0884268	-1.21295	-0.606734	-1.00057	0.0381916	-0.476866	-0.20906	-0.323247	-0.389785	-0.76843	0.247642	-0.750521	0.520553	0.211756	0.195723	0.622282	0.331521	1.10233	-0.811837	-1.15368	0.330211	0.596865	0.0724025	-0.824966	-0.643075	0	-0.961801	-0.431026	-1.77477	-0.201303	-0.276095	-0.829738	-1.91477	-0.818479	-1.20913	-0.848162	-0.676204	-1.22251
ADORA1	0.193287	-0.76875	0.531672	-1.05598	-0.822622	0.103175	0.255255	0.156685	-0.0695879	0.012936	-0.0176666	-0.207391	0.496389	0.157348	0.372242	0.060905	0.165527	0.135518	0.0598948	0.0371917	0.327166	-0.977906	0.495547	-0.637741	-0.519598	-0.209414	-0.425911	-0.84213	-0.122223	0.413264	0.496153	-0.645617	-0.863282	-0.285881	0.0920187	0.0640682	0.106257	0.455128	-0.00024593	0.353594	-0.230791	0.231125	0.531006	0.250773	0.247817	0.290589	0.0184203	0.475318	0.580618
ADORA2A	0.447565	-0.420824	1.05404	-0.130433	-0.173817	-0.0355427	0.136765	-0.00847077	-0.143859	-0.193022	0.755008	0.312311	0.465936	0.597995	0.24658	0.00847077	0.197366	0.808304	-0.124513	0.233092	1.11639	-0.304066	0.940431	-0.764841	0.311691	0.143801	0.0671353	-0.28347	-0.240369	0.800108	0.264676	-0.419775	-0.548125	0.129044	-0.0444131	0.716227	0	0.325346	-0.208235	0.788394	-0.194602	0.428984	0.295235	0.86028	0.156827	0.426935	0.339983	0.0755181	0.117061
ADORA2B	0.327909	-0.430714	0.247949	-0.8086	-0.654525	0.0625041	0.129295	-0.0313566	-0.248904	0.160079	0.0292385	0.159467	0.249199	-0.0855057	0.674543	-0.303105	-0.0209978	0.163325	-0.169132	0.0209978	0.480362	-0.619243	0.48389	-0.22658	-0.529454	-0.344265	0	-0.504499	-0.244918	0.530874	0.445119	-0.179025	-0.667489	-0.378586	0.0900993	-0.00507641	0.105844	0.29638	-0.021318	-0.0249586	0.574474	0.365448	0.282933	-0.250118	-0.171198	0.333551	0.0521898	0.334371	0.392818
ADORA3	0.0180595	0.616502	-0.048847	0.350584	0.117882	0.0500848	0.526005	-0.0536978	-0.220707	0.54837	-0.613952	0.0108287	-0.143945	-0.359592	0.0144122	-0.637799	-0.353284	-0.624472	-0.258701	-0.160786	0.179626	0.258249	-0.159903	-0.0989275	-0.0522995	0.153821	0.708924	0.320332	0.0277066	0.143599	-0.110008	0.877882	0.214787	0.0906959	-0.0210233	-0.414114	-0.0186014	-0.136968	-0.593011	-0.117558	0.410315	-0.210692	0.0185165	-0.288258	-0.489666	-0.169163	-0.252059	-0.0422006	-0.0503488
ADPGK	-0.436946	0.502016	0.0188818	0.699037	0.0544882	0.560703	0.338154	-0.371765	0.156267	0.933816	0.603902	0.638285	-0.422983	0.220559	0.786847	-0.363241	-1.12342	0.254398	-0.579779	0.179957	-0.227036	0.125584	-0.333921	0.0215268	0.510041	0.526497	0.241332	0.0777678	0.232425	-0.449237	-0.213337	0.46748	-0.247396	0.745486	0.0142255	0.557364	-0.27603	-0.667481	0.21008	0	0.479729	0.152493	0.204595	0.515926	0.152696	0.203217	0.588465	-0.517592	-0.746103
ADPRH	-0.44638	-0.873472	-0.292629	-0.873995	-0.93293	0.185302	0.171327	-0.138144	-0.0186393	0.257003	0.150077	-0.0729291	0.0388458	-0.0916145	0.25467	-0.445286	-0.176532	-0.0837004	-0.353784	0.101206	-0.437264	-0.655646	-0.2149	-0.787386	-1.07352	-0.513506	-0.964273	-0.649136	-0.398	-0.345908	-0.257497	-0.81921	-1.15073	0.0442963	-0.116836	0.178006	-0.00734281	-0.0179348	0.170758	0.200489	0.0133486	0.244	-0.0597005	0.1115	0.0213313	0.00159884	0.151844	-0.0126243	-0.182185
ADPRHL1	0.24199	-0.785433	0.36889	-1.19669	-1.18994	0.0724698	0.257678	0.19465	-0.198746	-0.1414	-0.0743679	-0.233612	0.437668	0.122064	0.290419	-0.0134254	0.137584	-0.00465258	0.180375	0.0638489	0.194584	-1.39322	0.428361	-1.23969	-0.702546	-0.669629	-0.901005	-0.959881	-0.378401	0.467153	0.354853	-0.995812	-1.03871	-0.322011	0.164665	0.152833	0.156418	0.549826	-0.131264	0.311007	-0.231667	0.0857522	0.387941	0.0772597	-0.00644938	0.37027	-0.133297	0.473539	0.559503
ADPRHL2	-0.98989	-0.125204	-0.98015	-0.915194	-0.700463	0.156839	0.190992	-0.105761	0.220266	0.3373	0.00681663	0.0547621	-0.279425	-0.00681663	0.380973	-0.375625	-0.401643	-0.0337951	-0.217479	-0.353511	-0.937973	-0.630456	-0.573061	-0.467288	-0.549395	-0.709592	-0.087235	-0.433256	-0.227933	-0.744793	-0.961	-0.514083	-0.618489	0.416975	-0.147204	0.403161	0.171005	-0.435764	0.111048	0.227324	-0.237273	0.412205	-0.164564	0.116054	0.228515	0.156843	0.221608	-0.163892	-0.461668
ADPRM	-0.192073	-0.300443	0.020437	0.202263	0.353694	-0.0802782	-0.0124342	-0.243172	0.142376	0.418835	0.335699	-0.0540631	-0.041147	-0.0721295	-0.24603	-0.478922	-0.121764	0.0124342	-0.307354	-0.117494	0.166667	0.208631	0.1158	-0.0522232	0.172223	0.118961	-0.198071	-0.087121	0.290795	-0.100261	0.0159044	-0.0266981	-0.142666	0.0557351	0.162718	0.121853	-0.123911	-0.0921145	-0.0738859	-0.17387	-0.19286	0.0180793	-0.106805	-0.0655408	-0.264977	-0.18342	0.207267	-0.00813818	-0.0956454
ADRA1A	0.43622	-0.718932	0.446015	-0.914258	-1.15723	0.177931	0.100203	0.15865	-0.0512036	-0.104636	-0.0996267	-0.266676	0.466357	0.105215	0.374976	-0.172756	0.189934	0.102196	0.148583	0.0277857	0.329546	-1.00422	0.588894	-1.02656	-0.578361	-0.516576	-0.698793	-0.749873	-0.200687	0.46192	0.464709	-0.450111	-0.961439	-0.245472	0.0261784	0.161086	0.221783	0.439136	-0.0484465	0.283047	-0.302812	-0.044535	0.385653	0.0928191	0.0208055	0.243076	-0.21772	0.535201	0.640171
ADRA1B	0.145313	-0.930604	0.135736	-0.673286	0.0809267	-0.239991	-0.293104	0.586772	0.03985	-0.384943	-0.705847	-0.679892	0.13209	-0.260363	-0.114654	-0.523438	-0.03985	-0.319379	-0.199893	-0.333299	0.0731177	-0.641903	0.689779	-1.11728	-0.7955	-0.357757	-0.549517	-1.14544	-0.305661	0.351688	0.111867	-0.756742	-0.328232	-0.117504	0.134963	-0.13179	0.0404916	0.222556	-0.30755	0.078516	-0.470231	-0.413205	0	-0.100907	-0.158676	-0.0407586	-0.475343	0.17372	0.369924
ADRA1D	0.648574	0.0306489	0.635968	-0.00854039	0.377496	-0.00912643	0.130039	0.246552	-0.0700309	-0.0169537	-0.0571969	-0.307754	0.606574	0.138755	0.477828	-0.266806	0.246134	-0.0436943	0.0288651	-0.100148	0.3485	-0.317686	0.63787	-0.197376	0.0591121	0.315471	-0.384645	0.186989	0.378748	0.476549	0.40848	-0.520665	-0.0722132	-0.0645275	-0.0137124	0.0897174	0.0653925	0.335117	-0.0852203	0.0253148	-0.471577	-0.234282	0.294225	-0.0973535	0.00542736	0.463455	-0.148748	0.380702	0.715844
ADRA2A	0.469717	-0.501505	0.277299	0.420222	-0.203809	0.661967	0.662013	-0.406565	-0.0926683	-0.160164	0.515684	0.454938	-0.0154679	0.331981	0.169538	0.808133	0.418082	0.360876	-0.0491273	0.723969	0.469069	0.219443	-0.197076	-0.136392	0.0825567	-0.206496	-0.420983	0.0396252	-0.145803	0.597662	0.0247831	-0.0294313	-0.0177689	0.413686	-0.0605087	0.448177	0.083735	0.0289164	0.0456648	0.483051	0.959379	0.0483041	-0.123254	0.440022	0.54831	0.310819	0.734937	-0.0851936	0
ADRA2B	-0.259416	-0.824764	-0.150461	-1.1945	-0.669666	-0.0464601	0.122164	0.451054	-0.120734	0.0209303	0.0206532	-0.103708	0.138201	-0.0453615	0.253686	0.0753675	0.460526	0.182988	-0.0364223	-0.000415	-0.116039	-0.369928	-0.055223	-0.620823	-0.542087	-0.371705	-0.690039	-0.841021	-0.242825	-0.00286388	-0.107008	-0.449269	-0.896211	-0.172188	0.094233	0.0699639	0.0195613	0.330964	0.20813	0.505664	-0.0651674	0.165934	0.0493956	0.272355	0.0358176	0.045361	0	0.208313	0.234826
ADRB1	0.430295	-0.872385	0.253333	-1.13904	-1.34047	0.243213	0.407039	0.0973415	-0.144042	-0.065681	-0.00405216	-0.127784	0.496489	0.150002	0.385848	0.00405216	0.333096	0.307787	0.230207	-0.0751319	0.107842	-1.33832	0.538969	-1.22615	-0.729037	-0.773582	-1.13019	-0.990175	-0.181355	0.398284	0.517324	-1.35783	-1.1584	-0.395046	0.178995	0.0331483	0.231075	0.453961	0.107218	0.292066	0.0533681	0.0190849	0.533562	0.185256	0	0.186059	-0.212603	0.407325	0.571847
ADRB2	0.343083	0.686304	-0.0450978	0.473939	-0.430317	0.0977564	0.423982	-0.534498	-0.449838	0.039351	-0.218788	0.286034	0.0224447	-0.235231	-0.429725	0.925967	-0.0224447	-0.28844	-0.629135	0.292026	0.64774	-0.283697	-0.0840621	0.396821	0.32297	0.56769	0.816995	1.06416	0.287437	0.0835504	-0.135294	-0.141358	0.336689	0.309097	-0.647794	-0.0647764	0	-0.451069	0.589597	0.129733	-0.00545835	-0.177995	-0.220513	0.767355	-0.0914321	0.153399	-0.497693	0.040493	-0.506309
ADRB3	0.332829	-1.17631	0.441667	-0.954383	-1.37325	0.193987	0.10408	-0.0233316	-0.244802	0.0233316	0.155817	-0.366769	0.557913	0.0416613	0.310312	-0.360257	0.41724	0.345264	0.102615	0.101523	0.199446	-1.01371	0.322106	-1.24732	-0.674761	-0.730617	-0.72825	-1.31165	-0.428855	0.537132	0.289767	-0.977346	-1.20276	-0.236061	0.188268	0.1988	0.355895	0.546428	-0.100116	0.381326	0.134293	0.274875	0.485026	0.294518	0.260835	0.300601	0	0.499384	0.677432
ADRM1	-1.49041	-0.461313	-1.47143	-0.91294	-0.551321	-0.0547266	-0.0997143	0.0292916	0.0348916	0.120681	-0.0327978	0.197416	0.219976	0.276496	0.750149	-0.119823	-0.343894	0.230064	0.307098	-0.431738	-0.7743	-0.0400741	-1.16552	-0.480293	-0.38984	-0.56372	0.177245	-0.566775	-0.168124	-1.40653	-1.13961	-0.484885	-0.557347	0.218463	-0.153227	0.10072	0.454024	-0.78367	0.0428913	0.682754	0.26586	0.651718	-0.090023	0.604195	0.405751	0.631259	0.476202	-0.627261	-0.995575
ADSL	0.195287	0.600732	-0.0945437	0.543631	0.413551	-0.421569	-0.239253	-0.412184	-0.176689	0.121195	-0.00995231	-0.0862868	-1.10304	0.0294168	-0.50499	-0.50496	-0.731212	-0.294284	0.0937617	-0.6145	0.601041	-0.12535	-0.254669	-0.00743628	0.362448	0.465145	0.206851	0.386602	0.506508	0.106421	0.0141487	0.411067	0.23872	-0.107497	-0.199584	-0.0626564	-0.505367	-1.37506	-0.294465	-0.687796	-0.0156722	-0.504644	-0.807456	-0.481251	-0.449654	-0.92418	0	-1.0696	-1.68792
ADSS	-0.258622	0.627821	-0.376864	0.685947	0.582752	-0.250566	-0.079096	0.00355995	0.0456105	0.343354	0.266033	0.202713	-1.05811	-0.348335	-0.717971	-0.00118244	-0.349361	0.192801	0.0363587	-0.0914282	-0.196902	0.792732	-0.140113	0.511833	0.361035	0.499259	0.310059	0.578119	0.705689	-0.197258	0.139892	0.702985	0.907471	-0.0975585	0.0870821	-0.318611	-0.096802	-0.637461	-0.050348	-0.767856	-0.0151932	-0.0772584	-0.411739	-0.182825	-0.0269239	-0.0386193	0.114705	-0.338652	-1.04741
ADSSL1	0.135379	-0.902407	0.0850492	-0.737551	-0.238909	0.0818161	0.0491788	0.957339	0.325037	0.158911	-0.331654	-0.0203087	0.591729	0.0938249	0.471812	-0.178975	0.0625913	-0.154976	-0.00171924	-0.0595984	0.282464	-0.903321	0.238425	-1.15706	-0.911463	-0.767018	-0.673656	-0.89633	-0.564981	0.276655	0.166842	-0.333393	-0.932738	-0.270031	-0.0358866	0.0511004	0.24588	0.320284	-0.0202042	0.331967	-0.0949728	0.0184426	0.301546	0.067546	0.127766	0.45686	-0.057426	0.405305	0.406092
ADTRP	0.278921	0.216987	0.433185	-0.855693	-1.0135	0.287222	0.166389	-0.0574889	-0.250556	0.180471	0.0323477	0.0808482	0.397082	-0.123807	0.455876	-0.43859	-0.413359	0.111402	-0.0219078	-0.102479	0.376664	-0.69311	0.580435	-0.797123	0	-0.0345254	-0.420544	-0.137934	-0.166515	0.431405	0.443312	-0.125865	-1.06379	0.129603	-0.154065	0.191721	0.202946	0.0539417	-0.229622	0.0088768	-0.264443	0.0752358	0.256063	0.0450673	-0.168649	0.354021	-0.0926475	0.182117	0.281986
AEBP1	-1.20655	-0.223662	-2.34865	-0.529402	0.236328	0.486514	-0.398234	-0.0227699	0.913325	0.927575	-1.93559	0.0575852	-2.41373	-0.465303	-0.61751	-0.969824	-0.313904	-0.894725	0.0227699	-0.894373	-1.46664	-0.219567	-1.98812	-0.418422	-1.46074	-1.15173	0.224514	-0.748948	0.402689	-0.990357	-0.541674	0.314264	-0.160848	-1.30401	0.343668	-1.26341	0.874114	-2.10684	0.521148	0.397501	-0.559461	0.70405	-2.7249	-0.866123	0.499401	0.184543	0	-0.245528	-1.22559
AEBP2	-0.199726	-0.121045	-0.492429	0.122739	0.275473	-0.271945	-0.347054	0.213799	-0.0545812	-0.158899	-0.148247	-0.170452	-0.488828	-0.4043	-0.407056	0.169424	0.197333	-0.388099	0.11097	-0.025023	-0.0483699	-0.0425768	-0.0695305	0	-0.29291	-0.452332	-0.108577	0.140072	0.0938959	-0.234984	-0.162948	0.0463104	0.81553	0.154496	-0.222601	-0.0579739	0.433137	-0.205449	0.242305	-0.200773	-0.0317097	-0.0484047	-0.101979	-0.292545	-0.0459261	0.087935	-0.0898652	0.0438929	-0.276626
AEN	-0.656163	0.486527	-0.943624	0.685015	1.04159	-0.311149	-0.221697	-0.396021	-0.427323	-0.186743	-0.248442	-0.237633	-0.818087	0.0431194	-0.232188	0.552311	-0.653701	0.348029	-0.0837741	-0.149647	-0.663667	-0.167319	-0.768411	0.106846	0.308968	0.571475	0.606516	0.261445	0.391917	-0.686379	-0.898267	0.562427	0.0141687	-0.228061	-0.388798	-0.189748	0.766004	-0.74404	-0.195484	-0.384384	-0.23231	0.679282	-0.291193	0.118415	0.0676727	0.0317488	0.209617	-0.570937	-0.781994
AES	-0.0551493	-0.0648803	0.154687	-0.162516	-0.0708733	-0.461829	-0.471484	0.371361	-0.272148	-0.518026	-0.167804	-0.192544	0.244174	0.0873007	-0.163992	0.072777	0.248981	-0.0468377	0.122908	-0.56405	0.164067	0.299457	0.375495	-0.16092	-0.0430336	-0.147741	-0.132572	-0.140795	0.361467	-0.0684587	0.245171	0.0788576	-0.127091	-0.331195	-0.633441	-0.243549	0.203647	-0.609135	-0.523656	0.529491	-0.233363	-0.177799	-0.194645	0.253971	-0.020731	-0.118589	-0.0250033	-0.269345	-0.675522
AFAP1	0.0677112	-0.489789	0.0415708	-0.542215	-0.514322	-0.147264	0.170982	-0.0241128	0.182342	0.023486	-0.411426	-0.141186	-0.38282	0.211251	-0.0788966	-0.302291	-0.00869811	-0.306796	-0.0637792	-0.0549601	0.302617	-0.497196	0.0916677	-0.53681	-0.641291	-0.214649	-0.460218	-0.574205	0.401302	0.23199	0.123801	-0.0500131	-0.546274	-0.368052	0.464714	-0.167871	0.375744	-0.0417173	0.24112	0.118794	0.0420077	0.0339355	-0.027456	-0.138829	-0.0948701	0.0300701	-0.0796139	0.0102875	0.11759
AFAP1L1	0.447493	-0.2151	0.166685	-0.399378	0.122836	-0.0604825	0.19948	-0.28808	0.193047	-0.169348	-0.183246	-0.253376	0.0145183	-0.126871	-0.0877929	-0.0559859	0.0929918	-0.14024	-0.258953	-0.0382266	0.270987	-0.286497	0.0163841	0.0284166	-0.771459	-0.355363	0	0.474675	-0.260877	0.311176	0.103957	-0.0308247	-0.244925	-0.107306	0.0199685	-0.363241	0.00175524	-0.00589228	0.135697	0.017447	0.0835228	-0.00729322	-0.152328	-0.472012	-0.362389	-0.0954061	-0.427075	0.0531964	-0.0867934
AFAP1L2	0.0619712	0.154601	-0.109233	0.722591	0.165708	0.548897	0.086602	-0.418417	0.0397747	0.112957	-0.417534	-0.0632286	-0.648933	-0.366734	-0.837284	2.09194	0.994271	-0.358146	-0.19521	0.341295	-0.16311	0.274847	-0.284185	0.622932	0.359253	-0.290241	-0.128472	0.296798	-0.198187	0.450924	-0.266662	0.269705	0.625627	0.636743	0.00358772	0.128735	-0.254483	-0.113916	0.358874	-0.333305	-0.051971	-0.301764	0.123631	-0.25158	0.410524	-0.404096	-0.560551	-0.378131	-0.352842
AFF1	0.0203667	0.0840826	-0.0983565	0.378855	0.0984678	0.115609	0.115766	0.431641	0.0924933	-0.00720143	-0.0214343	0.0210662	-0.060873	-0.232674	0.264817	0.111735	0.143432	-0.062345	0.130872	0.157804	-0.0384724	0.232917	0.187181	0.479822	0.252832	0.238913	-0.0482648	0.389039	-0.154471	-0.0145731	0.0764163	0.406947	0.439964	0.0196044	0.23374	-0.222336	0.03003	0.155766	-0.0231647	-0.0136931	0.223242	0.131918	0.215447	0.156448	0.0677392	0.140477	0.235378	0.14476	0.177669
AFF2	0.134163	-1.00988	0.297471	-0.879187	-0.830954	0.0253024	0.0565023	-0.231808	-0.22968	-0.0323277	0.0820112	-0.0813627	0.535456	0.408674	0.344856	0.842595	0.379632	0.105129	0.0452704	-0.0253024	0.125243	-1.19203	0.366993	-0.956753	-0.00426769	-0.461998	-0.765346	-0.82269	-0.182018	0.375521	0.337657	-0.901547	-0.807417	0	-0.0445051	0.509656	0.00769663	0.457969	-0.0459509	0.163212	-0.179857	0.0269785	0.425291	0.0916257	0.362049	0.268292	0.328073	0.415612	0.700973
AFF3	0.0869262	-0.12925	0.365653	0.175853	-0.218762	-0.0589626	0.249436	0.243273	-0.283633	-0.368024	0.245881	-0.322465	0.0528209	0.487044	-0.181942	-0.196329	0.1074	0.277106	0.099566	0.0941446	0.288401	0.527633	0.499444	0.380073	0.825082	-0.113582	-0.571732	-0.0657654	0.505849	0.182634	0.538951	-0.177188	-0.0271537	0.684559	-0.30667	0.658012	0.0725529	0.226278	-0.19911	-0.0174012	-0.590934	-0.384737	0.129204	0.279227	0.0608456	-0.15639	-0.0967	0.200926	0.296645
AFF4	-0.549731	0.931953	-0.799065	0.779193	0.575282	-0.00168347	-0.326472	0.453898	0.355216	0.40042	0.16895	0.309898	-0.393972	-0.408978	0.0117385	0.798047	-0.00988889	0.258663	0.165665	0.46723	-0.613767	0.70949	-0.395982	0.0542069	-0.0939846	0.329058	-0.295528	-0.039526	-0.135104	-0.481125	-0.485717	0.458009	0.0344896	0.163102	0.371812	-0.0337677	0.552664	-0.172059	0.51304	0.0412617	0.537588	0.389239	-0.197268	0.654652	0.516754	0.400493	0.71566	-0.490004	-0.459057
AFG3L1P	0.280482	-0.986655	0.447419	-1.08056	-0.882047	0.169478	0.153476	0.163228	-0.0732984	-0.103762	0.0173798	-0.231727	0.58528	0.0103528	0.356788	-0.166586	0.265531	0.127896	0.133317	0.0840762	0.380552	-0.953437	0.533524	-1.0244	-0.556389	-0.455221	-0.702419	-0.975201	-0.41872	0.5208	0.421179	-0.653886	-0.907966	-0.169673	0.215129	0.198643	0.202931	0.636123	-0.0473677	0.468204	-0.189548	0.167322	0.474208	0.0578055	0.0588358	0.428439	-0.07398	0.550935	0.765863
AFG3L2	-0.535627	0.102137	-1.06509	-0.338854	-0.542061	0.0635979	0.145244	-0.432201	0.0397379	0.362765	-0.0513513	-0.0649683	-1.25632	-0.0397379	0.151544	0.145059	-0.327883	0.313293	-0.328631	-0.128956	-0.499113	-0.428598	-1.17779	-0.499305	0.143254	0.275459	0	-0.434959	0.0170507	-0.823008	-1.06691	-0.327018	-0.56344	0.359884	0.270518	0.0582519	0.465664	-0.734536	0.110358	-0.353591	0.00222206	0.269389	-0.414442	-0.271509	0.0929546	-0.143518	0.236472	-0.633126	-0.82837
AFM	0.476403	-1.13782	0.646691	-1.16507	-0.921421	0.33892	0.140637	0.106914	0.0271261	0.0313947	-0.00061	-0.197038	0.395957	-0.0516841	0.311355	-0.345706	0.169987	-0.0876763	-0.020715	0.0506923	0.379642	-0.819428	0.633748	-1.14308	-0.760656	-0.275487	-0.724832	-0.858954	-0.510142	0.616545	0.579041	-0.789882	-1.2697	-0.255759	0.00379658	0.233803	0.209629	0.604668	-0.280597	0.363582	-0.33963	-0.0402141	0.453005	0.144112	0.157789	0.441775	-0.261257	0.591702	0.6741
AFMID	0.405828	-0.73288	0.200776	-0.777206	-0.724988	0.139617	0.0164725	0.269494	-0.257916	-0.228183	0.0811914	-0.0373393	0.597114	0.252065	0.564662	-0.296014	0.184368	0.0148417	0.217347	-0.00673306	0.0865974	-0.979819	0.264564	-0.309947	-0.805054	-0.289891	-0.651978	-0.472394	-0.26734	0.411594	0.1229	-0.394769	-0.602196	-0.32143	0.133001	-0.104277	0.120125	0.552368	-0.206022	0.379949	-0.039263	0.0286624	0.408299	0.0740101	0.16854	0.256961	0.107174	0.305373	0.680817
AFP	0.184301	-1.05505	0.474089	-0.868234	-0.831095	-0.0583963	0.12544	0.182844	0.0502348	-0.129551	0.0680227	-0.263624	0.659411	-0.00247288	0.551979	-0.220033	0.410539	-0.186726	0.236189	0.0998707	0.148991	-1.22357	0.47639	-1.43808	-0.616536	-0.722504	-0.72004	-1.19216	-0.555919	0.315206	0.317449	-1.05566	-1.14138	-0.212662	0.167647	0.00272131	0.215039	0.564073	-0.0817113	0.270963	-0.314868	0.0183644	0.512888	0.169219	0.225852	0.203679	-0.0509481	0.262119	0.531245
AFTPH	-0.433922	-0.124392	-0.224811	0.100153	-0.382654	-0.0129055	-0.0979097	-0.056812	0.00935546	0.131966	0.144491	-0.0703229	-0.35141	-0.106015	-0.192303	-0.181877	-0.144697	-0.00406273	-0.294612	0.170993	-0.237199	-0.240908	-0.322781	-0.341095	0.272286	0.00133006	0.0664369	-0.165691	0.0448761	-0.365964	-0.436358	-0.316605	-0.124287	0.423792	-0.327765	0.40998	-0.0734518	-0.206248	-0.0732176	-0.417773	-0.369126	-0.0778454	-0.156821	-0.188735	-0.155098	-0.0798475	-0.135483	-0.1442	-0.378941
AGA	-0.232258	0.333664	-0.182637	0.601661	0.540102	-0.326658	-0.242687	-0.167155	-0.0749214	0.263255	0.373542	-0.0979884	-0.846492	-0.269449	-0.593079	-0.315761	-0.584644	0.230951	-0.266675	-0.404769	-0.462341	0.649923	-0.36105	0.038517	0.671496	0.528283	0.979662	0.312652	0.980813	-0.0238605	-0.122795	0.773039	0.208109	0.0615625	-0.0994816	-0.257789	-0.373713	-0.623451	-0.0116038	-0.846735	-0.417235	-0.0784373	-0.23223	-0.522592	0.148176	-0.844269	-0.314632	-0.444567	-0.870044
AGAP1	0.384819	-0.53965	0.28441	-0.732449	-0.829	-0.0224148	0.235025	0.0110943	-0.183739	-0.100689	-0.0524262	-0.195877	0.088007	0.139744	0.212568	0.314846	0.272125	0.0943119	0.264096	0.0419968	0.140922	-0.560222	0.341048	-0.52021	-0.5165	-0.618872	-0.53142	-0.396786	-0.258649	0.355727	0.202513	-0.476375	-0.52302	-0.243996	0.279785	0.0293461	0.322801	0.38699	0.21041	0.284575	0.106058	0.170077	0.262335	-0.0376528	0.0979085	0.281753	-0.0268524	0.353736	0.372736
AGAP11	0.364625	-0.965468	0.541556	-0.962648	-1.29486	0.117304	0.124439	0.0101814	-0.0921297	-0.142293	0.331472	-0.262694	0.769037	0.312338	0.427999	-0.0853334	0.604574	0.524062	0.14989	0.0812111	0.24749	-1.0803	0.591058	-1.2585	-0.88494	-0.84822	-1.1048	-1.22964	-0.526901	0.488343	0.470504	-1.08441	-0.95648	-0.229913	0.0803375	0.248878	0.238542	0.591639	-0.218841	0.383352	-0.205398	0.147017	0.495394	0.0264549	0	0.578573	0.0498872	0.51857	0.791812
AGAP2	0.426129	-0.868754	0.483934	-1.12141	-0.897573	0.0547216	0.0388081	0.175176	-0.16207	-0.127883	0.0824635	-0.207594	0.451286	-0.00916362	0.358507	-0.361469	0.299633	-0.0112159	0.0502217	0.145332	0.541607	-0.758863	0.596839	-1.0928	-0.267622	-0.48642	-0.770752	-1.05614	-0.265902	0.595392	0.611999	-0.743766	-0.70046	-0.261063	5.44e-05	0.227916	0.540561	0.530341	-0.0854206	0.316827	-0.122684	-0.0445452	0.405533	0.129421	-0.0504532	0.378943	-0.0659924	0.46478	0.723926
AGAP3	-0.144986	-0.496542	-0.156416	-0.687534	-0.625567	0.101848	0.22566	-0.194722	0.00475852	0.157856	-0.207561	-0.05715	0.545963	0.187779	0.779136	0.120034	-0.127155	0.0160591	-0.0348449	-0.11239	-0.231132	-0.68547	-0.128412	-0.570953	-0.909149	-0.451188	-0.57771	-0.718236	-0.177622	0.000395298	0.0982251	-0.348135	-0.789689	0.0100117	0.154182	-0.0721232	0.507113	0.042688	0.0325964	0.375533	-0.0453585	0.423002	-0.0203857	0.0631118	-0.0315282	0.60755	0.0821303	0.118793	0.14927
AGAP4	0.399067	-0.353121	0.554375	-0.509679	-0.162951	0.0484173	0.111505	0.171726	0.0743454	0.00186181	0.207544	-0.169463	0.45591	0.00999808	0.273702	-0.25337	-0.0867779	-0.00186181	0.185165	0.0932	0.203333	-0.447385	0.468994	-0.214367	-0.208794	-0.126258	-0.367188	-0.241248	-0.464645	0.460652	0.50947	-0.296997	-0.264688	-0.157725	0.307399	0.162302	0.0180941	0.579707	-0.0418625	0.370236	-0.135041	0.0426002	0.374103	0.4096	0.0427279	0.447898	0.342005	0.430094	0.649428
AGAP6	0.0118213	0.534863	0.0615702	0.543533	0.120493	0.0742631	0.0156851	-0.0118213	0.23282	0.350827	0.314394	-0.155476	-2.42151	0.202411	-0.256935	-0.304659	-0.911291	0.0627041	-0.347209	-0.0453744	0.252685	0.386465	-0.170737	0.740555	0.559435	0.572506	0.260421	0.688548	-0.705316	0.121472	-0.362272	0.543942	0.743721	0.692916	-0.137261	0.508747	-0.0656271	-0.34569	0.190947	-0.886254	-0.290512	-0.430561	-0.44858	-0.0133195	0.000818	0.22903	-0.145948	-0.00648737	-0.756698
AGBL1	0.199205	-1.10109	0.37804	-1.13049	-1.44485	0.0456654	0.0856616	0.171417	-0.133373	0.0245361	0.00503715	-0.193902	0.519361	0.103131	0.322652	-0.271074	0.361206	0.0667826	0.0421797	0.0814433	0.277993	-1.36911	0.537789	-1.26422	-0.619914	-0.507493	-0.816674	-1.15012	-0.384506	0.513941	0.457914	-0.823567	-1.12669	-0.214023	0.293865	0.196994	0.321749	0.724605	-0.123628	0.420593	-0.24534	0.0493965	0.491395	0.0527204	0.106862	0.400849	-0.0340331	0.596798	0.735828
AGBL2	0.338035	-1.1544	0.458812	-1.37451	-1.46797	0.0212135	0.0275397	0.147091	-0.106812	-0.132431	0.0406599	-0.241978	0.55815	0.185421	0.444406	-0.0970907	0.240179	0.206206	0.0942311	0.157666	0.229061	-1.14645	0.521762	-1.13233	-0.829059	-0.55352	-1.24825	-1.11044	-0.527419	0.429584	0.453403	-1.10158	-1.38952	-0.292438	0.0364232	0.228282	0.150735	0.550056	0.0912232	0.321694	-0.178021	-0.0650949	0.548494	0.169565	0.229043	0.236611	0.220114	0.384132	0.69916
AGBL3	0.285255	-1.17021	0.499685	-1.12571	-1.29019	-0.00586677	0.00680375	0.0233324	0.0825665	0.00586677	-0.0365846	-0.0138471	0.560044	0.201729	0.474773	-0.16921	0.404579	0.218776	0.202894	-0.0384295	0.144843	-1.22396	0.427458	-0.74165	-0.801269	-0.658353	-1.18651	-1.21868	-0.55666	0.441404	0.277323	-1.13683	-1.1853	-0.346375	0.112874	0.476797	0.425004	0.624468	-0.0257897	0.384684	-0.359894	0.310297	0.39571	0	0.0818858	0.628615	0.043766	0.5725	0.627918
AGBL4	0.432574	-1.14373	0.594476	-1.13251	-1.0778	0.182682	0.00799632	-0.176316	-0.217894	-0.00799632	-0.0706704	-0.223074	0.506058	0.0489399	0.777639	-0.223798	0.0985191	0.0355055	0.138514	0.0133774	0.543956	-1.30091	0.624343	-1.05639	-0.802027	-0.767027	-1.26861	-1.30519	-0.191918	0.605993	0.479776	-0.961775	-1.29257	-0.221351	0.0484576	0.161057	0.153658	0.688154	-0.00481701	0.44828	-0.258762	-0.109406	0.355232	-0.0389824	0.0612369	0.370208	0	0.643405	0.885417
AGBL5	0.256788	-0.76823	0.307037	-0.714705	-0.844781	0.0140408	-0.0716788	0.0879413	0.126769	-0.199327	-0.219343	-0.204978	0.0555447	-0.03359	-0.0839566	-0.157511	0.192162	-0.140616	0.284367	-0.109239	0.235175	-0.678195	0.294722	-0.796908	-0.498616	-0.65887	-0.455091	-0.47315	-0.309415	0.305102	0.350438	-0.556008	-0.688786	-0.173399	0.0421966	0.0301073	0.0317709	0.134262	-0.0488556	0.104549	-0.15193	-0.0730302	0.147342	0.191827	-0.0475642	0.0306044	-0.0108722	0.232178	0.268846
AGER	0.194719	-0.62029	0.469559	-1.00036	-1.02677	0.0946012	0.0691895	0.230386	-0.0929945	-0.0179338	0.0841211	-0.131892	0.564177	0.293802	0.600399	-0.00264295	0.382507	0.0339079	0.263231	0.0820648	0.131169	-0.642473	0.356031	-0.720868	-0.509253	-0.442559	-0.450812	-0.784492	-0.389363	0.378269	0.352344	-0.788744	-1.04483	-0.15314	0.100502	0.405875	0.260595	0.57088	-0.101386	0.539402	-0.112463	0.0874281	0.523118	0.452916	0.152629	0.380671	0.0855521	0.470728	0.650222
AGFG1	0.243579	-1.03066	0.274318	-1.07376	-1.33908	0.272794	0.161269	0.0619615	-0.0290097	-0.00488138	0.165715	0.10522	0.583418	0.275987	0.387611	0.113828	0.343311	0.293641	0.398512	0.204406	0.179163	-0.980875	0.363474	-1.04561	-0.92724	-0.635138	-0.929309	-1.02391	-0.632829	0.219916	0.279175	-0.767334	-1.13058	-0.091907	0.27966	0.30378	0.485144	0.562747	0.226316	0.569725	0.331437	0.505886	0.569562	0.124523	-0.0233318	0.346785	-0.0407845	0.538344	0.680748
AGFG2	0.0444068	-1.06254	0.0598983	-1.37014	-1.03309	0.065657	0.186369	0.180509	-0.0604261	-0.0832037	0.116438	-0.115829	0.431552	0.243564	0.229586	-0.0261561	0.166215	0.0866858	0.157543	-0.0731221	0.0668931	-1.47208	0.203758	-1.08499	-0.709808	-0.761904	-1.06753	-0.990551	-0.685285	0.149119	0.138644	-0.944005	-1.34341	-0.0492206	0.0957284	0.112452	0.326266	0.513601	-0.0558801	0.411191	-0.0310049	0.163304	0.204946	0.331886	0.0702744	0.143266	-0.110887	0.338085	0.469189
AGGF1	0.336815	0.420045	0.520917	0.740144	0.360841	-0.215152	-0.0972716	0.016878	-0.28674	0.0676943	0.0833834	-0.0700759	-0.27538	0.0202817	-0.157794	-0.197592	-0.0232538	0.0652112	-0.16643	-0.114715	0.384267	0.32576	0.2813	0.768358	0.535476	0.591583	0.161552	0.71979	0.469353	0.087898	0.132487	0.416462	0.691294	0.145518	-0.124199	0.0410037	-0.343614	-0.202672	-0.148925	-0.213829	0	-0.321323	-0.0488284	-0.332477	-0.184845	-0.543609	-0.0530412	-0.270457	-0.266703
AGK	0.274416	0.851178	0.211665	0.494695	0.208822	-0.0960755	-0.336578	-0.188198	-0.115972	0.245372	0.294395	0.0100369	-0.572322	-0.164033	-0.368613	0.231361	-0.195747	-0.0329757	0.0843344	0.197953	0.305107	0.281145	0.00599337	0.6281	0.572308	0.300895	0.279353	0.550135	0.590289	0.122635	0.0573606	0.499154	0.704855	0.0688872	-0.169719	-0.0413518	-0.0181575	-0.174386	0	-0.482633	0.061131	-0.170438	-0.269101	-0.309444	-0.241966	-0.551567	-0.0796785	-0.163098	-0.514921
AGL	0.142498	-0.650374	0.220069	-0.706197	-0.827281	0.0253098	0.0175172	0.262523	-0.0650678	-0.12389	0.0261251	-0.234678	0.176411	0.099597	0.102953	-0.0964846	0.256508	0.111853	0.383379	-0.0168141	0.0793981	-0.617351	0.179801	-0.642248	-0.487379	-0.492047	-0.491875	-0.646395	-0.0827366	0.147611	0.128573	-0.58962	-0.509539	-0.0664084	0.0286499	0.14806	0.148688	0.407657	-0.0931042	0.0165167	-0.134229	-0.127318	0.225299	0.0262564	-0.0246978	0.139158	-0.184079	0.346225	0.405662
AGMAT	0.54199	-0.542877	0.844502	-0.677796	-0.950275	0.0622773	0.171393	0.0212102	-0.265562	-0.0276842	-0.0212102	-0.464777	0.588479	0.175802	0.316173	-0.389309	-0.042954	0.0620828	0.0774798	0.0495272	0.463303	-0.678782	0.513133	-0.925079	-0.269107	-0.576313	-0.722813	-0.98348	0.153104	0.475758	0.305814	-0.45073	-1.00582	-0.21985	0.129649	0.134216	0.0379314	0.545875	-0.159885	0.0588565	-0.334776	-0.0523944	0.297164	0.103617	0	0.309732	-0.125219	0.340924	0.709963
AGMO	0.308522	-0.826606	0.195581	-0.951479	-1.33139	0.145116	0.253541	0.0789011	-0.120262	0.0130088	0.0564482	-0.256239	0.37867	0.0835798	0.48768	-0.122369	0.0115016	0.261423	-0.0115016	0.197674	0.372667	-0.925984	0.43958	-0.737252	-0.947138	-0.712422	-0.802154	-0.922802	-0.148494	0.351266	0.321457	-0.728301	-1.11182	-0.209622	0.213095	0.0442171	0.138455	0.604581	0.281886	0.797935	-0.0275149	-0.0747385	0.579357	0.134413	0.0487261	0.407867	0.168486	0.518432	0.65071
AGO1	-0.180639	0.588535	-0.101402	0.440097	0.60773	0.0940061	-0.12953	0.0233779	0.193581	0.305465	-0.221919	0.0109968	-0.63603	0.073206	-0.0422392	-0.284373	-0.2033	-0.27211	0.0429149	-0.0228205	0.160805	0.488862	0.0646825	0.706084	0.385069	0.160494	0.537347	0.266392	0.604699	-0.0474963	0.122877	0.214481	0.356062	-0.00545454	-0.322182	-0.0628185	-0.276284	-0.3559	-0.0361118	-0.513804	0.140142	-0.0431786	-0.165814	-0.294619	-0.0910363	-0.193334	-0.0280304	-0.230281	-0.452329
AGO2	-0.333939	-0.113549	-0.191018	0.231787	0.54244	-0.863338	-0.23847	-0.491506	-0.635803	-0.941875	-0.593561	-0.434798	-1.0675	0.537312	-0.91299	0.103475	-0.803388	0.237977	-0.103475	0.305284	-0.100314	-0.193868	-0.77919	0.045578	0.0365591	0.141588	0.607306	0.27782	0.777204	-0.138431	-0.921142	0.0751152	-0.23831	-0.308086	-0.759219	-0.653098	1.3094	-1.26418	0.402469	-0.0275083	-0.0967283	0.786094	-0.852122	-0.399374	-1.18937	0	-0.90199	-0.315882	-0.206777
AGO3	0.376156	-0.327491	0.337652	-0.361866	-0.323579	0.0128258	-0.0965005	-0.0915576	0.0116101	-0.101413	-0.00553215	-0.120459	0.41055	0.143783	0.253168	-0.172372	-0.0392138	0.0677744	-0.0506912	0.0183758	0.10371	-0.59889	0.374406	-0.586037	-0.387169	-0.173339	-0.647017	-0.37474	-0.222378	0.33285	0.315153	-0.424785	-0.491158	-0.154297	-0.105678	0.0870583	0.331569	0.310115	-0.0544558	0.25646	-0.0753729	0.0627053	0.258495	0.227869	-0.0178311	0.31717	-0.157141	0.289347	0.416814
AGO4	0.130055	-0.190232	0.0136595	-0.381383	-0.530783	0.0753646	-0.0621304	0.0602641	0.193106	0.299514	-0.154084	-0.0292611	0.303898	0.135024	0.41401	-0.445683	-0.170797	-0.245785	-0.0911894	-0.0136595	-0.0935082	-0.540072	-0.135888	-0.673218	-0.240537	-0.52539	-0.369837	-0.268804	-0.0571794	0.127084	0.129229	-0.503552	-0.460492	-0.217602	0.0406423	0.0709286	-0.171654	0.109881	-0.0734129	0.102415	-0.152685	-0.219904	0.0699434	0.00394344	0.147068	0.106475	0.112889	0.11242	0.335247
AGPAT1	0.345605	-0.735215	0.379633	-0.97294	-1.09994	0.0492038	-0.0116355	0.112324	-0.116352	-0.17428	-0.136666	-0.120199	0.317436	0.167045	0.239488	-0.148442	0.251387	-0.122908	0.0499167	-0.106199	0.305265	-0.616555	0.495927	-0.922374	-0.639621	-0.575119	-0.492125	-0.632351	-0.203055	0.523376	0.540509	-0.747962	-0.821968	-0.265363	-0.0302205	0.051866	0.176969	0.314664	-0.0673707	0.451085	0.00987546	0.0567462	0.162461	0.222879	0.108662	0.235723	-0.0530039	0.208565	0.233651
AGPAT2	0.356817	-0.00851782	-0.413804	-0.722931	-0.619861	-0.0613603	0.307592	-0.294934	-0.213917	-0.0637645	-0.115083	0.192675	0.541271	0.156963	0.513164	0.0637672	0.12628	-0.159504	-0.347191	0.261145	-0.0232075	0.268516	-0.132645	-0.330978	-0.323408	-0.42617	0.482633	0.939422	-0.0543993	-0.266826	-0.129831	-0.169619	-0.146598	-0.0206949	-0.0426361	-0.241521	-0.0319088	-0.198682	-0.206181	0.610825	0.60418	0.184038	-0.0513961	-0.0862759	0.0579429	0.0207917	0.273681	-0.112803	0.0476027
AGPAT3	0.428244	-0.593123	0.606494	-0.512451	-0.87168	0.0792846	0.112865	0.186749	-0.175473	-0.0390491	0.0543506	-0.189443	0.545809	0.146749	0.211865	-0.154777	0.0141173	0.0520387	-0.0312892	0.0410079	0.416932	-0.498495	0.578503	-0.827619	-0.59768	-0.225618	-0.459625	-0.580782	-0.304459	0.531677	0.457429	-0.540816	-0.652215	-0.27281	0.0133607	0.0909395	0.111732	0.477293	-0.041201	0.26611	-0.160778	-0.0294816	0.324041	0.0454988	0.0457377	0.316828	-0.0891603	0.388932	0.639252
AGPAT4	0.13718	0.494834	-0.280262	-0.0914869	0.00229263	-0.0507846	0.165241	-0.00229263	0.24436	0.428452	-0.41278	0.0896692	-0.224541	-0.522872	0.894381	0.285248	-0.656068	0.00236368	-0.0113845	-0.132211	-0.0899725	0.263603	0.0234766	0.523701	-0.482626	-0.423138	0.527185	0.0593519	0.0642309	0.149728	0.156249	0.433927	0.567164	-0.0628805	-0.16016	-0.497656	0.378927	-0.199543	0.142789	-0.386888	-0.44825	0.531579	-0.407421	-0.424209	-0.302878	0.298926	-0.38966	-0.158838	-0.20848
AGPAT4-IT1	0.264969	-0.446057	-0.0175726	-0.921636	-0.923327	0.423273	0.10294	-0.0705679	0.392628	0.30874	0.162498	0.436317	1.09907	-0.00952125	1.93826	0.220231	-0.323075	0.326801	0.0425956	0.151785	-0.00294447	-0.485259	0.198714	-0.261839	-0.671602	-0.688056	0.0763245	-0.602922	-0.507381	0.236076	-0.00955439	-0.412323	-0.65873	-0.198194	0.116739	-0.0576811	0.421752	0.287127	-0.0770316	0.626776	0.26081	0.759512	0.591811	1.09361	0.1264	1.23424	0.365342	0.285553	0.370741
AGPAT5	0.408632	0.00788569	0.336446	-0.11913	0.0478942	-0.0903914	-0.0541699	0.0283878	-0.23224	0.00697446	0.15089	-0.110997	0.0606515	-0.258511	-0.00697446	-0.148764	-0.191651	0.0762622	-0.0902102	-0.193574	0.180894	0.130129	0.451279	0.200059	0.0145574	0.217434	-0.714387	0.0623031	-0.301629	0.34027	0.439973	0.291125	-0.0501962	-0.397511	0.0434017	-0.246632	-0.296157	-0.11338	-0.411585	-0.330796	0	-0.302006	0.0680079	-0.123647	-0.300651	0.0564032	-0.205992	0.019156	0.0617352
AGPS	0.234404	0.743183	0.00621748	0.432705	-0.00621748	-0.207309	0.146899	-0.181332	-0.0404725	0.349002	0.234077	0.149056	-0.111462	-0.0125051	0.123021	-0.0441256	-0.239723	-0.204685	0.194697	-0.144431	0	-0.0474029	0.152678	0.247404	0.38553	0.16117	0.210855	0.38565	0.537733	0.276	0.443198	0.269433	0.487357	-0.0224376	0.448502	-0.492587	-0.221891	-0.193523	-0.0120039	-0.335392	0.47255	0.0523682	-0.24965	-0.371613	-0.326891	-0.0306535	-0.186146	-0.285243	-0.294904
AGR2	0.134635	-0.788268	0.470022	-0.692993	-0.899282	0.103195	0.124311	0.143039	-0.179034	-0.116682	-0.016196	-0.0589435	0.404397	0.0997775	0.381833	-0.254649	0.163321	-0.0665214	-0.0825517	0.0774653	-0.065258	-0.621992	0.226708	-0.8789	-0.501003	-0.397552	-0.413709	-1.13522	-0.741118	0.449336	0.208478	-0.264951	-0.72274	0.0996499	0.0333223	0.0469456	0.136691	0.219971	0.189672	0.22456	-0.209533	-0.181386	0.193621	0.113625	0.0231266	0.218601	-0.101552	0.157041	0.323657
AGR3	0.184644	-1.09075	0.425034	-1.23699	-1.08045	0.143745	0.0246944	0.231517	-0.0724492	0.0993793	-0.058284	-0.201809	0.442889	0.181893	0.336435	0.0674293	0.27268	0.232999	0.183998	0.00443959	0.260579	-1.37371	0.470585	-1.24302	-0.652144	-0.542	-0.871434	-1.03406	-0.195648	0.432276	0.373596	-0.798432	-0.95107	-0.134861	0.0410454	0.228772	0.29486	0.575682	-0.0987253	0.348402	-0.150191	0.0461764	0.527751	0.27688	0.223553	0.386692	-0.0339713	0.470584	0.769013
AGRN	0.102342	-0.934334	-0.0352571	-1.20818	-0.984125	0.262694	0.130257	0.188216	-0.166732	-0.10655	0.0257511	0.0230761	0.34649	0.183162	0.284973	0.295559	0.294832	0.183402	0.0336285	-0.110267	-0.0304523	-0.662833	0.0205438	-0.819633	-1.11673	-0.789226	-0.498267	-0.840327	-0.255761	0.493078	0.352431	-0.67886	-0.983069	-0.310033	0.132203	-0.0500822	0.333059	0.294766	0.146738	0.389474	0.0313752	0.173738	0.243681	0.224641	0.233412	0.482942	0.110705	0.179405	0.392625
AGRP	0.253024	-0.753823	0.449931	-1.08615	-1.4476	-0.00789535	0.0391186	0.0941528	-0.0766457	0.029807	0.00046432	-0.0729283	0.721228	0.165529	0.597805	-0.0244101	0.135215	0.0408851	0.142861	-0.037469	0.276817	-1.18125	0.432168	-1.11836	-0.632486	-0.401018	-0.360961	-0.901442	-0.146257	0.567056	0.405647	-0.578131	-0.939672	-0.192489	-0.0462201	0.118276	0.162241	0.516238	-0.0501928	0.352459	-0.208478	0.14816	0.372916	0.168663	0.0169518	0.308055	-0.11848	0.411041	0.643275
AGT	-0.392605	-0.932789	-0.579431	-0.7465	0.212419	-0.409539	-0.928062	0.627947	0.483866	-0.0825944	-1.3516	0.98846	0.511896	-1.1794	0.0990353	-1.07071	-0.542837	-0.717017	0.874228	-0.542342	-0.541991	1.3664	0.856821	0.207083	-1.3786	-1.65013	0	-1.04581	-2.08297	-0.306458	0.125282	-0.262503	-0.384166	-1.01136	-0.627934	-0.840526	0.164195	-0.111486	-0.0337653	0.245318	-0.0920792	0.192313	-0.600797	0.0394211	-0.257407	0.852178	-0.417988	1.29776	-0.440908
AGTPBP1	0.295838	-0.227315	0.243013	-0.0814879	-0.342677	-0.0214312	0.0964503	0.0726614	0.16993	0.247318	0.178232	0.110656	-0.215377	0.0366378	0.0172887	0.271631	-0.198894	0.180831	0.0289567	0.351732	0.0334082	-0.190097	-0.0973878	-0.511549	-0.0192308	0.203225	-0.0826015	-0.207309	0.153863	0.321511	0.244545	-0.121344	0.262656	0.237532	-0.0824957	0.233017	-0.00807834	0.0467689	0.146356	-0.241878	0.270708	0.0536647	0.100423	-0.116179	-0.143986	0.0680373	0.134271	0.13016	0.0807283
AGTR1	0.365232	-1.17668	-0.141352	-0.867762	-1.05936	0.172619	0.553844	-0.00167811	-0.141464	-0.322168	-0.333668	-0.22555	0.177462	-0.034917	-0.0842031	1.24733	0.638799	-0.105776	-0.149252	0.379238	-0.251068	-0.319573	0.058881	-0.302345	-0.501746	-0.967881	-0.426574	0.342241	-0.612722	0.0115528	-0.232449	-1.12455	0.338702	-0.0179059	0.284448	-0.143242	-0.0797517	0.0585442	0.308604	0.0402911	0.357694	-0.254905	-0.0941145	-0.117929	0.0959001	-0.0409939	-0.0692837	0.067004	0.203704
AGTR2	0.664644	-0.602189	0.619963	-0.709829	-0.0901043	0.229823	0.190396	0.196422	-0.17143	-0.18991	-0.0757139	-0.295222	0.597478	0.0878856	0.303271	-0.27438	0.22969	0.0109394	-0.0357182	-0.0109394	0.879055	-0.927072	0.550941	-0.827093	-0.415509	-0.121321	-0.840323	-0.922863	-0.190568	0.450484	0.654604	-0.698901	-0.654885	-0.415647	0.298708	0.0975876	0.00474739	0.479365	-0.113616	0.352707	-0.326604	-0.20099	0.630045	0.21986	-0.0315566	0.352542	0	0.568389	0.513138
AGTRAP	0.0423671	-0.142386	-0.131463	-0.619779	-0.147424	0.0065645	0.211643	-0.141041	-0.0307599	0.320608	0.13228	0.247431	0.849609	0.586044	0.697837	-0.343752	-0.379726	-0.199202	-0.0924641	-0.191322	-0.120439	0.0729344	-0.150669	-0.240639	-0.802072	0.0347507	0.175408	0.028321	0.0199721	-0.229269	0.226728	-0.635863	-0.252544	-0.190731	0.318526	-0.0824251	0.0361617	-0.299499	-0.0777915	0.854629	0.493824	0.343792	-0.00264096	0.0700352	0.0173244	-0.11334	0.383894	-0.0989194	-0.132794
AGXT	0.477254	-0.791332	0.409608	-1.05316	-0.490273	0.13304	-0.000651	0.0954816	0.0230072	-0.118891	-0.080755	-0.179248	0.68106	0.164037	0.3303	-0.0670083	0.375994	0.333688	0.156125	0.0440214	0.552627	-1.50086	0.539687	-1.33127	-0.784923	-0.376997	-0.916122	-0.98836	-0.318336	0.464478	0.430103	-0.784042	-1.09037	-0.38931	0.282627	0.286273	0.326883	0.664084	-0.11776	0.371417	-0.212958	0.181491	0.39214	0.352703	0.171188	0.464769	-0.170234	0.535762	0.577735
AGXT2	0.495675	-0.836092	0.706376	-0.735642	-1.19158	0.106903	0.199076	0.187036	-0.0249996	0.00140095	-0.0608425	-0.214642	0.684809	0.310639	0.313614	-0.206805	0.153588	-0.00140095	0.051496	-0.062499	0.393079	-1.17662	0.495658	-1.29982	-0.616416	-0.459784	-1.15984	-1.0811	-0.361469	0.546747	0.497979	-0.734594	-1.08317	-0.21404	0.0495896	0.199122	0.127473	0.61832	-0.016849	0.118194	-0.277879	-0.118063	0.351575	0.218124	0.180292	0.202695	-0.189283	0.57714	0.85016
AHCTF1	0.0329317	-0.378398	-0.0150077	-0.00846727	-0.1879	0.050023	-0.0358811	0.0991704	0.0964359	-0.0251467	0.0402262	0.00809184	-0.428068	-0.196141	-0.31155	-0.104168	0.0960656	0.127092	-0.137828	0.169398	-0.0224783	-0.130658	-0.12462	-0.189404	-0.163279	-0.198875	-0.442566	-0.320479	-0.12737	-0.0218717	-0.102784	-0.170076	-0.0743375	0.0286808	0.137709	-0.068093	0.188446	-0.273299	0.14892	-0.220577	-0.0976303	0.103883	-0.185938	-0.0815864	-0.0384588	-0.0255623	0.0819842	0.000126372	-0.296653
AHCY	0.384071	0.417226	0.0391364	0.319377	-0.0391364	-0.394471	-0.402731	-0.735274	-0.1441	0.22715	-0.121493	0.120243	-1.43394	-0.576248	-0.405842	-0.359159	-0.518447	-0.270051	-0.0997152	-0.592949	0.363714	0.638532	0.15956	-0.151515	-0.0251751	0.167283	0.469339	0.150142	0.994053	-0.347822	0.45148	0	0.0183086	-0.228451	-0.161845	-0.484159	-0.68991	-1.50378	-0.399905	-1.00863	0.397459	-0.368678	-0.938412	-0.8922	-0.39779	-0.841925	0.0197358	-1.16845	-1.77908
AHCYL1	-0.204772	0.996371	-0.48103	0.965293	1.12527	-0.300167	-0.202706	-0.674386	0.0432432	-0.0650432	-0.369598	-0.0432432	-2.25578	-0.389666	-1.72301	0.204108	-0.551482	-0.645662	-0.138225	0.0740192	-0.214459	0.883162	-0.858828	0.854965	0.724713	0.497697	1.26042	0.808529	0.440795	-1.02649	-0.219131	0.54003	0.832293	0	-0.465117	-0.996403	0.240242	-1.99741	-0.104547	-1.76308	-0.211496	-0.241416	-1.16878	-1.36802	-1.42621	-0.6765	-0.983502	-1.08233	-1.65607
AHCYL2	0.300401	0.298997	0.642365	0.375248	0.00175929	-0.0439403	0.17577	-0.0466592	-0.113305	0.219842	-0.0408065	0.0558984	0.0242479	0.151387	0.025141	0.305973	0.0866706	0.170369	-0.171851	-0.00175929	0.535339	0.677165	0.279777	0.258277	0.832864	0.266372	-0.0158563	0.219088	-0.0787468	0.675407	0.219385	-0.0852733	0.622386	0.196841	0.050653	0.204288	-0.127905	-0.00155497	0.0120392	-0.109135	-0.0220981	-0.312539	0.25467	0.32545	0.115202	-0.247896	0.0400987	0	-0.146057
AHDC1	0.200312	-0.768736	-0.0571575	-0.913269	-0.684886	-0.0198317	-0.12004	0.463657	-0.293256	-0.477058	-0.482358	-0.208563	0.049304	0.236249	-0.299666	0.033308	0.466492	-0.369205	0.485849	-0.197217	0.174816	0.147757	0.0563488	-0.516884	-0.914028	-1.18405	-0.175743	-0.978237	-0.186302	0.19979	0.205197	-0.549191	-0.361484	-0.225307	0.0711017	-0.220887	0.0696115	-0.00210381	0.114222	0.667861	-0.218575	-0.0668659	-0.0336533	-0.116448	-0.431374	0.0657864	-0.614069	-0.0268555	0.0900021
AHI1	0.00559616	0.036097	-0.221051	-0.00192785	-0.00967169	-0.187994	-0.294621	-0.279767	0.163589	-0.0263906	-0.446418	-0.345398	-1.18233	-0.323888	-0.537046	0.17907	-0.537754	-0.460093	-0.0139151	0.0412922	0.0149736	0.377511	-0.24351	0.941134	0.397379	-0.305493	0.879416	-0.124022	0.978854	-0.14222	0.314254	-0.00623417	0.895239	-0.22693	-0.12506	-0.100264	0.30193	-0.3674	-0.385278	-0.710503	-0.300037	-0.417786	-0.510597	-0.334827	-0.0514145	0.143486	-0.426088	-0.335368	-0.47848
AHNAK	-0.277036	-0.151918	-0.674346	-0.582846	-0.42051	0.149735	0.187535	0.144716	0.0934753	0.077704	-0.66205	-0.0791101	-0.763916	-0.307496	-0.260652	0.205475	0.335814	-0.386427	-0.107626	-0.243295	-0.293704	-0.205246	-0.0379132	-0.23477	-0.902044	-0.835713	-0.189675	-0.417482	-0.48303	-0.0222395	0.165552	-0.0384456	-0.231009	-0.0515556	-0.162519	-0.338177	0.439591	-0.475975	0.130372	0.239647	-0.257431	0.534284	-0.230841	-0.190081	0.388425	0.13484	0.0679995	-0.0746888	-0.853514
AHNAK2	0.515393	-0.40835	0.021454	-0.847152	-0.765159	-0.0104545	0.34925	-0.302553	-0.0121562	0.0243394	-0.74124	-0.178503	-0.320876	-0.0435926	-0.106622	0.243388	-0.0996404	-0.20803	0.366988	-0.313976	0.261674	-0.995247	0.404112	-0.586451	-1.02825	-0.519013	-0.744407	-0.659414	-0.329714	0.491311	0.670512	-0.291221	-0.46792	-0.467042	0.162953	-0.284871	0.179619	-0.0606863	0.20091	0.307983	-0.505652	-0.219348	-0.0453177	-0.173505	0.0947531	-0.337554	-0.212256	0.288338	0.165965
AHR	-0.209839	-0.317561	-0.0347039	-0.0269641	-0.101583	0.149088	0.0387052	0.357069	-0.0226337	-0.0656046	-0.0225381	0.150629	0.183662	0.279903	0.298729	0.611795	0.243591	0.187141	0.371653	0.349378	-0.104401	-0.321079	-0.0414464	0.0156508	-0.0602529	-0.159467	-0.390243	-0.45022	0.414965	0.0305381	0.133186	-0.149257	-0.323673	0.00196409	0.163781	-0.13201	0.456554	0.154773	0.199396	0.240032	0.13841	0.258672	0.129593	0.117947	0.0678294	0.189025	-0.26619	0.40289	0.703415
AHRR	0.552255	-0.803813	0.586695	-1.14421	-1.09088	0.193901	0.0545716	0.0954151	-0.0746989	-0.0677266	-0.0672941	-0.325573	0.583626	0.318828	0.658292	-0.327708	0.0978966	0.0573525	-0.126853	0.235228	0.264606	-1.22371	0.491608	-0.989256	-0.69535	-0.697875	-0.627387	-0.672457	-0.105613	0.722416	0.453726	-0.488104	-1.13255	-0.311255	0.0142188	0.166232	0.256807	0.661278	-0.164843	0.290524	-0.206223	0	0.334744	0.196653	0.0811882	0.419065	-0.19938	0.760431	0.634306
AHSA1	-0.931611	0.322362	-1.0384	0.0437675	0.266749	0.00349522	-0.282919	-0.102759	0.241909	0.304177	-0.211675	0.0306888	-0.104558	-0.302483	-0.159149	-0.312967	-0.309974	-0.510179	0.0960684	-0.299149	-0.668805	-0.20417	-0.865519	-0.562476	-0.512089	-0.05159	0.174988	0.199993	0	-0.593542	-0.945161	0.130878	-0.0643825	0.386443	-0.283792	-0.10907	-0.30501	-0.807812	0.106446	0.0644288	0.167187	0.216584	-0.38682	0.233885	-0.210859	-0.253792	0.0230136	-0.484082	-1.14462
AHSA2	-1.72255	0.0114882	-1.58674	0.0274422	-0.711222	0.210544	0.324137	0.361845	0.195225	0.63396	0.631474	0.191735	-1.70871	-0.359357	-0.479792	0.129886	-0.385204	0.303287	-0.0114882	0.144254	-1.8922	0.429883	-1.23045	0.396034	0.685389	-0.15131	0.0428505	-0.0239925	-0.830593	-1.56047	-1.49741	-0.338654	0.311965	1.27051	0.611123	1.07927	-0.0779033	0.121328	0.423685	-1.24943	0.431758	0.110765	-0.484392	-0.046998	-0.0313215	0	0.38328	0.557074	0.0469947
AHSG	0.235943	-0.5038	0.572451	-0.543833	-0.603271	0.067904	0.0722313	-0.0981627	-0.175795	-0.056181	7.96e-05	-0.0887952	0.377333	0.163667	0.326498	-0.321083	0.275741	-0.0535259	0.176425	-0.0199013	0.519182	-0.362478	0.580611	-0.445487	-0.337712	-0.0873013	-0.0181036	-0.646706	-0.164877	0.470003	0.689181	-0.0967569	-0.455392	-0.182919	0.230224	0.0893106	0.0953779	0.493604	-0.100717	0.221869	-0.149628	-0.0843158	0.357237	0.0244846	-0.0832963	0.250062	-0.118824	0.44206	0.755248
AHSP	0.223236	-1.03407	-0.30982	-1.31978	-1.30061	0.514663	1.29604	0.942444	0.232346	-0.0294833	-0.0746136	-0.0350566	1.79242	0.402702	0.482111	0.874949	0.275774	0.488816	0.630084	0.647333	-0.198396	-0.13573	0.0982299	-1.16848	-1.09553	-0.885725	-0.36601	0.0772972	0.113935	-0.226053	0.155701	0.0312977	-1.13804	0.114011	-0.0341358	-0.0437636	1.35786	0.641172	0.159763	0.922501	0.503885	0.320564	0.255933	0.454554	0.179077	2.29672	-0.00458717	0.418183	0.42916
AICDA	0.283982	-1.24129	0.279839	-1.11215	-1.0109	-0.00923252	0.00923252	0.0202608	-0.274607	0.0326037	0.209454	-0.285467	0.692489	0.123481	0.37937	0.0824704	0.452585	0.583009	0.24171	-0.271043	0.0318413	-0.95781	0.0596566	-0.755987	0.606776	-0.15939	-0.184772	-0.703966	-0.362766	0.214036	0.248177	-0.951679	-1.14806	-0.175032	0.189494	0.427953	0	0.632397	-0.168505	0.383141	0.0119467	0.0287786	0.47485	0.343278	0.294611	0.432158	-0.178997	0.424661	0.511473
AIF1	1.28099	1.15807	0.83706	1.02415	0.482154	-0.5913	-0.268328	-0.5234	-0.432012	0.27542	0.186324	0.340056	0.679306	-0.201218	0.448866	-0.869708	-1.36428	-0.447827	-0.585448	-0.54968	1.08516	0.592222	0.397457	-0.0351744	0.245473	1.39198	0.960145	0.936563	0.727797	0.398861	0.868795	0.533146	0.727778	-0.781694	-0.878893	-1.39644	-0.744826	-1.61696	-0.858836	-0.312833	0.457078	-0.055707	-0.23137	-0.788517	-1.04899	-0.963169	-0.054843	-1.34531	-1.90337
AIF1L	0.0489244	-0.808237	-0.53611	0.185984	0.017622	0.20872	-0.0668774	0.538587	0.362527	-0.385805	-0.916163	-0.29322	-0.835969	-0.893205	-0.731255	0.624126	0.374537	-1.13355	-0.150418	0.0221572	-0.240341	-0.0165744	0	0.547241	-0.283762	-0.482171	-0.104941	0.526392	-0.500876	0.115358	-0.229694	-0.179472	0.646626	0.299744	-0.129803	-0.0314183	0.464852	-0.00170088	0.464622	-0.328861	0.341823	-0.500845	-0.265116	-0.269892	0.389093	-0.409309	-0.371948	-0.141404	-0.0411992
AIFM1	0.204695	-0.522809	0.270015	-0.975158	-0.931063	0.113181	-0.0031203	-0.0244914	-0.0244209	0.0270566	0.222134	0.0359265	0.422407	0.10084	0.192338	-0.112131	0.14819	0.0833937	0.129465	0.177063	-0.0350528	-0.856712	0.376525	-0.839455	-0.293784	-0.717288	-0.883933	-0.827627	-0.473729	0.129432	0.170288	-0.478359	-0.924898	-0.270581	0.118977	0.127451	0.164579	0.363457	0.14388	0.421053	0.020005	0.162208	0.49753	0.240532	0.139077	0.242676	0.035181	0.280581	0.504808
AIFM2	0.338451	-0.41771	-0.0854979	-0.999133	-0.720012	-0.0608511	0.0551648	0.15932	-0.140916	0.0385551	-0.303104	-0.414327	0.320147	0.183787	0.289876	-0.0117741	0.0286546	-0.169816	-0.329688	-0.0989084	0.318593	-0.658926	0.276518	-1.09211	-0.708539	-0.265318	-0.585399	-0.442783	-0.71824	0.434807	-0.0156927	-0.65524	-0.753224	-0.0707073	-0.155615	0.110314	0.0877962	3.81e-06	-0.0412755	0.229104	-0.167714	-0.0634351	0.148613	-0.0871639	-0.0672789	0.0549922	-0.114595	0.226124	0.203972
AIFM3	0.748749	-0.858547	0.234419	-0.869591	-0.780132	0.121538	0.279422	-0.0103405	-0.141106	0.0897586	0.123359	-0.395957	0.588763	0.0787308	0.530752	-0.252662	0.10726	-0.106327	0.0235584	-0.0488088	0.0890899	-0.968629	0.377251	-0.576684	-0.965918	-0.401868	-0.310883	-0.803163	-0.298422	0.304306	0.214633	-0.81002	-0.389788	-0.257122	0.0670695	0.145819	0.122735	0.452834	-0.0899954	0.196805	-0.0226545	0.0935326	0.319836	0.114939	-0.0586252	0.387792	-0.218079	0.501835	0.638229
AIG1	-0.514083	0.0255563	-0.581225	0.220334	0.308892	0.00795293	-0.251611	0.227203	0.12645	0.0353763	-0.618976	-0.00795293	-0.589614	-0.826991	-0.555064	-0.00810981	-0.0581214	-0.574995	-0.246678	-0.216171	-0.468734	0.826301	-0.423934	0.0720444	0.179855	-0.223211	0.721354	0	-0.0355568	-0.283403	-0.235974	0.330042	0.53028	-0.344675	0.0518875	-0.500815	-0.387331	-0.749548	-0.0363784	-0.200517	-0.0238562	-0.111546	-0.285631	0.0470948	0.169062	-0.439489	0.13615	-0.067317	-0.745599
AIM1	0.257352	0.0850151	-0.0875604	0.286978	0.142331	0.04372	0.0630033	-0.170776	-0.253933	0.0600836	0.434979	0.114168	0.312075	0.544246	0.292472	-0.155774	-0.188248	0.391959	-0.133202	0.0125153	-0.00704384	-0.026082	-0.158524	-0.211567	-0.00744343	0.417032	-0.535658	0.0998211	0.17878	-0.325704	0.0989256	0.0837908	0.0430975	0.086544	0.0554233	0.441041	0.0719786	0.161665	-0.106896	0.2184	-0.0622306	0.0355949	0.419662	0.522671	0.20263	0.0273743	0.391325	0	0.201331
AIM1L	0.382562	-0.864691	0.482043	-0.938058	-1.13814	0.202292	0.164396	0.142658	-0.130804	-0.0792593	0.0130557	-0.193876	0.595103	0.220866	0.438474	-0.0288098	0.468109	0.278556	0.269466	0.0626937	0.221957	-1.15878	0.54831	-1.14962	-0.593836	-0.664797	-0.810877	-0.920211	-0.344192	0.485942	0.4433	-0.744287	-1.15701	-0.226108	0.184597	0.136987	0.299766	0.752588	-0.073218	0.385546	-0.176638	0.110904	0.455486	0.157234	0.130449	0.4716	-0.100846	0.516387	0.697844
AIM2	0.159124	0.311251	0.75361	0.293796	-0.361867	0.0653449	0.0676328	-0.0200661	-0.106866	-0.205171	0.782275	-0.00015819	0.225795	0.335423	0.180772	-0.208847	-0.0229405	0.303021	-0.104705	0.526579	0.583946	0.242711	0.667198	0.0499241	0.881671	0.230868	0.297705	0.053277	0.775183	0.300116	-0.218089	-0.461017	-0.370975	0.65712	-0.0272718	0.480184	-0.228982	0.0791953	-0.339752	-0.0799134	-0.373703	-0.187682	0.200052	0.143443	0.0463219	-0.0983458	0.0846667	-0.0519021	0.256302
AIMP1	0.267677	-0.679957	0.418016	-0.861003	-0.568779	0.00206041	0.221558	0.00592232	-0.0667977	-0.00206041	-0.0395131	-0.352154	0.485955	-0.0686541	0.324274	-0.329741	0.057796	-0.0880995	0.049746	0.0787682	0.180589	-0.781974	0.520195	-0.746009	-0.489918	-0.5027	-0.889986	-0.904219	-0.163198	0.467923	0.440478	-0.518936	-0.619715	-0.308671	0.0664649	0.143667	0.113102	0.424217	-0.0175071	0.220429	-0.311679	-0.0761619	0.407144	0.147512	-0.0418053	0.371712	-0.0331774	0.397271	0.559667
AIMP2	-0.721762	0.636039	-0.827287	0.251383	0.320379	-0.440618	-0.296109	-0.769708	-0.147133	0.175205	-0.277127	-0.214744	-1.50906	-0.448651	-0.675916	-0.784643	-0.64387	-0.646414	0.162567	-0.59286	-0.341028	0	-0.592036	0.053443	0.199325	0.303947	0.511666	0.421362	0.00493813	-0.494353	-1.13701	0.034049	0.121264	-0.306353	-0.425138	-0.26214	-0.514079	-1.19247	-0.274872	-0.999985	0.12963	-0.424676	-0.960646	-0.83132	-0.704296	-0.949952	-0.226097	-0.953735	-1.51752
AIP	0.0535271	-0.0253947	0.0824354	-0.21233	-0.0523741	0.0134709	0.0165269	-0.0230472	-0.119371	-0.0134709	-0.208947	-0.0874589	-0.586401	0.670379	0.0497859	-0.402083	-0.158931	-0.223176	-0.360415	-0.372709	0.578172	0.0820165	-0.206382	-0.0247531	0.0765824	-0.023869	0.503583	-0.0696492	0.650081	0	-0.119634	-0.0778613	-0.178597	0.222285	-0.276194	0.0971403	-0.046237	-0.761277	-0.297266	0.242195	-0.485837	-0.140565	-0.196253	0.520241	-0.0465312	-0.139571	0.143084	-0.165747	-0.935638
AIPL1	0.40572	-0.731383	0.65057	-0.644073	-1.00789	0.0188479	0.0110974	0.0652175	-0.110588	-0.150929	-0.0591559	-0.226886	0.464377	0.134015	0.343277	-0.325961	0.167874	-0.000484705	0.0380352	0.0560796	0.437043	-0.93617	0.656068	-1.03078	-0.755412	-0.341217	-0.929093	-0.923449	-0.301069	0.500838	0.56838	-0.809511	-1.17637	-0.353952	0.0457275	0.0244298	0.0954916	0.55502	-0.0966308	0.335788	-0.235667	-0.00964642	0.546769	0.244072	0.00887704	0.373318	-0.0113385	0.493012	0.640671
AIRE	-0.650467	-0.620055	-0.161017	-0.656579	-0.889777	0.343857	0.398386	0.368545	-0.140768	0.0936532	0.0363362	-0.329705	0.3853	0.524861	0.335135	0.0566504	0.44941	0.38655	0.274227	0.369998	-0.695659	-0.885224	-0.468795	-0.835464	-0.490258	-0.333128	-0.58517	-0.695801	-0.0116613	-0.441639	-0.540733	-0.646099	-0.94929	0.111314	0.184778	0.161263	0.29773	0.570217	0.171575	0.229557	-0.301005	0.0758328	0.415182	0.345401	0.02233	0.382037	-0.0167806	0.627747	0.861299
AJAP1	0.386245	-0.823018	0.466277	-0.802488	-0.490016	0.115898	0.169248	0.21999	-0.00151738	-0.12015	-0.044934	-0.140255	0.503902	0.0384831	0.450532	-0.110619	0.264235	0.130336	0.0984584	0.143801	0.396244	-0.506905	0.388476	-0.632019	-0.487382	-0.454565	-0.739199	-0.858544	-0.284052	0.451984	0.444646	-0.535699	-0.941836	-0.167897	0.133313	0.236539	0.215533	0.491455	-0.0939261	0.367028	-0.204047	0.257185	0.496602	0.181313	-0.0168986	0.369339	-0.11203	0.506818	0.662344
AJUBA	0.147701	-0.921127	0.290371	-0.873873	-0.96669	0.267044	0.138733	0.16898	-0.0651605	-0.0351988	0.08515	-0.153207	0.527618	0.140493	0.367727	-0.170277	0.240529	0.0848722	0.129922	0.00423376	0.167395	-1.01194	0.408044	-0.82724	-0.72702	-0.63092	-0.666607	-1.06712	-0.359224	0.346809	0.32044	-0.712839	-1.01251	-0.24913	0.0497222	0.13728	0.174929	0.497963	-0.0361802	0.411394	-0.150406	-0.0401893	0.396827	0.204397	0.0639052	0.296745	-0.133176	0.450326	0.662122
AK1	0.202327	0.262884	-0.406514	0.0817854	0.290231	0.0503995	-0.00154758	-0.493681	0.181894	-0.286053	-0.35858	-0.0178936	-0.684099	-0.462369	-0.650129	-0.0481284	-0.366586	-0.309402	-0.150535	-0.126128	-0.221377	-0.718607	0	0.195921	-0.428762	-0.02457	-0.0871406	0.0270381	-0.269249	0.124509	0.444482	0.579414	0.0273166	-0.0675426	0.377333	-0.0132523	-0.0135264	-0.175444	0.250284	-0.203794	0.0184531	-0.167687	-0.709978	-0.173245	-0.199699	0.185505	-0.30615	-0.0457048	-0.140636
AK2	-0.534679	-0.334975	-0.67988	-0.0608509	0.00650834	0.0574013	-0.156647	-0.410918	0.0394163	0.0780559	-0.0361649	0.0596271	-0.897105	-0.170432	-0.118927	-0.0397248	-0.261025	0.173049	0.256967	-0.236434	-0.480691	-0.254225	-0.770446	0.0100322	0.0625612	-0.0107242	0.0749863	0.00615104	0.370592	-0.55148	-0.444988	-0.158639	-0.236778	-0.201606	-0.0485899	-0.0598005	0.374484	-0.693659	-0.0344256	-0.490368	0.0589795	0.267097	-0.313612	-0.208346	-0.12275	0.0878375	0.132084	-0.582028	-0.919505
AK3	0.1491	-0.247973	-0.410769	0.0452857	-0.246538	-0.415119	-0.071301	-0.128733	0.280066	-0.104121	-0.0141649	-0.247581	-2.0623	0.082149	-0.75852	0.141294	0.379486	-0.516717	-0.232227	0.100379	-0.223983	0.0508933	-0.4879	0.101917	0.212479	-0.177611	0.409112	0.0780282	0.987545	0.0296669	-0.251053	-0.141581	0.42639	0.0246758	-0.258047	-0.415159	0.285104	-1.10919	0.0729122	-0.744232	0.032001	-0.566772	-0.961593	-0.545331	-0.0148902	-0.67849	-0.24438	-0.481712	-1.63747
AK4	-0.0974843	-0.0833533	-0.372279	-0.499102	-0.0901893	-0.304503	-0.100978	0.0904534	0.0818248	-0.154091	-0.304934	-0.215032	-0.365632	-0.369845	-0.239019	-0.067604	0.115923	-0.250018	0.591642	-0.136171	-0.0120286	-0.232366	-0.129317	-0.458803	-0.853147	-0.669308	0.309542	-0.178687	0.462384	-0.0715857	-0.202386	0.161178	0.129202	-0.478272	-0.0705103	-0.46281	0.222497	-0.195632	0.0713841	-0.278776	0.0601762	-0.0535165	-0.11904	-0.506181	-0.281335	-0.0129001	-0.395919	-0.0557226	-0.222073
AK5	0.319648	-0.884069	0.396058	-0.9539	-1.16683	0.255139	0.0552946	0.222246	-0.0960391	0.0546766	0.0230176	-0.294253	0.617055	0.165693	0.369569	0.345009	0.435645	0.0692581	0.163086	-0.0279572	0.275577	-0.676785	0.508516	-0.930311	-0.693292	-0.730917	-0.989511	-0.861447	-0.518252	0.452304	0.38404	-0.691844	-1.07687	-0.131499	0.100287	0.222137	0.191403	0.684498	-0.0208681	0.310475	-0.11593	0.126206	0.541139	0.160101	0.124393	0.256088	-0.197279	0.423537	0.636496
AK6	-0.18991	0.303024	-0.0353416	0.412293	0.348877	-0.0477837	-0.177175	-0.16386	-0.309822	-0.0899264	-0.00788558	-0.223276	0.221036	-0.445905	0.0488032	-0.0973524	-0.081525	-0.0793535	-0.0231696	0.0648812	-0.166748	-0.0506976	-0.157307	0.111531	0.575897	0.63572	0.251591	0.540571	0.0531373	0.04337	-0.0944016	0.569996	0.339091	-0.0513444	-0.154839	-0.150632	0.0315001	0.0317957	-0.187846	-0.33364	-0.255418	-0.0373974	0.0772002	-0.268773	-0.0787826	-0.217276	-0.281681	0.0155902	0.00673723
AK7	0.404118	-0.554472	0.468413	-0.870648	-0.867025	-0.00958991	0.162979	0.0299966	-0.0649612	0.00685	-0.0881312	-0.299776	0.389049	0.199919	0.257554	-0.271716	0.159382	0.0944931	0.0820077	0.0962946	0.344913	-0.302557	0.516467	-1.13726	-0.570366	-0.438824	-0.750859	-0.642972	-0.142341	0.346953	0.601019	-0.857827	-0.355506	-0.213542	0.0177293	0.199528	0.0332122	0.631259	-0.0727444	0.301179	-0.307837	0.0914235	0.383146	0.121807	-0.0684595	0.149792	0	0.433341	0.705547
AK8	0.289602	-0.957502	0.201343	-1.08699	-0.686033	0.271157	0.366621	0.22295	-0.0545299	0.113283	-0.00937152	-0.266558	0.572977	0.333844	0.406169	-0.481273	0.417835	-0.02584	0.0107005	-0.0682576	0.0324311	-1.14924	0.329312	-0.878528	-0.759234	-0.512789	-0.627454	-0.782849	-0.494893	0.254786	0.161971	-0.362753	-0.760509	-0.299916	0.273044	0.0798483	0.162966	0.752806	-0.167828	0.418968	-0.110622	0	0.466713	0.0914407	0.0159669	0.121002	-0.160216	0.395731	0.447665
AK9	0.304451	-0.904323	0.244184	-0.785421	-0.829392	0.0817514	0.121622	0.279731	0.0116663	-0.0354385	-0.0828085	-0.454391	0.424452	-0.0593867	0.175418	-0.176456	0.0352278	-0.18167	0.00539875	-0.0636501	0.139951	-1.03588	0.467206	-1.10259	-0.60191	-0.53134	-0.791269	-0.916257	-0.483447	0.413415	0.408913	-0.564065	-0.810596	-0.300421	-0.0973496	0.204445	0.113968	0.363757	0.0330043	0.110909	-0.330472	-0.16723	0.243578	0	0.0466681	0.18546	-0.228773	0.310941	0.661508
AKAIN1	0.226631	-0.937582	0.410192	-0.896817	-1.15521	0.0289714	0.16	0.13815	-0.228276	-0.048994	0.0388935	-0.175139	0.594296	0.121876	0.50474	-0.0593047	0.259555	0.072142	0.168532	0.0409639	0.198989	-0.883252	0.461887	-1.10612	-0.783172	-0.482439	-0.749331	-1.00412	-0.449305	0.36836	0.345992	-0.699942	-0.986859	-0.171103	0.16147	0.233366	0.210045	0.585298	-0.113219	0.365757	-0.00975052	0.150772	0.532079	0.115261	0.067931	0.251287	-0.170118	0.485469	0.611344
AKAP1	-0.677935	-0.400649	-0.368571	0.203335	0.172678	-0.0825863	-0.513317	0.580248	0.0336738	-0.0177336	-0.58149	-0.389251	-0.528964	-0.585773	-0.558008	-0.426322	-0.164279	-0.646522	0.0177336	-0.0862226	-0.237483	0.737939	-0.205878	-0.107676	-0.0358405	0.145394	-0.169074	-0.146633	-0.503542	-0.0960398	-0.0852799	0.682866	0.225309	0.35049	-0.397761	-0.131198	0.0994353	0	0.406489	-0.395734	-0.407496	-0.162803	-0.0995684	-0.424662	-0.106486	-0.037837	-0.309724	0.253658	0.092998
AKAP10	0.592581	-0.149513	0.338263	0.140906	-0.147016	0.106341	-0.0179193	0.162376	0.278071	0.188276	0.268603	0.0492022	0.321655	-0.0488961	-0.0208561	-0.108597	0.115419	0.0517471	0.190241	0.0489333	0.246347	-0.409368	0.286737	-0.209134	-0.120045	-0.0285392	-0.941538	-0.167919	-0.341175	0.0566268	0.299254	-0.143965	-0.0857196	0	0.393441	0.0108128	0.046638	0.351129	-0.0239077	0.509017	0.291311	0.0932412	0.231721	0.291225	0.436386	0.223829	0.188943	0.209416	0.203295
AKAP11	-0.239311	0.0328248	-0.0635006	0.223958	-0.181457	-0.30017	-0.218399	0.146997	0.137561	0.0406541	0.164198	0.0562495	-0.832062	-0.272882	-0.641789	0.189667	-0.102543	-0.106902	-0.193598	0.0915752	-0.102283	0.0875794	-0.000205197	0.305734	0.2684	0.189491	-0.204884	0.035199	0.432363	-0.268289	0.269964	0.185404	0.419636	0.230266	-0.120682	0.0177509	-0.273783	-0.322676	0.0853928	-0.676759	0.0229615	-0.23591	-0.114364	-0.318252	-0.122106	-0.520159	-0.0371242	-0.170688	-0.684005
AKAP12	0.113809	-0.324052	0.0393704	-0.126116	-0.179506	0.264466	0.074579	-0.019433	0.350611	-0.108517	-0.130981	0.348158	-0.113241	-0.0880741	-0.0919222	1.22393	0.590525	0.109853	0.426126	0.784781	-0.239634	-0.311749	-0.137993	-0.169542	-0.451164	-0.572591	-0.237148	-0.121632	0.119396	0.0892221	-0.122426	0.0239686	0.125907	0.132406	0.264076	-0.150849	1.46655	0.288741	0.516024	0.0321157	0.433602	0.736018	-0.0158789	0.571589	0.437827	0.788469	0.45881	-0.00709009	0.00768149
AKAP13	0.130295	0.336519	-0.0380617	0.727996	0.830196	-0.067649	-0.113007	-0.64909	0.24659	-0.126154	0.161083	0.17568	-0.115544	0.00920403	-0.00246465	0.253139	-0.731877	-0.126477	-0.191096	0.238914	0.22684	-0.0757861	-0.202265	0.415527	0.468452	0.207339	0.151319	0.481955	-0.120123	-0.252755	-0.232001	0.609894	0.326268	-0.00618743	0.158041	-0.181198	0.315167	-0.761306	0.194077	0.00529147	0.165411	0.648062	-0.327921	-0.035393	-0.242714	0.21032	-0.0687597	-0.720737	-0.852977
AKAP14	0.467672	-1.03122	0.578914	-1.09643	-1.29698	0.10479	0.211167	0.182895	-0.154732	-0.115085	-0.105387	-0.325181	0.624554	0.059976	0.323238	-0.147648	0.161238	0.122431	0.00194089	0.0109726	0.329395	-1.15641	0.62054	-1.20278	-0.737467	-0.447327	-0.909573	-0.947363	-0.294991	0.489565	0.574491	-0.773396	-1.01512	-0.341534	-0.0100398	0.255325	0.219728	0.677568	-0.190195	0.304911	-0.331261	0.0731392	0.536108	0.0630573	0.0256278	0.47686	-0.169762	0.497993	0.725383
AKAP17A	-0.192088	0.487415	0.345621	0.661777	0.149981	0.388234	0.118848	-0.160458	0.227778	0.466774	0.636981	0.522421	-0.751642	0.017138	0.367439	0.291269	-0.499824	0.823855	-0.0800896	0.336378	-0.14678	0.570877	-0.0674777	0.5329	1.12931	0.585022	0.41535	0.318887	-0.514949	-0.394474	0.00757003	0.207455	0.416308	0.76805	0.294948	0.740971	0.0128479	-0.00592613	0.490364	-0.27224	0.14796	0.264712	-0.217828	0.542352	0.386718	0.5065	0.503498	-0.212664	-0.59814
AKAP2	0.369985	-0.950209	0.407013	-1.11976	-0.97402	0.129255	0.0488274	0.304859	-0.0445336	-0.117429	0.0884281	-0.0786944	0.505292	0.0874619	0.389283	-0.0457496	0.204402	0.157318	0.250363	0.0253836	0.324542	-0.921206	0.473504	-0.922058	-0.681599	-0.621766	-0.80373	-0.871988	-0.339975	0.423692	0.374059	-0.659555	-0.939543	-0.229976	0.129413	0.183559	0.22061	0.604671	-0.0122895	0.467328	0.166898	0.338036	0.378917	0.309842	0.133298	0.5154	-0.176931	0.363493	0.737613
AKAP3	0.533689	-0.396799	0.469742	-0.487663	-0.00376773	0.12072	0.0864027	0.231482	-0.12095	-0.104655	-0.0914695	-0.434183	0.379815	0.261556	0.292141	-0.221068	0.231863	0.040025	-0.0910876	0.179458	0.543711	-0.257216	0.611907	-0.190361	-0.179902	-0.0827413	-0.490965	-0.661334	0.00162649	0.590815	0.461934	-0.280019	-0.395608	-0.250983	-0.0672588	0.140714	0.115678	0.463159	-0.139997	0.352306	-0.206944	0.100077	0.406763	0.170155	0.069119	0.291769	-0.107799	0.484603	0.635614
AKAP4	0.455377	-0.762492	0.501163	-0.801543	-0.933368	0.286355	0.181277	0.132446	-0.117784	-0.00988857	-0.0800723	-0.0967205	0.637191	0.100638	0.394582	-0.218973	0.182745	0.167678	0.150372	0.0411764	0.315021	-1.05297	0.549466	-1.1141	-0.745146	-0.456691	-0.857715	-0.774536	-0.339453	0.525744	0.497132	-0.888708	-1.02195	-0.233025	0.0489356	0.160609	0.174012	0.538877	-0.114503	0.277562	-0.301669	0.093974	0.450601	0.122562	0.0810957	0.386925	-0.0698078	0.449102	0.619725
AKAP5	0.271041	-0.564333	0.300947	-0.837626	-1.23685	0.13688	0.147525	0.139792	-0.157257	-0.249371	0.0807495	-0.26832	0.538512	0.0533776	0.32369	-0.0211124	0.296773	0.220481	0.29621	0.237458	0.164493	-1.16703	0.429664	-0.931204	-0.606676	-0.546129	-0.674281	-0.491536	-0.263004	0.431091	0.370601	-0.957249	-0.827892	-0.121592	0.159278	0.269491	-0.142111	0.562794	-0.104526	0.227532	-0.0619984	0.0363951	0.402809	0.0421095	0	0.387877	0.0250235	0.451314	0.941003
AKAP6	0.513822	-0.500266	0.200036	-0.791299	-0.495489	-0.0500646	-0.0075016	0.338527	0.261322	0.0463157	-0.289455	-0.208493	0.095026	-0.0262465	0.0532117	0.0144253	0.109562	-0.145459	0.21559	-0.119025	0.239881	-0.968857	0.40421	-0.980507	-0.941709	-0.84648	-0.956325	-1.06803	-0.874809	0.277336	0.278734	0.00319385	-0.534516	-0.513779	-0.157361	0.0501199	0.111416	0.354412	-0.104892	0.208775	-0.447006	-0.0247188	0.210007	0.046916	0.13464	0.238232	-0.323009	0.327343	0.583639
AKAP7	0.410394	-0.358257	0.499747	-0.372295	-0.724353	-0.0754538	0.0205654	-0.0210991	-0.184077	-0.0568849	0.0396383	-0.225644	0.144724	-0.0375451	0.0130898	-0.209686	0.0495313	-0.0217222	-0.0518911	0.0275915	0.438326	-0.484388	0.540281	-0.29833	-0.116153	-0.1356	-0.383806	-0.307796	0.303169	0.518659	0.501887	-0.472574	-0.36052	-0.0414463	-0.200944	0.0312974	0.00779057	0.207295	-0.204642	-0.0477248	-0.337992	-0.198067	0.141173	-0.068419	-0.0492939	0.016574	-0.264168	0.359364	0.310697
AKAP8	0.510897	0.330452	0.279557	0.612231	0.504183	-0.369159	-0.307761	-0.324228	0.0240226	-0.128616	-0.202442	-0.0782165	-0.880583	-0.164512	-0.241685	-0.472553	-0.540919	0.0624409	-0.429832	-0.156643	0.527532	0.503437	0.185984	0.322952	0.664189	0.470627	0.257853	0.23623	-0.0465527	0.502629	0	0.179233	0.260835	0.203149	-0.250543	-0.141777	-0.3113	-0.446511	-0.0651402	-0.791895	-0.51921	-0.447198	-0.486732	-0.386172	0.0958424	-0.249158	-0.0266061	-0.38241	-0.757514
AKAP8L	0.42065	-0.0417457	0.701191	-0.303812	-0.0778012	0.141757	0.124535	-0.00931644	0.00105238	-0.245314	-0.301015	-0.284734	0.0284057	-0.114547	0.013906	-0.57433	-0.180524	-0.170329	-0.155872	-0.070683	0.724546	-0.0937352	0.11598	0.105534	-0.13101	-0.214914	0.106017	-0.382829	0.174746	0.560164	0.496593	-0.361761	-0.563859	-0.0538969	-0.295028	0.116834	-0.103183	-0.0561891	-0.452513	-0.0534854	-0.380323	-0.166281	-0.0264463	0	-0.187372	0.432522	-0.317983	0.33282	0.296924
AKAP9	0.384634	-1.11764	0.356664	-1.06379	-1.29719	0.231539	0.255739	0.157756	-0.108663	-0.143449	0.233883	-0.245201	0.678145	7.7e-05	0.206421	0.111454	-0.00791669	0.0672843	-0.0527527	0.255658	0.184602	-1.15098	0.425618	-0.800652	-0.508751	-0.220769	-0.882247	-0.81091	-0.407718	0.399836	0.42547	-0.799532	-0.949944	-0.00157928	0	0.0776525	0.204048	0.516835	0.0745645	0.449873	-0.0858731	-0.034657	0.395632	0.344475	-0.130558	0.334964	-0.249256	0.453264	0.676241
AKIP1	-0.123656	-0.0585555	-0.000461935	-0.589849	-0.207676	0.0117539	-0.0147794	-0.0178813	-0.0836385	-0.0685128	-0.142861	-0.0702029	0.24132	0.128554	0.365333	-0.198548	0.0227193	-0.18335	0.195421	-0.194965	-0.0416272	-0.301992	0.168411	-0.193261	-0.521098	-0.045707	-0.0292671	-0.344599	-0.134363	0.140591	-0.0457623	0.209212	-0.176937	-0.225706	-0.0252786	0.074894	0.0394714	0.229983	0.0334182	0.309044	-0.198003	0.0807164	0.291909	-0.114164	0.0814505	0.0104475	-0.101491	0.0290742	0.31664
AKIRIN1	0.224904	-0.196926	-0.00792352	-0.0490328	-0.465141	-0.202545	-0.307197	-0.204699	-0.234417	-0.339899	-0.0789301	0.103209	-0.0352464	0.117516	-0.210511	-0.207018	-0.197341	0.0892726	-0.0330431	0.0580693	0.351566	-0.278052	0.245123	-0.408382	0.100144	-0.0719228	-0.201763	-0.259963	-0.0646723	0.164935	-0.0874564	-0.133957	-0.172746	-0.442431	-0.201331	-0.159596	0.0564564	0.109159	-0.187041	0.0196468	0.0614909	-0.0672247	-0.182201	-0.282206	-0.27401	-0.0985454	-0.362853	-0.0403139	0.039722
AKIRIN2	-0.0752506	0.120952	-0.128701	0.406079	-0.158799	-0.220367	-0.0948014	-0.511131	0.0610571	0.217898	0.188062	0.428559	-0.699719	-0.285484	0.0240536	-0.0240536	-0.646968	0.222923	-0.286436	-0.270992	-0.448418	0.198602	-0.36611	-0.0776463	0.0149298	-0.138142	0.244508	0.19171	0.253162	-0.0758214	0.148137	0	0.160583	0.112786	-0.275341	-0.297236	-0.0813499	-1.10429	-0.0900865	-0.809011	0.352185	0.351963	-0.560053	-0.57035	-0.0332727	0.0878983	0.481749	-0.994028	-1.68708
AKNA	-0.209685	0.294314	0.333957	0.577962	0.506734	0.299835	-0.257415	-0.151483	-0.0687892	0.0687892	1.19635	0.236555	0.481792	1.15572	0.259222	-0.236284	-0.655142	0.791171	-0.397531	0.462948	0.277337	0.824034	-0.48453	0.395831	1.21423	0.449009	0.00730801	0.259973	0.375225	-0.777885	-0.675422	-0.236903	0.023798	0.906614	-0.382343	1.02484	0.155789	-0.923889	-0.478161	0.682583	-0.473543	0.115868	-0.108238	1.38964	0.0680313	0.274713	0.630254	-0.30719	-0.82349
AKNAD1	0.211921	-1.17097	0.320788	-0.959856	-1.07379	0.00305891	0.0827713	0.13504	-0.283194	-0.157908	0.0441864	-0.097677	0.535324	0.216681	0.303633	-0.0747571	0.413026	0.167844	0.297709	-0.0536139	0.251294	-1.19637	0.417154	-0.935442	-0.808621	-0.736937	-0.83519	-1.19194	-0.50861	0.316423	0.278616	-0.943266	-0.982797	-0.183718	0.217382	0.186509	0.195724	0.598035	0.0253251	0.452904	-0.199033	0.183829	0.560418	0.0242662	0.0475581	0.264824	-0.128163	0.569574	0.623832
AKR1A1	-0.330592	0.0984446	-0.169454	-0.265159	-0.366976	-0.00891415	0.144108	-0.161084	-0.125497	0.340949	0.239006	0.148533	-0.20494	0.118881	0.239508	-0.77731	-0.646505	-0.127656	-0.205209	-0.262452	0.210131	-0.155224	-0.321476	-0.17114	-0.0413542	0.50729	0.357851	-0.113664	0.413209	-0.271091	-0.34694	-0.113043	-0.129591	-0.188765	0.0817442	0.0316866	-0.324368	-0.892944	-0.0920494	-0.0615222	0.257559	0.0662854	0.151395	-0.101066	-0.0811281	-0.429145	0.283987	-0.664812	-1.11146
AKR1B1	0.475173	0.882687	-0.194626	-0.025449	-0.161545	-0.207276	0.527931	-0.695469	-0.0970819	0.797451	-0.209926	0.010021	-0.105209	-0.486987	0.436466	-0.010021	-1.14707	-0.449374	-0.832147	-0.558775	0.416425	0.0285525	-0.0346055	-0.244576	0.20786	0.386403	0.588262	0.0886931	-0.688728	0.0258284	0.539323	0.172978	-0.0810208	0.370804	-0.425429	-0.275075	-0.738255	-1.44358	-0.159628	-0.335463	-0.00333834	0	-0.606329	-0.760135	-0.177252	-0.54447	-0.0780907	-1.35389	-2.03008
AKR1B10	0.351862	-1.12732	0.460771	-0.882865	-1.34632	0.139446	0.259533	-0.154325	0.0211508	-0.238635	-0.337651	-0.122207	0.331043	-0.0211508	0.148635	-0.319432	0.168141	-0.177708	0.0911229	0.0797126	0.301414	-1.25719	0.504064	-0.983725	-0.935389	-0.676263	-0.42634	-0.973992	-0.512989	0.54695	0.471428	-1.01715	-0.977317	-0.392284	0.0647659	0.251624	0.163516	0.465333	-0.169024	0.188374	-0.325501	-0.166935	0.362	-0.12987	0.00183487	0.150034	-0.318832	0.293053	0.617998
AKR1B15	0.371248	-0.999767	0.433457	-0.946786	-1.43152	0.17748	0.104432	-0.00897098	0.00897098	-0.110777	0.0974133	-0.320515	0.385894	-0.0244687	0.174444	-0.312891	0.0863473	-0.276001	-0.0545566	0.0739715	0.597064	-1.2138	0.561075	-0.48576	-0.835146	-0.618543	-0.604804	-1.17946	-0.561969	0.495802	0.50253	-0.419751	-1.15118	-0.213834	0	0.182242	0.322615	0.576473	-0.16701	0.15786	-0.0756636	0.0721779	0.41559	-0.0457025	0.141687	0.389743	-0.195542	0.448139	0.710713
AKR1C1	0.574225	-1.04542	0.73097	-0.93535	-1.07005	-0.0879185	-0.00356603	0.0796053	0.00241065	-0.00241065	-0.213604	-0.223679	0.601844	0.198554	0.356485	-0.33706	0.0902436	-0.060868	0.0539434	0.00989986	0.377631	-1.30567	0.672106	-0.950391	-0.889681	-0.659471	-1.00862	-0.97073	-0.397839	0.783684	0.364886	-0.837716	-0.807516	-0.317731	0.00711727	0.213873	0.178783	0.655376	-0.105966	0.212939	-0.273866	0	0.423791	0.261008	-0.0258064	0.230691	-0.0917783	0.521275	0.72805
AKR1C2	0.432718	-0.767096	0.159086	-0.793732	-1.0165	-0.133733	0.320849	-0.0240539	-0.165156	-0.165309	0.118577	-0.0170547	0.182888	-0.00879869	0.0941628	0.12018	0.391633	-0.139783	0.0245144	0.131184	0.264121	-1.13189	0.236092	-0.894623	-0.510038	-1.14413	-0.680374	-0.374825	-0.820497	0.389754	0.24902	-0.423199	-0.843566	-0.194156	-0.0494946	0.0436026	0.395289	0.338753	0.0166263	0.23131	0.0804764	0.116274	0.21137	-0.10609	0.193827	0.32785	0.0971586	0.42219	0.300161
AKR1C3	-0.789884	0.0384383	-1.69457	0.0103078	0.769926	-0.752583	0.33663	-1.02987	0.0853205	-0.809331	-0.451815	-0.0103078	-2.83906	-0.519548	-1.28767	-0.136864	-0.546665	-1.5879	-0.882633	-0.508243	-0.579102	0	-0.532767	0.258391	-0.509511	-1.16548	0.884772	1.00575	-0.366668	-0.482782	-0.747487	0.367181	0.0078392	-0.75411	0.0673323	-0.990863	-0.551069	-1.65552	0.25588	-1.27123	0.619636	-0.229025	-1.17188	-1.57673	-0.481383	-1.30958	-0.128047	0.185784	-2.14658
AKR1C4	0.31038	-0.176384	-0.278146	-0.344772	-0.0014298	-0.367331	0.0860465	-0.59297	-0.417108	-0.55014	0.118773	-0.0984573	-0.347855	-0.616879	-0.339395	0.0919945	0.0433197	-0.675253	-0.294458	0.177464	0.309158	-0.361147	0.246844	-0.160241	-0.178442	-0.729033	-0.135318	0.370512	-0.866084	0.113783	0.31853	0.0504892	-0.0374663	-0.413728	0.0034616	-0.345706	-0.0949416	0.00478603	0.0284684	-0.172338	0.154074	-0.207161	-0.126881	-0.414087	-0.175443	-0.203858	-0.170762	0.278086	-0.103476
AKR1C6P	0.21712	-0.955824	0.367758	-1.15917	-1.17991	0.102945	0.213796	0.174828	-0.18859	-0.0592471	-0.0146934	-0.265075	0.592962	0.129339	0.338183	-0.1461	0.329939	0.124831	0.264968	0.0399793	0.257583	-1.4995	0.431963	-1.29661	-0.85126	-0.809432	-0.794724	-1.33002	-0.666869	0.528402	0.355621	-1.07673	-1.0946	-0.27098	0.0729716	0.119189	0.239319	0.539692	-0.0899961	0.38714	-0.40535	0.0689731	0.568661	0.0989938	0.246392	0.283386	0.0280781	0.599447	0.695909
AKR1D1	-0.416805	-0.853409	-0.297707	-1.07878	-1.38006	0.151981	0.261026	0.306273	-0.203186	0.118483	-0.0177794	-0.0441465	0.109368	0.444428	0.34258	0.0740089	0.528654	0.203529	0.335327	0.249448	-0.284986	-0.997257	-0.433978	-1.1434	-0.620556	-0.622007	-0.877379	-0.932247	-0.2407	-0.461957	-0.425854	-0.781649	-1.11676	0.0147681	0.165031	0.281898	0.367664	0.506713	0.126311	0.325401	-0.111085	0.257561	0.28724	0.304314	0.0986574	0.435217	-0.030298	0.53808	0.723298
AKR1E2	0.158516	-1.10659	0.354587	-1.0979	-1.30083	0.117549	0.0313909	0.210462	-0.0661681	-0.115476	-0.193064	-0.241577	0.639421	0.211432	0.205559	-0.397011	0.227329	0.0895932	0.114267	-0.0313909	0.138462	-0.937725	0.509264	-0.963923	-0.903579	-0.941843	-0.87615	-1.1153	-0.655263	0.454127	0.387225	-0.829612	-1.13688	-0.239328	0.132327	0.184223	0.257602	0.545504	0	0.270562	-0.221015	-0.0524802	0.473758	0.0111566	0.0891933	0.448914	-0.197422	0.517415	0.603514
AKR7A2	-0.239579	0.619854	-0.984444	0.333711	0.329807	-0.442782	0.126945	-0.231262	-0.0580008	0.277823	-0.764125	-0.0423353	-1.42958	0.0923045	-1.00641	-0.0597861	-0.182324	-0.778277	0.0423353	-0.863464	-0.152496	-0.475401	-0.0428305	-0.0446148	-0.554463	-0.117393	-0.0125093	1.08367	1.28597	-0.218651	-0.687099	0.818807	0.261035	0.619912	0.611074	-0.167852	0.248504	-0.720695	0.20816	-0.387528	0.554128	-0.0109143	-0.501864	-0.755815	-0.283487	-0.542778	-0.12066	0	-1.07422
AKR7A2P1	0.540786	-1.01211	0.44886	-0.883182	-1.11769	0.109189	0.144052	0.0972927	-0.164715	-0.128479	0.11889	-0.209278	0.517579	0.138917	0.407563	-0.106316	0.268999	0.160419	0.019366	0.104274	0.394036	-0.784315	0.555101	-0.691589	-0.489384	-0.31151	-0.523023	-0.890889	-0.297379	0.453516	0.424905	-0.68639	-0.623955	-0.39735	0.124268	0.167814	0.243689	0.595848	0.0108564	0.44796	-0.00268293	0.170954	0.473072	-0.031162	-0.0196533	0.381233	-0.122779	0.55686	0.665333
AKR7A3	-0.145155	-0.441234	-0.0936873	-0.907601	-0.65257	0.111995	0.186636	0.191937	0.0882556	0.340824	-0.111603	0.0368488	0.29291	0.235583	0.186336	-0.116964	0.203591	-0.0661798	0.194652	-0.110346	-0.067694	-0.830324	0.125741	-0.712375	-0.520005	-0.669011	-0.336139	-0.501548	0.0103843	0.167566	0.089211	-0.587378	-0.587206	0.143873	0.336496	0.188812	0.149985	0.213408	0.0440655	0.393131	0.0235748	0.0590417	0.208706	0.288121	0.110682	0.323837	0.0999522	0.1748	0.190968
AKT1	-0.237812	-0.424293	-0.382563	-0.472314	-0.45403	0.0335499	-0.0243067	0.152283	0.0349991	0.0408054	-0.313568	0.123229	-0.00157348	0.179109	0.38886	-0.0978301	-0.133327	-0.166264	0.3485	-0.241271	-0.51673	-0.355805	-0.289954	-0.344877	-0.552321	-0.52099	-0.363502	-0.524689	-0.0851283	-0.22563	-0.0680162	-0.13077	-0.521269	-0.0596323	0.161613	-0.192013	0.0891261	-0.621195	-0.0524408	0.28617	0.154884	0.0228243	-0.142354	0.117562	0.118887	0.189501	0.311198	-0.165804	-0.65621
AKT1S1	-0.110585	-1.30223	0.18676	-1.03922	-1.12552	-0.0248651	0.0744019	0.411829	-0.168468	0.00539207	0.150344	0.00763416	0.785182	0.512428	0.171262	-0.00539207	0.335476	0.356985	0.271913	-0.147317	0	-0.837992	0.237808	-1.2489	-0.740308	-1.19665	-0.788962	-0.969191	-0.250132	0.215415	-0.0469284	-1.01003	-0.99993	-0.328134	0.104706	0.151122	0.224548	0.53672	-0.303324	0.805671	0.0620804	0.100347	0.524027	0.317472	0.281476	0.445508	0.117857	0.526799	0.477157
AKT2	0.587559	-0.656811	0.609983	-0.9718	-1.14222	0.125263	0.0461495	0.016154	-0.17984	-0.185487	0.0238359	-0.115488	0.535996	0.0308869	0.223039	-0.364178	0.21061	-0.162221	-0.0408857	0.019572	0.528979	-0.45788	0.505398	-0.899867	-0.43415	-0.485563	-0.719645	-0.729237	-0.281407	0.51116	0.672164	-0.707912	-0.595787	-0.246477	0.0522914	0.0266881	0.147614	0.641882	-0.0297475	0.350316	-0.398541	0.0108919	0.737779	-0.0422964	-0.0375237	0.256221	-0.214088	0.455341	0.748859
AKT3	0.170559	-0.836367	0.326259	-1.11498	-0.995418	0.0961528	0.167518	0.225464	-0.0736942	-0.131575	-0.0362748	-0.110219	0.602576	0.222358	0.328016	-0.0373663	0.329127	0.143363	0.190652	0.0718014	0.248683	-1.03264	0.349907	-0.815456	-0.684369	-0.476365	-0.657123	-0.936798	-0.38507	0.360463	0.335916	-0.773434	-0.870802	-0.311696	0.0734217	0.185982	0.228016	0.595682	-0.0822216	0.373032	-0.0949941	0.0994302	0.527867	0.147766	0.173886	0.403975	0.0119913	0.431827	0.673136
AKTIP	-0.639554	-0.0554397	-0.624673	0.0341532	0.329047	-0.238142	-0.33829	0.323496	0.561582	0.180675	-0.353281	-0.185384	-1.2088	-0.611647	-0.837787	0.192351	-0.00165296	-0.470116	0.605697	-0.308358	-0.738281	0.388105	-0.762162	0.0577695	-0.138233	-0.196908	0.101187	-0.0171788	0.336303	-0.35184	-0.345019	0.144328	0.633274	-0.11005	-0.195284	-0.165729	-0.279912	-0.79832	0.15368	-0.731912	-0.183601	-0.32562	-0.627244	-0.23734	0.201431	-0.520948	-0.00472998	-0.119374	-1.24683
ALAD	0.277114	-0.396858	0.280155	-0.610482	-0.380124	-0.0859498	0.11319	0.153432	0.0893123	-0.0545886	-0.148725	-0.0991209	0.234751	0.18123	0.266523	0.0432587	0.381676	-0.00468818	0.0544337	0.0371942	0.255203	-0.692532	0.311199	-0.640703	-0.38133	-0.147487	-0.407896	-0.415233	-0.212075	0.34944	0.310029	-0.387355	-0.384932	-0.207222	0.135979	-0.0279425	-0.0769466	0.249257	0.00872421	0.401578	-0.0879135	-0.0131582	0.147132	0.168875	0.0107087	0.0160395	0.0269915	0.140551	0.131017
ALAS1	0.360747	-0.509369	0.452875	-0.869726	-0.862994	0.0202261	0.0874248	-0.0189607	-0.127913	-0.0158951	0.0143484	-0.103625	0.33532	-0.0331519	0.33185	-0.142008	0.0999108	-0.0600908	-0.00562151	-0.102583	0.348048	-0.838766	0.335145	-0.858963	-0.613578	-0.478881	-0.768741	-0.752765	-0.435818	0.350699	0.318606	-0.191407	-0.828644	-0.342586	-0.0682966	0.111618	0.0785459	0.404379	-0.0573441	0.206542	-0.306587	0.00142177	0.297398	0.0829026	-0.136986	0.245062	-0.172479	0.379498	0.488221
ALAS2	0.39668	-0.892441	0.247583	-1.06871	-0.835804	0.340256	0.893868	0.853561	0.134335	-0.0766516	0.00311549	0.105652	1.33595	0.241838	0.407076	0.608102	0.0287119	0.220531	0.180919	0.549025	0.274382	-0.96221	0.347496	-1.1951	-0.808214	-0.649731	-0.0159912	-0.428773	-0.269349	0.374451	0.526264	0.0787314	-0.811248	-0.295812	0.0927377	0.0495515	1.06774	0.829046	-0.024941	0.588643	0.497928	-0.142212	0.33231	0.439661	0.0168107	0.996448	-0.0185717	0.875761	0.523988
ALB	0.0268683	-1.15837	0.22805	-1.20749	-1.23638	-0.0904932	0.273179	-0.0287387	-0.275812	-0.236181	-0.0773985	-0.00391126	0.548953	0.00166273	0.33841	-0.0434151	0.257858	0.242414	0.260021	0.101928	0.129423	-1.30745	0.365172	-1.30326	-0.7048	-0.628729	-1.07295	-1.12415	-0.50595	0.275547	0.249357	-1.03342	-1.11214	-0.142909	0.14649	0.101081	0.143939	0.621215	0.0445395	0.444169	-0.275765	0.0684268	0.423705	0.170677	0.0808637	0.322276	-0.152919	0.42165	0.671279
ALCAM	-1.45984	0.383149	-1.81884	0.0331054	0.325577	-0.0379009	-0.339685	-0.174136	0.113799	0.494939	-1.04711	-0.0331054	-1.32461	-1.09424	-0.505157	0.0538759	-1.18503	-0.865837	-0.828804	-0.731265	-2.0554	0.336159	-1.69983	-0.179466	-0.14841	-0.0239553	0.811066	0.200576	1.03459	-1.07475	-0.792502	0.714672	0.298004	-0.0560522	0.718151	-0.728346	-0.348033	-1.34043	0.373973	-0.703027	0	0.0907426	-0.440623	-1.30138	-0.0627909	-0.454028	-0.188717	-1.21567	-1.36419
ALDH16A1	0.130751	-0.597964	0.278913	-0.615386	-0.907689	0.0317841	-0.0102005	-0.353475	-0.232707	-0.280402	0.262588	-0.074038	0.585313	0.512342	0.625522	0.0268946	0.18831	0.396597	-0.000199	0.05545	0.139344	-0.0310054	0.291201	-0.50805	-0.404762	-0.713042	-0.455229	-0.66208	-0.0881305	0.288193	0.472788	-0.683991	-0.754536	0.367026	-0.211987	0.234925	0.216911	0	-0.244655	0.65867	0.282891	-0.0633736	0.0975175	0.691092	0.348411	0.40988	0.505512	0.128908	0.175767
ALDH18A1	0.0231092	0.4499	-0.335149	0.826575	0.858812	-0.643035	-0.522682	-0.381995	0.069546	-0.200159	-0.0284116	-0.195091	-1.04578	-0.218327	-0.84583	-0.638199	-0.924031	-0.351658	-0.0231092	-0.532407	0.159074	-0.124039	-0.447513	0.141947	0.399758	0.449253	0.543504	0.304966	1.34753	-0.123767	-0.670708	0.54795	0.100746	-0.842665	0	-0.496856	-0.623053	-1.06463	-0.687168	-1.1169	-0.321627	-0.634887	-0.566436	-0.699832	-0.414579	-0.728646	-0.0122905	-0.9521	-1.0044
ALDH1A1	-1.08732	0.358634	-1.60667	0.155816	0.120614	0.232131	-0.200005	-0.0537686	-0.313735	0.662031	-1.12955	0.136779	-2.07008	-1.60222	-0.931702	1.38013	1.54895	-1.29759	-0.175475	0.40702	-0.440639	0.350278	-1.32366	0.433175	-0.2419	-0.0989528	-0.0209017	0.246486	-1.17227	-0.211296	-0.414021	-0.00844955	1.33601	0.925721	-0.366374	-0.786663	0.50256	-0.853541	0.802902	-0.726705	1.11225	-0.0349245	-0.679834	-0.696428	0.465006	-1.18623	-0.143977	-0.69585	-1.69317
ALDH1A2	0.090166	0.196104	-0.241576	0.123613	0.0269185	-0.0939738	0.415426	0.202164	-0.462898	0.604738	-0.461763	0.43687	0.0550071	-0.174127	-4.61e-05	-0.158016	0.150812	-0.0358793	-0.162903	-0.224339	0.267915	0.348961	0.167848	-1.05011	-0.958067	-0.758358	0.224347	0.906944	-0.829776	-0.166816	0.00996017	0.329406	0.713391	-0.402093	-0.386184	-0.31588	0.097194	0.0204127	0.93321	-0.0849929	-0.136693	0.411072	-0.0168695	-0.160341	0.00568676	0.27404	-0.4125	0.558335	-0.0230496
ALDH1A3	1.17117	-0.0675571	0.108866	0.548056	-0.600315	-0.432949	0.566291	-0.69797	0.252695	-0.641786	2.81317	0.0914114	-1.00707	0.140167	-0.146698	1.97261	0.341409	1.04077	-0.0517318	0.572298	-0.118308	-0.187645	-0.484243	0.447247	-0.684382	0.40306	0.216013	1.03723	2.65032	0.0801008	-1.01415	0.121827	0.766409	-0.350784	2.85885	-0.23113	1.00178	-0.295211	0.0173399	-0.728246	2.51098	0.25812	-0.0142949	0.408618	0.623579	0.528831	1.05467	-0.510275	-0.306564
ALDH1B1	-1.1865	0.463886	-1.1098	-0.0815978	0.893847	-0.14733	-1.19645	1.0014	1.23123	0.0649271	-0.874208	-0.0983486	-1.07338	-0.852933	-1.08612	-0.951039	-0.289762	-0.980783	1.54422	-0.42813	-0.864078	0.748931	-0.573376	-0.262115	-1.08074	-0.477211	0.449636	-0.0393305	0.251532	-0.588859	-0.50868	1.75938	1.51443	-0.580789	0.0663619	-0.660465	0.73861	-0.404043	0.389943	-0.297332	-0.427638	-0.0529809	-0.634556	-0.0178251	0.365097	-0.210053	-0.242151	0.505945	-0.413508
ALDH1L1	0.155499	-1.27111	-0.248857	-1.85704	-0.953255	-0.0683949	-0.205655	0.237718	-0.596615	-0.553284	-0.143149	-0.6633	0.0517066	-0.363109	-0.230806	0.108491	0.232732	-0.274645	-0.0429666	0.0429666	-0.0271893	-0.820983	-0.0770717	-1.79368	-1.12753	-0.928328	0.521654	0.176567	-1.13328	0.183249	-0.150045	-1.14346	-0.917229	-0.185459	-0.180865	-0.177217	-0.0313506	0.233757	-0.475206	-0.0119901	0.21277	-0.253452	0.189049	0	-0.102988	-0.145407	0.140233	0.0726805	0.223185
ALDH1L2	0.10446	-0.605722	0.388128	-1.25494	-0.987483	0.0860362	0.0828881	0.000633	-0.25413	-0.0451655	-0.119568	-0.240132	0.356895	0.172215	0.125863	0.143612	0.234964	0.30866	0.38008	0.0719247	0.060524	-0.146927	0.288637	-0.375948	-0.719153	-0.220462	-0.622644	-0.910709	-0.505448	0.195671	0.114988	-0.565376	-0.80579	-0.110356	0.0712872	0.129332	0.334547	0.358325	-0.254516	0.319879	-0.153825	0.0575089	0.327701	0.222624	0.120712	0.206208	0.0233011	0.59599	0.619001
ALDH2	-0.419959	0.0561364	-1.30667	-0.478161	-0.249391	-0.179285	0.245554	0.317928	0.172052	0.416254	-0.52871	-0.271519	-1.91361	-1.06339	-0.567308	0.401889	-0.0561364	-0.814074	-0.251094	0.0566366	-0.607542	-0.500793	-1.13586	-0.288688	-0.0634685	0.353594	0.321526	1.02185	-0.814698	-0.406719	0	0.0569072	0.504666	0.421768	-0.139288	-0.0726967	0.330625	-1.04805	0.551031	-1.07994	-0.0352454	-0.169457	-0.366742	-0.675042	0.0710292	-0.827806	0.310095	-0.359992	-1.4702
ALDH3A1	0.426946	-0.832112	0.557666	-1.232	-1.69374	0.204765	0.280247	0.445804	-0.0777032	-0.0593631	-0.0790689	-0.225797	0.685111	0.311638	0.538198	0.0186641	0.464708	0.0703514	0.0941927	0.0155385	0.112526	-0.869165	0.338792	-0.988967	-0.881269	-0.401823	-1.01107	-1.17859	-0.462111	0.42828	0.496176	-0.952314	-1.21718	0.170576	-0.018434	0.263133	0.25275	0.446466	-0.0296326	0.262819	0	0.0925746	0.451953	0.234368	0.0343246	0.416266	-0.177202	0.665216	0.783721
ALDH3A2	0.257542	0.423188	-0.241837	-0.0208606	0.202968	-0.173486	-0.170374	0.590813	0.181764	-0.173658	-0.561484	-0.24416	-0.640276	-0.667539	-0.351876	-0.0723547	0.0345851	-0.746276	-0.477593	-0.163776	0.350584	0.169786	-0.148409	-0.0553215	-0.116336	-0.0498117	0.276484	0.652646	-0.650805	0.212867	-0.0505773	0.157955	0.375829	-0.260257	-0.43701	-0.419242	-0.4245	-0.499186	-0.0379176	-0.575112	-0.282585	-0.772219	-0.33015	-0.587983	-0.344755	-0.50785	-0.406871	-0.170464	-0.659298
ALDH3B1	0.0651529	-0.13704	-0.0443776	-0.944151	-0.794903	0.526471	0.240441	0.0368116	0.0282519	0.494132	-0.124079	0.122753	0.510977	0.279424	0.799408	-0.0665917	0.0549598	-0.104594	0.0681596	-0.204763	0.0015173	-0.8167	0.167131	-0.538518	-1.04056	-0.442388	-0.44151	-0.544949	-0.194063	0.181924	0.246916	-0.655958	-0.502075	-0.0803528	0.152447	-0.0231926	0.305888	0.275932	-0.0249717	0.521462	0.546099	0.334824	0.258626	-0.0821877	-0.0731657	0.396425	0.206556	0.296463	0.28986
ALDH3B2	0.465659	-0.749409	0.591073	-0.913287	-0.947076	0.146489	0.147066	0.184605	-0.0847069	-0.0265058	-0.118013	-0.246426	0.504454	0.140871	0.378111	-0.190895	0.094214	0.0863007	0.0361295	0.0643539	0.438325	-1.01947	0.560635	-0.980422	-0.651794	-0.518475	-0.75108	-1.01872	-0.365143	0.654231	0.613795	-0.685213	-0.773155	-0.173109	0.0891527	0.262123	0.301481	0.578824	-0.0362422	0.328285	-0.177741	0.0155958	0.442439	0.0360266	0.0474606	0.254074	-0.120297	0.493039	0.709505
ALDH4A1	0.124754	-0.341424	0.136299	-0.869109	-0.71061	-0.0274678	-0.00782931	-0.0054847	-0.255795	-0.0556087	-0.295557	-0.222392	0.217526	-0.03886	0.164384	0.0836272	0.16622	-0.276217	-0.0283707	0.0271409	0.197304	-0.895723	0.295376	-0.855003	-0.703378	-0.668682	-0.543466	-0.519645	-0.449468	0.228667	0.224112	-0.480331	-0.510128	0.0139954	-0.116827	-0.125421	0.117563	0.287437	-0.0981755	0.191255	-0.0614697	-0.133512	0.0543516	0.084828	-0.102206	0.131574	-0.293894	0.236673	0.379018
ALDH5A1	0.0351286	0.131092	0.487403	0.697931	0.177344	-0.0270948	-0.181031	0.0191679	-0.0703173	0.0320773	0.229908	-0.176119	0.0898912	0.164604	-0.202613	0.256038	0.352576	0.267303	0.0954275	0.0994995	0.258448	0.768074	0.0352862	0.831465	1.04805	0.566292	0.108557	0.630321	0.499354	0.00125933	-0.0331743	0.187383	0.350009	0.661337	-0.0484381	0.427967	-0.188368	0.232644	-0.221793	-0.175056	-0.248154	-0.233802	0.0275288	-0.116266	-0.0316327	-0.205885	-0.0856104	0.157183	0.0851536
ALDH6A1	0.154118	-0.0191745	0.0367192	-0.149074	0.505091	-0.288513	0.0673226	0.322587	-0.338235	-0.437694	-0.511993	-0.255203	-0.634049	-0.489983	-0.643384	0.444695	0.117132	-0.523567	-0.312249	0.34985	-0.0164556	0.238086	-0.0482795	0.493431	-0.0153413	-0.037405	0.460784	0.423569	0.0689688	0.231576	0.270126	-0.0289764	0.434329	0.0252857	0.0232122	-0.355861	-0.192178	-0.548553	0.075757	-0.627999	0.183097	-0.540818	-0.532518	-0.867203	-0.697171	-0.655705	-0.811167	-0.113206	-0.445261
ALDH7A1	-0.232204	0.497967	-0.577804	-0.113226	0.335532	-0.0818824	-0.153689	0.448156	0.392766	0.206959	-0.50642	-0.0776442	-1.03562	-0.644983	-0.391725	0.0102183	-0.235825	-0.569259	0.242149	-0.326834	-0.1763	0.194374	-0.414779	0.497396	0.0106483	-0.143369	0.285198	0.243946	0.267768	-0.132678	-0.0597682	0.439561	0.561657	-0.0591764	0.279695	-0.357272	0.0427413	-0.811301	0.010798	-0.339698	0.493955	-0.0339608	-0.589579	-0.341524	-0.144605	-0.641573	-0.0587993	-0.412097	-0.97494
ALDH8A1	0.401184	-0.868696	0.335137	-1.07757	-1.01309	0.101195	0.185736	0.229643	-0.0326355	-0.12466	0.00876466	-0.172757	0.532402	0.178429	0.385079	-0.116662	0.319832	0.0901822	0.249093	0.157096	0.193585	-1.16777	0.272627	-1.09037	-0.743857	-0.733473	-0.746113	-0.995537	-0.517735	0.353791	0.243732	-0.755881	-1.30429	-0.148318	0.117201	0.23616	0.152758	0.49053	0.00661484	0.432831	-0.215152	0.198111	0.435678	0.190689	0.0685682	0.381104	0.0046339	0.396391	0.648599
ALDH9A1	0.325982	0.801384	-0.149078	0.871066	0.242954	-0.394756	-0.128261	-0.678409	-0.147221	-0.0886302	-0.00248051	-0.261412	-2.4469	-0.278985	-0.91827	0.185986	-0.0266628	-0.592886	-0.123051	0.00248051	0.555912	0.14521	-0.0756054	0.437962	0.775519	0.378654	0.343164	0.78128	0.609919	-0.0398326	-0.627521	0.378544	0.479252	0.511368	-0.26985	-0.184953	-0.299579	-1.37567	-0.251614	-1.76435	0	-0.603743	-1.22953	-1.19348	-0.474627	-1.4766	-0.349336	-1.09233	-2.06751
ALDOA	0.806187	0.322	0.427153	-0.321477	0.00963566	-0.187923	-0.172762	0.181869	-0.236867	-0.0212738	-0.177852	0.150102	0.822175	-0.121842	0.305396	-0.020147	0.0213569	-0.0691924	-0.00288999	-0.331435	0.793818	-0.241907	0.721844	-0.482862	-0.255292	-0.0165907	0.346179	-0.101544	-0.066843	0.319698	0.459274	0.159573	-0.207962	-0.564264	-0.355451	-0.4106	0.0299553	-0.638146	-0.440692	0.537567	-0.111607	0.231869	0.00369835	0.11497	-0.0749282	0.242474	-0.0231081	-0.357961	-0.559372
ALDOB	0.565011	0.00661755	0.679062	-0.0125875	-0.857112	0.238219	-0.0631022	0.184682	-0.300571	-0.00661755	-0.0426445	-0.199322	0.59505	-0.0331435	0.655715	-0.203522	0.0699172	0.247591	0.0215125	0.0531278	0.11139	0.0110707	0.608343	-0.351517	0.6312	0.199981	-0.270967	0.024549	-0.438394	0.569418	0.501036	-0.377792	0.203557	-0.215773	-0.269401	-0.064446	0.230767	0.47563	-0.152293	0.222552	-0.450314	-0.0825038	0.353105	0.426464	0.0842376	0.29181	-0.183581	0.290467	0.375282
ALDOC	0.511681	-0.0557678	-0.169977	-0.368352	0.52059	-0.552095	-0.442353	0.975799	-0.0295651	0.0904086	-0.858522	-0.314308	-0.523088	0.202532	-0.0810683	1.78204	0.235323	-0.496687	-0.328037	-0.618532	0.846781	-0.789716	0.348321	-0.113338	-0.541629	0.00758791	-0.233577	0.471125	0.0457969	0.56148	0.217689	0.302065	-0.0143304	0.127209	-0.642827	-0.164118	0	-0.737104	-0.525601	-0.271254	-0.516166	-0.452254	-0.662382	-0.122926	0.401383	-0.336867	0.226923	-0.433199	-1.12648
ALG1	0.522967	-0.247317	0.462092	-0.247108	-0.330105	0.00162601	0.0504775	0.232845	-0.189457	-0.0427179	-0.00504875	0.0559979	0.417402	-0.126366	0.0960274	-0.279941	0.0426674	-0.0475106	0.00503826	0.0371084	0.178842	-0.368381	0.429799	0.0485377	0.033855	0.277589	-0.352869	-0.377418	-0.143728	0.607137	0.43387	-0.490039	-0.185905	-0.287381	0.0783067	0.306327	0.0215569	0.263495	-0.204802	0.0978847	-0.0940886	-0.181245	0.398623	0.0691862	0	0.0668368	-0.22542	0.375334	0.484871
ALG10B	0.20768	-0.220412	0.273079	-0.702252	-0.867141	0.0535179	0.0525254	0.0985566	-0.124931	-0.110427	0.112125	-0.0398923	0.267807	0.200642	0.275142	-0.203856	0.12854	0.0672785	0.140759	0.113478	0.333423	-0.591972	0.313843	-0.735457	-0.636012	-0.31758	-0.630007	-0.82483	-0.518336	0.343289	0.330027	-0.755372	-0.890048	-0.313185	0.087085	0.153792	0.223778	0.426375	-0.0290604	0.136124	-0.110394	0.135386	0.241567	0.256884	0.0293491	0.370787	-0.165513	0.380299	0.53795
ALG11	0.267073	-0.797933	0.364947	-0.298878	-0.442142	-0.0601816	0.308695	0.00621771	-0.156949	-0.108488	0.317991	-0.0226357	0.284636	0.303517	0.255609	-0.33311	0.265222	-0.0314517	0.230485	-0.0363584	0.0691736	-0.892492	0.234757	-0.154004	0.12705	-0.167826	0.230702	-0.137437	-0.422094	0.298436	0.0706997	-0.0842392	-0.946372	-0.376104	-0.0440121	-0.112735	0.284402	0.124358	-0.23147	0.281257	0.131045	0.112659	0.0526259	-0.0215392	-0.0775762	0.114306	-0.49144	0.0462785	0.415673
ALG12	0.334962	-1.03883	0.207995	-1.04753	-0.390494	0.17268	-0.00196671	0.00196671	-0.104345	0.0495975	-0.0286276	-0.227465	0.66908	0.308504	0.428541	-0.13551	0.0489328	0.116632	-0.0687196	0.0211484	0.1095	-1.12334	0.231583	-0.831181	-0.691755	-0.0300946	-1.04734	-0.95036	-0.403417	0.272896	0.175292	-0.615647	-1.13301	-0.35765	0.329759	-0.0103087	0.0585966	0.428094	-0.231664	0.367151	-0.135281	0.0823631	0.669448	0.29797	-0.00447464	0.238626	0.0232825	0.227333	0.341131
ALG13	0.0923187	-0.111207	0.0864676	0.248413	0.0962577	-0.107304	-0.165844	-0.28457	-0.0152992	-0.0281294	0.408705	0.147426	-0.2295	-0.0317386	0.0925706	0.243211	-0.271863	0.363188	0.147151	0.102131	0.302038	-0.390663	-0.0554436	-0.246515	-0.0361692	0.151519	-0.478721	-0.12496	-0.120962	-0.102871	0.255033	0.00168419	0.229654	-0.0376023	-0.0179323	0.0738764	0.116779	-0.170621	0.00868591	-0.277799	0.109934	-0.0537515	-0.0517974	0.299328	0.236655	0.180712	0.13669	-0.314064	-0.244506
ALG14	0.30997	-0.274474	0.103003	-0.118059	0.120858	-0.203605	-0.0269434	-0.0333097	-0.198917	-0.0519741	0.106139	-0.0542471	0.087383	-0.179231	-0.0436306	-0.03532	0.0460305	0.000715494	-0.00967026	0.0106523	0.319355	-0.377286	0.157523	-0.306601	0.0652823	-0.0204449	-0.0699058	-0.177633	-0.0339203	0.205138	0.263079	-0.301332	-0.14219	-0.345708	0.0546434	-0.0981333	-0.16841	0.0236509	-0.35164	-0.0109296	0.168831	-0.127997	0.319359	0.0218012	0.141197	-0.237838	0.302329	-0.0453672	0.0994673
ALG1L	0.280157	-0.953961	0.289268	-0.733359	-0.920745	0.063025	-0.0677898	-0.0826936	-0.133955	-0.311741	-0.113184	-0.0204802	0.327589	0.0131054	0.0823224	-0.0975564	0.307805	0.0512202	0.501508	-0.0324271	0.26468	-0.812407	0.371814	-0.783821	-0.524956	-0.591319	-0.257518	-0.743597	-0.29558	0.185306	0.299838	-0.55512	-0.938282	-0.0587571	-0.0877461	0.075271	0.132568	0.702247	-0.183764	0.188549	0.0303707	-0.109575	0.263192	-0.140344	0.0632117	0.17397	-0.192537	0.509353	0.558847
ALG2	0.113862	-1.0579	0.394744	-0.990541	-0.980315	-0.0584035	-0.126679	0.140413	0.0898414	-0.0912514	0.146456	-0.0245972	0.281366	0.128523	0.490306	0.0398498	0.357254	0.28248	0.181833	0.129716	0.183678	-0.575116	0.373353	-1.01471	-0.35501	-0.285535	-0.568807	-0.830029	-0.541892	0.464696	0.347416	-0.639366	-0.828743	-0.221849	-0.0387015	0.182218	0.271428	0.525125	-0.106771	0.432392	0	0.179626	0.755483	0.186948	0.390911	0.581484	0.151164	0.475533	0.733188
ALG3	-0.432944	0.30235	-0.275707	-0.115116	-0.0764213	-0.0616522	-0.0545888	-0.255726	-0.0182495	0.0775027	-0.136357	-0.104861	0.39086	0.449583	0.36693	-0.748002	-0.518181	-0.191418	0.0182495	-0.21207	-0.0458498	-0.411926	-0.370814	-0.0261326	0.138231	0.474305	0.597031	-0.0309477	0.151539	-0.0373073	-0.162882	0.0121078	-0.0910225	-0.148131	-0.025959	0.0187163	-0.567844	-0.649524	-0.181265	0.614768	0.0533562	-0.00325251	-0.129807	0.345307	0	-0.306647	0.231186	-0.373098	-0.656692
ALG5	-0.982722	0.297369	-1.2081	0.692239	0.250875	-0.172055	-0.267837	-0.624381	-0.315907	0.0101051	0.106287	-0.178184	-1.38562	-0.128211	-0.817681	-0.348025	-0.352353	0.0354176	-0.269954	0.0357375	-0.98752	1.30279	-1.22298	0.789704	1.18408	1.11353	1.24919	0.114505	1.3395	-0.932617	-0.794198	0.32565	0.778774	-0.006495	-0.298172	0.0960865	-0.335352	-0.904589	0.135544	-0.965979	-0.137725	-0.172313	-0.0673108	-0.56764	0.0240197	-1.00058	0.32449	-1.01121	-1.37317
ALG6	0.116554	0.441179	-0.00798154	0.691858	0.106125	-0.0665967	-0.152879	-0.587938	-0.229111	0.117918	0.350269	-0.114291	-0.683015	-0.126283	-0.443967	0.130183	-0.431771	-0.00168347	0.0348074	-0.0703843	0.0394955	1.12388	0.232772	0.634458	0.90846	0.488945	0.448874	0.519046	0.887853	0.110772	-0.00037	0.0986762	0.653277	0.46385	-0.0160522	0.145493	-0.568467	-0.457084	-0.141948	-0.795796	-0.0422435	-0.51909	-0.193097	-0.136671	-0.182631	-0.408947	0.102344	-0.354205	-0.56088
ALG8	0.0482295	0.00225751	0.175131	0.0474185	-0.291036	-0.0795646	-0.106141	-0.286379	-0.230886	0.0674822	0.156855	-0.0457931	-0.268027	-0.180613	-0.0337871	-0.129736	-0.134494	0.00661627	-0.0866661	-0.0243796	0.167226	0.433946	-0.0472434	-0.0240401	0.237219	0.126573	0.338011	-0.0509302	0.403048	0.197687	0.0822949	-0.131915	0.00403754	-0.0854432	-0.214208	-0.0356145	-0.238363	-0.275855	-0.133619	-0.375319	-0.0584321	-0.154912	-0.0468219	-0.177659	-0.197889	-0.213759	-0.0529593	-0.295046	-0.358759
ALG9	-0.382199	0.209901	-0.11434	0.338649	0.106422	-0.211267	-0.389589	-0.281035	-0.0298028	0.104743	0.0298028	0.152186	-0.380579	-0.280264	-0.138831	-0.366213	-0.221117	-0.0957661	-0.270966	-0.168057	-0.550662	0.163621	-0.772509	0.121758	0.63276	0.39697	0.814317	0.203237	-0.441433	-0.472678	-0.776	0.147049	0.252378	-0.20368	-0.175057	0.0521216	-0.60074	-0.6453	0.019258	-0.543958	-0.064043	-0.164669	-0.281822	-0.110594	0.148101	-0.359312	0.344171	-0.642577	-0.750185
ALK	-0.00145674	-0.285552	0.0841703	-0.942009	-1.21727	0.134573	0.113028	0.083024	-0.242332	-0.0179424	-0.400589	0.145324	0.395855	0.0176897	0.298006	-0.148647	0.0411568	-0.0720563	-0.191778	0.252342	0.0906835	-1.88441	0.218346	-1.16286	-1.0316	-0.462661	-1.05818	-1.08835	-0.738281	0.178147	0.0129557	-0.609668	-1.38389	-0.119184	0.0427809	-0.0654354	0.0082016	0.325092	-0.00450182	0.157864	-0.20532	0.0666051	-0.00990772	-0.0668592	0.0889216	0	0.191449	0.363657	0.50348
ALKBH1	0.22244	-0.33461	0.189698	-0.511495	-0.596788	0.0377619	0.12999	0.216263	0.0624359	0.0383977	0.0624476	0.149455	0.233593	0.0663712	0.220428	-0.0729355	0.337725	0.231255	0.0432916	-0.00746433	0.307928	-0.59924	0.191025	-0.454193	-0.252009	-0.287967	-0.310994	-0.337785	-0.575983	0.275928	0.30505	-0.281858	-0.450279	0.0420327	0.0713878	0.222399	0.0833612	0.2154	0.0518723	0.104146	-0.182169	0.0955998	0.240647	0.234814	0.168194	0.402702	0.187643	0.336993	0.230501
ALKBH2	0.191824	-0.254286	-0.0998471	-0.60843	-0.266217	-0.00521493	0.162855	0.0175374	-0.0534275	-0.136276	-0.2876	-0.335114	-0.320173	0.296455	-0.0794032	-0.152327	0.0138628	-0.186358	0.114507	-0.38358	0.239154	-0.676885	0.0464473	-0.338052	-0.590421	-0.641399	-0.252842	-0.16043	-0.0674901	-0.00616217	0.0852485	-0.426292	-0.567787	0.0157571	0.0849824	-0.00699377	0.0706606	0	-0.357571	0.0517898	-0.208935	0.0392213	-0.300306	0.0428109	-0.164618	-0.0489526	0.0517616	-0.022295	-0.0900784
ALKBH3	0.460749	0.641355	-0.000923	0.47836	0.55182	-0.0981598	-0.161709	-0.158936	-0.37372	0.000923	-0.335126	-0.425261	-0.812075	-0.392068	-0.689102	-0.556495	-0.459964	-0.660501	-0.204018	-0.448249	0.480726	0.495929	-0.0451183	0.511565	0.457293	0.563488	0.648087	0.263607	0.69348	0.263505	0.259536	0.5065	0.415808	-0.216935	-0.382224	-0.175692	-0.708991	-0.660621	-0.437265	-0.969632	-0.458931	-0.845696	-0.670133	-0.821908	-0.406745	-0.845418	-0.641448	-0.403351	-0.887476
ALKBH4	0.115152	-0.283116	0.530647	-0.585318	-0.195846	-0.0348222	0.116539	-0.0613725	-0.220333	0.00326514	-0.139035	-0.196254	0.111385	0.12873	-0.00326514	-0.492817	0.0229385	-0.115882	-0.225219	-0.15268	0.371555	-0.979377	0.555547	-0.86727	-0.37216	-0.423581	-0.188704	-0.453083	-0.303867	0.306169	0.201745	-0.436703	-0.750348	-0.220147	-0.025414	-0.0468564	-0.213354	0.166403	-0.284102	0.0839543	-0.454154	-0.304112	0.205423	-0.216332	-0.0967641	0.0408921	0.179719	0.382128	0.34679
ALKBH5	-0.255123	0.121891	-0.671704	0.350945	0.190193	-0.220272	0.00299406	-0.472989	0.0960875	-0.0478921	-0.257805	-0.0472217	-1.41353	0.0142913	-0.465322	-0.0229712	-0.344879	-0.00299406	-0.126732	-0.00680351	-0.323005	-0.430367	-0.358575	-0.0130463	0.181818	0.271355	0.337046	0.0165777	0.262063	-0.40763	-0.407073	0.0144615	0.132772	0.126888	-0.386238	-0.184766	0.382946	-1.47934	0.139048	-0.875554	-0.269558	0.309432	-0.867509	-0.593554	-0.0542059	-0.0847359	-0.166249	-0.862811	-1.88517
ALKBH6	-0.0132723	-0.0175529	0.0921927	-0.057282	-0.146219	0.042779	0.0196309	0.0767035	0.00253868	0.0718551	-0.132946	-0.184481	-0.0348225	0.566516	0.163206	-0.00253868	-0.196721	0.176674	-0.0403743	0.0908256	0.476346	-0.170175	-0.102482	0.0760221	0.107042	0.215607	0	0.0863724	-0.272697	-0.1875	-0.0474873	-0.131853	0.00990295	0.251582	-0.0523977	0.572775	0.0738049	0.0137944	-0.200406	-0.0699544	-0.358371	-0.0387664	0.0826025	0.124272	0.241893	-0.151938	-0.0621967	0.195297	-0.070004
ALKBH7	0.375439	0.243918	-0.152242	-0.233734	0.559755	-0.0651514	-0.284932	-0.129198	-0.135432	-0.155244	-0.456995	-0.113683	0.500728	0.0361745	0.0608714	-0.54347	-0.233689	-0.199826	-0.233045	-0.510661	0.710964	-0.266319	-0.0812283	-0.108222	-0.63633	-0.373276	0.311066	-0.0897932	0.770731	-0.418548	0	0.606152	-0.679726	-0.663185	0.186254	-0.0697675	-0.404824	-0.438194	-0.458039	0.68524	-0.312093	-0.138669	-0.0513396	0.519199	0.0997095	-0.132408	0.32978	-0.45731	-0.401766
ALKBH8	0.066299	0.198855	0.331256	-0.296286	-0.207593	-0.312161	-0.117516	-0.21962	-0.274847	-0.453949	0.140208	-0.395437	-0.000516	-0.130426	-0.512466	-0.43439	0.000516	-0.264206	-0.0744996	0.116829	0.131822	0	0.105949	0.145673	0.685576	-0.211016	0.331352	-0.0420628	0.315973	0.138112	0.0220094	-0.469871	-0.155287	0.0356374	-0.243579	-0.0757594	-0.26333	-0.0441775	-0.0291982	-0.121065	-0.442172	-0.348083	-0.0214968	-0.400701	-0.521544	-0.115591	-0.672834	0.0846424	0.204361
ALLC	0.381932	-0.789714	0.600428	-0.808135	-1.1997	0.207832	0.018176	0.191001	-0.0215544	-0.083361	-0.133599	-0.177798	0.499158	0.302724	0.291429	-0.0901333	0.17821	0.177557	0.0340227	0.0941252	0.490188	-0.858854	0.533583	-1.03059	-0.431983	-0.306515	-0.778441	-0.987381	-0.22202	0.575869	0.444104	-0.523079	-0.972469	-0.337775	0.0359759	0.151195	0.0316527	0.675766	-0.0529222	0.366921	-0.244208	-0.0748899	0.416571	0.0981328	0.0852866	0.287038	-0.103801	0.453201	0.638829
ALMS1	0.497565	-0.356152	0.454638	-0.0763032	-0.127136	-0.145378	0.0814397	0.44724	0.0113003	0.00192618	0.128168	-0.0627248	0.267204	-0.0264513	0.0167282	-0.137216	-0.00192618	-0.0699623	0.343298	-0.00529408	0.725445	-0.0226936	0.40843	-0.355083	0.117552	-0.276301	-0.203745	-0.0220327	-0.541364	0.50777	0.166128	-0.0741787	-0.458131	-0.462447	0.109791	0.0293541	0.107082	0.202848	-0.135782	0.161533	-0.17687	-0.0296392	0.268184	0.197376	0.0581088	0.170278	0.00311279	0.204834	0.449924
ALOX12	0.220788	-1.02408	0.465159	-1.26842	-1.12822	0.161732	0.146573	0.224759	0.18766	-0.194046	-0.00205112	-0.0251901	0.48982	0.333899	0.429305	-0.0415347	0.3906	0.0478985	0.422899	0.258248	0.259439	-1.51726	0.32362	-1.24422	-0.626991	-0.907948	-0.892436	-1.10284	-0.525243	0.501954	0.335955	-0.98776	-1.28914	-0.358134	0.270865	0.189234	0.250451	0.641596	-0.0687656	0.363453	-0.152926	-0.0533609	0.366963	0	0.00923443	0.444842	-0.293622	0.760675	0.730813
ALOX12B	0.48897	-0.952172	0.628955	-1.03844	-1.18688	0.158205	0.183812	0.101219	-0.102194	-0.136674	-0.0887933	-0.395676	0.519658	0.0755649	0.267491	-0.396268	0.036335	-0.00495863	0.0445237	-0.0287623	0.326384	-1.3259	0.70065	-0.911162	-0.683223	-0.507219	-0.936769	-0.788475	-0.167855	0.42515	0.460029	-0.529554	-1.27559	-0.19302	0.0724244	0.165487	0.0585518	0.547433	-0.0759945	0.357322	-0.317834	-0.0126863	0.157982	0.205305	0.00655222	0.357665	-0.345452	0.528667	0.773899
ALOX12P2	0.260963	-1.10697	0.222168	-1.23099	-1.61045	0.151985	0.0765533	0.348036	-0.169127	-0.295752	0.0450068	-0.131618	0.863738	0.358242	0.348959	-0.072731	0.399513	0.304553	0.358993	0.0712123	0.176507	-1.24092	0.227394	-1.3742	-0.981515	-0.616302	-1.4428	-1.01677	-0.650867	0.468508	0.359321	-0.635671	-1.38266	-0.119606	0.00448179	0.250037	0.304767	0.82092	0.0747552	0.330746	-0.0143399	0.281016	0.524742	0.505027	0.380713	0.461008	-0.169479	0.477363	0.711733
ALOX15	0.361269	-1.08715	0.431966	-0.770862	-0.901146	0.175967	0.136002	0.0681928	-0.150648	-0.042092	0.00367272	-0.131371	0.662307	0.186701	0.489499	-0.244171	0.209847	0.262267	0.160944	0.0591835	0.314514	-0.515268	0.575411	-1.20032	-0.60247	-0.574045	-0.76472	-1.14768	-0.213825	0.360704	0.424307	-0.523349	-0.963687	-0.247441	0.272604	0.270909	0.156516	0.511429	0.0785446	0.485286	-0.102427	0.0283608	0.42932	0.180032	0.225118	0.524688	-0.0257897	0.539484	0.751761
ALOX15B	0.184398	-0.643315	0.121263	-1.22069	-1.26037	0.232827	0.134736	0.0504289	-0.328054	0.277919	-0.184142	-0.375718	0.52453	0.0982877	0.743467	-0.166752	0.0104785	-0.0860314	-0.0802623	-0.164455	0.235783	-0.779807	0.381305	-1.09549	-0.686734	-0.799737	-0.943544	-1.17456	-0.369297	0.230428	0.332091	-0.879943	-1.27079	-0.292721	0.026917	-0.10301	-0.0203094	0.380924	-0.0470764	0.322251	-0.449691	0.198711	0.356153	-0.00553751	-0.0541291	0.226341	-0.0187689	0.311866	0.50448
ALOX5	0.126271	-1.43735	0.331719	-1.30795	-1.15393	0.0894815	0.0280825	0.225866	-0.131198	0.0414258	-0.154614	-0.110314	0.617875	0.170619	0.417097	-0.00764644	0.282045	0.101483	0.255754	0.0195755	0.293549	-1.11674	0.406991	-1.22712	-0.937059	-0.737222	-1.07913	-1.2543	-0.308848	0.385252	0.337911	-1.00341	-1.1173	-0.348888	0.109342	0.124312	0.206539	0.725955	-0.153068	0.483886	0.0117755	0.349278	0.507977	0.210679	0.192218	0.413226	-0.000572443	0.499895	0.718919
ALOX5AP	-0.213111	0.937948	-0.79474	0.827388	0.622329	-0.568701	-0.0555718	-1.93967	-0.125404	0.70667	-0.376798	0.69517	-1.94141	0.155243	-1.89382	-1.25214	-2.65228	0.0593269	-1.75367	-0.0826642	0	0.363321	-0.223511	0.323954	0.872166	0.685692	1.09703	0.729622	1.15605	-0.512677	-0.43457	1.14468	0.308248	-0.212555	-0.639679	-0.120877	-0.312486	-1.85192	0.417544	-1.47191	-1.06111	0.414662	-0.418109	-1.87304	-1.28743	-1.18882	-0.0336108	-1.34189	-2.67512
ALOXE3	0.19796	-0.919989	0.253419	-1.0309	-0.910111	0.172204	0.0138817	0.00847626	0.162087	-0.167386	0.186646	-0.0348854	0.649872	0.304044	0.314476	-0.0331984	0.203133	0.212598	0.20912	-0.0193439	0.228927	-0.482768	0.436896	-0.979495	-0.781751	-0.31476	-0.96843	-0.975595	-0.401348	0.38627	0.159026	-0.963695	-0.805989	0.065619	0.087347	0.227585	0.227854	0.612201	-0.0489149	0.457123	-0.13049	-0.0337744	0.577537	0.0576472	-0.0638218	0.276088	0.124817	0.54695	0.535267
ALPI	0.323951	-0.856285	0.534796	-1.22332	-1.34273	0.290524	0.30159	0.0713658	-0.100125	0.099133	0.00243235	-0.0583563	0.548367	0.377889	0.543768	-0.301639	0.375673	0.0685821	0.21839	0.125918	0.371347	-1.08933	0.524156	-1.42901	-0.90622	-0.70004	-0.857242	-0.831184	-0.381096	0.531572	0.294774	-0.79571	-1.15706	-0.366258	0.262532	0.288398	0.260863	0.552515	-0.341543	0.413679	0	0.184874	0.579342	0.131175	-0.0978122	0.619312	0.0953193	0.386108	0.679523
ALPK1	-0.449525	0.241125	-0.0616629	0.381861	-0.0483296	0.101354	0.26966	-0.363971	0.129691	0.351937	0.336095	0.294743	-0.533662	0.00907064	0.213565	-0.140988	-0.933791	0.0627906	0.166804	-0.0084579	-0.334835	0.295468	-0.374406	0.538406	0.449054	0.527955	0.0819039	0.209815	0.091723	-0.607257	-0.147354	0.0474057	0.232893	0.0689406	-0.200763	0.303512	-0.242245	-0.183221	0.16423	-0.357616	0.464589	-0.16731	0.107154	0.135615	-0.192289	-0.282114	0.446658	0	-0.340981
ALPK2	0.285789	0.475713	0.798817	0.847481	-0.397612	0.31656	0.579393	-0.588804	-0.131672	0.204348	1.29213	0.0362189	-0.0362189	1.083	0.845454	-0.462992	-0.426842	1.54779	-0.442684	0.733999	0.254951	0.155076	0.463647	0.856355	2.0544	2.0961	0.307065	0.380631	2.3931	-0.0631905	0.00487614	-0.279303	0	0.560043	2.08305	1.24232	-0.17886	-0.188481	-0.40057	-0.307478	-0.193597	0.243978	0.205085	0.515561	0.0898914	-0.115531	-0.0284519	-0.555331	0.631419
ALPK3	0.193668	-1.3207	0.343905	-1.22965	-0.697369	0.0920439	0.177827	0.287065	0.0657301	-0.0172291	0.0537171	-0.0587149	0.716288	0.117654	0.646391	-0.460184	0.295579	-0.196317	0.0729098	0.034668	0.108324	-1.37602	0.421445	-1.50187	-0.854708	-0.545408	-0.965041	-1.04454	-0.574601	0.0418706	0.293746	-0.754433	-1.02335	-0.318529	0.122405	0.33021	0.0997968	0.554653	-0.0577025	0.456725	0	-0.0467315	0.522938	0.401304	0.232251	0.380466	-0.140836	0.50558	0.722865
ALPL	2.00136	0.352585	-0.0155487	0.686701	-0.488783	-0.0815406	0.195498	-1.05993	-0.859417	-0.850459	1.92268	0.42973	0.626826	0.0155487	0.259494	0.343654	-0.482063	1.01024	0.748454	0.288092	0	-0.51662	-0.348597	0.388861	-0.138317	0.0607548	0.192084	0.966055	0.757769	-0.550785	-1.02569	-1.02022	-0.256074	-0.296016	0.891315	0.574288	0.569297	0.522433	-0.622608	-0.0948243	2.76312	0.701404	-0.617907	0.105416	0.310629	0.301579	1.83456	0.385758	0.695327
ALPP	-1.18252	0.278976	-0.513875	0.255247	-0.225794	0.889039	0.251924	-0.0124288	-0.483562	-0.130671	-0.3143	-0.554197	-0.470321	0.422868	-0.100928	-0.221581	0.143097	-0.0252237	0.0124288	0.631663	-1.29275	-0.0276361	-0.781468	0.0358729	0.422322	0.13534	0.288304	-0.136164	0.84126	-1.03962	-1.19763	0.236721	-0.21901	0.0886064	-0.271486	0	-0.258523	0.169199	0.421164	-0.516225	-0.81181	0.155043	-0.715836	-0.114159	-0.847665	0.0139632	-0.722731	0.0140948	0.590699
ALPPL2	0.14873	-0.766152	0.331688	-0.940502	-0.911031	0.0331388	0.640583	0.227323	-0.167178	0.00558281	-0.147924	0.0553398	0.380757	0.267337	0.507004	-0.00558281	0.408541	0.249439	0.46304	-0.0671949	0.12287	-0.819683	0.360717	-0.554698	-0.477148	-0.460231	-0.587395	-1.0412	-0.556671	0.427172	0.373482	-0.701372	-1.12387	-0.189204	0.163496	0.273755	0.187364	0.801899	0.0940681	0.425471	-0.246203	0	0.478137	0.336709	0.0887585	0.242872	-0.100443	0.749864	1.06801
ALS2	0.0187283	0.957672	-0.111922	0.981333	0.40099	-0.120573	-0.0762038	-0.312225	0.272153	0.0457635	-0.242848	0.1035	-0.845805	-0.326621	-0.51327	0.374133	-0.176978	-0.357856	-0.242105	-0.0910959	-0.0381432	0.520468	-0.302531	0.736517	0.374028	0.385707	0.965255	0.696063	0.517916	-0.130539	0.335679	0.447817	1.07767	0	-0.0596056	-0.338765	-0.0160785	-0.613756	0.112217	-0.716449	0.175844	-0.356891	-0.69457	-0.642849	-0.536295	-0.547753	-0.56033	-0.181949	-0.66593
ALS2CL	0.399887	-0.790664	0.331927	-1.04836	-1.19197	0.270192	0.139772	0.121475	-0.0154392	-0.133925	-0.0321373	-0.202072	0.397877	0.172351	0.29701	-0.0660094	0.151234	-0.0589024	0.225627	0.201215	0.406758	-0.938786	0.473494	-0.926632	-0.412617	-0.628551	-0.841322	-0.79762	-0.401307	0.359283	0.410122	-0.719647	-1.06923	-0.0483315	0.0866256	0.0553761	0.0944455	0.5424	0.129918	0.402325	-0.0586278	0.0472381	0.414154	0.271152	0.0707793	0.272642	-0.170889	0.608636	0.663588
ALS2CR11	0.463491	-0.946769	0.807283	-0.952973	-1.08859	-0.0192311	0.130601	-0.0146	0.112725	-0.0406449	-0.0676591	-0.0844753	0.561582	0.184948	0.347735	-0.0899985	0.13222	0.0521219	0.076102	0.00470281	0.355317	-1.50291	0.545457	-0.981838	-0.619639	-0.64085	-1.02621	-1.07873	-0.488934	0.64906	0.519865	-0.77353	-1.02714	-0.30861	0.161956	0.257472	0.107523	0.484018	-0.033844	0.220655	-0.183521	-0.0748587	0.373773	0.0923882	0	0.275039	-0.327141	0.462485	0.654365
ALS2CR12	0.201173	-1.12383	0.226249	-1.14394	-0.956587	0.0327761	0.145237	0.142899	-0.121379	-0.0892112	0.290704	-0.0502207	0.540412	0.313247	0.29591	-0.117787	0.193256	0.194528	0.194001	-0.0129774	0.166858	-0.707398	0.39946	-1.14338	-0.584022	-0.653242	-1.10179	-0.727167	-0.611886	0.241552	0.312245	-0.463666	-1.10602	-0.168627	0	0.374318	0.155557	0.531933	0.0372639	0.311185	-0.0309615	0.0495553	0.600878	0.171101	0.0896087	0.445384	-0.00582409	0.530293	0.586531
ALX1	0.227039	-1.05439	0.299442	-1.28158	-1.45503	0.0506949	0.0584612	0.232543	0.000951	-0.00135565	0.117808	-0.203128	0.346711	0.0479946	0.434636	-0.182353	0.114091	0.191105	0.151666	-0.0119534	0.181226	-1.09201	0.483412	-1.09034	-0.850906	-0.505901	-1.18359	-1.11996	-0.505038	0.300682	0.261419	-0.967146	-1.39188	-0.177933	0.240963	0.217579	0.136601	0.643825	-0.0326753	0.450022	0.0251226	-0.0740433	0.543194	0.107439	0.0252032	0.652288	-0.0922136	0.738059	0.72712
ALX3	0.361526	-1.04606	0.357592	-1.09552	-1.09738	0.161082	-0.00137198	0.149672	-0.122904	0.0880276	-0.0245935	-0.205215	0.531469	0.016251	0.445597	-0.0607477	0.237568	-0.00878441	0.0947193	-0.00489199	0.369529	-0.866733	0.514723	-0.941256	-0.75128	-0.573491	-0.511227	-0.962013	-0.274976	0.344731	0.46518	-0.738038	-0.931569	-0.162631	0.0779061	0.226294	0.274164	0.688217	-0.0188632	0.416437	-0.221808	0.0929794	0.581613	0.175533	0.134608	0.403993	-0.19494	0.561655	0.647509
ALX4	0.335626	-1.07882	0.413146	-1.25522	-1.25947	0.107338	0.244549	0.295125	-0.0024786	0.0024786	-0.0946097	-0.138834	0.571923	0.0314598	0.215575	-0.340651	0.490924	0.110642	0.209853	0.00570154	0.503334	-0.997316	0.666919	-0.910674	-0.615706	-0.460343	-0.714501	-1.09103	-0.368873	0.651389	0.525349	-0.623649	-0.723841	-0.206739	0.178816	0.240344	0.33994	0.684486	-0.0429664	0.46669	-0.219835	0.0565853	0.463022	0.357029	0.301416	0.464652	-0.265188	0.665124	0.914569
ALYREF	0.283854	-0.263643	0.439894	-0.419405	-0.532603	0.0329175	-0.0484982	0.093792	-0.0112107	-0.171797	0.149389	-0.22118	0.501189	0.0196011	0.36155	-0.0659943	0.211323	0.0959485	0.0984056	0.0999236	0.173231	-0.648882	0.490085	-0.531288	-0.107303	-0.108259	-0.478973	-0.589724	-0.330912	0.295485	0.203347	-0.499207	-0.520584	-0.458768	0.00792432	-0.00652075	0.183137	0.478769	-0.0965252	0.189939	-0.123552	0.180095	0.312919	-0.00219917	-0.0964425	0.328707	-0.250866	0.393329	0.609028
AMACR	0.515837	-0.376837	0.449924	-0.577878	-0.420423	0.0857279	0.116714	0.156228	-0.133015	-0.0501888	0.0917386	-0.0114809	0.354935	-0.0213867	0.25416	0.04452	0.212538	-0.00742364	0.173841	-0.0441992	0.400723	-0.660634	0.455825	-0.68264	-0.372759	-0.106587	-0.665491	-0.470531	-0.431523	0.361721	0.471042	-0.349434	-0.428588	-0.351577	0.0977977	0.221868	0.118914	0.292363	-0.0810536	0.103478	-0.0106904	-0.0911234	0.331621	0.0369298	0.130257	0.249005	-0.0132432	0.312106	0.417444
AMBN	0.393119	-1.04143	0.500345	-1.05216	-1.32293	0.142285	0.199682	0.137306	-0.166771	-0.0948311	-0.00784183	-0.279362	0.49027	0.25829	0.368645	-0.150059	0.292837	0.221298	0.146892	0.129128	0.286185	-1.31038	0.542873	-1.377	-0.728305	-0.591902	-0.991565	-1.15265	-0.4578	0.402667	0.383188	-0.777659	-1.24525	-0.312555	0.129512	0.201612	0.202787	0.500104	0.0188642	0.331749	-0.107433	0.0616363	0.385971	0.10012	0.12541	0.33104	-0.0717107	0.480767	0.753719
AMBP	0.548514	-0.359189	0.899901	-0.777268	-0.609301	0.0476198	0.119355	0.121355	-0.0535903	-0.0448194	-0.0143137	-0.0635519	0.440243	0.0800042	0.446218	-0.306391	0.00633431	0.169281	-0.00633431	-0.133039	0.331287	-0.617086	0.625686	-0.930377	-0.257443	-0.265654	-0.862127	-0.724523	-0.106457	0.606737	0.412186	-0.431769	-0.803183	-0.42568	0.0283895	0.217688	0.287107	0.43672	-0.106294	0.233079	-0.270687	0.195191	0.295631	0.118655	-0.0108099	0.493093	-0.293426	0.24972	0.750812
AMBRA1	0.0192688	-0.702869	0.283753	-1.30137	-1.04599	0.167877	-0.043916	0.0766017	0.0748284	-0.167198	0.00967097	-0.064163	0.427861	-0.00967097	0.281511	0.141217	0.303391	0.411236	0.146098	-0.0612109	0.235354	-0.275839	0.255519	-0.266723	-0.825423	-0.602102	-0.905002	-0.943106	-0.602537	0.333791	0.231175	-0.639218	-1.16701	-0.112244	0.0742888	0.158129	-0.0815301	0.570715	0.0760999	0.335217	-0.087656	0.167772	0.298925	0.426358	0.337405	0.186017	0	0.31499	0.45382
AMD1	0.00918817	-0.00918817	0.0171523	-0.11726	0.0728211	-0.285541	-0.209366	-0.0893698	-0.191912	-0.190921	0.0877986	0.257973	-0.143335	-0.178515	-0.226797	0.349895	-0.0442543	0.396082	0.145372	0.183182	0.464504	-0.370427	0.205373	-0.256501	-0.384634	-0.515221	-0.666318	0.357901	-0.66007	-0.272522	-0.227108	0.199153	-0.166924	-0.301495	0.0564933	-0.169343	0.674912	-0.0575175	0.118635	0	0.494321	0.383955	0.149389	0.0950513	0.331871	0.2979	-0.0508747	-0.0378251	-0.00484467
AMDHD1	0.0218077	0.0611768	0.299129	-0.636961	-0.808064	0.121675	-0.0218077	0.0799928	-0.294739	-0.325364	-0.323888	-0.203201	0.381239	0.0534825	0.209335	-0.335523	-0.0649524	0.0683856	0.0312734	-0.159823	0.225415	-0.612197	0.435838	0.0866776	-0.218841	0.143606	-0.17085	-0.824877	-0.324787	0.429827	0.614491	-0.104282	-0.445217	0.00847721	-0.00347996	-0.0130076	0	0.340645	-0.157154	0.223096	-0.150772	-0.235193	0.309658	0.224727	-0.224196	0.157424	-0.199377	0.229048	0.386107
AMDHD2	0.774137	-0.205062	0.212043	-0.57286	-0.400951	0.48843	0.178191	0.101782	-0.113281	-0.000308	-0.0310483	-0.158215	0.772802	0.346616	0.679542	-0.478062	0.000308	-0.316563	-0.199793	-0.323709	0.179996	-0.240608	0.315302	-0.610251	-0.494786	0.314395	-0.110825	-0.814302	0.213922	0.337417	0.645581	-0.538059	-0.639258	0	0.228605	0.0112438	-0.0126247	-0.0670662	-0.554713	0.303283	0.0833607	-0.109151	0.105384	0.297524	-0.106049	-0.0205679	-0.1213	-0.50203	0.120433
AMELX	0.283387	-1.06697	0.299823	-1.30194	-1.55949	0.0413196	0.233147	0.0444453	-0.275698	-0.136999	-0.168156	0.110203	0.805466	0.099045	0.3389	0.112741	0.372543	0.287163	0.240727	-0.0421898	0.13902	-1.39097	0.243775	-1.31744	-0.729178	-0.763744	-1.20454	-1.28304	-0.447284	0.288822	0.196901	-1.18967	-1.47071	-0.242448	0.252601	0.0736036	0.208913	0.652863	-0.220402	0.438063	-0.219662	0.257426	0.5534	0.174084	0.131615	0.572261	-0.35519	0.418597	0.76786
AMELY	0.482576	-0.538091	0.558089	-1.21377	-0.980613	0.160399	0.109965	0.311235	-0.140195	-0.0258803	0.0632982	-0.258779	0.645344	0.174587	0.404455	-0.116688	0.0258803	0.260588	0.0469341	0.137508	0.516335	-1.49415	0.432319	-1.02441	-0.678119	-0.435108	-1.05061	-0.986233	-0.591508	0.692248	0.459	-0.647585	-1.10485	-0.273908	0.106283	0.186146	0.0967341	0.693871	-0.122032	0.396865	-0.0701017	0.458621	0.579661	0.264953	0	0.535885	0.116706	0.473575	0.6805
AMER1	-0.124467	0.118523	0.0114865	-0.225545	-0.0652304	-0.163207	0.0502372	0.352623	-0.10415	-0.428968	-0.366037	-0.27236	-0.445581	0.17075	-0.336204	0.154878	0.201137	-0.549324	0.204698	-0.352921	0.346389	-0.328923	0.256068	-0.172182	-0.25223	-0.177348	0.0995488	-0.270752	0.06953	0.277477	0.366646	0.28862	-0.113751	0.0582337	-0.0866008	0.166117	-0.0303502	-0.0400448	-0.0683041	-0.0834422	-0.454612	-0.233541	-0.086473	-0.0203452	0.149792	-0.196511	-0.345535	-0.0716057	-0.121222
AMER2	0.394645	-0.92968	0.492193	-1.08616	-0.952082	0.169553	0.0371866	0.298697	-0.106979	-0.0279679	-0.0671221	-0.206525	0.538182	0.12019	0.527866	0.00510597	0.263566	0.11338	0.0878553	0.173571	0.234688	-1.09792	0.398121	-0.868895	-0.677387	-0.385249	-0.774681	-0.824666	-0.342844	0.426462	0.474342	-0.747233	-0.702844	-0.171511	0.181956	0.260778	0.139817	0.623302	-0.0693671	0.42532	-0.152194	0.054086	0.502707	0.0659103	0.1263	0.378702	-0.114047	0.457541	0.746404
AMER3	0.278938	-0.942568	0.485172	-1.27164	-1.3085	0.0255642	0.18399	0.268267	-0.11332	0.121234	0.158227	-0.083472	0.590131	0.120425	0.332567	-0.0449257	0.248323	0.215621	0.171421	0.100162	0.231224	-1.20956	0.531554	-1.35948	-0.786639	-0.562133	-0.799043	-0.797006	-0.269339	0.544188	0.546647	-0.787068	-1.10828	-0.179986	0.154426	0.250514	0.302142	0.70262	0.0120754	0.404532	-0.102936	0.22735	0.337257	0.191572	0.2485	0.462508	0.0302961	0.493821	0.627117
AMFR	0.0852613	0.359526	0.192205	0.437319	0.270855	0.109324	-1.1141	-0.440799	-0.0310926	-1.32201	-0.102033	-1.3452	-0.543922	-0.205566	-0.622867	-0.522318	0.0109406	-0.0688503	-0.325217	0.0289352	-0.28067	0.0383503	-0.0996275	0.261853	-0.133537	-0.0613766	-0.287415	-0.0330455	-0.445193	0.223262	0.145116	0.314798	0.113079	-0.0804543	-0.571718	-0.123923	-0.318274	-0.560876	0.16099	-0.126561	-0.183903	0.159455	-0.867445	-0.478768	-0.0127819	0.105195	-0.394554	-0.353656	-0.690675
AMH	0.483485	-0.787122	0.532542	-0.776494	-0.990784	0.0305245	-0.0440471	0.0578563	-0.148413	-0.032294	-0.251062	-0.357246	0.592642	0.149041	0.443468	0.0327585	0.170063	0.0353434	0.120362	-0.0277054	0.300152	-1.26245	0.598028	-1.17655	-0.409997	-0.616408	-0.460694	-0.682281	-0.144751	0.527616	0.510204	-0.75681	-0.944033	0	0.129067	0.444029	0.327504	0.613994	-0.138338	0.638436	-0.441485	-0.0368261	0.42389	0.324524	0.232839	0.406775	-0.128858	0.543369	0.802526
AMHR2	0.501848	-0.978565	0.512962	-0.570905	-1.13299	0.124135	0.27278	-0.00179243	-0.413903	-0.181724	-0.0664401	-0.164919	0.373471	0.233571	0.293797	-0.209164	0.167818	0.0610585	-0.103897	0.0415707	0.622645	-1.09066	0.635773	-1.16294	-0.52515	-0.692827	-0.89544	-0.843702	-0.324027	0.624502	0.590313	-0.634255	-0.821664	-0.193378	-0.057231	0.269041	0.218665	0.514797	-0.0501394	0.301278	-0.335386	-0.0569572	0.319522	0.0325346	0	0.190131	0.0649099	0.489713	0.748789
AMIGO1	0.0991654	-1.08826	0.237337	-0.633955	-0.969934	0.0341783	0.0222654	-0.181093	-0.104392	0.0740423	-0.268519	0.00805807	0.328851	0.066257	0.165246	0.304232	0.256089	0.157257	0.263552	-0.00805807	0.238011	-0.840168	0.285828	-0.738179	-0.399059	-0.517457	-0.588034	-0.799169	-0.246518	0.302174	0.102801	-0.539219	-0.86992	-0.232407	-0.123569	0.128896	0.229232	0.457499	-0.130507	0.198778	0.0465703	0	0.522694	0.145789	0.120809	0.392589	-0.207152	0.56544	0.444859
AMIGO2	0.21262	-0.504365	0.547924	-0.583202	-0.82438	0.320165	0.0860944	0.139763	-0.00978899	0.10248	-0.0260406	0.00978899	0.492658	0.42316	0.425133	-0.0989585	0.197018	0.0865784	0.0943551	-0.0142279	0.304405	-0.530201	0.511335	-1.20193	-0.551619	-0.216771	-0.649853	-0.576072	-0.134585	0.552267	0.346954	-0.184851	-0.896092	-0.0539989	0.0795493	0.328157	0.307968	0.439739	0.221803	0.359981	-0.0864968	0.367547	0.319703	0.110227	0.0755119	0.283781	-0.076201	0.450052	0.653222
AMIGO3	0.653114	-0.741762	0.352259	-1.05195	-0.567982	0.142734	0.222543	0.19821	-0.0997775	-0.191095	-0.166911	-0.345505	0.628098	0.101324	0.399254	0.141427	0.41466	0.066293	0.299056	0.0672357	0.297361	-0.88895	0.460999	-0.982955	-0.525781	-0.61301	-0.341441	-0.700246	-0.123168	0.476103	0.529959	-0.775282	-0.775125	-0.34019	0.223653	0.20053	0.190042	0.653136	-0.0679784	0.425701	-0.0519323	0.300828	0.41755	0.243646	0.109148	0.440507	-0.0729079	0.327897	0.610089
AMMECR1	0.00604272	-0.554812	0.13213	-0.549795	-0.868415	0.116143	0.175316	0.129695	-0.0779243	-0.014653	0.497205	0.109991	0.28988	0.508456	0.20324	-0.0272804	0.113771	0.293998	0.295755	0.156834	0.0761277	-0.408765	0.223241	-0.34495	-0.0742284	-0.304439	-0.483224	-0.597469	-0.0622951	0.157458	0.227934	-0.533286	-0.504759	-0.0239156	0.396111	0.276047	0.0497373	0.346043	-0.0485065	0.211515	0.197567	0.0542781	0.307689	0.111183	0.0536791	0.0292066	-0.00833845	0.36894	0.368151
AMMECR1L	-0.792377	0.60687	-0.530506	0.945375	0.841459	-0.0771906	-0.152779	-0.284876	0.235197	0.0801938	-0.299105	-0.0792673	-0.584546	0.00635934	-0.313188	0.145716	-0.397078	-0.181001	-0.0218184	-0.0683086	-0.950578	0.10589	-0.563826	0.525812	0.431283	0.594556	0.449664	0.386456	0.319997	-0.642279	-0.626798	0.716148	0.516538	0.166739	-0.170196	-0.130436	0.169215	-0.144701	0.100823	-0.962233	-0.0455313	-0.000698	-0.451222	-0.655093	-0.26913	-0.0827689	-0.28922	-0.11313	-0.463113
AMN	0.296759	-0.910924	0.371559	-1.25484	-1.34198	0.197965	0.243255	-0.0163434	-0.134944	0.000247	0.270741	0.0553629	0.70899	0.145983	0.365908	-0.215787	0.266798	0.163103	0.340595	-0.000247	0.255828	-0.881018	0.230952	-1.34782	-0.612869	-0.754024	-1.19393	-1.23147	-0.669567	0.404233	0.330322	-0.758701	-1.25389	-0.380797	0.108551	0.145187	0.305186	0.481573	-0.271984	0.517603	-0.320467	0.0682626	0.342814	0.231846	0.147695	0.451893	0	0.5607	0.629226
AMOT	0.00896764	-0.465409	-0.196466	-0.0350564	0.181359	0.0196722	0.405648	0.249117	0.477208	0.271716	-0.561387	-0.176389	-0.236614	-0.238267	-0.468543	0.976018	0.692787	-0.201312	0.371407	0.113871	0.0669498	0.0690203	0.105552	0.478579	-0.0226069	-0.255321	0.121136	0.293773	0	0.142953	-0.0680962	-0.105722	0.593554	0.208549	0.277128	-0.0313883	0.31005	-0.0225658	0.369994	-0.203283	-0.0514984	-0.184035	-0.201107	-0.231602	0.192217	-0.226019	-0.351024	0.289067	-0.134725
AMOTL1	0.212018	-1.07112	0.350402	-1.53593	-1.26261	0.282475	-0.0435822	0.276153	0.0136921	-0.080138	-0.0748618	0.0125191	0.350208	0.177169	0.3066	0.0205333	0.295291	0.55756	0.197632	0.21879	0.309366	-1.61218	0.379272	-1.31627	-0.593285	-0.641099	-0.98372	-1.12725	-0.413802	0.273363	0.45803	-0.685288	-1.33554	-0.351535	0.0886283	0.158416	0.521742	0.569916	0	0.293051	-0.158142	0.170815	0.095417	0.183146	0.208619	0.34614	0.149756	0.119443	0.738977
AMOTL2	-0.558859	-1.27543	-0.171962	-1.37039	-1.48123	0.300472	0.153534	-0.0048368	-0.137648	0.289339	0.0249546	0.0496938	0.376049	0.163234	-0.0352032	0.141214	0.246333	0.50689	0.00301671	0.389584	-0.568424	-1.81303	-0.232066	-1.58473	-1.11465	-0.590254	-1.50218	-1.35511	-0.912932	-0.142835	-0.313685	-1.12127	-1.44522	0.066246	0.310398	0.797987	0.230551	0.567892	0	0.376375	0.123845	0.350882	0.205641	0.434597	-0.0532022	0.373677	0.0898747	0.26788	0.588343
AMPD1	0.0867267	0.244514	1.0277	1.08327	1.10825	0.997719	0.119556	-0.429198	-0.209765	-0.130401	0.0865688	0.263328	0.0030365	0.354897	-0.141775	-0.662862	-0.0030365	0.326705	-0.295123	1.72651	0.320355	0.0819201	-0.36106	1.15221	0.795404	1.50288	0.743817	0.175821	-0.380347	0.0715113	0	0.931669	0.708526	0.211828	-0.629112	0.239078	-0.796223	0.20853	-0.0576506	0.353569	-1.01732	-0.354428	0.151949	0.835266	0.701074	-0.0766807	0.999721	-0.416767	-0.211727
AMPD2	0.556453	-0.558559	0.647531	-1.01839	-0.927521	0.0805761	0.147489	0.113625	-0.140029	-0.029062	-0.0335128	-0.296527	0.620345	0.0950247	0.435215	-0.152183	0.183558	0.0708655	-0.00986926	-0.0309606	0.438523	-0.557041	0.634182	-0.747439	-0.584818	-0.242876	-0.457119	-0.633074	-0.349683	0.538103	0.600481	-0.563957	-0.900771	-0.303792	-0.0258973	0.172924	0.110037	0.608078	-0.256076	0.272068	-0.288898	0.0508389	0.457137	0.0322434	-0.0275768	0.322759	-0.104216	0.540897	0.740037
AMPD3	0.334772	-0.498699	0.446362	-0.780662	-1.17941	0.0841374	0.17786	0.0322331	-0.0929642	0.0194348	0.0869626	-0.127406	0.439991	0.127314	0.365992	-0.164279	0.139415	-0.000529646	0.0544345	-0.023622	0.349344	-1.10501	0.523471	-0.837808	-0.635022	-0.350076	-0.764077	-0.845273	-0.314482	0.425724	0.490548	-0.648507	-0.789948	-0.1613	0.0732573	0.155717	0.197806	0.548063	0.0301911	0.264424	-0.234186	0.0335897	0.474835	0.0843018	0.0757821	0.415056	-0.0782681	0.502423	0.846252
AMPH	0.528485	-0.0909698	0.212436	-0.453657	-0.140047	-0.0318611	0.262667	-0.0176556	-0.16787	-0.180301	-0.192986	-0.305313	0.168434	0.0269871	0.160634	0.275016	0.287467	-0.245898	-0.0198629	-0.0726657	0.334002	0.126335	0.369295	-0.159535	-0.374264	-0.422713	-0.203476	0.043129	0.0446281	0.307102	0.426246	-0.345022	-0.425284	-0.260199	0.049077	-0.269074	-0.0459714	0.295889	-0.0241852	-0.0371766	-0.193575	-0.187562	0.192296	-0.123243	-0.143978	-0.0759251	-0.254451	0.252067	0.359739
AMT	-0.835675	0.355209	-0.184449	0.583084	0.43069	0.55844	0.286211	-0.0512047	0.507323	0.611714	-0.593018	-0.323865	-1.02077	0.273133	-0.23617	0.00362015	-0.167933	-0.253926	0.0353222	0.148086	-0.295817	-0.099484	-0.610943	0.375906	0.527425	0.327581	0.128088	0.421648	-1.31872	-0.637627	-0.262794	0.918547	0.483061	0.901056	0.0377259	0.320465	-0.152799	0.243215	0.248348	-0.58091	-0.751153	-0.273294	-0.366358	-0.114143	-0.208825	-0.355453	-0.239047	0.146183	0.170922
AMTN	0.4379	-1.08193	0.426362	-0.911408	-1.2168	-0.00132847	0.236072	0.0610609	-0.0703626	-0.0825748	-0.203518	-0.250669	0.569061	0.0367131	0.0763502	-0.367258	0.195297	0.177569	0.0313363	0.0398693	0.343249	-1.35845	0.513139	-1.25941	-0.862179	-0.6091	-1.11194	-1.14614	-0.320238	0.447174	0.381263	-0.723096	-1.00581	-0.361947	0.0589724	0.106721	0.113336	0.504505	-0.127349	0.536811	-0.273917	0.0733566	0.364973	0.0803552	-0.0584064	0.362674	-0.177212	0.5124	0.827275
AMY1A	0.0890968	-0.402405	0.0165794	-0.663851	-0.77833	-0.062386	0.0363049	0.153338	-0.364204	-0.310564	-0.276177	-0.231424	-0.077858	-0.219879	-0.256404	-0.095264	-0.0679468	0.101754	0.0775537	0.0843395	-0.0757521	-0.726072	0.115567	-0.804322	-0.529802	-0.102595	-0.363275	-0.638589	-0.00285737	0.00289663	0.144793	-0.274458	0.180631	-0.179995	-0.0607071	-0.0474409	-0.0389371	0.167757	-0.107656	-0.239456	-0.271623	-0.377333	-0.100251	-0.297496	-0.122991	-0.0478603	-0.317433	0.779294	0.148026
AMY1B	0.254799	-0.0417798	0.0835471	-0.295164	-0.602044	0.132206	0.146381	0.068323	-0.21238	-0.103442	-0.0682785	-0.160391	0.127964	-0.0846634	0.167528	0.0885485	0.100798	0.159562	0.179722	0.0237816	0.0390662	-0.116873	0.282988	0.115825	-0.119161	0.0282358	-0.113174	-0.175187	-0.231428	0.421703	0.247165	-0.065369	0.393775	-0.0848004	-0.0612837	0.0702718	0.0132502	0.37805	-0.100029	-0.0973778	-0.21538	-0.0569938	0.31788	0.0803868	0.134758	0.0345764	0.16906	0.140112	0.155588
AMY1C	-0.504273	1.25381	-0.851053	0.988355	0.786333	0.0298572	0.168214	-0.274931	-0.390765	0.10018	-0.10397	-0.117171	-1.52087	-0.713902	-1.07263	0.272466	-0.58724	-0.420905	0.24754	0.203218	-0.364088	0.726673	-0.863422	1.15403	1.50801	0.971049	1.29025	1.0855	1.91277	-0.629322	-0.0375056	1.4868	-0.705717	0.433225	0	-0.052752	0.0134549	-1.1664	0.174515	-0.669528	0.372232	0.15196	-0.461799	-0.73814	-0.30676	-0.646958	-0.442462	-0.745298	-1.35819
AMY2A	0.0805046	-0.547509	0.229797	-0.368818	-0.719605	0.217883	0.298393	0.114631	-0.00473279	-0.0375801	0.0935958	-0.0871	0.263462	0.193473	0.243648	0.0921183	0.305802	0.119276	0.0433293	0.134436	-0.00266898	-0.570602	0.311138	-0.505117	-0.163997	-0.14008	-0.504192	-0.476547	-0.366356	0.199424	0.250102	-0.366647	-0.43881	0.197518	0.0422242	0.345121	0.165254	0.586919	0.0318216	0.118503	-0.15022	0.168727	0.123495	0.039341	0.126757	0.224285	-0.00496972	0.420024	0.479986
AMY2B	-0.118523	-0.209201	0.0721718	-0.0982364	-0.607567	0.297838	0.0764853	0.324841	0.190134	0.249272	-0.0327822	-0.105187	0.163004	0.389013	0.279612	0.355907	0.227079	0.105877	0.0345789	0.237914	-0.159757	-0.0214298	-0.0155644	0.328959	0.546865	0.16005	-0.1625	-0.0174093	-0.498175	-0.0734551	-0.0665503	0.0277114	0.0792692	0.493937	0.0276775	0.350189	0.0472276	0.462437	0.0476453	0.0632033	-0.119025	0.141918	0.114405	0.262415	0.0692809	0.0979912	0.214835	0.312617	0.337783
AMZ1	0.198042	-0.759514	0.376104	-0.922232	-1.00751	0.104225	0.183951	0.0812756	-0.169434	0.0644807	0.156235	-0.032782	0.623252	0.0233134	0.509735	-0.2111	0.208669	0.182032	0.177969	-0.00073278	0.256537	-1.05692	0.515928	-1.21861	-0.646235	-0.530474	-0.840619	-0.891599	-0.278567	0.48168	0.37978	-0.854991	-0.934904	-0.312418	0.117951	0.0803633	0.145339	0.539363	0	0.393445	-0.29653	0.0591233	0.486787	0.102695	0.0155785	0.444692	-0.123843	0.472178	0.495585
AMZ2	0.285962	0.0947135	0.419104	0.0512432	0.0952743	0.0560468	-0.152195	-0.145682	0.0173131	0.134529	0.13549	0.0845166	-0.26804	-0.319463	0.153462	-0.213252	-0.077712	0.159524	-0.0111099	-0.0390524	0.384548	-0.361447	0.040241	-0.106874	0.239019	0.29672	-0.0185595	0.0130823	0.0681822	0.219002	0.116434	-0.142642	-0.013993	-0.12184	-0.0942757	0.145566	-0.253299	-0.471891	-0.106031	-0.339777	-0.175112	0.0988677	-0.0794578	0.0455592	0.145328	-0.296018	0.154924	-0.398009	-0.713613
ANAPC1	0.06464	0.249685	0.00886201	0.372097	0.239127	-0.0231438	-0.108188	-0.278127	0.0849891	-0.0161102	0.213657	0.204599	-0.342117	-0.0500605	-0.190915	-0.0460019	0.0388849	0.127419	-0.0199502	0.0886865	-0.0853987	-0.319317	-0.0640111	0.29492	0.58691	0.423647	0.0918112	0.238209	-0.0807455	-0.00955344	0.108307	0.123295	0.345811	0.0684395	0.127863	0.213805	-0.22365	-0.409755	0.051496	-0.238084	0.249516	0.0683885	-0.168659	-0.124665	0.0744483	-0.170036	0.123253	-0.298594	-0.267502
ANAPC10	0.00946546	0.174348	-0.137137	0.539923	0.648665	-0.235518	-0.444548	-0.286604	-0.0509131	0.00669694	-0.00669694	-0.11866	-0.782287	-0.442751	-0.507007	-0.170558	-0.20618	-0.307543	-0.219507	-0.426771	0.107531	0.781702	-0.0514832	0.841172	0.347723	0.528983	0.301348	0.450679	0.878815	-0.346406	-0.12143	0.0560966	0.768656	-0.404508	-0.35539	-0.431719	-0.567224	-0.651389	-0.24819	-0.660173	-0.228995	-0.571399	-0.332951	-0.546282	-0.418321	-0.818687	-0.250864	-0.416334	-0.868087
ANAPC11	0.0401112	-0.358957	0.076129	-0.822399	-0.640174	-0.117977	-0.0367818	-0.0494587	-0.154124	-0.0866084	-0.15014	-0.245835	0.167309	0.0560369	0.176638	-0.275186	0.0616585	-0.113696	0.0332943	-0.185057	0.208968	-0.857466	0.0758144	-0.657619	-0.450266	-0.174056	-0.355166	-0.38097	0.0736065	0.216268	0.0299809	-0.384944	-0.749175	-0.369299	0.111109	0.0485394	0.00215445	0.0555763	-0.203002	0.0882172	-0.119425	0.0105134	0.0109562	-0.0598404	-0.0456186	0.096237	-0.193648	0.075048	0.03267
ANAPC13	-0.777884	0.831745	-0.982539	0.772603	0.751954	-0.349303	-0.365038	-0.492025	0.140264	0.125047	-0.228684	-0.0600276	-2.06653	-0.364815	-0.575001	0.264551	-0.0762215	-0.602391	-0.355501	-0.402686	-0.00970745	0.522822	-0.70099	0.88497	0.539922	0.606156	0.763853	0.870226	1.16194	-0.258172	-0.143408	0.731522	1.04353	0.159445	-0.179008	-0.403939	-0.450681	-1.42258	-0.405829	-1.57105	0.493185	-0.640082	-0.735902	-0.729449	-0.110062	-1.699	-0.0372491	-0.89364	-2.39936
ANAPC15	-0.116967	-0.0375607	-0.0466902	-0.133324	0.0037334	-0.0720732	-0.127478	0.392862	0.0746572	0.11473	0.133065	-0.124645	0.529958	0.0271561	0.0819828	-0.316725	-0.0037334	-0.0859382	0.53783	-0.154173	-0.137669	0.0911345	0.0295553	0.0896649	0.115914	0.242336	-0.0535626	-0.353036	0.244334	-0.0674715	0.147656	0.173193	-0.21012	-0.427554	-0.020381	0.00736284	-0.00130129	-0.143084	-0.357072	0.470781	-0.280661	-0.147857	0.00628853	0.398827	-0.0566168	0.122905	0.000675	-0.106513	0.0412989
ANAPC16	-0.858249	0.381699	-0.70763	0.611535	0.688076	-0.366048	-0.418643	0.53231	-0.0220871	-0.105567	-0.0751619	-0.0801911	-1.1562	0.284083	-0.899197	-0.230158	-0.0387173	-0.369484	-0.275187	-0.0493717	-0.268692	1.16276	-0.698355	0.908685	0.592272	0.194909	0.121875	0.129208	1.03094	-0.50751	-0.383856	0.316772	0.762197	0.306851	-0.755348	-0.254387	-0.0338407	-0.895034	0.0438151	-0.982733	-0.709041	-0.625205	-0.694985	-0.570978	-0.85955	-0.984257	-0.357398	-0.540935	-1.10676
ANAPC2	0.301539	-0.968584	0.560859	-0.763078	-1.10364	0.140357	0.269483	0.208052	-0.262487	-0.0646465	0.174344	-0.148257	0.633048	0.31141	0.514349	-0.174269	0.339663	0.258779	0.28778	-0.0847907	0.301823	-0.817599	0.439157	-0.886712	-0.601166	-0.80766	-0.941067	-0.865224	-0.48882	0.349042	0.469738	-0.949101	-0.587996	-0.355525	0.0633421	0.222485	0.269947	0.437777	-0.221001	0.570825	-0.133444	0.225412	0.420336	0.436518	0.244644	0.456429	0.0978997	0.411833	0.702534
ANAPC4	-0.376529	0.92137	-0.264575	1.12346	0.654198	-0.155718	-0.0825667	-0.312386	-0.0209799	0.442522	0.0209799	-0.142462	-1.52558	0.232187	-0.194784	-0.346823	-0.581092	-0.322209	-0.336215	-0.0629244	0.227714	0.272664	-0.418064	0.507607	0.829301	0.789489	0.754629	0.98773	0.683095	-0.731016	-0.349147	0.617731	0.382397	0.486052	-0.128181	-0.0283041	-0.62468	-0.729924	-0.16561	-0.963471	-0.103538	-0.402528	-0.406944	-0.0523734	-0.206803	-0.712511	-0.150019	-0.565033	-1.10646
ANAPC5	-0.146211	0.422533	0.107033	0.632585	0.447426	-0.0999529	-0.129565	-0.230976	-0.101745	0.0526707	0.0167053	-0.147544	-1.06289	0.140749	-0.168246	-0.531463	-0.948812	-0.401612	-0.518852	-0.217427	0.150162	0.443118	-0.614497	0.579422	0.682992	0.858475	0.705754	0.3652	0.324773	-0.440379	-0.218165	0.232019	0.435132	0.0970492	-0.23673	-0.0335093	-0.63958	-1.43672	-0.315936	-0.268515	-0.26039	-0.496245	-0.549604	0.196119	-0.213174	-0.561876	0	-0.866462	-1.08648
ANAPC7	0.433599	0.407528	0.493903	0.00449491	-0.0216348	0.118588	0.0879433	0.0173609	-0.0600836	0.0423462	0.1227	-0.327321	0.294927	-0.147417	0.0669987	-0.144274	0.0773857	-0.0873234	0.178157	-0.0683491	0.438728	0.24664	0.61285	-0.0315213	0.0663915	0.291397	-0.144445	0.0522914	-0.467721	0.331779	0.446788	-0.09939	-0.141992	-0.363567	-0.136912	0.133813	-0.0916023	0.327433	-0.13007	0.0263796	0.177235	-0.0205903	0.293235	0.284665	-0.0897198	0.173557	-0.0279527	0.122353	0.478197
ANG	0.615076	0.205361	-0.111398	0.0675634	0.568539	-0.2933	0.127764	-0.11854	-0.0334688	-0.0769924	-0.982131	-0.0989095	-0.720028	-0.506418	-0.142462	-0.123032	0.121986	-0.726464	-0.31317	-0.0374047	1.31801	-0.132655	0.200483	0.0336382	-0.599531	0.305285	0.458986	0.403136	-0.216726	0.374726	0.593999	0.662884	0.464516	-0.283319	-0.299843	-0.654518	-0.00146198	-0.887948	-0.0463521	-0.0274909	-0.333335	-0.287066	-0.505308	-0.578168	-0.000647784	-0.540826	-0.0364735	-0.458695	-0.985738
ANGEL1	0.0379674	0.235556	0.0525138	-0.0983508	-0.579159	0.0279262	-0.0153353	-0.236811	0.0416558	0.141172	0.0153353	0.137489	-0.271107	0.06234	0.10965	-0.140557	-0.391629	-0.461873	-0.326862	-0.404221	-0.152	0.328154	0.0476055	0.459782	0.213674	0.411798	0.562381	-0.0625787	0.199457	0.00158691	-0.221431	-0.131026	0.0594277	-0.122928	0.0844364	0	-0.486287	-0.229497	-0.326958	-0.192164	-0.29545	-0.109848	-0.0887604	-0.150582	-0.301286	-0.119296	-0.107988	-0.0598378	-0.252311
ANGEL2	-0.0840497	0.425756	0.0519056	0.827341	0.362975	-0.327824	-0.0920219	-0.403946	-0.251932	-0.0519056	-0.105278	-0.144981	-1.95392	0.0540094	-1.34464	-0.316592	-0.399585	-0.235719	-0.577897	0.0850692	0.264464	0.397354	-0.109802	0.619719	0.878203	0.542159	0.333669	0.484147	0.503978	0.176	0.0936899	0.497568	0.788473	0.512211	-0.439744	-0.0796375	-0.621439	-1.0056	-0.0837755	-1.63435	-0.388743	-1.2909	-1.05851	-1.05807	-0.38916	-1.5021	-0.400207	-0.447568	-1.5288
ANGPT1	0.547355	0.700825	-0.242403	1.14255	1.15948	0.436508	-0.34317	0.803411	0.157579	0.244223	-0.872984	-0.106525	-0.626437	-0.59882	-0.547513	-0.143986	0.243116	-0.740523	-0.0218694	0.121801	0.318136	1.27821	0.402196	1.1211	0.248734	-0.925368	0.743268	0.763511	-0.0680389	0.910907	0.290526	0.881816	1.62188	-0.496379	-0.532697	-0.594636	-0.0654941	-0.3105	-0.171189	-0.365555	0.0826664	0.0816529	-0.795939	-0.63186	-0.0607557	-0.403742	-0.352896	0.372153	-0.685948
ANGPT2	0.710998	0.00267315	0.0055294	0.520162	0.566737	-0.0247307	0.919583	0.779769	0.738168	-0.166933	-0.641536	0.0645332	-0.867665	-0.540645	-0.263401	-0.359733	-0.21031	-0.252794	-0.642292	-0.530089	0.955303	-0.30624	0.600475	-0.0686951	-0.50415	-0.769236	0.797886	0.754512	-0.0128517	0.935147	0.0764713	0.245513	0	-0.312408	0.20714	-0.770215	0.281507	-0.909191	0.123785	-0.538064	0.428544	0.726138	-0.961241	-0.165638	-0.856223	0.791011	-0.321342	0.208221	-0.763496
ANGPT4	0.608797	-0.654001	0.449011	-1.08378	-1.16382	0.188558	0.0762777	-0.0373216	-0.244066	-0.1819	0.0430217	-0.499609	0.556329	0.23652	0.247821	-0.250336	0.128777	0.13896	0.19461	0.154781	0.676919	-0.827358	0.700419	-0.862409	-0.802852	-0.737245	-0.468008	-1.07618	0.222728	0.798566	0.588428	-0.792206	-1.07801	-0.310953	0.0218248	0.280696	0.0869079	0.606915	-0.157373	0.227867	-0.135144	-0.0234857	0.475382	0.0330291	-0.133588	0.266605	0	0.537924	0.693964
ANGPTL1	0.462891	-1.13347	0.170143	-0.969179	-0.699984	0.155679	-0.0429103	0.214734	0.157847	-0.210981	-0.188511	-0.406111	0.241338	-0.140909	0.0412185	-0.15581	0.382343	0.0214393	0.452843	0.00410008	0.133732	-0.689385	0.414881	-0.658842	-0.793259	-0.658842	-0.634197	-0.393338	-0.140424	0.382332	0.230947	-0.655741	-0.147234	-0.340255	0.102968	-0.0487804	0.194096	0.449325	-0.125076	0.110125	-0.351319	-0.221737	0.379229	0.145705	-0.013201	0.0913076	-0.110137	0.482037	0.408651
ANGPTL2	0.868815	0.657898	-0.774549	0.238134	0.842408	-0.382413	2.24921	-0.84232	0.874897	-0.203331	-0.415117	0.3432	-2.26442	-0.48586	-1.05922	0.635426	0.0667372	-0.221689	0.332395	0.374956	-0.48646	0	-0.0991173	0.268949	-0.541287	0.0697479	0.098031	0.705307	0.845478	0.17875	-0.66204	0.911327	0.943807	-0.244654	2.04608	-0.561381	0.821849	-1.1798	0.832707	-0.374254	0.803186	0.413979	-1.58805	-0.640696	0.00472927	-0.0658741	-0.0959811	0.271211	-1.08947
ANGPTL3	0.18197	-0.761397	0.372051	-1.25637	-1.04625	0.148768	0.185182	0.206732	-0.12724	-0.0708998	0.118348	-0.242035	0.392213	0.272649	0.529411	-0.0545627	0.367291	0.302138	0.27999	0.13871	0.156967	-1.18956	0.466957	-1.07512	-0.887831	-0.606486	-0.87144	-0.860796	-0.324935	0.443569	0.313984	-1.12089	-1.01504	-0.269392	0.208069	0.262528	0.183918	0.672638	-0.0677016	0.421454	-0.195197	0.173919	0.501143	0.300389	0.399365	0.368238	0.00543118	0.652289	0.714688
ANGPTL4	-0.889738	-1.50684	-1.20087	-1.58224	-1.3313	0.0143534	0.0941075	0.515899	1.35707	-0.245224	0.944744	-0.0511258	0.251838	-0.310914	1.23993	1.10983	0.687991	0.385487	-0.284966	0.660894	-1.0706	-0.984034	-0.98271	-1.65751	-1.3823	-1.65099	0.0372906	-1.03167	0.148926	-0.901283	-1.00888	-0.87066	-1.34806	-0.0428398	-0.416796	-0.16296	2.40604	0.760407	0.726303	0.233705	1.37447	2.57327	-0.0260377	0.90369	1.17568	2.75782	0.908869	-0.348278	0.904058
ANGPTL5	0.69527	-0.467822	0.388039	-0.540086	-0.353877	0.0848606	0.428819	0.0645139	-0.309749	-0.371549	-0.109368	-0.00861478	0.284209	0.336723	0.395897	0.00861478	0.545125	0.0986044	0.0679214	-0.047807	0.5391	-1.09048	0.286169	-0.225565	-0.854861	-0.300376	-0.56661	-0.97238	-0.58289	0.495976	1.00236	-0.314302	-0.402918	-0.292041	0	0.135378	0.349442	0.626172	0.270517	0.339189	-0.29116	0.1288	0.280743	-0.209987	0.0560012	0.222967	0.247491	0.476806	0.519638
ANGPTL6	0.361884	-0.771955	0.555692	-0.672464	-1.11372	0.173878	0.265131	-0.0127649	-0.0426588	0.304127	0.453627	-0.0165725	0.567973	0.545495	0.369061	-0.243137	0.64834	0.493523	0.0127649	0.231071	0.582922	-0.968687	0.653728	-0.744514	0.377247	-0.039031	-0.534447	-0.857915	-0.32555	0.574342	0.417736	-0.96151	-1.0837	0.348584	0.327521	0.588945	0	0.784526	-0.0370803	0.358852	-0.304292	0.15427	0.585665	0.979085	-0.127456	0.39015	0.187016	0.584224	0.649245
ANGPTL7	-0.0993144	0.0963891	0.162433	1.96104	0.589929	-0.134975	0.0883858	-0.47117	-0.545664	-0.520428	-0.537363	-0.422725	-0.204746	0.340162	-0.425253	2.76009	1.28845	-0.0799916	-0.722588	0.233274	0.804524	0.483202	0	-0.316832	0.895653	-0.567554	-0.486722	-1.2937	-1.00308	2.54485	-0.108955	1.40178	0.945277	0.961664	-0.585402	0.850235	-0.102103	1.01328	-0.435966	0.643792	-0.194771	0.00765467	1.1138	-0.370644	1.70686	-0.434432	-0.550431	-0.226084	-0.158494
ANGPTL8	0.32651	-0.985899	0.239926	-1.14029	-0.79355	-0.102465	0.510044	0.168239	-0.237792	-0.230085	-0.0253406	-0.263451	0.663275	0.286205	0.522799	-0.193501	0.118922	0.436198	0.139342	-0.109993	0.152191	-0.375751	0.306245	-0.792972	-0.885324	-0.593169	-0.414083	-0.864022	-0.275712	0.433956	0.0221725	-0.284116	-0.904028	-0.0659933	0.141363	0.205698	0.00486374	0.626882	-0.0369205	0.424424	-0.229448	0.182846	0.4304	0.126648	-0.0476928	0.33143	-0.102539	0.318845	0.448772
ANK1	0.473213	-0.615458	0.579641	-0.919337	-0.754525	0.0794071	0.0853471	0.0713435	-0.0552343	-0.10701	0.0088402	-0.269398	0.562844	0.105184	0.362221	-0.0883337	0.119638	0.0327872	-0.110092	0.132083	0.243401	-0.469876	0.532342	-0.337348	-0.561811	-0.212428	-0.831832	-0.954957	-0.321183	0.52135	0.496596	-0.745448	-0.941519	-0.209303	-0.0125592	0.154335	0.203806	0.531779	-0.26243	0.204831	-0.178514	0.0224633	0.370807	0.131908	-0.134755	0.113081	-0.179737	0.418729	0.531072
ANK2	0.216329	-0.444628	0.104357	-0.0578781	-0.516666	0.262447	0.819517	-0.03291	0.300182	-0.185621	0.0494627	0.154152	0.00470054	-0.109902	-0.0275365	0.787088	0.381349	0.0438317	0.754158	0.376428	-0.159847	-0.583319	-0.0306434	-0.212176	-0.355136	-0.424515	-0.533207	-0.344891	-0.310334	-0.0235612	-0.106701	-0.445765	-0.287243	0.0475817	0.586224	0.147568	0.687	0.550632	0.10327	-0.0127542	0.0379348	0.170101	0.212267	0.383783	0.389276	0.0774705	0.231433	0.246841	0.27616
ANK3	0.318668	-0.425245	0.31825	-0.173004	-0.191319	0.158433	0.0989148	0.152547	-0.144573	-0.0157355	0.0314833	-0.241842	0.488844	0.146882	0.459493	0.508135	0.679864	0.342221	0.0557601	-0.0379205	0.0739875	-0.413631	0.372273	-0.549126	-0.258673	-0.451097	-0.368678	-0.526027	-0.338514	0.360689	0.302882	-0.122107	-0.117371	-0.0661915	0.0953906	0.160026	0.126059	0.416689	-0.0901332	0.23183	-0.109969	0.0450594	0.380244	0.151417	0.346606	0.265902	0.00259638	0.287115	0.437125
ANKAR	0.120723	-0.585504	0.473158	-0.33953	-0.644583	-0.0788051	0.118263	0.0465416	-0.23254	0.0735499	0.0187236	-0.109696	0.269856	0.104447	0.152876	-0.122086	0.172806	-0.0693852	0.0487856	0.136362	0.133807	-0.286939	0.278459	-0.636801	-0.202286	-0.481924	-0.53568	-0.51878	-0.301305	0.147911	0.29975	-0.504257	-0.395279	-0.00612092	-0.0371551	0.135601	0.0320263	0.30843	-0.148348	0.195841	-0.124033	-0.100785	0.212418	0.051863	-0.177995	0.0200081	-0.0632908	0.429627	0.391021
ANKDD1A	-0.0587347	-0.127074	-0.729656	0.270666	0.265261	-1.14079	-0.663544	-0.450187	0.174404	-0.567721	-0.14004	-0.232966	-1.81391	-0.977563	-1.11518	0.183932	0.936873	-0.517302	-0.102434	0.0668709	0.402795	0.527127	-0.71	0.23963	0.341781	-0.374548	-0.0944667	0.28811	-0.668237	-0.094883	-0.568324	-0.400244	0.907589	0.422038	-0.378516	-0.728857	0.52949	-0.837248	0.597939	-0.448958	-0.709738	0	-0.960138	-0.283226	0.0605712	-0.421651	-0.322151	-0.00237417	-0.994368
ANKEF1	0.291713	-0.979573	0.425384	-1.31694	-1.4564	0.12905	0.102636	0.236037	-0.21976	-0.128149	0.0101908	-0.228849	0.559087	0.103191	0.308147	-0.0325661	0.300269	0.188505	0.255165	0.073202	0.150845	-1.38943	0.535348	-1.25673	-0.838394	-0.700368	-0.984086	-1.0743	-0.470549	0.482587	0.368549	-0.794436	-1.06309	-0.26652	0.101031	0.186604	0.0922929	0.539142	-0.192636	0.308179	-0.350203	0.120626	0.483156	0.144473	0.0733654	0.290555	-0.11759	0.483425	0.662518
ANKFN1	0.45989	-0.93653	0.359704	-0.705659	-1.03731	0.0715046	0.152496	0.210043	-0.147829	-0.0650897	-0.00745726	-0.182654	0.484218	0.0833454	0.348528	-0.32779	0.0820928	-0.0856695	0.0967889	0.0197964	0.580785	-1.07313	0.584666	-1.16634	-0.437677	-0.339878	-1.18657	-0.732225	-0.219621	0.623274	0.457136	-1.0269	-0.901249	-0.31608	-0.0917425	0.125678	0.234677	0.608187	-0.198086	0.297679	-0.24918	0.0146332	0.445947	-0.0442896	0.139643	0.421196	-0.13476	0.545608	0.86559
ANKFY1	-0.295382	-0.0584922	-0.236454	0.19803	-0.119985	0.22969	0.428258	-0.0181868	0.11976	0.391844	0.0684257	0.0287092	-0.231184	0.148512	0.00635481	-0.0846996	0.0359502	-0.122033	-0.184341	-0.0713401	-0.234674	-0.271638	-0.417032	-0.00513959	0.171965	0.423487	-0.307712	-0.124446	-0.335773	-0.483681	-0.226721	0.123488	-0.0471604	0.0607674	0.163078	0.174887	-0.110513	-0.231636	-0.016999	0.00406956	-0.067987	-0.0874994	-0.0326345	0.108278	-0.0205636	-0.152069	0.0425286	0.195094	-0.0295844
ANKH	0.583047	-0.641348	0.855569	-0.878014	-0.356517	0.108469	0.124957	0.190259	-0.138232	-0.101092	-0.0633199	-0.00659919	0.478722	0.187437	0.451043	-0.176387	-0.00961542	0.0567975	0.0843053	0.038136	0.512376	-0.576919	0.947378	-0.618107	-0.30622	-0.385676	-0.245186	-0.730559	-0.369415	0.562906	0.636135	-0.262104	-0.590982	-0.262928	0.232887	0.0701153	0.0923843	0.512907	-0.0962985	0.346011	0.0136125	0.130668	0.398348	0.0501235	0.122609	0.480557	-0.0756207	0.551627	0.69896
ANKHD1	0.426156	-0.366823	0.528815	-0.451196	-0.42706	-0.0146236	-0.0530615	0.252282	-0.0910325	0.0385461	0.14324	-0.0948024	0.121582	0.000431381	0.237525	-0.127544	0.0994148	0.138047	0.0990252	0.0385799	0.457429	-0.350389	0.547861	-0.377378	-0.333237	-0.153158	-0.392486	-0.441509	-0.434158	0.396685	0.432415	-0.511557	-0.565459	-0.148013	-0.0288928	0.216959	0.10015	0.219359	0.00376574	0.011624	-0.294614	-0.0170342	0.343271	0.273368	0.050341	0.263919	-0.0754566	0.228572	0.114256
ANKHD1-EIF4EBP3	0.00239348	-0.262736	0.302563	0.272423	-0.149308	0.085695	-0.00239348	0.238906	-0.144984	-0.17201	-0.0974405	0.122588	0.170151	-0.00415969	0.288195	-0.46292	-0.0315778	0.0306408	0.0776298	0.115419	0.0722165	-0.409439	0.254778	-0.430603	0.18109	0	0.0522532	-0.196744	-0.514088	0.210034	0.084074	0.238211	-0.438591	-0.240344	-0.0560551	0.28364	-0.158113	0.279873	-0.113364	0.0911221	-0.192548	-0.13344	0.187534	0.11529	-0.199457	0.284077	-0.0774913	0.120967	0.270486
ANKK1	0.342342	-0.744911	0.509836	-0.739191	-1.01229	0.113784	0.0697815	0.014693	-0.218348	-0.171791	0.183425	-0.356033	0.572098	0.131791	0.322928	-0.0317657	0.204393	0.166836	0.0221498	0.174728	0.224174	-0.873756	0.505994	-1.25182	-0.765739	-0.668765	-1.10249	-1.15884	-0.561933	0.499184	0.357546	-0.755856	-1.16087	-0.0253515	0.00502539	0.397135	0.0611429	0.618353	0	0.114825	-0.404285	0.162666	0.40088	0.21906	0.0149446	0.314528	-0.26593	0.526896	0.62445
ANKLE1	0.470228	-0.511048	0.465572	-0.712297	-0.924981	0.105393	0.198202	0.0381688	-0.212692	0.0359117	-0.0308672	-0.175792	0.375812	0.165638	0.375699	-0.33502	0.139087	0.211594	0.0997103	-0.0434881	0.343004	-1.05212	0.496137	-0.745498	-0.0674167	-0.31348	-0.582566	-0.660786	-0.393202	0.506871	0.33976	-0.317665	-0.824642	-0.216362	-0.0573878	0.162024	0.0695414	0.679531	-0.0580046	0.321405	-0.359308	0.1149	0.434377	0.112631	0.126444	0.440243	-0.185018	0.420002	0.655224
ANKMY1	0.282547	-0.412639	0.493469	-0.434732	-0.76672	0.296932	0.23323	-0.0580693	-0.162341	0.126945	-0.0891422	-0.174228	0.20401	0.321259	0.177546	-0.19611	0.065675	-0.136378	-0.017319	0.0168603	0.322325	-0.90415	0.404334	-0.509129	-0.290329	0.0987857	-0.481646	-0.53302	-0.25953	0.388474	0.417931	-0.476595	-0.884285	0.0224283	0.00881624	0.172328	0.0611316	0.34346	-0.189957	0.196491	-0.303279	-0.134978	0.330543	0.183848	0.174018	0.0741774	-0.17905	0.356938	0.449014
ANKMY2	-0.411627	0.605632	-0.179629	0.661635	0.390373	-0.0188904	0.00533104	0.294679	-0.00533104	0.297875	-0.172645	0.0357184	-0.650774	-0.523604	-0.32436	0.159325	-0.126918	-0.492849	-0.151771	-0.134386	-0.20302	0.79869	-0.195663	1.39013	0.892706	0.635736	0.645958	0.612999	0.434989	-0.61085	-0.333955	0.398342	1.22085	0.144776	0.0718102	-0.287348	-0.501118	-0.751008	0.0977259	-0.647457	0.209178	-0.616417	-0.390875	-0.417748	-0.152952	-0.38712	-0.0713682	-0.312179	-0.745671
ANKRA2	0.23945	0.72049	0.393045	0.962079	0.475043	-0.412845	-0.282865	-0.0970142	0.0657923	0.0401771	0.305747	-0.11897	-0.857501	-0.347978	-0.764573	-0.212215	-0.194552	-0.0815957	-0.434849	-0.141134	0.457743	0.613502	0.223169	0.967884	0.907113	0.692477	0.372546	0.743922	0.667297	0.381388	0.632089	0.715476	1.0122	0.574208	-0.151665	-0.0292404	-0.971037	-0.5213	-0.124648	-0.981348	-0.34628	-0.721408	-0.508219	-0.721345	-0.247741	-0.761022	-0.618237	-0.287781	-0.830093
ANKRD1	-0.260031	0.17555	-0.149822	-1.08139	-0.760124	-0.233743	-0.320395	0.599523	-0.403801	-0.114201	-0.317336	-0.131989	0.0701532	0.108447	0.0740814	-0.579237	-0.0700269	-0.123774	0.0700269	-0.232509	-0.412325	-1.40046	0.00437212	-1.23562	-1.22248	-0.24859	1.41518	-0.587815	1.61282	-0.156069	-0.0431414	0.268856	-1.08909	-0.468832	-0.635809	-0.313848	0.0830302	0.228032	-0.252951	-0.0741358	-0.625036	0.468213	-0.0695815	-0.225047	-0.0908766	0.0548148	-0.231706	0.0449133	0.132925
ANKRD10	-1.05677	0.906315	-1.01759	0.869882	0.53821	-0.0996158	-0.0439913	-0.408992	0.354954	0.482176	0.11636	0.342466	-1.51565	-0.522649	-0.682253	0.132081	-0.815631	-0.242835	-0.193056	0.130506	-1.20595	0.654847	-0.708879	0.824999	0.850971	0.717241	0.483551	0.546426	0.536728	-0.563761	-0.744209	0.661249	0.872715	0.393605	0.108795	0.106512	-0.422911	-0.601451	0.252714	-1.30116	-0.0553303	0.253485	-0.535684	-0.453982	-0.327587	-0.269755	-0.110448	-0.382937	-0.980333
ANKRD11	-0.164328	-0.237566	-0.213692	-0.481194	-0.552569	-0.063772	0.0222123	-0.0888236	-0.0688999	-0.0820253	-0.0453956	-0.0588329	-0.448659	0.150181	-0.166078	0.0426173	0.0449593	0.112596	-0.133014	0.183049	-0.116682	-0.465058	-0.13342	-0.373998	-0.122907	-0.301916	-0.519252	-0.503687	-0.618351	-0.431176	-0.213821	-0.23075	-0.335476	0.0460513	-0.0632744	0.192566	0.117165	-0.119279	0.0253158	-0.222132	-0.141559	0.0858626	-0.169228	-0.0265453	0.159965	0.0512586	0.0539489	-0.0725508	-0.312708
ANKRD12	-0.515094	0.629651	0.00157404	1.37629	0.524904	-0.0567284	-0.0718999	0.344384	0.226623	0.0900588	0.850227	0.464348	-0.97126	-0.00157404	-0.841417	0.205184	-0.0548067	0.329848	-0.25346	0.342205	-0.366067	0.817009	-0.534922	0.780318	1.04376	1.08635	0.591591	0.876715	1.13737	-0.768994	-0.679262	0.743556	1.32179	0.819538	0.0439076	0.207334	0	-0.454744	0.169413	-0.573962	-0.0478721	-0.20193	-0.0519118	0.136409	0.128626	-0.516395	0.321367	-0.549955	-0.989744
ANKRD13A	-0.873999	0.684179	-1.09799	0.749391	0.247417	-0.382449	-0.0983136	-0.534977	0.40471	0.0768392	0.455734	0.00666308	-2.02891	0.0177486	-0.843676	-0.317407	-0.457226	0.670663	-0.0215986	0.0647252	-0.314983	0.79944	-0.286734	0.89676	1.46313	0.675678	0.781055	0.668264	1.34021	-1.27512	-0.886602	0.0696888	0.965499	0.983086	0	1.23034	-0.0249362	-0.940278	0.163017	-1.3617	-0.0439186	-0.014647	-0.732803	-0.099947	0.285114	-0.652943	0.162191	-0.476846	-1.0251
ANKRD13B	-0.0220907	-0.875008	0.434627	-0.990271	-1.1311	0.159643	0.123556	0.199556	-0.0573661	-0.017956	0.0713494	-0.00610852	0.334866	0.296809	0.485443	0.262906	0.550484	0.112366	0.203704	0.0063293	0.016963	-1.07373	0.205579	-0.834365	-0.704461	0.096539	-0.666999	-1.14769	-0.503725	0.313754	0	-1.05288	-1.24219	-0.278743	0.259544	0.109473	0.195455	0.519657	-0.2708	0.410638	0.0176892	0.132924	0.268176	0.199205	0.309726	0.24369	0.0550461	0.408212	0.478339
ANKRD13C	0.290002	-0.452245	0.103767	-0.0694184	0.113348	-0.155156	-0.141337	-0.178464	0.0323601	0.320207	0.170753	0.00769711	-0.0298567	-0.00169086	0.0882964	0.423645	0.281686	0.345424	0.143526	-0.0340219	0.187448	0.0550532	0.131512	0.285818	-0.0910678	-0.17619	-0.534971	-0.242218	0.210071	0.205303	0.266126	-0.200045	0.449159	-0.288879	0	0.0240345	0.00852871	0.0603514	0.174932	-0.0655713	0.519104	-0.047574	-0.0713654	-0.262383	0.343366	0.201601	-0.0537176	0.0561285	-0.00852013
ANKRD13D	0.376325	-0.666402	0.595797	-0.61691	-0.934032	0.0671581	0.120844	0.182537	-0.268944	-0.00340637	-0.0094169	-0.18874	0.486829	0.22558	0.299951	-0.214583	0.214637	0.0264099	0.0943176	0.112112	0.38046	-0.793718	0.468764	-0.905499	-0.476019	-0.232264	-0.545551	-0.947725	-0.140009	0.518194	0.284803	-0.671827	-0.860439	-0.11188	0.0475885	0.180195	0.121623	0.400853	-0.0367608	0.410537	-0.166394	0.069971	0.414576	0.0943911	0.0231682	0.324943	-0.242508	0.513804	0.544589
ANKRD16	0.330684	-0.379743	0.252434	-0.575378	-0.610042	-0.00794474	0.19426	0.0630201	-0.155382	-0.111152	0.0458469	-0.208143	0.364581	0.143048	0.1547	-0.123336	0.199684	0.0715016	0.0238409	0.0289885	0.27374	-0.592849	0.187873	-0.567034	-0.115845	-0.176568	-0.125636	-0.560046	-0.335019	0.234831	0.268681	-0.357927	-0.518116	-0.0920984	0.130196	0.139785	0.0191078	0.208037	-0.122947	0.0975622	-0.159943	-0.147903	0.369886	0.0471055	0.00268936	0.0948552	-0.124461	0.234784	0.329876
ANKRD17	-0.252837	0.310108	-0.0713363	0.404828	0.17812	-0.00502841	-0.0703079	0.094841	0.078355	0.0130928	0.111049	0.175956	-0.53542	0.0375915	-0.276112	0.427152	0.091613	0.251488	-0.0167015	0.256546	-0.277994	0.481689	-0.168942	0.433871	0.374369	0.402949	0.072097	0.365448	0.362668	-0.172352	0.118581	0.179739	0.483344	0.0580745	0.209265	-0.0870015	0.264802	-0.263348	0.34699	-0.202022	0.348596	-0.0528668	0.055803	-0.0706693	0.0494534	-0.015694	0.145254	-0.0660302	-0.40865
ANKRD18A	0.150595	-0.441017	0.246562	-1.05579	-1.15887	0.0877166	0.149059	0.316444	-0.0850315	-0.0225315	-0.0956154	0.0112104	0.657837	0.110019	0.286151	-0.168317	0.440059	-0.022984	0.0758615	0.00707579	0.146803	-0.707559	0.336475	-1.0698	-0.647895	-0.303413	-0.632353	-0.964817	-0.256145	0.438198	0.38941	-0.505878	-0.739833	-0.251517	0.0616951	0.217503	0.317762	0.796235	-0.18502	0.444735	-0.240733	0.138292	0.585641	0.0765533	0.00542736	0.475812	-0.0953331	0.589997	0.703338
ANKRD18DP	0.122188	-0.775566	0.199611	-0.48026	-1.13694	0.733814	0.36775	0.212585	0.159068	0.248368	0.207115	-0.0108776	0.47301	0.199763	0.529357	-0.252308	0.108981	-0.181714	-0.141449	0.555142	0.0422688	-0.302785	0.350181	-1.07619	-1.03116	-0.555019	-0.772888	-0.69057	-0.483265	0.217543	0.236591	-0.636426	-0.921026	0.747229	0.0776486	0.320998	0.0757809	1.0421	0.351295	0.337593	-0.633187	0.259485	0.158261	0.204017	0.368714	0.683254	-0.159978	0.659184	0.751553
ANKRD2	0.21468	-1.18551	0.312697	-1.15026	-0.867415	0.0776741	0.146463	0.276214	-0.344217	-0.0325901	-0.0511835	-0.247095	0.642185	0.11197	0.210475	0.103557	0.53723	-0.0278862	0.320448	0.142819	0.291242	-1.43711	0.450635	-1.29316	-0.467764	-0.564562	-1.18371	-1.03697	-0.428828	0.527275	0.275383	-0.775708	-1.02187	-0.230139	0.234064	0.210233	0.296124	0.527643	-0.0293932	0.464994	-0.264625	0.00382185	0.704244	0.101526	0.253264	0.378216	-0.226059	0.520149	0.696732
ANKRD20A1	0.308527	-0.738292	0.556327	-0.868444	-0.720861	0.190862	0.230129	0.11531	-0.0947944	-0.224248	0.00247276	-0.0185117	0.290344	0.0937657	0.163084	0.316753	0.612974	0.193792	0.103214	0.450573	0.4451	-0.0393327	0.413146	-0.378576	-0.17125	-0.137014	-0.517803	-0.481586	-0.338572	0.309743	0.0952865	-0.740988	-0.200843	0.151061	0.0858229	0.282462	0.146938	0.37256	0.291807	0.243635	-0.0110101	0.0593038	0.331475	0.146024	-0.0131608	0.134196	-0.0721202	0.545274	0.461935
ANKRD20A3	0.336323	-1.0154	0.447452	-0.897857	-0.921197	0.134297	0.133399	0.110442	-0.254218	-0.0500159	-0.0255306	-0.317342	0.523674	0.0469151	0.234902	-0.213259	0.242548	0.104816	0.208641	0.167236	0.246206	-0.971311	0.567849	-1.16844	-0.557758	-0.324063	-0.706247	-1.05991	-0.483121	0.411468	0.380879	-0.859531	-0.936053	-0.207601	0.0409138	0.129792	0.156464	0.589209	-0.211694	0.27278	-0.200479	-0.0187936	0.597291	0.0906947	0.177283	0.241916	-0.0830698	0.434257	0.633562
ANKRD20A4	0.358156	-1.09766	0.272655	-1.43522	-1.52208	0.162379	0.115724	0.432056	-0.252324	0.0604734	0.0406222	-0.313364	0.759721	0.0794468	0.201227	-0.13013	0.295456	0.130559	-0.0661154	0.0605769	0.211378	-1.26521	0.609331	-1.30079	-0.857517	-0.720851	-1.08567	-1.10771	-0.585764	0.356851	0.320205	-0.889815	-1.16759	-0.297024	0.192419	0.150211	0.261974	0.509627	0.00897646	0.196706	-0.0708694	0.092062	0.333869	0.162829	0.355081	0.322486	-0.104102	0.510228	0.633153
ANKRD20A8P	0.48793	-1.20137	0.419798	-1.04876	-1.28716	0.117519	0.0801105	0.0625713	-0.123511	-0.0932143	-0.161397	-0.288115	0.417854	0.159417	0.212508	-0.346597	0.0621884	0.0173078	0.0664998	0.0261994	0.367545	-1.21856	0.570503	-1.28099	-0.762295	-0.572212	-0.839231	-0.953254	-0.545249	0.435712	0.53825	-0.72925	-1.10521	-0.169467	0.0653536	0.168194	0.277932	0.597614	-0.153667	0.185063	-0.320577	0.000349998	0.266194	0.130729	0.00849247	0.381433	-0.28366	0.465539	0.678113
ANKRD22	-0.106616	-0.197545	-0.056187	-0.0583717	-1.10498	-0.0573508	0.123687	-0.10839	-0.11369	0.334216	0.349368	-0.0589868	0.372233	0.116994	0.0483609	-0.279731	-0.024289	0.00526846	-0.0703384	-0.236151	0.110805	-0.912578	0.0882666	-1.3865	-0.956919	0.251837	-1.1721	-0.632527	-0.453777	-0.0557282	0.222906	0.0118799	0.202173	-0.436051	0.0240498	-0.0438943	-0.0276465	0.331223	-0.264276	0.299833	-0.365276	0.0163767	0.588468	0.0431151	-0.0259213	0.117917	0.0933206	0.163483	0.290786
ANKRD23	0.0432144	-0.913361	0.220609	-1.1601	-1.29548	0.0288211	0.0716764	0.0426103	-0.124784	-0.0672053	0.0889131	-0.222444	0.533404	0.217996	0.460026	0.0108804	0.271243	0.183431	0.3061	-0.0720681	0.258414	-0.701571	0.477652	-1.12442	-0.67822	-0.547097	-0.966395	-1.00899	-0.499724	0.407938	0.288172	-0.860762	-0.832574	-0.203626	0.203953	0.199459	0.153154	0.519161	-0.0988007	0.323971	-0.00918412	0.242825	0.427078	0.0684617	0.216882	0.346245	0.000488	0.37887	0.640136
ANKRD24	0.285415	-0.933086	0.410334	-1.02803	-0.949488	-0.0126191	0.132502	0.080597	-0.115671	0.0175084	-0.00904238	-0.290543	0.418855	0.0947679	0.386485	-0.00291049	0.185032	0.197557	0.103757	-0.00423038	0.296474	-0.673392	0.421911	-0.807346	-0.716463	-0.393728	-0.545105	-0.728415	-0.470314	0.475233	0.427745	-0.572174	-0.176923	-0.147192	0.125475	0.185273	0.218876	0.454263	-0.0916514	0.457753	-0.250495	0.0835092	0.397207	0.686631	0.0131412	0.307126	-0.112463	0.448092	0.543744
ANKRD26	0.334559	-0.959079	0.246074	-0.453693	-0.949299	0.00722432	0.101465	-0.277955	-0.151463	0.101721	0.0823176	-0.0973804	0.435969	0.0737264	0.220581	-0.14987	0.0625708	0.158271	0.0211151	0.0572598	0.1959	-0.546573	0.134648	-0.325635	-0.0609646	-0.255217	-0.849293	-0.863665	-0.150549	0.332645	0.175809	-0.691069	-0.560914	-0.0925636	0.175827	0.246681	0.279859	0.45249	0	0.40938	-0.0409813	-0.104512	0.120565	0.244603	0.0573812	0.313837	0.00853014	0.274332	0.517527
ANKRD27	-0.229636	0.0159223	-0.0407336	-0.191528	-0.733567	0.0663455	0.0777647	0.210313	0.256636	0.1104	0.308113	0.192536	0.172751	-0.386851	0.0107377	0.253129	-0.0831807	0.19628	0.246213	0.204001	-0.196233	-0.359931	-0.11636	-0.587878	0.245906	0.428856	-0.258367	0.0225253	-0.330689	-0.140908	-0.137386	-0.0910258	-0.0733914	0.27092	0.24077	0.333131	0.157975	0.1651	0.141325	-0.132457	0.228215	0.04673	0.308618	0.0141587	0.0205045	0.0188856	0	0.220779	-0.0473504
ANKRD28	0.0275215	-0.245958	0.14116	-0.171037	0.171524	0.173448	0.478559	-0.00775254	0.24815	0.115217	0.15439	0.0497528	0.0446588	-0.0101286	0.530331	0.255813	0.117513	0.594709	0.0339102	-0.0173837	0.158882	-0.269982	0.328914	0.115857	-0.0774307	-0.354396	0.320974	-0.135455	-0.195872	0.134747	0.105784	-0.296415	0.115599	-0.0854475	0.205392	-0.0789945	0.39317	0.28229	0.142662	0.179413	-0.0877044	1.08575	0.622879	0.530699	0.973974	0.891564	0.929696	0.124409	0.00790501
ANKRD29	0.00917494	0.346242	-0.00430429	0.48501	-0.624323	0.0873064	0.0623993	-0.568976	0.269535	-0.0556904	-0.263058	0.250655	-0.477439	-0.216747	-0.136175	0.634865	0.483969	0.0849928	0.416249	0.622359	0.164154	0.263805	-0.261691	0.892918	0.568063	-0.0163112	-0.431818	0.571435	-0.0150707	-0.126221	0.160747	0.210087	1.02336	0.831069	0.0173302	0.385324	0.274109	0.0599523	0.590165	-0.588527	-0.439491	-0.311429	-0.288864	0.173543	-0.344495	-0.338823	-0.206941	-0.276147	-0.223042
ANKRD30A	-0.0178025	-1.27291	0.113469	-1.42833	-1.21884	0.0925009	0.239753	0.149318	-0.103718	-0.0330713	0.193986	0.312574	0.253901	0.281979	0.284052	0.333524	0.372947	0.481913	0.354648	0.227244	-0.0908508	-1.51123	0.0563879	-1.66864	-1.18994	-0.500943	-1.3617	-1.40321	-0.646706	0.0535898	0.0476522	-1.53261	-1.63317	-0.319509	0.410424	0.28012	0.383529	0.488965	0.28251	0.171136	0.531115	0.16279	0.246794	0.0524607	0.140626	0.278587	0.0967102	0.435546	0.534345
ANKRD30BL	0.347572	-1.00384	0.520744	-1.09805	-1.49717	0.0512313	0.170124	0.0244333	-0.0922874	-0.0618151	-0.0552076	-0.232904	0.597334	0.209067	0.302968	-0.110019	0.0528289	0.184863	0.174358	-0.0133399	0.235507	-1.36497	0.488287	-1.19656	-0.860349	-0.576254	-1.15301	-1.1709	-0.50303	0.508873	0.378135	-0.830005	-1.21061	-0.32925	0.156517	0.206052	0.229875	0.569507	-0.133498	0.301001	-0.117322	0.0857792	0.458574	0.157884	0.0574739	0.355013	-0.133226	0.513183	0.790596
ANKRD31	0.152313	-1.06799	0.403225	-1.2825	-1.47092	0.0693467	0.0754793	0.0425279	-0.172247	-0.0882499	0.0755007	-0.219296	0.586256	0.100853	0.200497	-0.0817902	0.415573	0.336232	0.159577	-0.0960004	0.27056	-1.30571	0.384282	-0.973581	-0.990554	-0.758344	-0.739952	-1.23939	-0.483189	0.262845	0.39398	-0.829135	-1.29424	-0.21714	0.0330253	0.140876	0.370237	0.646228	-0.278843	0.462661	-0.0834322	0.249724	0.416521	0.378611	0.0657778	0.340559	-0.183993	0.436656	0.64734
ANKRD33	-2.0813	0.27501	-2.82585	-1.27228	-1.02611	0.588011	0.418392	0.261125	0.290848	1.27091	-1.5497	0.62243	2.72137	-0.0691359	2.11753	-1.26812	-2.19387	-0.585635	-1.52954	-0.916005	-1.84828	-1.08578	-0.536024	-1.49791	-1.83659	-0.447483	0.322094	-0.284881	-0.212454	-1.01635	-0.804829	0.472187	-1.45929	0.872095	-0.210847	-0.122314	1.21344	-0.678597	0.399518	2.5007	0.916523	1.42739	1.32019	0.225108	-0.129341	1.83604	0.968535	0.0299411	-0.196545
ANKRD33B	0.263077	-0.944949	0.420481	-1.41919	-1.53932	0.0914276	0.279517	0.350971	-0.213234	-0.149004	0.0472262	-0.00615573	0.720169	0.375828	0.540066	-0.000973	0.496459	0.355656	-0.00630689	0.256762	0.329645	-1.19365	0.451554	-1.14863	-0.62381	-0.280644	-1.12364	-1.10701	-0.425587	0.515342	0.495359	-1.00972	-1.13386	-0.266075	0.0897532	0.340736	0.0869193	0.825032	-0.413943	0.388608	-0.0599313	0.134927	0.509022	0.377571	0.238648	0.260684	0	0.571545	0.76369
ANKRD34A	0.0895512	-0.585643	0.198166	-1.05221	-0.632479	-0.191612	-0.097038	0.241333	-0.240565	-0.0895178	-0.0392935	-0.111019	0.424174	0.0285695	0.155978	-0.157069	0.230015	-0.23539	0.0936539	-0.0285695	0.446802	-0.546625	0.360853	-0.399768	-0.417786	-0.550612	-0.312743	-0.771967	-0.272715	0.299858	0.138607	-0.484284	-0.476316	-0.28792	0.0437751	0.0564828	-0.0505137	0.297965	-0.414184	0.220184	-0.452304	0	0.208854	0.0862117	-0.126942	-0.0265064	-0.185274	0.287283	0.142711
ANKRD34B	0.429932	-1.08188	0.658925	-1.09711	-1.33924	6.34e-05	0.217564	0.306751	-0.183235	-0.258933	-0.27007	-0.213321	0.426392	0.00181818	0.173542	-0.264746	0.192219	0.28284	0.082974	-6.34e-05	0.481882	-1.18225	0.688176	-1.23607	-0.773435	-0.289673	-0.691161	-0.646848	-0.0802345	0.715985	0.577298	-0.739131	-1.31364	-0.250386	0.184642	0.131577	0.224127	0.636124	-0.226381	0.334658	-0.105003	-0.0625787	0.372344	0.106142	0.0623827	0.420486	-0.214205	0.550647	0.710395
ANKRD34C	0.132125	-1.21571	0.290144	-1.43888	-1.38598	0.143012	-0.00870514	0.328232	-0.111631	0.00870514	0.0800982	-0.159111	0.480567	0.265867	0.459978	0.423861	0.312664	0.130199	0.371463	0.11323	0.177845	-1.60404	0.332335	-1.38958	-0.886055	-0.618172	-1.47664	-1.05046	-0.480526	0.272217	0.379051	-0.837043	-1.55654	-0.312405	0.0569778	0.473921	0.164093	0.653957	-0.0756721	0.195704	0.0353909	0.187633	0.223465	0.140598	0.357565	0.414599	0.234458	0.48378	0.858664
ANKRD35	-0.195384	-0.62093	-0.717572	-0.859878	0.0900988	-0.145329	0.0747511	-0.0706787	0.191118	-0.139225	-1.0379	-0.213281	-0.710169	-0.148514	-0.156031	-0.285057	0.156053	-0.419523	0.636049	-0.301274	-0.266617	-0.766016	-0.246856	-0.542412	-1.13837	-1.22843	-0.335856	-0.901426	0.268456	-0.143427	0.0887034	-0.571292	-0.632536	-0.613375	-0.0548544	-0.265414	0.265515	-0.212965	0.126681	0.113771	-0.385766	0.141051	-0.505439	-0.499003	0.0172644	-0.401195	-0.0178955	0.155716	-0.183435
ANKRD36B	0.264384	-0.163111	0.298345	-0.00107491	0.135903	0.218906	0.0188988	0.145108	-0.00147116	0.0794567	0.467383	0.374723	0.0997042	0.329082	-0.0168437	0.178698	0.203451	0.341941	0.372413	0.688472	0.557476	-0.325699	0.243764	-0.180722	0.219028	-0.0945814	-0.149787	-0.222394	-0.328265	0.193972	0.0320549	-0.388381	-0.31612	0.0910885	0.304313	0.178492	0.0362215	0.184535	0.557613	0.272596	0.423129	0.241308	0.153415	0.162169	0.0975561	0.117048	0.0960405	0.234855	0.525474
ANKRD37	-0.0915525	-0.127466	-0.609903	-0.0402586	0.643159	0.0317309	-0.553863	0.540915	1.37883	0.650217	-0.0196178	0.441613	-0.278943	-0.842154	0.122899	0.746892	-0.706928	0.0415399	0.15848	-0.293216	0.0390024	0.266688	0.400192	-0.703236	-0.551177	-0.0439215	-0.00412846	-0.305107	0	-0.0157094	0.296059	0.927104	-0.143373	-0.20704	-0.0315886	-0.117065	1.06739	-0.545269	1.04616	-0.0903792	0.187592	1.20389	-0.265412	0.533067	0.715026	0.431123	0.103575	-0.553897	-0.70499
ANKRD39	0.366828	-0.499969	-0.121089	-0.942089	-0.325767	-0.0765781	0.027884	-0.00300741	0.12297	0.00300741	0.223497	-0.108646	0.53045	0.655113	0.448745	-0.256414	0.180646	0.139674	0.184051	-0.0630116	0.594505	-0.470164	0.180669	-0.728309	-0.558476	-0.495709	-0.628414	-0.791997	-0.456883	-0.0223942	0.498439	-0.811354	-0.717484	0	-0.0649929	0.290991	0.098084	-0.160727	0.106092	0.635814	-0.00553513	0.134085	0.258079	0.601497	0.198145	-0.0309863	0.279818	0.145443	0.0647392
ANKRD40	-0.628468	-1.21217	-0.581191	-1.23788	-1.54439	-0.0674307	-0.270997	0.127427	-0.0601666	-0.0774386	0.118238	0.00460792	0.183948	0.0330307	0.00602746	0.109584	0.161532	-0.161345	-0.00460792	0.261435	-0.61839	-1.31888	-0.593738	-1.39534	-1.31298	-0.903751	-0.781085	-1.33323	-1.16921	-0.467682	-0.631731	-0.719208	-1.01467	-0.223339	-0.0216699	0.000128	0.216667	-0.00420523	0.0540357	0.361539	0	0.313278	-0.0159445	0.329851	0.479342	0.159762	0.345468	-0.0483732	0.048645
ANKRD42	0.411664	-0.865162	0.509995	-0.964569	-1.09278	0.0506246	0.150281	0.357213	-0.175206	-0.114643	-0.137429	-0.0381238	0.36324	0.0363324	0.281847	-0.190454	0.0584924	0.0243247	0.227788	0.0680497	0.411351	-0.735374	0.654411	-1.25632	-0.651722	-0.313412	-1.07855	-0.83751	-0.172414	0.456031	0.471155	-0.963984	-0.988921	-0.29368	-0.111291	0.110487	0.382776	0.60769	-0.116224	0.261835	-0.276896	-0.0132275	0.336025	0.260728	0.00798082	0.444193	-0.209722	0.550698	0.696544
ANKRD44	0.103071	0.321152	0.232175	0.533264	0.107336	0.123266	-0.0898858	0.221506	-0.17956	-0.10834	-0.00259531	-0.322023	0.194501	0.397494	0.0893191	-0.268273	0.138471	0.12672	-0.0859767	0.430689	-0.148983	0.374991	0.225691	0.189319	0.536851	0.59156	0.208294	-0.0726523	0.134214	0.263226	-0.094316	0.367155	-0.184877	0.0990009	-0.159851	0.187242	-0.0468395	0.0884049	-0.123892	0.0873878	-0.408636	-0.0548365	-0.00501109	0.0899153	-0.177088	0.144704	-0.250535	0.293549	0.485599
ANKRD45	0.208458	-1.20908	0.201714	-1.26558	-1.31405	0.177987	-0.121553	0.210256	-0.0372038	0.00536537	0.0548453	-0.175232	0.475227	0.18548	0.570551	-0.00536537	0.211084	0.177455	0.0393586	0.131396	0.222493	-1.44286	0.4109	-1.29235	-0.803992	-0.612	-0.637968	-0.943044	-0.562645	0.284928	0.310373	-0.901164	-1.36492	-0.296401	0.213883	0	0.202262	0.687071	0.104975	0.381759	0.092905	0.0266361	0.682455	0.214287	-0.0534315	0.124488	0.0792417	0.549874	0.617642
ANKRD46	0.0486531	0.167098	-0.470197	0.457007	0.105753	-0.539102	-0.566992	-0.287876	-0.0958133	-0.336391	-0.328558	-0.274543	-1.26939	-0.772961	-1.20836	0.237416	0.118793	-0.847165	-0.4036	-0.0486531	0.164685	0.820749	-0.452925	0.764839	0.363822	0.124808	0.41356	0.569193	1.01685	-0.0389328	-0.170136	0.320346	0.918128	0.145874	-0.716917	-0.531725	-0.861392	-0.956985	-0.061512	-1.2954	-0.562095	-1.32687	-0.951386	-1.21693	-0.535879	-1.16676	-0.633885	-0.773786	-1.06477
ANKRD49	0.374004	0.510283	0.324655	0.905067	0.325596	-0.27487	-0.178104	-0.206098	-0.140958	-0.174829	0.325314	-0.0662661	-0.619846	-0.298047	-0.485715	-0.494585	-0.423913	-0.276912	-0.569983	-0.206013	0.994452	0.728993	0.399968	0.619648	0.842439	0.679221	0.160193	0.683566	0.637895	0.308765	-0.0246477	0.130258	0.629209	0.182447	-0.48073	-0.0314589	-0.82627	-0.732464	-0.746836	-1.08287	-0.694519	-0.730813	-0.531693	-0.0946631	-0.250125	-0.442163	-0.0581727	-0.612073	-0.895123
ANKRD50	0.481843	0.310172	-0.0329728	0.040545	-0.069942	-0.332559	-0.196617	0.401034	0.772448	0.0329728	-0.463721	-0.0797734	-1.06928	-0.266008	-0.639228	0.261672	0.688096	-0.471529	0.508055	0.153054	0.73803	-0.042129	0.131589	0.4489	-0.04071	0.193611	-0.101671	0.417453	0.593503	0.396368	0.460532	0.116453	1.22682	-0.168526	0.52574	-0.595683	0	-0.601648	0.813964	-0.695276	0.0991425	-0.553127	-0.347229	-0.458348	-0.312593	-0.445506	-0.398331	0.334121	-0.719018
ANKRD53	0.24461	-0.974511	0.313777	-0.856005	-0.715459	0.302598	0.16139	0.266376	-0.0263798	-0.17342	-0.0950835	-0.171497	0.647701	0.292005	0.438352	0.0228984	0.305614	0.167836	0.285029	0.118398	0.248373	-1.22684	0.475393	-1.10531	-0.761507	-0.539861	-0.817903	-1.02067	-0.630167	0.238354	0.224329	-0.670542	-0.995654	-0.115063	0.0601969	0.438328	0.228477	0.716177	-0.0497041	0.382129	0	0.170284	0.392029	0.238164	0.0905361	0.280946	-0.0483456	0.473909	0.672181
ANKRD54	-0.262923	-0.249746	-0.18165	-0.124117	-0.139748	-0.139923	-0.0541451	-0.135815	0.241974	0.18901	-0.0536473	0.0160577	-0.0834272	0.138316	0.503985	-0.274511	-0.0190318	-0.0285304	-0.0160577	-0.0710366	-0.130459	-0.384632	-0.143493	-0.375525	-0.0529985	-0.179431	-0.280507	-0.461397	0.00249004	0.195422	-0.338171	0	-0.186326	0.00520801	-0.169397	0.177316	-0.0698199	-0.224768	-0.0922132	-0.0292501	-0.315123	0.297877	0.241151	0.249821	-0.153047	0.386753	0.140913	-0.0861559	-0.27657
ANKRD55	0.38335	-0.672179	0.464262	-0.758553	-0.764104	0.0157075	0.109821	0.0203137	-0.0850372	-0.107749	0.0115147	-0.258692	0.603442	0.302918	0.209217	-0.294637	0.0557513	-0.0501976	-0.0971723	-0.0115147	0.739325	-0.137734	0.570542	-0.678867	-0.065793	-0.210158	-1.10669	-0.43765	-0.266046	0.443668	0.435867	-0.649436	-0.828844	0.133679	0	0.404643	0.0322275	0.478641	-0.220214	0.194534	-0.377972	-0.0414171	0.481172	0.0572624	-0.0128222	0.406301	-0.149518	0.362339	0.590055
ANKRD6	0.190568	0.582411	0.0367737	-0.0821335	0.621412	-0.128803	-0.250437	0.355819	0.609166	0.434644	-0.197029	-0.129154	-0.108463	-0.118953	-0.00834751	0.315352	0.112439	-0.140661	0.234158	-0.196302	-0.09233	-0.3903	0.256833	-0.098439	-0.430784	-0.0538008	-0.274001	-0.12468	0.333745	0.664641	0.460128	0.438588	0.375035	0.0229151	0.313827	-0.197587	0.299973	0.0552695	0.0992894	-0.149013	-0.0897069	-0.140946	-0.230889	-0.0572541	0.130693	-0.205808	-0.458657	0.052932	-0.0160634
ANKRD9	0.171892	-0.408852	-0.104476	-0.714629	-0.357419	-0.0340105	-0.0182379	-0.309414	0.00841415	-0.0405117	-0.326648	-0.239364	0.685093	-0.0289737	0.890026	0.0690058	-0.232476	0.250629	0.212742	-0.00261319	-0.266295	-0.678958	0.161359	-0.777919	-0.872767	-0.517437	-0.658585	-0.703251	-0.0569725	-0.0296817	0.126401	-0.232331	-0.639335	-0.274716	0.0436075	-0.256394	0.337622	-0.099376	0.110938	0.479671	0.0722346	0.394238	0.103051	0.115575	0.160233	0.752804	-0.022007	0.0737114	0.332922
ANKS1A	-0.791277	0.255358	-1.087	-0.00238347	-0.0798934	0.295484	0.197314	-0.149035	0.49283	-0.0351069	-0.565451	-0.0441353	-1.40134	-0.864635	-0.750488	0.178942	0.213778	-0.990905	0.090028	-0.116362	-0.978763	0.212458	-0.690244	0.448173	0.0166178	-0.00921059	0	0.459605	-0.443061	-0.688084	-0.416263	0.592749	1.12421	0.533795	0.576559	-0.367386	-0.346565	-0.787875	0.848268	-0.59914	0.405248	-0.339489	-0.781487	-0.0463181	-0.204535	-1.00446	-0.137738	-0.105606	-1.30117
ANKS1B	0.277364	-0.918989	0.360013	-0.931595	-0.786635	0.0748913	-0.0105897	0.142808	-0.0174388	-0.182791	-0.174648	-0.209661	0.419082	0.0552851	0.406825	0.00140802	0.309035	0.0689466	0.221785	-0.0557497	0.224785	-0.935232	0.331751	-1.12589	-0.767128	-0.46891	-1.04931	-1.07209	-0.377397	0.282951	0.263769	-0.509136	-0.747828	-0.336613	-0.0477462	0.0615398	0.221693	0.501044	-0.139916	0.368569	-0.249034	0.0256987	0.377181	0.131511	0.0599403	0.264343	-0.169577	0.394619	0.593673
ANKS3	0.255731	-0.513293	0.00158167	-1.037	-0.786216	-0.0713797	0.109111	0.281605	-0.0533538	-0.097961	0.0753732	-0.404009	0.407358	0.238228	0.25841	-0.00158167	0.142199	-0.0886025	0.309601	-0.0926704	0.118778	-0.907266	0.18687	-1.04078	-0.996119	-1.0789	-0.879786	-1.092	-0.52256	0.172464	0.196667	-1.04522	-1.08398	-0.560026	0.108558	-0.124063	-0.0824847	0.304588	-0.332598	0.36859	-0.344605	0.0340138	0.172516	0.290328	0	0.115655	0.213286	0.16712	0.318956
ANKS4B	0.296556	-0.917664	0.457896	-0.989868	-1.21469	0.0898986	0.259092	0.0524678	-0.0572386	0.00928211	0.0767097	-0.147584	0.393589	0.224889	0.441976	-0.0486879	0.40194	0.193553	0.126012	-0.00928211	0.280618	-1.00236	0.448866	-0.949384	-0.600958	-0.343249	-0.554793	-0.977825	-0.599222	0.309042	0.339064	-0.52768	-0.855968	-0.213101	0.275919	0.268949	0.269879	0.708936	-0.0850787	0.408933	0.0400372	0.144184	0.443493	0.0231814	0.0877781	0.407276	-0.0398574	0.513849	0.676731
ANKS6	0.16701	-0.981613	0.333985	-0.958797	-1.21077	0.182476	0.154623	0.106938	-0.156711	-0.0895475	0.0176849	-0.151461	0.648042	0.308632	0.453011	0.0318324	0.375126	0.0715903	0.324412	0.0674494	0.263087	-1.09393	0.353776	-0.92686	-0.882141	-0.743459	-0.820314	-1.1468	-0.537157	0.322147	0.271426	-0.854276	-1.04864	-0.183999	0.0633825	0.223767	0.25887	0.541796	-0.14829	0.549342	-0.132604	0.152555	0.36208	0.300709	0.202676	0.559198	-0.0142388	0.42028	0.567263
ANKZF1	0.258433	-0.489999	0.405594	-0.448224	-0.668075	0.229409	0.123015	0.207509	-0.0212816	0.135451	0.294747	-0.0216575	0.390639	0.189921	0.333728	-0.244006	0.0927727	0.0453287	-0.0622138	-0.0447271	0.348264	-0.463403	0.34507	-0.597002	-0.0778273	-0.227488	-0.297181	-0.622466	-0.479656	0.237772	0.21814	-0.347974	-0.51875	0.140919	0.0593478	0.323522	-0.0138427	0.320979	0.0540818	0.501845	-0.140609	0.0675669	0.449344	0.481974	0.286662	0.256562	0.203762	0.434669	0.408075
ANLN	0.258919	0.0142107	0.440444	0.204403	-0.550991	-0.00215006	0.143212	0.0324883	-0.148198	0.353877	0.161726	-0.032629	0.416974	-0.000114	0.158991	-0.255624	-0.142706	0.0401397	0.190793	-0.309668	0.00818443	-0.723967	0.232638	-0.614677	0.400372	-0.374893	-0.22688	-0.468022	0.354105	0.519651	0.152603	-0.299456	-0.450689	-0.1638	0.0335956	0.212383	-0.00550795	0.17929	0	0.0899754	0.939981	-0.220077	0.0978994	0.117766	-0.157879	0.12804	-0.347398	0.231991	0.408669
ANO1	-1.10851	0.146944	-1.15027	-0.20181	0.675775	-0.418906	-0.33318	0.663321	0.618288	0.274491	-1.36759	-0.546758	-1.59634	-0.987288	-0.532565	-0.794834	-0.326095	-0.938475	0.312701	-0.639666	-0.693695	0.0831099	-0.692973	-0.233153	-1.33364	-0.528726	-0.364364	-0.236646	-0.562433	-0.526596	-0.473193	1.19476	1.02375	-0.712753	-0.255753	-1.13277	0.411862	-0.711592	0.498997	-0.645741	-0.428947	0.208901	-0.976637	-0.242168	-0.368859	0.351607	-0.289592	0.105422	-0.935124
ANO10	-0.0028789	-0.046015	-0.175812	-0.857727	-0.482014	-0.0777061	-0.0613382	0.194722	0.24621	0.0120399	-0.0917556	0.0028789	0.49579	0.072365	0.584617	0.0147727	0.196165	-0.223764	0.504442	-0.113761	0.000135	-0.468058	0.233302	-0.640018	-0.923133	-0.544243	-0.120825	-0.444524	-0.436319	0.270903	-0.116377	-0.667748	-0.21984	-0.132521	0.288111	-0.107667	0.245584	-0.0561705	0.167229	0.809218	0.431654	0.462433	0	0.464069	0.154857	-0.0134196	0.219416	0.113687	0.0907493
ANO3	0.467663	-0.96145	0.528012	-0.530742	-1.04996	0.0621362	-0.0153322	0.0906315	-0.0682306	0.056654	-0.166104	-0.473436	0.353187	0.139644	0.40098	-0.127066	0.375326	-0.166963	0.0930672	0.0392828	0.502013	-1.11666	0.687177	-0.829881	-0.636427	-0.339198	-0.854497	-0.26863	-0.273676	0.703375	0.626679	-0.704328	-0.17022	-0.155864	-0.0405946	0.237461	0.176216	0.687798	-0.0999198	0.355374	-0.240202	0.0394201	0.412351	0.160689	0.174303	0.420583	-0.197766	0.479999	0.76344
ANO4	0.46569	-0.9673	0.448297	-1.16977	-1.20219	0.0853503	0.145722	0.213209	-0.143146	-0.0803738	-0.0163627	-0.161324	0.547201	0.0797038	0.27454	-0.150144	0.190132	0.192992	0.156128	-0.000502348	0.331536	-0.944019	0.643781	-1.17128	-0.577001	-0.442797	-0.801035	-1.12703	-0.409775	0.500944	0.499872	-0.746263	-1.00492	-0.24014	0.123834	0.257211	0.287048	0.411225	-0.0718582	0.319247	-0.136024	0.0806992	0.513816	0.416115	0.0989137	0.304276	-0.0806305	0.511984	0.753022
ANO5	0.494209	-0.756474	0.583909	-0.640945	-1.32059	0.127489	0.141929	0.340585	-0.147508	-0.00839734	-0.0778945	-0.110162	0.596217	0.308867	0.178622	-0.310116	0.104868	0.188854	0.167711	-0.0288804	0.347234	-0.770724	0.566201	-0.996513	-0.749343	-0.364635	-0.605093	-1.10055	-0.344978	0.624751	0.582902	-0.684751	-1.29189	-0.372825	0.0615263	0.0920334	0.000892	0.535689	-0.247951	0.255842	-0.405602	0.135682	0.434294	-0.14754	0.00161648	0.314499	-0.287899	0.545846	0.726942
ANO6	-0.250017	0.749248	-0.696081	0.817987	0.811516	0.0512986	-0.0847597	0.248701	0.465638	0.346851	-0.300812	0.62268	-1.22235	-0.763585	-0.772952	0.196899	0.125174	-0.440774	-0.14405	0.0511031	-0.651523	0.452865	-0.522465	0.185222	-0.175122	0.0384393	0.221151	0.744075	-0.0260205	-0.698332	-0.967452	1.04573	1.07622	-0.112532	0.318628	-0.908179	0.0086956	-1.19894	0.56049	-0.735824	0.443998	0.240824	-0.798458	-0.594939	0.00934267	-0.0211596	0.0721073	-0.625397	-1.71169
ANO7	0.289472	-0.687982	0.447177	-0.805946	-0.805929	0.120554	0.158536	0.0959609	-0.159863	-0.0877662	0.0630031	-0.181565	0.67802	0.0877174	0.375545	-0.176325	0.367139	0.0867964	0.10848	0.0824978	0.300887	-0.783256	0.503249	-1.08108	-0.448536	-0.331749	-0.585796	-0.729436	-0.383657	0.416877	0.373192	-0.455475	-0.713061	-0.0960887	0.158048	0.0825971	0.273944	0.639431	-0.113492	0.389569	-0.209235	0.0644433	0.424293	0.194626	0.194466	0.467224	-0.0480143	0.581877	0.70192
ANO8	-0.00448012	-0.558803	0.00448012	-0.915051	-0.652184	-0.114007	0.0760181	0.0991943	-0.0509312	0.0599401	-0.167703	-0.00732017	0.160334	0.339382	0.517337	0.320795	0.300115	0.0122545	0.538056	0.121992	-0.100152	-0.207675	0.150236	-0.210885	-0.470343	-0.762626	-0.698957	-0.555077	-0.623883	0.214499	0.103179	-0.740392	-0.381157	-0.0777574	0.203341	0.305683	0.0111308	0.0747418	0	0.123254	0.191236	-0.00196934	0.295905	0.476312	0.0820394	0.175455	0.0665622	0.400546	0.397453
ANO9	0.178123	-0.511283	0.844043	-0.228682	-0.90842	0.140307	0.0468835	0.062505	-0.248732	-0.0695161	0.415492	-0.0737817	0.564425	0.733251	0.343127	-0.0453471	0.325001	0.513764	0.119089	0.0638821	0.497114	-0.281787	0.391238	-0.165817	0.357492	-0.128001	-0.516343	-0.523461	-0.397335	0.352873	0.133683	-0.68035	-0.77098	0.795674	-0.0613941	0.407402	0.636317	0.437009	-0.312777	0.441223	-0.242843	0.201666	0.455621	0.919371	0.290119	0.151716	0.329617	0.232835	0.432588
ANOS1	0.919595	1.22477	0.0190153	0.798299	0.684714	-0.238622	-0.0190153	-0.633376	0.0676308	0.358154	-0.837519	-0.0827069	-0.304594	-0.474626	-0.520284	0.128858	-0.680278	-0.449633	-0.675737	-0.465515	0.0354371	0.948005	0.00142574	1.38423	0.549213	-0.378294	0.113127	0.604075	0.253363	0.851305	0.948647	1.28502	1.29375	-0.616758	0.186472	-0.56303	-0.27568	-0.329484	-0.283754	-0.652058	-0.469444	-0.495809	-0.2604	-0.735302	-0.0977726	-0.649334	-0.388116	-0.45872	-0.417091
ANP32A	-0.303871	0.215007	-0.0018878	0.385685	0.181229	-0.100749	0.122735	0.130202	-0.196027	0.0135994	-0.0514092	-0.0836926	0.195091	0.261199	0.209908	-0.168993	0.328627	-0.10899	0.064075	0.0018878	0.00328207	-0.266348	0.0909863	-0.165246	-0.163236	0.482912	-0.270734	-0.214505	0.233011	0.10322	0.0748792	-0.190254	0.0688562	0.345063	0.0202174	-0.272374	-0.0170908	0.340732	-0.246334	0	-0.558211	0.262605	0.285958	0.203202	-0.0885177	0.386774	-0.151356	0.278586	0.351964
ANP32AP1	-0.28711	0.601379	-0.134849	0.421673	-0.293009	0.00809693	0.130537	-0.0561588	-0.084532	-0.00809693	0.093158	0.101478	0.412788	0.0926712	-0.0765412	0.062	0.189612	-0.114579	-0.0971963	-0.185197	-0.407396	-0.204939	-0.0713582	0.215217	-0.0232844	-0.0625711	0.117199	0.394367	0.434856	-0.101521	-0.224543	0.154076	0.292041	-0.187541	-0.129418	-0.0931416	-0.00989485	0.158621	-0.304393	0.143725	-0.264511	0	0.335845	0.181662	0.163458	0.465366	-0.318176	0.282794	0.148156
ANP32B	-0.832472	0.0502129	-0.93007	0.0801744	-0.125405	-0.387039	0.030654	-0.151872	-0.0306544	0.255467	-0.374264	-0.362102	-2.70474	-0.258945	-0.889054	-0.224165	0.357355	0.160027	-0.0742583	-0.265188	-0.600097	0.077652	-1.09751	-0.0618591	0.43342	0.132634	0.389797	0	0.872108	-1.03834	-1.48329	-0.178331	0.102018	0.34407	-0.449533	0.377696	0.100636	-0.73762	0.131145	-1.74109	-0.151768	-0.275289	-0.853135	-0.871389	-0.236764	-0.507813	-0.353541	-0.415452	-1.80557
ANP32C	0.18876	-0.472962	0.396889	-0.422287	-0.823397	0.0632085	0.0650693	0.111121	-0.212593	-0.0677754	0.0140897	-0.283259	0.511025	0.0612384	0.331167	-0.119679	0.297186	0.0141579	0.0813471	0.0126199	0.118178	-0.916347	0.423179	-0.872215	-0.277517	-0.0196376	-0.656764	-0.553226	-0.535672	0.288221	0.277175	-0.503803	-0.643307	-0.194472	-0.0564096	0.183707	-0.0336518	0.446535	-0.201672	0.15584	-0.205407	0.054337	0.286154	-0.124853	0.0179822	0.360424	-0.105884	0.390462	0.62406
ANP32D	0.217126	-1.12869	0.385634	-1.27952	-1.35224	0.0804842	0.084265	0.24494	-0.153007	0.0236237	0.167555	-0.0610063	0.696485	0.362307	0.640848	-0.0236237	0.404357	0.170195	-0.061547	0.0648873	0.123014	-1.48777	0.351649	-1.06091	-0.867206	-0.414889	-1.25723	-1.36942	-0.266934	0.393515	0.179646	-0.838077	-1.02454	-0.428223	0.153693	0.00101471	0.205353	0.546979	0.00312614	0.245233	-0.018384	0.0318856	0.600264	0.151809	0.0366392	0.259193	0	0.359357	0.714266
ANP32E	0.289921	-0.519782	0.381992	-0.846947	-0.757233	0.00851274	0.155926	0.313297	-0.201841	-0.00851274	-0.139371	-0.158234	0.403419	0.262295	0.188339	-0.0681927	0.410236	0.0506785	0.0787742	0.423692	0.251577	-0.375691	0.429842	-1.01733	-0.536035	-0.664924	-0.3909	-1.24652	-0.547294	0.268829	0.366211	-0.419348	-1.1246	-0.102413	0.0784998	0.384754	0.383407	0.67046	-0.169724	0.356652	-0.198208	0.0426888	0.405017	0.0840173	-0.0807824	0.299645	-0.0156236	0.440607	0.84483
ANPEP	1.21657	0.31151	-0.125238	0.112214	-0.0395129	0.710449	0.382654	-0.157331	-0.051935	1.03506	-0.320189	0.970833	1.37064	-0.0122855	1.99111	-0.0629127	-0.818638	0.329819	-0.4115	0.253389	0.0987225	-0.0637522	1.04385	-0.0716152	-0.98363	-1.83111	1.06666	-0.0622015	-1.10112	0.543053	1.03692	0.234168	-0.720298	-1.16606	-0.256028	-0.73826	1.04063	-0.721737	0.0314784	1.25279	0.909782	1.78903	0.198547	0.195304	-0.461917	2.32361	0.556664	-0.397958	-0.743478
ANTXR1	-0.0674154	0.264188	-0.282714	0.165401	0.503159	-0.0258822	0.073832	0.221459	0.387307	0.332798	-0.445943	0.128979	-0.585994	0.0479804	-0.224901	-0.326195	-0.209159	-0.0899601	-0.290323	-0.30827	-0.370737	0.0243254	-0.0466356	-0.116769	-0.568066	0.0341645	0.0113745	-0.344054	0.811816	-0.0323784	0.333239	0.605829	0.00073195	-0.896019	0.707038	-0.577144	0.162794	-0.374313	0.263268	-0.00870872	-0.385369	0.289167	-0.5284	-0.539879	0.214307	0.0291902	-0.0634474	-0.0766171	-0.741219
ANTXR2	-0.52804	0.15103	-1.5975	0.113783	0.346151	-0.00760889	-0.0546618	0.309502	0.563559	0.0983725	-0.835314	-0.0275583	-1.9899	-1.181	-1.08998	0.00760889	-0.0526872	-0.902046	0.252841	-0.136678	-0.801344	0.431216	-1.04793	0.340096	0	0.0259047	0.727793	0.43234	0.583436	-0.840057	-0.824491	0.244436	0.554833	-0.0844326	0.346617	-0.720454	-0.183181	-1.705	0.597827	-1.03282	0.154568	-0.122588	-1.74649	-0.762229	-0.402669	-0.776932	-0.112763	-0.412563	-2.17688
ANXA1	0.154701	0.169172	-0.834527	0.276184	-0.0610113	-0.20982	-0.0508032	-0.325916	-0.0021596	0.32303	0.307768	0.482482	-2.17226	-0.341973	-0.230901	0.714651	-0.735546	-0.0526485	0.0780206	0.117927	-0.125045	0.174944	-0.540529	0.368953	-0.628312	-0.415673	0.439361	0.0357423	0.85397	-0.30001	-0.116941	0.0921769	0.571396	-0.341571	0.271498	-0.677662	0.767969	-0.903388	0.0650845	-1.18492	0.713328	0.79526	-1.01706	-1.42667	-0.000996	0.172693	0	-0.92471	-2.45527
ANXA10	-0.00715876	-1.13962	0.143832	-1.37884	-1.34012	0.0851789	0.0163217	0.410275	-0.133268	-0.0246282	-0.26209	-0.241894	0.478002	0.164827	0.288008	-0.165201	0.362241	0.188487	0.263678	0.0211415	0.102675	-1.8299	0.129601	-1.13095	-1.25745	-0.624887	-1.15553	-1.04761	-0.524862	0.0680308	0.135134	-1.02187	-1.404	-0.496881	-0.0927205	0.109468	0.144411	0.545907	0.158958	0.213005	-0.394836	0.195555	0.599655	0	0.204508	0.397389	-0.227016	0.383437	0.616753
ANXA11	-0.240708	-0.0257534	-0.383301	0.0391908	-0.0843926	-0.201342	0.197084	0.0594488	-0.109386	-0.286233	-0.226599	-0.0714064	-0.743846	-0.127164	-0.493078	-0.482712	-0.244822	-0.428308	-0.109231	0.179376	-0.291736	-0.00195392	-0.193322	0.0309485	-0.153096	0.0667783	0.0615958	0.197637	0.179726	-0.318309	-0.419893	0.192909	0.106289	0.101293	-0.170899	-0.269861	0.124273	-0.638607	0.297483	0.02599	-0.0537685	0.268065	-0.556972	-0.337956	-0.296629	-0.573926	-0.396166	0.00523138	-0.350911
ANXA13	0.384471	-1.03731	0.427117	-1.1884	-1.24299	0.0567539	0.181707	0.195791	-0.0967635	0.052062	0.0943752	-0.267487	0.540383	0.126764	0.403678	-0.18767	0.217992	0.138835	0.13916	-0.000659227	0.28087	-1.17976	0.4521	-1.06341	-0.797817	-0.468677	-1.05664	-1.1881	-0.104808	0.521745	0.405788	-0.806395	-1.22246	-0.286559	0.129318	0.268129	0.215415	0.529244	-0.0932552	0.33154	-0.080778	-0.0364358	0.358996	0.158768	0.021131	0.370503	-0.0991618	0.467553	0.667151
ANXA2	0.530303	1.13381	-0.244354	0.400522	0.358026	-0.046116	0.0970324	-0.417333	-0.154057	0.577974	-0.351251	0.228556	-0.430091	-0.658899	-0.00166369	0.248458	-0.625496	-0.370413	-0.216646	-0.349508	0.339736	-0.247922	0.315918	0.268536	-0.527509	0.148973	0.390878	0.453808	-0.0566071	0.0852241	0.472929	0.708689	0.227208	-0.367276	-0.0119818	-0.774371	0.100008	-0.749584	-0.0704106	-0.471919	0.298185	0.115314	-0.510533	-0.776589	-0.344817	-0.114319	-0.294404	-0.761762	-1.23744
ANXA2P1	-1.51659	1.20751	-1.77972	0.798012	0.32036	0.268206	0.298675	-0.132066	0.0411067	0.657341	-0.515841	-0.0678892	-1.50387	-0.481444	0.119498	0.287131	-0.41053	-0.245306	0.0818615	-0.145626	-1.89602	0.23144	-1.31455	0.696412	-0.176094	1.01403	0.988943	0.608447	0.858287	-1.24919	-0.855898	1.14277	0.83814	0.152937	0.0528798	-0.531272	-0.00275851	-0.530963	0.304252	-1.04559	0.0465862	-0.121597	-0.608811	-1.62772	-0.407549	-0.0401547	-0.313135	-0.0796418	-1.02073
ANXA2P3	0.12631	-0.0053494	0.0284202	-0.347072	-0.381498	0.0842321	0.197576	0.154794	-0.0831349	0.189024	0.0053494	-0.314029	0.330711	-0.0764458	0.494008	-0.128958	-0.169507	-0.0319188	-0.046128	-0.0573323	0.0949244	-0.620983	0.121554	-0.604242	-1.0579	0	-0.128712	-0.26559	-0.447634	0.165271	0.218605	0.334203	-0.693163	-0.435075	-0.00549507	-0.249946	-0.0458946	0.210919	-0.15786	0.070807	-0.100186	0.106149	0.187232	-0.189503	-0.21747	0.0664849	0.0124207	0.0970135	0.242321
ANXA2R	0.464433	1.00136	0.960587	1.35391	-0.0454633	0.141578	0.439451	-0.174515	-0.032553	0.115454	1.05652	-0.0146015	0.0403645	0.92306	-0.129221	-0.319732	0.0146015	0.459527	-0.172424	0.448399	1.28372	0.971744	0.0910397	1.21568	1.3633	1.19357	0.356394	1.18441	0.556743	0.278925	-0.104825	0.279373	0.584444	1.23398	0.140069	1.24334	-0.0670257	-0.463215	0.235157	-0.142509	-0.274636	-0.286664	-0.0103683	0	-0.0579653	-0.474883	-0.0370746	0.00666046	-0.362744
ANXA3	-0.0420635	-0.573937	0.0013864	-0.414332	-0.905392	0.155886	-0.083812	0.128516	-0.177987	-0.145946	-0.139496	-0.223266	0.252898	-0.00627923	-0.0013864	0.990231	0.882155	0.247807	0.401766	0.628588	-0.172872	-0.708159	-0.0264902	-0.704814	-0.682943	-0.222326	-1.14437	-0.0250049	-0.532238	-0.0706897	-0.0931082	-0.468008	-0.0524192	0.708899	0.102334	0.049067	0.337077	0.484898	0.911657	0.139192	0.200318	-0.1369	0.255046	-0.17692	0.440254	0.297552	0	0.156872	0.207818
ANXA4	-0.117719	0.333408	-0.149434	0.0806928	0.017899	0.379988	0.497723	0.360455	0.5222	0.651622	-0.190984	0.39149	-0.327822	-0.197278	-0.0789399	-0.172207	-0.171514	-0.475599	-0.129386	0.304855	-0.498384	0.482283	-0.344877	0.432171	-0.0720472	0.162482	0.160316	0.301922	-0.177567	-0.250823	-0.113796	0.889666	1.17313	0.0579014	0.397123	-0.425275	-0.152666	-0.239839	0.60193	0.0668907	0.398174	-0.156929	-0.0510855	-0.281952	-0.108833	-0.170659	0.201005	0.0611691	-0.23853
ANXA5	0.896928	0.23102	-0.0683787	-0.178732	0.238058	-0.324701	-0.141958	-0.187918	0.0446141	0.15053	-0.261731	0.126449	-0.802566	-0.42252	-0.200907	-0.0116794	-0.780585	-0.0756485	0.111514	-0.569949	0.308106	-0.776423	0.573616	-0.570454	-1.03117	-0.135015	-0.183141	-0.0681801	0.324573	0.778795	1.09007	0	-0.307577	-0.71701	0.215704	-1.3313	0.346183	-1.18916	0.00682116	-0.629101	0.324011	0.311628	-0.665287	-0.765201	0.0289631	0.0740452	-0.141197	-1.35366	-2.52828
ANXA6	-0.0379963	0.110215	-0.315994	-0.160913	0.478997	-0.152081	-0.110462	-0.0939679	0.153615	-0.156579	0.291352	-0.172288	-0.297714	0.040277	-0.431148	0.111654	0.0383944	-0.264802	0.734495	-0.183744	0.21222	-0.25602	-0.0216575	0.232394	-0.0342712	-0.112421	-0.112461	0.104919	0.384516	0.111336	0.0521202	-0.293439	0.15586	-0.0469322	0.162983	-0.0174918	0.0412526	-0.030942	0.000971	-0.0357709	0.412546	-0.177282	-0.172568	-0.328652	-0.0885172	-0.328276	-0.414259	0	-0.392565
ANXA7	0.279131	-0.383512	-0.00222659	-0.240644	-0.406623	-0.301224	-0.147626	-0.00982666	-0.179028	-0.0377467	-0.0425665	-0.0863178	-0.929033	-0.206712	-0.528197	-0.202336	0.0105124	-0.0872402	-0.114759	-0.14192	0.254519	-0.314179	0.0462534	-0.512595	-0.398235	-0.282399	-0.219045	-0.17724	-0.0799348	0.181501	0.149216	-0.253325	-0.0993586	-0.27421	-0.345838	-0.220865	0.159821	-0.441118	0.0184207	-0.643608	-0.209798	-0.213901	-0.296965	-0.55698	-0.119289	-0.438921	-0.121317	-0.259847	-0.910352
ANXA8	0.340256	-1.10839	0.397585	-1.13659	-1.08459	0.131917	0.19124	0.1363	-0.162677	-0.0410169	0.13045	-0.129535	0.637813	0.172406	0.444232	-0.093536	0.430771	0.125343	0.0400148	0.085439	0.219603	-1.19458	0.393438	-1.23515	-0.744543	-0.604394	-0.969481	-1.17216	-0.425157	0.380913	0.372427	-0.992401	-1.18442	-0.137308	0.0989304	0.229394	0.182666	0.582253	-0.10633	0.413405	-0.197149	0.173143	0.436588	0.162381	0.0985231	0.463087	-0.0607533	0.548866	0.729586
ANXA9	0.536589	-0.817075	0.616173	-1.15542	-0.87379	0.0759811	0.0730066	0.186515	-0.143901	-0.0104446	-0.132776	-0.155824	0.629063	0.0388932	0.139813	-0.16818	0.219917	0.0480566	0.104369	-0.0169563	0.40419	-1.02871	0.532418	-1.08955	-0.572259	-0.438182	-0.527578	-0.593361	-0.217293	0.519534	0.614543	-0.965871	-0.884641	-0.193114	0.00647068	0.303325	0.171841	0.427477	-0.214333	0.369745	-0.1895	0.0704532	0.530957	0.065381	0	0.224828	-0.158372	0.52787	0.77062
AOAH	-0.0826838	0.433887	0.22139	-0.0605633	-0.288644	0.529682	0.495416	-0.157139	0.646273	0.961318	0.64276	0.522264	1.82956	1.19618	2.15026	-0.306626	-0.645358	-0.0318124	-0.0759819	0.0318124	0.202004	-0.0811176	0.0210981	-0.726518	-0.177292	0.750452	-0.467463	0.328202	0.312852	-0.16015	-0.298882	-0.115625	-0.503972	0.321689	0.382253	0.33755	-0.0966268	-0.148942	-0.123697	1.17678	0	0.533616	0.383609	0.411506	-0.173937	0.370311	0.539451	0.506059	0.0231357
AOC1	0.294017	-0.0584734	0.493568	-0.246733	-0.905054	0.245706	0.132481	0.108403	-0.265982	0.102572	-0.112101	-0.212418	0.497206	0.212004	0.268593	-0.379925	-0.0341456	0.0824501	0.188843	0.161606	0.422533	-0.189346	0.463617	-0.966587	-0.315324	-0.377816	-0.628892	-0.753226	-0.291243	0.467499	0.336589	-0.772501	-0.971001	-0.313574	0.14252	0.358356	0.110414	0.428111	-0.0851974	0.393747	-0.316401	0.0316491	0.621175	0.373578	0.041255	0.228189	0.0690074	0.397782	0.495395
AOC2	0.250576	-0.959613	0.353884	-1.35006	-1.14041	0.154823	0.192474	0.100635	-0.149143	-0.168635	0.081485	-0.216628	0.619762	0.117648	0.460842	-0.0221167	0.355227	0.107647	0.134084	0.0602965	0.23505	-1.13694	0.452407	-1.10631	-0.830023	-0.536607	-0.949633	-0.966787	-0.542114	0.476457	0.36273	-0.755072	-0.964752	-0.138043	0.127897	0.163366	0.112308	0.656737	-0.0794986	0.384025	-0.0927258	0.143603	0.548317	0.228204	0.171693	0.300443	-0.0290259	0.435474	0.649798
AOC3	-1.70512	-0.848069	-1.63689	-1.39308	-1.05438	0.109359	-0.542583	0.905041	0.58221	-0.0862243	-0.909	-0.36188	-1.62593	-0.82012	-1.05958	-0.539536	0.821099	-1.38058	0.724839	0.0862243	-0.952656	-0.23072	-0.785438	-1.01981	-1.1357	-1.2228	-0.510063	-0.392684	-0.42954	-0.87083	-0.913572	-0.37952	-0.0796027	-0.272668	0.773043	-0.258856	0.342585	-0.597421	1.22943	-0.0429831	0.24095	0	-0.768119	0.449915	0.569941	0.0641546	0.263805	1.14099	-0.259536
AOC4P	-1.6192	0.402873	-1.04491	0.0857372	0.0333881	0.609515	0.344732	0.154112	-0.32356	0.112916	-0.0119834	-0.134386	-0.895639	0.817536	-0.709136	-0.0872226	-0.0599675	0.134564	-0.00596285	1.17734	-1.40934	0.0686417	-1.24909	0.246347	0.450472	0.600651	0.522021	0.0170403	0	-0.831943	-1.36007	0.457623	-0.0949068	0.658969	-0.0599909	0.507185	-0.203869	-0.281734	0.884908	-0.0971866	-0.287377	0.468132	-0.491839	-0.0136633	-0.475498	0.10778	-0.482848	0.35511	0.317016
AOX1	1.25776	-0.00473976	-0.135025	0.676068	0.0787506	-0.776386	-0.126348	-1.469	0.390318	-0.953448	-1.10387	0.373358	-1.45755	-0.949431	-1.42304	0.472421	0.350934	-0.777798	0.128256	0.175356	0.565731	0.846831	0.180274	1.24183	0.745421	-0.0108809	0.605628	1.15395	-0.713016	-0.175113	1.09943	0.139632	1.20075	-0.494941	-0.0434403	-0.925747	0.446546	-0.425808	0.328979	-1.15012	0.184651	-0.532937	-1.28249	-0.796847	0.065949	-1.48551	0.391703	-0.776208	-1.14277
AP1AR	0.186427	-0.156747	0.373865	-0.353925	-0.804279	0.0722753	-0.0235842	0.0144943	0.0214344	-0.0346764	0.0262934	-0.332222	0.447379	0.179829	0.151581	-0.0141219	0.135903	-0.00969326	0.0366448	0.0861331	0.167197	-0.405218	0.372908	-0.0655994	-0.318848	-0.191386	-0.660607	-0.668063	-0.0442619	0.215992	0.149837	-0.232287	-0.204363	-0.157672	-0.0280082	0.00846653	0.0419464	0.480423	0.0662093	0.248554	-0.214985	0.0459342	0.292946	-0.0626557	-0.201662	0.372101	-0.242456	0.35288	0.470802
AP1B1	0.203988	0.393925	-0.37772	-0.347228	-0.153345	-0.0783199	0.0219358	-0.0729352	0.128308	0.554304	0.112332	0.217191	0.872125	0.449502	1.18518	-0.599243	-0.793397	0.131862	-0.319144	-0.134291	-0.220418	-0.465942	-0.0928082	-0.451645	-0.242842	0.199011	-0.346594	-0.218559	-0.536352	-0.395989	-0.198635	-0.1888	-0.794296	0.254147	-0.271863	0.149476	-0.055968	-0.462921	-0.0659609	0.422732	0.431433	0.36373	-0.111749	0.645487	0.0175908	-0.137555	0.483675	-0.423293	-0.618091
AP1G1	0.0495001	0.388342	0.109826	0.925031	0.484756	-0.105293	-0.0749253	0.176214	0.149313	0.0436307	0.637106	0.319897	-0.460076	-0.343575	-0.414603	0.203201	-0.176915	0.280248	-0.0558909	0.386114	0.0296745	0.416831	0.115996	0.575456	1.25131	0.893922	0.477251	0.630309	0.0142782	-0.084581	-0.16105	0.69916	0.575514	0.167763	0.244935	-0.0226879	-0.0834751	-0.327977	0.0691578	-0.303306	0.317328	-0.0561838	0	0.145821	0.323413	0.0451834	0.175292	-0.329175	-0.455848
AP1G2	0.159161	0.54035	0.895247	0.36998	0.214309	0.159352	0.0129964	-0.132137	-0.341342	0.189418	0.551459	0.308008	0.46498	1.03828	0.451678	-0.172386	-0.464843	0.44708	-0.284583	-0.0129964	0.798942	1.10895	0.382265	0.514509	1.32694	1.01103	0.19022	-0.021718	-0.544384	-0.0110149	0.530657	0.0950851	0.172086	0.770616	-0.52978	0.722429	-0.27666	-0.338888	-0.436484	0.867914	-0.446463	0.197626	0	1.40061	0.222371	0.125844	0.699495	-0.269079	-0.496677
AP1M1	0.198145	0.516509	-0.216565	0.322561	0.482118	-0.396704	-0.00492382	-0.534247	-0.102348	0.145312	-0.806778	-0.471008	-1.30282	0.139918	-0.469668	-0.131253	-0.738686	-0.492897	-0.432256	-0.445058	-0.121436	-0.401269	0.378355	0	0.08146	0.516813	0.0614815	0.282669	0.0157366	0.262425	0.0124497	0.654696	0.191494	-0.063611	-0.419311	-0.373575	-0.0600514	-1.11602	-0.0747085	-0.504974	-0.225177	-0.413642	-0.646846	-0.824243	-0.490059	-0.598963	-0.383437	-0.711145	-1.01039
AP1M2	0.281975	-1.00622	0.437442	-0.731222	-0.836157	0.308342	0.3456	0.250529	0.0572107	0.074959	-0.0471218	-0.194832	0.441414	0.105928	0.312619	-0.135591	0.139239	-0.00562024	0.00562024	0.0141437	0.440459	-0.658398	0.463564	-0.797226	-0.95358	-0.395761	0.104404	-0.464323	-0.510698	0.359323	0.247503	-0.570077	-0.735018	0.119823	0.17016	0.0779786	0.323164	0.458689	0.033462	0.442797	-0.0434785	0	0.477215	0.23415	-0.245331	0.342392	-0.117873	0.512458	0.579241
AP1S1	0.641344	1.12139	0.411862	0.583632	0.73384	-0.145459	-0.0830541	-0.17462	-0.284941	-0.0737038	-0.0957561	-0.119576	0.114792	-0.043663	-0.0692978	0.0731554	0.0153165	-0.20418	-0.0153165	-0.151787	0	0.279541	0.315265	0.653471	0.0614762	0.824393	0.664086	0.991909	0.780562	0.310318	0.338399	0.596405	0.693339	-0.423365	-0.150205	-0.435739	-0.32143	-0.00842333	-0.604048	-0.330626	-0.311526	-0.542734	-0.105	-0.347316	-0.496675	-0.0985002	-0.68373	-0.175854	0.135073
AP1S2	0.327918	1.01443	-0.283775	0.816076	0.20478	-0.264434	-0.242084	-0.673754	-0.140652	0.903982	-0.151018	0.450856	-1.45447	-0.326241	-0.254675	0.214936	-0.531352	-0.86111	-0.138132	-0.112505	-0.00999331	0.376483	-0.810893	0.544205	0.155075	0.269572	0.370239	0.799376	0.451227	-0.159995	-0.0862033	0.721133	0.60803	0.207232	-0.770522	-1.0342	-0.525733	-1.33217	-0.0997322	-1.60949	0.596486	-0.504156	-0.62028	-1.095	-0.647012	-0.928633	-0.690176	-0.801218	-2.1763
AP1S3	0.00247073	-1.27267	0.356072	-1.35813	-1.57014	0.122558	0.144041	0.176084	-0.27519	-0.00011	-0.0622318	-0.335448	0.84344	0.101121	0.443081	-0.0143907	0.260891	0.185186	0.118243	0.109678	0.208767	-1.62274	0.489467	-1.34939	-0.939299	-0.678102	-1.36159	-0.982517	-0.712073	0.195284	0.382721	-0.871443	-0.78634	-0.212941	0.0259972	0.049777	0.255038	0.651461	-0.115527	0.324977	-0.110027	0.118588	0.48596	-0.120498	0.113972	0.183883	-0.141251	0.29483	0.669194
AP2A1	0.0593953	-0.407839	0.173339	-0.833549	-0.717352	0.0396471	0.0508229	0.295396	-0.2492	-0.180174	0.143095	0.00586335	0.358272	0.249623	0.405731	0.218115	0.295499	0.01788	0.153791	-0.114753	-0.0661197	-0.24362	0.183947	-0.753143	-0.612205	-0.511024	-0.350858	-0.664736	-0.214009	0.185067	0.0259509	-0.722994	-0.76504	-0.175738	0.140206	-0.0683964	0.433017	0.230611	-0.0526333	0.526821	0.269086	0.242235	0.30209	0.286278	0.0890522	0.260207	0.193553	0.290684	0.353052
AP2A2	0.579775	-0.517906	0.0159361	-0.587052	0.102865	-0.059778	0.235909	-0.11472	0.140575	-0.104635	-0.301363	-0.108868	-0.0131791	-0.0240772	0.344084	0.0843508	0.0976989	-0.099118	-0.365093	-0.417968	0.0727906	-0.722771	0.133509	-0.581017	-0.794869	-0.366573	0.0180755	-0.511577	-0.680243	0.367671	0.510543	-0.365644	-0.67694	-0.00842142	-0.0845227	-0.130609	-0.159379	-0.170623	-0.0254369	0.414969	0.155694	0	-0.0821362	0.173277	0.0339451	-0.0460844	0.00514507	-0.0970597	-0.0978379
AP2B1	0.502625	0.064061	-0.0364665	0.324958	0.431296	-0.0473601	0.00380027	-0.079167	-0.175944	-0.120825	-0.0178822	-0.362271	-0.00845635	0.151735	-0.0094651	0.0479778	-0.352131	-0.216741	-0.282711	-0.174289	0.353755	-0.0318341	0.0967112	-0.0397797	0.228346	0.42181	0.563504	0.379225	0.422171	0.413771	0.253258	0.309836	-0.235723	-0.0885425	-0.0142887	-0.183746	0.0530975	-0.14574	-0.242469	0.299592	-0.503703	0.0172172	-0.202763	0.0491786	-0.0570085	0.247582	-0.103549	-0.177088	-0.104376
AP2M1	0.192391	-0.0494351	-0.476385	-0.456986	0.137369	-0.357575	-0.455883	-0.0293159	0.0213408	-0.141641	-0.511506	-0.141843	0.688903	0.0770817	0.740961	-0.191633	-0.192179	-0.643659	0.156037	-0.874755	0.180282	-0.031975	-0.261631	-0.184062	-0.562425	-0.323396	0.373796	-0.131495	0.678312	0.00649333	0.0210097	-0.179159	0.037699	-0.392369	0.0878098	-0.588921	0.0428531	-1.46787	-0.301558	0.890382	0.435212	0.0482004	-0.616417	0.499725	-0.0459526	-0.0275195	0.175812	-0.764179	-1.5095
AP2S1	0.125761	0.739146	-0.305926	0.286473	0.0216317	-0.256465	-0.0994277	-0.308228	-0.237445	0.176554	-0.219203	0.033289	-0.608571	-0.30541	0.103347	-0.34326	-0.594893	-0.404995	0.107226	-0.539175	0.0130527	0.0297067	-0.41859	0.0461714	-0.0881789	0.135481	0.792212	0.421925	0.783711	-0.250812	-0.142023	0.305125	-0.0561626	-0.31795	-0.0501759	-0.860665	-0.219198	-1.38143	-0.349498	-0.588341	0.443341	-0.119722	-0.893816	-0.949421	-0.671551	-0.468704	-0.314782	-0.882487	-1.30223
AP3B1	-0.0364206	0.67608	-0.181627	0.421843	0.299351	-0.203753	0.0760152	-0.222898	0.14634	0.396753	0.425905	0.311983	-1.59089	-0.241657	-0.377763	-0.048435	-0.646821	0.00149131	0.138216	0.0656674	0.0966392	0.267284	-0.153161	0.409041	0.537837	0.444607	0.632832	0.34806	0.592128	-0.20186	-0.146852	0.167292	0.629424	0.384831	0.500547	-0.0942926	-0.329548	-1.21059	0.220901	-0.944904	0.695705	-0.229845	-0.72923	-0.410486	-0.179927	-0.867383	0.0843143	-0.710165	-1.8859
AP3B2	0.264838	-1.22356	0.526378	-1.12821	-0.96581	0.258975	0.0225661	0.507871	-0.13043	-0.154416	-0.152816	-0.0504677	0.842669	0.322533	0.332703	1.39341	0.345104	0.328365	0.293579	-0.0902641	0.235096	-1.0558	0.508516	-0.912952	-0.778547	-0.589344	-0.789227	-1.24215	-0.478965	0.392197	0.203624	-0.956835	-0.959574	0	0.308617	0.415084	0.0637865	0.39318	-0.0856028	0.394546	-0.0682206	0.0512161	0.477046	0.0303721	0.661819	0.379546	0.0544615	0.324914	0.637961
AP3D1	1.01212	0.480967	0.604902	0.317275	0.591818	-0.356251	-0.267654	-0.285381	-0.0733931	-0.00196052	-0.102534	-0.0735843	-0.697381	0.00236583	-0.0119097	0.00196052	-0.301719	0.0790408	-0.276323	-0.219669	0.732519	0.425246	0.431592	0.211131	0.311495	0.492151	0.465289	0.0315943	0.044754	0.0936575	0.328309	0.215052	0.231986	-0.154832	-0.389639	0.0342078	-0.364292	-0.479908	-0.143535	-0.566187	-0.262111	-0.391069	-0.446691	-0.246163	-0.205971	-0.209531	-0.0363402	-0.562337	-0.768962
AP3M1	0.250663	0.353933	0.256184	0.302219	-0.164157	-0.120853	-0.0534921	0.111482	-0.112981	0.115457	-0.0119413	0.115237	-0.121816	-0.210045	-0.0162088	-0.0673855	-0.17256	-0.158248	-0.0535432	-0.124446	0.290647	0.212536	0.179098	0.240365	0.335637	0.197391	0.311993	0.190164	0.35118	0.246966	0.165963	0.0180947	0.478814	-0.156716	0.0154988	-0.00197458	-0.186413	-0.155233	-0.127286	-0.130248	0.00937745	-0.310823	-0.093905	-0.0643344	-0.2834	-0.132625	-0.0731274	-0.146758	-0.241108
AP3M2	-0.0607939	0.453746	-0.465738	0.430171	0.567931	-0.495995	-0.402295	-0.561965	0.0434923	0.0160851	0.0437679	-0.111011	-1.25794	0.532702	-0.579919	0.125536	-0.46778	0.124602	-0.557222	-0.387906	-0.38553	-0.357185	-0.64285	-0.0221405	0.106342	0.501702	0.631284	0.786541	0.228962	-0.606181	-0.656183	0.767876	0.397693	0	-0.535085	0.123853	0.367513	-0.748225	-0.284547	-0.864002	-0.813344	-0.10721	-0.62165	-0.047905	0.0333824	0.18956	0.0236478	-0.364475	-0.994826
AP3S1	-0.669565	0.254938	-1.00309	0.340915	0.816197	-0.402578	-0.0588217	0.381986	-0.0920033	0.187058	-0.246171	0.236753	-1.31315	-1.1964	-1.09607	0.0769057	-0.108042	-0.178955	-0.00736761	-0.523518	-0.73659	0.264787	-0.951915	0.221313	0	0.0420589	0.0998173	0.627032	0.247633	-0.968891	-0.577673	0.725529	0.479681	-0.630412	0.230359	-0.737394	-0.44196	-0.727939	0.140664	-1.27338	0.468882	-0.304783	-0.646677	-0.951016	-0.205795	-0.420902	-0.00870848	-0.778969	-1.43577
AP3S2	0.337621	-0.137527	0.138543	-0.588235	-0.275867	-0.0406599	-0.0355515	-0.192153	0.144326	-0.0191565	-0.337332	-0.0737295	0.084578	-0.0430751	0.155781	-0.217451	-0.0746503	-0.218396	-0.101257	-0.170694	0.292583	-1.0262	0.0856338	-0.574691	-0.692101	-0.0599966	-0.231625	-0.11082	-0.0294838	0.0617638	0.265684	-0.140447	-0.681887	-0.0914335	-0.03683	0	-0.187584	0.0754876	-0.078362	0.0411687	0.0415273	-0.0881286	-0.0503888	-0.0496583	-0.187409	0.0269966	-0.145307	-0.0706053	0.112269
AP4B1	-0.263932	0.532705	-0.508343	0.866896	0.336858	-0.157578	-0.0260468	-0.258028	-0.0987592	0.310156	0.0250497	-0.0344648	-1.18317	0.597241	-0.522223	-0.294963	-0.22437	-0.0678768	-0.0250497	-0.192051	0.229321	-0.00521517	-0.271927	0.421376	0.816131	0.971574	0.440259	0.602921	-0.029284	0.0173492	-0.381867	0.323255	0.235527	0.783539	-0.220768	0.633877	-0.52644	-0.581059	-0.189286	-0.601333	-0.168746	-0.307553	-0.575328	0.473547	0.0600438	-0.412878	-0.0323181	-0.297558	-0.935863
AP4E1	0.285579	0.594836	0.115602	0.538687	0.510502	-0.0411379	-0.0399082	0.0134156	0.347191	0.257303	0.155077	0.330252	-0.204541	0.248641	-0.0134156	-0.278513	-0.0173113	0.0515044	0.210839	0.228461	0.284515	0.479902	0.179557	0.328376	0.466928	0.541318	0	0.373608	0.305983	0.207165	0.389237	0.112853	0.468089	0.157233	0.280244	0.225445	-0.259281	-0.274231	0.270481	-0.301993	0.213867	-0.0717301	-0.0732908	0.000443	-0.0778794	-0.369942	0.0968738	-0.12503	-0.281147
AP4M1	-0.0660207	-0.358568	0.195569	-0.70925	-0.0584185	0.137091	0.218594	0.403123	-0.100678	-0.0222495	-0.367149	-0.203184	0.312558	0.0125215	0.0913064	-0.275271	0.0252788	-0.225845	0.0693905	-0.146549	-0.0954685	-0.625449	0.234126	-0.535672	-0.697463	-0.200854	-0.361627	-0.647502	-0.214315	0.25311	0.15813	-0.395763	-0.356363	-0.209784	0.0463772	-0.0128446	-0.189426	0.272471	0.0891404	0.495193	-0.355397	-0.14895	0.0413809	0.246699	0.074594	0	-0.0186825	0.319478	0.332153
AP4S1	0.318913	-0.326935	0.247599	-0.445935	-0.142627	-0.108373	0.0223634	0.100191	-0.230642	0.0153511	-0.0153511	-0.0541761	0.726473	0.257341	0.352528	0.0350893	0.297017	0.0552576	0.138213	0.110931	0.298721	-0.423632	0.349932	-0.387032	-0.409895	-0.187465	-0.300363	-0.471284	0.0557203	0.328421	0.323325	-0.268922	-0.518429	-0.0182853	0.198433	0.0133748	0.147552	0.686253	0	0.392075	-0.126913	0.203607	0.282282	0.0133877	0.190479	0.0646014	-0.0842133	0.329563	0.922604
AP5B1	0.465189	-0.442251	0.502011	-0.474911	-0.651903	0.19221	-0.00423336	0.102143	-0.480962	0.0102401	-0.332706	-0.104218	0.562574	-0.203958	0.235415	-0.61943	0.0455232	0.0628514	-0.187808	0.401333	0.150027	-0.367269	0.404658	-0.61162	-0.258999	-0.598996	-0.260055	-0.772135	-0.303725	0.567957	0.316351	-0.252485	-0.889944	-0.378733	0.0757141	0.276622	0.174504	0.104098	-0.0451555	0.215073	0.109964	0.143378	0.195117	-0.12964	0	-0.0249891	-0.108624	0.534242	0.628712
AP5M1	0.0916716	0.134748	0.0643174	0.174288	-0.0616539	-0.0702713	-0.0814581	-0.0728536	-0.0518983	0.00891511	0.188047	-0.229826	-0.11408	0.0766128	0.126443	-0.103135	-0.0636988	0.0229235	-0.0542013	0.0293339	0.125758	-0.00841283	0.0603547	0.123857	0.271891	0.198822	-0.00445874	0.169203	0.474209	0.0471417	0.194967	-0.076805	0.137878	0.13267	-0.0750179	-0.030924	-0.162965	-0.02577	0.0141215	-0.146464	-0.116223	-0.18827	-0.0374862	-0.0588315	-0.147165	-0.235891	0.0267231	-0.109612	-0.111528
AP5S1	0.301375	-0.599469	-0.0108674	-0.843806	-0.679435	-0.0578864	-0.0782759	-0.138135	-0.178933	0.174089	0.0108674	0.231493	0.0455959	0.473406	0.264955	-0.475779	-0.064079	0.148008	0.141753	-0.0139387	0.320118	-0.487888	0.224164	-0.738334	-0.896909	-0.339619	-0.319414	-0.691345	-0.552308	0.258273	-0.0201435	-0.716825	-1.00673	-0.401185	0.175678	0.266914	0.0275941	-0.0434651	-0.52827	-0.00258255	0.281148	0.140377	0.30987	0.227812	0.24727	-0.353624	0.136403	0.167506	0.190881
AP5Z1	0.0167878	-0.338207	0.10023	-0.762459	-0.608921	0.284141	0.313861	-0.234177	0.0774291	0.317221	0.163709	-0.00678659	0.789326	0.758158	0.990618	-0.552299	-0.371238	0.218332	-0.207103	-0.0178802	-0.0318007	-0.26085	0.192266	-1.03072	-0.563602	-0.640895	-0.282045	-0.829563	-0.35895	0.168229	0.0823598	-0.376045	-0.738876	0.0947013	0.0484276	0.297666	-0.0926881	0.102067	-0.189657	0.948221	-0.240943	0	0.485403	1.02036	0.241899	0.790319	0.211541	0.104855	0.301016
APAF1	-0.0251687	0.25175	0.0421188	0.663631	0.0671994	0.0686769	0.110095	-0.120182	-0.0583887	-0.0588455	-0.24654	0.279463	-0.206954	-0.184577	0.0494604	-0.088469	-0.0891736	0.102657	-0.104202	0.181951	0.0643237	-0.0321493	0.0483305	0.302755	0.519038	0.273818	0.0952074	0.137919	0.320495	0.154747	-0.0554452	0.13904	0.34872	0.0821753	0.117578	0.210926	-0.158953	-0.0517695	0.139586	-0.0886519	0.108528	-0.287759	0.0145996	-0.0541899	-0.31919	-0.120322	-0.242011	0.116874	-0.0379472
APBA1	0.367983	-0.780629	0.470529	-1.10605	-1.29288	0.218936	0.090073	0.11498	-0.0642925	-0.143392	-0.00935519	-0.227304	0.582776	0.136111	0.405666	-0.107018	0.257237	0.19779	0.0254568	0.0522019	0.300766	-1.35005	0.524595	-1.15586	-0.758729	-0.695757	-1.15379	-0.869976	-0.45682	0.475187	0.366979	-0.798496	-1.17165	-0.310786	0.115896	0.183904	0.272474	0.614493	-0.19546	0.296111	-0.29345	0.235826	0.42698	0.0890944	0.0313277	0.150096	0.289007	0.602927	0.664536
APBA2	0.437803	-0.908605	0.460041	-0.922276	-1.22656	0.00621772	0.301381	0.150185	-0.179817	-0.234765	-0.00621772	-0.219251	0.487967	0.176748	0.171654	0.131006	0.131788	0.116581	-0.0835917	0.165925	0.432633	-0.990317	0.587001	-0.938019	-0.591799	-0.18132	-0.661159	-0.982719	-0.379857	0.54428	0.498015	-0.833246	-0.702009	-0.0419588	-0.0214062	0.491473	0.216817	0.524288	-0.0585852	0.294467	-0.191547	-0.0945773	0.360174	0.257613	0.0313773	0.488692	0.246902	0.526424	0.690474
APBA3	0.449948	0.156971	0.535114	-0.220987	-0.031229	-0.186743	-0.216865	-0.0910244	-0.0991931	-0.0880647	0.170774	-0.264682	0.031229	0.542446	0.391198	-0.638287	-0.123565	0.0461626	-0.254925	-0.363961	0.731881	-0.379519	0.444066	0.00801659	0.412288	0.0175171	0	-0.12928	0.0998325	0.183547	0.491935	-0.167358	-0.0117426	-0.208691	-0.309284	0.133575	-0.204044	-0.423967	-0.206356	0.193988	-0.329574	-0.260942	-0.308495	0.311326	-0.441813	-0.11234	0.06883	-0.116011	-0.188138
APBB1	0.421167	-0.5618	0.600483	-0.766335	-0.834612	0.0836547	0.00936445	0.215727	-0.213081	-0.0749315	0.0125184	-0.244553	0.578886	0.155535	0.394484	-0.163107	0.203288	0.109443	0.137948	0.0619359	0.359435	-0.951375	0.57487	-0.963604	-0.846311	-0.513211	-0.798745	-0.679804	-0.358942	0.494452	0.454853	-0.799917	-1.13758	-0.242678	0.0574578	0.214641	0.184492	0.630028	-0.0766023	0.276255	-0.249519	-0.0919344	0.455834	0.0511589	0.0787314	0.407824	-0.0512048	0.498531	0.680319
APBB1IP	-0.467806	0.352909	-0.918862	0.0528398	-0.917178	0.0065918	0.644819	-0.50415	-0.0871649	1.01251	0.977097	0.984064	0.0439034	0.77831	0.60487	-0.0065918	-0.723031	0.730285	-0.626524	0.199122	-0.580281	0.442231	-0.278937	0.0148478	0.5286	0.102282	0.341311	0.402125	-0.0782671	-0.696002	-0.587274	-0.152226	-0.283854	1.18869	0	1.04184	-0.353428	-0.868273	0.0944266	0.274154	0.772195	0.20522	0.112284	0.645399	0.0875864	-0.378246	0.697894	-0.317028	-1.28079
APBB2	0.374786	-0.647975	0.31856	-0.604849	-0.33116	0.0973607	0.00564563	0.185027	-0.0328912	-0.0256363	0.0615922	-0.189144	0.30138	0.0554219	0.164606	-0.0912899	0.205612	0.138379	0.129685	0.0267009	0.235986	-0.779952	0.40479	-0.449854	-0.502161	-0.36308	-0.522841	-0.403708	-0.304086	0.30781	0.364397	-0.235956	-0.378483	-0.226537	0.129349	0.0882876	0.0915844	0.467679	-0.126847	0.139339	-0.0879233	0.108899	0.363518	0.0515392	0.0891526	0.281923	-0.106798	0.439339	0.531714
APBB3	0.310251	0.56717	0.319269	0.162915	0.122667	0.283148	0.100776	-0.241866	0.0235205	0.303831	-0.150982	-0.022481	-0.616542	0.222294	0.853615	0.20622	-0.338337	-0.490556	-0.249104	-0.0152655	0.54094	-0.129742	0.18828	0.49616	0.532458	0.432142	0.0830722	0.170829	-1.19537	0.177222	0.309639	0.151723	0.276579	0.361328	0.0308194	0.112412	-0.232347	-0.46895	-0.140458	-0.351935	-0.402746	-0.15036	-0.500263	0.491822	0.0255871	0.218926	-0.276988	-0.246514	-0.662369
APC	-0.0318952	-0.781346	0.32766	-0.629136	-0.83798	0.147111	0.186676	-0.134987	-0.119136	0.0326438	0.0546985	-0.206915	0.568684	0.391794	0.337109	-0.249787	0.332351	-0.0364351	0.338221	-0.00742578	0.118605	-0.323686	0.403492	-0.689574	-0.44316	-0.855592	-0.455869	-0.853849	-0.276608	0.338791	0.320325	-0.15151	-0.48641	-0.368958	-0.024755	0.171244	0.118715	0.315691	-0.10492	0.455633	-0.112725	0.226854	0.579375	0.378489	0.11546	0.33077	0.0245252	0.346547	0.50184
APC2	0.374011	-0.920492	0.506859	-1.18709	-1.20776	0.216017	0.0325949	0.0522206	-0.288419	-0.18599	-0.160138	-0.394977	0.421408	0.253383	0.246462	0.523717	0.240686	-0.0823343	-0.0325949	0.107646	0.29222	-1.14028	0.655105	-0.957162	-0.735683	-0.411196	-0.9447	-1.1192	-0.308612	0.553528	0.60078	-0.92452	-1.17915	-0.206237	0.165689	0.20616	0.17995	0.648138	-0.0580406	0.338911	-0.33917	-0.0929904	0.524848	0.0637932	0.076663	0.157495	-0.17171	0.355986	0.741667
APCDD1	1.05031	-0.627257	-0.450315	-0.808511	-0.908862	0.0508738	-0.0195494	0.058948	0.445634	-0.137624	0.131804	-0.0288243	-0.2539	-0.268896	-0.132381	1.05161	1.33088	-0.299417	0.176678	0.572727	0.0921717	-0.131598	0.15166	-0.537018	-0.831012	-1.15167	-0.437113	0.697192	-0.627157	0.239903	0.0358405	-0.301038	-0.474037	0.428189	0.168356	-0.097806	-0.0365548	-0.0247097	0.176474	-0.195254	1.15282	-0.14413	0.154099	-0.486695	0.360031	-0.138693	0.214182	-0.0526671	-0.0982752
APCDD1L	0.718862	-1.2432	-0.333553	-1.52195	0.46633	-0.246248	0.220998	0.799418	0.753167	-0.0140011	-0.893718	-0.0280106	-0.0767682	0.831741	0.0140011	0.298217	-0.912514	-0.0432746	-0.718971	-0.824067	-0.465089	-1.20939	0.550063	-1.06293	-1.18362	-1.35736	0.187785	-0.687654	0.624827	0.781185	-0.146254	0.221241	-1.00447	-1.30735	0.555805	-0.799639	0.507997	-0.650442	0.431503	0	0.850917	1.02795	-0.521074	-0.851831	-0.050653	0.0337081	0.140978	-0.598215	-0.0776625
APCS	0.964598	-0.480703	1.00301	-0.827419	0.0643804	0.0979836	0.129843	0.108379	-0.238599	-0.179913	-0.0838067	-0.313712	0.369941	0.076997	0.330233	-0.245705	0.171211	0.0754592	-0.0608313	0.00206828	0.92529	0.254385	0.903427	-0.183442	-0.472654	0.00152922	-0.205219	-0.342949	0.141364	0.788352	0.685932	-0.658833	-0.461966	-0.269537	0.0520892	0.108782	-0.0253119	0.4852	-0.157644	0.261539	-0.454626	0.0164795	0.425011	0.252715	-0.00815248	0.138764	-0.219744	0.639019	0.565159
APEH	-1.17956	0.393008	-0.846605	0.0454905	-0.0300081	-0.124108	0.0205243	-0.15199	-0.127385	0.305605	-0.0205243	0.159002	-0.977105	0.324454	-0.0707181	-0.289616	-0.677386	-0.191164	-0.11845	-0.302765	-0.467795	0.4065	-1.00202	0	0.110491	0.0471621	0.297501	0.0144463	0.719076	-1.68394	-1.05319	-0.214808	-0.45988	0.427604	-0.0649366	0.313709	-0.42471	-1.12257	-0.310027	-0.550582	0.130365	-0.128069	-0.446015	-0.431688	-0.12619	-0.615815	0.128118	-0.566884	-1.18215
APEX1	0.12762	0.31031	-0.116762	0.191704	0.0380871	-0.187008	-0.037113	-0.169388	0.177543	0.399027	0.268317	0.255733	-0.753673	-0.10384	-0.229294	-0.192365	-0.200907	0.0499942	-0.079304	-0.360008	0.451328	0.258493	-0.369676	0.262737	0.380875	0.070585	0.0455959	0.257694	0.104983	-0.479236	0.0685766	-0.156661	0.271779	0.123989	0.113675	0.188025	-0.418625	-1.38176	-0.072202	-0.185102	0.398046	0.0132225	-0.725931	0.0113819	-0.0881069	-0.480624	0.190709	-0.787756	-1.73134
APEX2	-0.365126	0.548449	-0.202667	-0.130594	-0.186092	-0.0464304	0.181011	-0.0950954	0.106461	0.262126	0.315686	0.588097	-0.570113	0.320594	0.215749	-0.110115	-0.454466	0.109699	0.117156	-0.0165746	-0.22	0.388093	0.230577	0.589818	0.398098	0.0168877	0.720475	0	0.323644	-0.0974727	-0.194437	-0.516685	0.229726	0.196453	-0.0641088	0.316448	0.522333	-0.553998	-0.0802207	0.0834889	0.531807	0.00834417	-0.175275	0.0433416	-0.204476	-0.0867605	0.0746598	-0.364137	-0.485194
APH1A	-0.253588	-0.0459037	-0.376104	-0.109153	0.00733709	0.00355339	0.215603	-0.184161	-0.270718	-0.000789165	0.0599556	0.267643	-0.106696	0.490717	-0.239464	-0.332018	-0.652113	-0.156789	-0.531658	-0.27556	-0.45886	-0.233906	-0.695755	-0.226264	-0.319771	0.130061	0.170865	-0.0473688	0.840962	-0.17228	-0.063617	0.0363553	-0.378468	0.283671	0.0633037	-0.247775	-0.136667	-1.01647	-0.126103	0.0854995	0.201159	0.317559	-0.236748	-0.00468874	-0.0924506	-0.16136	0.433596	-0.763257	-1.11843
APH1B	0.173752	0.551968	0.0747744	0.394632	0.158351	-0.185699	-0.000478387	-0.23406	-0.284571	0.165655	-0.231343	-0.0375272	-0.39291	-0.0679165	0.287287	-0.399801	-0.569428	-0.407181	-0.520969	-0.191525	0.295659	0.138683	0.20467	0.186958	-0.00658584	0.265196	0.431199	0.138826	-0.141338	-0.0697739	-0.113971	0.293874	0.25522	0.302413	-0.209606	-0.170863	-0.458148	-0.68265	-0.14272	-0.41426	-0.0428326	-0.220609	-0.473573	-0.0706606	-0.211399	-0.519912	0.11711	-0.451593	-0.72669
API5	-1.45056	0.661307	-0.990937	0.567158	0.10297	-0.45654	-0.559751	0.141333	0.130844	0.0949337	0.0270822	-0.0278318	-1.65796	-0.32094	-0.908607	-0.238472	-0.469659	-0.098913	0.0130756	-0.280306	-1.04238	1.11165	-1.05675	0.809411	1.07015	0.311779	0.740426	0.513504	0.680546	-1.15782	-0.853959	0.329427	0.990241	0.15998	-0.280944	-0.196126	-0.360137	-1.08136	0	-1.25061	-0.0488029	-0.174725	-0.498047	-0.190256	-0.167615	-0.282142	0.165203	-0.670541	-1.80778
APIP	-0.0878998	0.247123	-0.103318	0.229483	-0.0471646	-0.210581	-0.12999	-0.127732	0.0888757	0.017886	0.342541	0.122505	-0.393173	-0.635723	-0.497287	-0.253586	-0.0455881	-0.195829	-0.0467802	-0.0931934	-0.0832202	0.632604	-0.297401	0.509759	0.515241	0.320541	0.0518129	0.384127	-0.0959709	-0.135915	-0.112285	0.0852196	0.32821	0.00405335	-0.208038	-0.337898	-0.366537	-0.429017	-0.0951922	-0.405019	0.446253	-0.273086	-0.138436	-0.304123	0.0436282	-0.573694	0.147278	-0.353349	-0.551284
APITD1	0.548127	-0.0211216	0.296934	-0.366727	-0.111169	-0.118595	0.0495001	-0.196577	0.0145315	-0.0871273	0.062477	-0.0455419	0.187258	-0.0668715	-0.0220758	0.00498807	0.0885433	-0.078771	0.0928484	0.0932134	0.459914	-0.648544	0.425805	-0.0410268	-0.00845265	-0.322953	-0.131689	-0.326424	0.0661211	0.478801	0.53987	-0.292738	-0.174631	-0.235265	0.0727277	0.0785966	-0.11514	0.106637	0.107603	0.0137794	0.262359	-0.0499871	0.0880239	-0.101585	-0.220783	-0.0870028	-0.108114	0.130244	0.176369
APLF	0.211292	-1.37509	0.468553	-1.04225	-1.55275	0.0309348	0.185512	0.264871	-0.325712	0.166505	-0.0504541	-0.0780449	0.743609	0.213789	0.428919	-0.0309348	0.372989	0.363869	0.387849	0.158005	0.339712	-1.37308	0.505259	-1.27947	-0.935225	-0.822056	-1.07534	-1.00312	-0.438524	0.36717	0.594917	-0.614394	-0.910461	-0.0508075	0.207102	0.41223	0.495905	0.649076	-0.136087	0.281753	0	0.31677	0.527764	0.060915	0.219132	0.222211	0.231007	0.548381	0.825299
APLN	0.014724	-1.23841	0.203066	-0.685986	0.570037	-0.155217	0.17571	1.19721	0.688243	-0.0444386	0.0870717	-0.0404003	0.525411	0.20664	0.361491	-0.396574	0.0348394	0.159605	0.0199492	-0.0762298	0.115608	-1.05157	0.284612	-0.72571	-0.953328	-0.80452	0.772137	-0.440311	-0.150155	0.531837	0.0877638	0.474984	-0.653983	-0.528004	0.0640764	-0.0677719	0.288326	0.294415	-0.134819	0.212979	0.572001	0.11219	0.150571	0	0.0255713	1.50641	0.277708	0.481342	0.740169
APLNR	0.157869	0.642876	-0.0884614	0.442311	0.535371	0.919597	1.0173	-0.329729	0.603109	-0.0864472	0.333028	0.806099	-1.33418	0.79607	0.639837	0.325225	-0.106301	-0.372787	0.0709887	0.800831	-0.134485	0.189809	-0.487978	1.94508	0.368467	0.0555158	1.1669	0.912577	1.06533	0	-0.103843	0.504006	1.20421	0.178424	0.84202	0.126552	0.506584	-0.738417	0.671817	0.542069	0.323896	0.241607	-1.18417	0.0481648	-0.640996	-0.304031	-0.110866	0.967502	-0.108075
APLP1	0.173283	-0.971815	0.255009	-1.175	-0.757164	0.0331116	-0.0118866	0.171628	-0.0650103	-0.056381	0.0109982	-0.342644	0.420227	0.128176	0.366303	0.545782	0.11924	0.0486078	0.144899	-0.0706756	0.039763	-0.629652	0.330924	-1.14269	-0.747081	-0.510508	-0.590236	-1.19011	-0.48288	0.353102	0.241487	-0.675942	-1.02706	-0.179575	0.0658426	0.22191	0.147857	0.439781	-0.17754	0.435009	-0.143796	0	0.424573	0.570116	0.328855	0.393226	0.133688	0.364458	0.521113
APLP2	-0.0707746	0.0194625	-0.378559	-0.324662	0.168035	0.472629	0.0586075	0.873247	0.524137	0.659194	-0.235219	0.80456	0.849141	-0.0783075	1.01744	-0.0997483	0.0990571	-0.228659	-0.156503	-0.109361	-0.230437	-0.681945	-0.268453	-1.02246	-0.651841	-0.568848	-0.203261	-0.291239	-1.03608	-0.053014	0.0233118	-0.0548689	-0.168516	0.168394	-0.142234	-0.351847	0.0282507	-0.595882	0.0421078	0.829577	0.659621	0.529709	0.187687	0.547405	0.321872	0.688384	0.638813	-0.20164	-0.85389
APMAP	-0.863484	0.0332184	-0.903723	0.0524025	-0.373954	0.0429378	0.184228	-0.309842	-0.0244718	0.389545	0.558068	0.42769	-0.287428	-0.293344	0.430217	0.0244718	-0.613917	0.174349	-0.28201	0.0877557	-1.15131	0.18364	-1.5529	-0.463047	-0.210223	0.277142	0.488236	0.070806	0.0476851	-1.45335	-1.39894	-0.0993114	-0.498838	0.463069	0.325837	0.141908	-0.0827198	-1.05719	0.217707	-0.232222	1.11555	0.518486	-0.267705	-0.121381	0.0246291	0.062345	0.411803	-0.542206	-0.952829
APOA1	0.0546491	-0.836527	0.123525	-0.933357	-1.24201	0.0318086	0.00227714	0.00604892	-0.300694	-0.00227714	-0.0974886	-0.0838878	0.612828	0.143581	0.401866	0.00772119	0.571293	0.344741	0.268585	0.0337322	0.0961313	-1.31797	0.302469	-0.98562	-0.598512	-0.390736	-0.922184	-0.953528	-0.118983	0.347837	0.18915	-0.745306	-0.863705	-0.252511	0.369658	-0.00764084	0.221904	0.74356	-0.187146	0.611671	0	0.298962	0.571825	0.284648	0.0738573	0.689031	0.0325012	0.473439	0.628404
APOA2	0.334199	-1.09554	0.372218	-1.46614	-1.15344	0.340104	0.0824378	0.384614	-0.129361	-0.193581	0.121916	-0.0144389	0.750586	0.0503213	0.25738	-0.0476787	0.262906	0.238117	0.210107	0.0144389	0.221727	-1.45639	0.532323	-1.08361	-0.570798	-0.69083	-0.785591	-0.837136	-0.465279	0.634687	0.507215	-1.17215	-1.19614	-0.0305271	0.208287	0.183537	0.396359	0.637908	0.0127549	0.489175	-0.00483799	-0.0241408	0.419005	0.203246	0.35128	0.438144	-0.302448	0.635511	0.725873
APOA4	0.229442	-0.805672	0.215965	-1.07054	-1.52768	0.241326	0.176748	0.0776944	-0.137077	-0.0483351	0.215016	-0.13037	0.555355	0.111462	0.540116	-0.0779929	0.327043	0.198115	0.329836	0.0218573	0.267342	-1.08216	0.467429	-1.12517	-0.891483	-0.67317	-0.853114	-0.953015	-0.534496	0.43986	0.334699	-0.734708	-1.18789	-0.00058	-0.200281	0.148572	0.0390186	0.723992	-0.120951	0.467098	-0.303015	0.027657	0.461902	0.135539	0.234921	0.383101	-0.0283694	0.465678	0.697412
APOA5	0.0359755	-1.15499	0.291294	-1.33238	-1.52992	0.130132	0.0279002	0.176901	-0.127203	-0.00317335	-0.25282	-0.388406	0.370383	0.0076251	0.071682	-0.162448	0.417547	0.125852	0.115383	0.293658	0.0471296	-1.08514	0.523265	-1.22924	-0.90014	-0.565107	-0.770901	-0.863864	-0.661894	0.31576	0.36518	-0.826051	-1.03795	0	-0.025878	0.076427	0.0972805	0.441652	-0.0254388	0.506322	-0.236942	0.163668	0.483324	0.00963879	0.0331817	0.339654	-0.171495	0.475996	0.561651
APOB	0.113994	-0.408459	0.395778	-0.516941	0.375201	-0.213758	-0.258555	0.624607	-0.0393138	0.118592	-0.308416	-0.434026	-0.0946107	-0.287807	-0.0398846	-0.668225	-0.174824	-0.318891	-0.129724	-0.166462	-0.00639153	-1.0908	0.212687	-0.86184	-1.02294	-0.859335	-0.0290198	-0.462458	-0.269967	0.103232	0.0576148	-0.0405641	-0.196253	-0.652451	-0.322361	-0.251711	0.111625	0.161516	-0.330088	0.0275092	-0.376255	-0.246496	0.154355	-0.24994	-0.0224004	0	-0.429758	0.196167	0.330008
APOBEC1	0.311669	-1.12378	0.401271	-1.07896	-1.15395	-0.0445483	0.260426	0.0527933	0.0277941	-0.00893855	-0.240438	-0.346335	0.471001	0.429364	0.339699	-0.352234	0.199954	0.14465	0.00295806	-0.0264752	0.338845	-0.608386	0.516607	-0.998485	-0.610383	-0.267986	-0.958773	-0.958483	-0.295839	0.548259	0.412637	-0.282026	-0.789176	-0.237526	0.262249	0.117112	-0.0344477	0.599002	-0.105497	0.231569	-0.277051	-0.0437412	0.405266	0.129034	0.00450182	0.524202	-0.0624843	0.473829	0.719801
APOBEC2	0.511442	-0.606374	0.670791	-0.904605	-0.915086	0.24143	0.142039	0.195741	-0.00227714	-0.0130284	-0.0781014	-0.113817	0.587285	0.194754	0.273516	-0.188843	0.0424316	0.0385406	-0.00121141	0.00783801	0.494738	-0.337486	0.706886	-0.906782	-0.663762	-0.424447	-0.722159	-1.01443	-0.238607	0.592058	0.498281	-0.660628	-0.848791	-0.377727	0	0.20335	0.0150747	0.852598	0.0707526	0.473431	-0.2108	-0.0704036	0.520603	0.0873423	0.0729337	0.4492	-0.146338	0.567458	0.786244
APOBEC3A	0.0421393	-0.967536	0.0723207	0.147764	-0.684112	0.186571	-0.0254643	0.105442	-0.0343573	-0.0609815	0.0643008	-0.414319	0.516677	0.00318646	0.354094	0.193562	0.148967	0.342328	0.216429	0.166418	0.0645132	-1.01472	0.342476	-0.642906	-0.710119	-0.656489	-0.457449	-0.240401	-0.0652666	0.502772	0.219123	-0.729733	-0.189176	-0.455215	0.0494533	0.117102	0.311033	0.651117	-0.0868382	0.516582	0.145494	0.083528	0.300967	-0.0129786	-0.139009	0.371999	0.343636	0.649524	0.886514
APOBEC3B	0.397262	-0.248881	0.547259	-0.859242	-0.743993	0.086391	0.0516739	0.0282979	-0.220636	0.0535607	0.167945	-0.306947	0.500688	0.143641	0.166841	-0.192613	-0.104016	0.0217505	-0.17132	0.0164528	0.391512	0.0694575	0.616608	-0.8627	-0.223397	-0.720345	-0.603847	-0.280779	-0.0205092	0.426359	0.540881	-0.653984	-0.997989	-0.359302	-0.11342	0.202696	0.0662193	0.454744	-0.234605	0.222313	0.00140572	0	0.325637	0.30818	-0.060874	0.26204	-0.238574	0.370193	0.574833
APOBEC3C	-0.116379	-0.468759	0.267533	-0.751418	-0.539572	0.279568	0.268163	0.0011158	0.27352	0.0456944	0.516581	0.139816	0.838511	0.62968	0.561519	-0.0011158	0.276234	0.412623	0.361818	0.0729365	-0.020915	-0.0616493	0.398641	-0.38031	-0.446306	-0.221372	-0.263773	-0.307538	0.252826	0.0582714	-0.063447	-0.894184	-0.631625	0.151779	0.211333	0.369173	0.31337	0.332942	0	0.642175	0.206522	0.392829	0.395432	1.00168	0.229915	0.101144	0.274141	0.245201	0.342532
APOBEC3D	0.490856	-0.700824	0.51083	-1.20011	-0.938896	0.279538	0.0547674	0.0956042	0.00531554	-0.118699	-0.0815971	-0.589819	0.451076	0.291517	0.359339	-0.220588	0.23218	0.105504	0.139078	0.0763257	0.342158	-0.850944	0.504273	-0.817056	-0.711331	-0.713826	-0.637674	-0.799571	-0.294575	0.523089	0.327312	-0.521268	-0.594474	-0.146272	0.118031	0.169459	0.330478	0.617953	-0.182722	0.435794	-0.0458517	-0.0838356	0.567058	0.141475	0.0370221	0.455806	0.00991201	0.587164	0.723585
APOBEC3F	0.00884074	-0.159306	0.187182	-0.130989	-0.301493	0.0497083	0.135944	0.0467523	0.0558347	-0.0310631	0.461703	-0.0161458	0.167009	0.246393	0.166848	-0.0718538	0.0962177	0.299886	0.100498	-0.00413328	0.192413	-0.177162	0.223243	-0.234539	0.283113	0.151527	-0.183028	-0.280131	0.0542422	0.044548	-0.00334155	-0.459498	-0.30859	-0.040897	0.388702	0.13417	-0.101123	0.144328	-0.0151439	0.0466992	0.118554	-0.0641253	0.0711211	0.156739	-0.0212253	0.169529	-0.110352	0.119216	0.32943
[truncated: 18,066 more rows]
[truncated: 10 more columns]

## Sheet: GSE26155
GSE26155
[truncated: 17,635 more rows]
[truncated: 7 more columns]

## Sheet: GSE47472
GSE47472
geneNames	GSM1150689	GSM1150690	GSM1150691	GSM1150692	GSM1150693	GSM1150694	GSM1150695	GSM1150696	GSM1150697	GSM1150698	GSM1150699	GSM1150700	GSM1150701	GSM1150702	GSM1150703	GSM1150704	GSM1150705	GSM1150706	GSM1150707	GSM1150708	GSM1150709	GSM1150710
[truncated: 18,903 more rows]
