# Supplementary material for: Common molecular mechanism and immune infiltration patterns of thoracic and abdominal aortic aneurysms
Source: Front Immunol. 2022 Oct 21;13:1030976. doi: 10.3389/fimmu.2022.1030976 (PMC9633949; doi:10.3389/fimmu.2022.1030976)
Supplement: Supplementary file 2 [file Table_2.xlsx]

## Sheet: merge
The data from the GSE57691 and GSE26155 datasets were merged and intersected and batch-corrected
geneNames	GSM641955	GSM641960	GSM641963	GSM641966	GSM641975	GSM641984	GSM641986	GSM641988	GSM641989	GSM641999	GSM642008	GSM642033	GSM642040	GSM642041	GSM642044	GSM642058	GSM642059	GSM642067	GSM642076	GSM642077	GSM642081	GSM642083	GSM642094	GSM642115	GSM642124	GSM642125	GSM642130	GSM642132	GSM642134	GSM642137	GSM642145	GSM642150	GSM642152	GSM642153	GSM642155	GSM642157	GSM642170	GSM642173	GSM642177	GSM642189	GSM642190	GSM642194	GSM642196	GSM642285	GSM642286	GSM642287	GSM642288	GSM642289	GSM642290
TTLL10	3.55752	3.26983	3.38358	3.18927	3.33722	3.10821	2.7896	3.03706	3.33112	3.40854	3.29013	3.27912	2.82443	2.96037	3.23453	2.67729	3.00139	2.40736	2.68679	3.18845	2.97759	3.19615	3.0609	2.77355	3.21153	3.32961	3.14937	3.42666	2.83219	3.01672	3.05128	2.73744	2.87127	3.21278	3.03427	2.73744	3.24207	2.61035	3.6645	3.54887	2.76725	3.03046	3.33627	3.25513	3.19926	3.3126	3.33022	2.93622	3.13643
B3GALT6	2.66213	2.57876	3.23629	2.76049	2.85332	2.74505	3.1424	3.14831	3.20021	3.39678	3.24702	2.79582	2.81169	2.70923	2.82132	3.0422	3.06263	2.77219	2.99698	2.98477	3.03971	2.90762	2.56218	3.07462	2.76662	2.78926	2.26349	2.92267	3.31273	3.2617	3.14844	2.88785	2.8005	3.13877	2.82081	3.08418	3.24563	2.66618	3.34988	3.28953	3.159	3.04915	2.88241	3.75194	3.31413	3.01456	2.98037	3.21419	3.08799
PUSL1	3.55007	3.05066	3.73673	3.27942	3.49686	3.00066	3.0625	3.25299	3.07689	3.51574	3.1965	3.61758	3.22579	3.11416	3.12254	3.25744	3.63447	3.26599	3.1292	3.70806	3.04028	3.50966	2.95191	2.75874	3.35795	3.49997	2.98467	3.51542	3.36221	3.09583	3.17486	2.97746	3.30792	3.20225	3.10612	2.91273	3.38993	3.03769	3.40078	3.73338	3.15014	3.20717	3.29258	3.6058	3.51298	3.37008	3.39954	3.05399	3.38091
VWA1	4.36921	3.84417	4.81106	3.6217	4.52463	3.63489	3.12356	3.74655	3.81531	4.15026	3.56983	4.37596	3.98083	3.95262	3.59717	3.93382	4.16175	4.15133	3.59934	4.54253	4.06279	3.78916	4.15952	3.41991	4.28129	4.60962	3.90999	4.84208	4.29965	4.23366	3.92304	3.63619	3.85274	4.28062	4.26484	3.84781	4.68079	3.71601	4.75799	4.50148	3.97587	4.0918	4.15854	4.82011	4.90065	4.64278	4.59593	4.59033	4.59519
ATAD3C	2.63737	3.30813	3.05593	2.75604	2.63153	3.1285	2.23586	3.13219	3.44399	3.5384	3.43744	1.98253	1.94478	2.88722	2.92677	2.51735	2.68237	2.55322	2.37434	2.56429	3.65401	3.13099	3.2753	2.52395	2.84395	2.57621	2.93664	2.84217	3.00926	2.10802	2.86258	2.05656	2.87684	3.15136	2.95759	2.48828	2.46106	2.85549	2.82539	3.53729	3.1373	2.88277	3.21342	2.53406	2.08827	0.857023	2.05176	2.09452	2.5597
ATAD3A	4.24027	3.3591	4.15086	3.39537	4.29393	3.10452	2.67209	3.59126	3.74411	3.75183	3.58697	3.73169	3.52706	3.37929	3.28996	3.16546	3.38024	3.68615	3.22101	4.01187	3.47415	3.74736	3.28649	3.59941	3.72542	3.74798	2.84595	3.52444	3.35092	4.02656	3.18415	3.66394	3.05725	3.64351	3.53791	3.15741	3.89018	3.00328	4.45513	4.17839	3.79741	3.87655	3.8891	4.31233	3.47068	3.572	3.86573	3.17499	4.14652
CALML6	2.25522	2.16939	2.62395	3.15539	2.66134	2.70678	2.13631	2.28152	2.75713	2.2063	2.45173	2.21133	1.74051	2.37891	2.49313	2.95241	2.53757	2.06472	2.40315	2.19106	2.28718	2.38295	3.10912	2.62367	2.70622	1.69912	2.36744	2.61477	2.21216	2.26672	2.2509	3.09642	2.66776	2.96805	2.44591	1.75249	1.5565	2.20892	2.87709	2.50271	2.13038	2.33045	2.32413	2.83792	3.08657	2.79955	2.92183	2.86004	2.05851
PRKCZ	2.74136	2.31207	2.71405	2.772	2.7494	2.56309	2.83156	2.71672	2.5735	2.94356	2.95799	2.35619	2.51675	2.53161	2.83342	2.66535	2.51567	2.83934	2.91575	2.70434	2.97486	2.66278	2.79219	2.65688	2.82802	2.39756	2.4093	2.81517	2.6158	2.968	2.18086	2.68804	3.16725	2.61611	2.0835	2.3534	2.73278	2.7609	2.62257	2.56389	2.67209	2.77837	2.7315	3.01978	2.49349	2.53733	2.55874	2.62424	2.59192
SKI	4.104	3.87813	4.17882	3.91231	4.30402	3.79026	3.83785	4.30738	4.32493	4.54538	4.16874	4.55984	4.37772	4.65553	4.40027	4.59088	4.42192	3.89467	3.7777	4.08372	4.46917	4.67681	3.7255	3.6801	4.106	3.59216	4.17715	4.08082	4.15492	3.96004	4.15171	3.86612	3.34921	3.91067	3.95358	3.73744	4.26784	3.43243	3.64135	4.15005	4.01263	4.03229	4.09151	4.41193	4.22652	4.02236	3.88133	4.06973	4.25455
RER1	4.13487	4.15699	4.04501	3.89389	4.16232	4.14567	4.14943	4.28634	3.96367	4.17654	4.04565	4.00421	4.11767	4.08018	3.98125	4.12472	4.07831	4.12593	4.23043	4.17969	4.16232	4.04934	3.90567	3.82657	4.16417	3.53527	3.68506	4.01285	4.44928	4.2518	4.15888	4.27553	4.62963	3.74865	4.58316	4.44324	3.94418	3.62674	3.86008	3.69049	4.21979	4.08802	3.84724	4.3497	4.3018	4.26634	4.0873	4.3659	4.16117
PLCH2	3.51742	3.00345	3.12554	2.89004	3.39094	2.99683	2.91331	3.30817	3.41472	3.67184	2.92509	3.0728	2.76828	2.98095	3.30817	2.84006	3.07938	2.64721	2.74675	3.1573	3.17578	3.18089	3.08613	2.76421	3.73381	3.3063	2.88145	3.31017	2.87985	3.13178	3.08613	2.57363	2.85931	3.38581	2.74675	2.5169	3.01431	2.51845	3.72446	3.43318	2.96943	3.0394	3.19528	3.71743	3.61887	3.10675	3.50282	3.24949	3.30867
ACTRT2	2.61101	2.79477	2.75725	2.70718	2.48803	2.65322	2.04561	2.62285	2.59539	2.80275	2.24978	2.59422	2.77764	2.60059	2.36021	3.04752	2.70308	2.04336	2.25157	3.04316	3.17316	3.02132	2.13459	2.39677	2.38248	2.54756	2.11449	2.45795	2.4681	2.42078	2.71708	2.58714	2.13124	2.16803	2.39965	2.40724	2.64198	1.87524	3.20468	2.47797	2.21272	2.58282	2.37373	3.37909	3.08907	3.31462	2.76192	3.03522	3.05055
PRDM16	3.82343	3.66347	3.7856	3.65938	3.70818	3.49331	3.16915	4.04705	4.2222	4.01419	3.68057	4.02047	3.5154	4.39484	4.05722	4.16975	3.93276	2.71243	3.47439	3.65876	3.95168	4.2434	3.68752	3.45832	3.46734	3.07613	3.71369	3.29019	3.40492	3.13694	3.99502	3.46734	2.59026	3.4501	3.25678	3.4225	3.64398	3.10941	3.00223	3.85655	3.62845	3.41779	3.32413	4.37655	4.13373	4.09011	4.24664	4.25328	4.2222
ARHGEF16	3.14359	2.63078	2.77792	2.71361	2.72028	3.01968	2.77127	2.98061	3.17569	3.26541	2.92588	2.72392	2.31074	2.59102	3.14531	2.48635	2.85767	2.67387	2.76595	2.88718	2.91294	3.01547	2.99946	2.79547	2.91294	3.15934	2.72356	2.97494	2.49788	2.89157	2.85108	2.67541	2.82455	2.83359	2.47441	2.38269	2.75866	2.73424	2.6218	3.33249	2.83722	3.0046	2.54759	2.89285	3.02299	2.62094	3.001	2.6318	2.81745
TP73	3.3998	3.02768	3.47422	2.78631	3.35358	2.88641	2.81155	3.12384	2.92325	3.35196	2.9089	3.17787	2.90058	2.75265	2.99574	2.86119	3.14638	2.71472	2.6266	3.29321	2.92399	3.0929	2.95112	2.85661	3.16864	3.36368	2.9249	3.31448	3.08912	2.99905	2.95597	2.76277	2.97062	3.06307	2.97249	2.78384	3.33782	2.78731	3.62717	3.43045	2.96322	2.99888	2.94525	3.60578	3.40011	3.41532	3.4145	3.23906	3.11508
TPRG1L	4.34006	4.28843	4.11074	3.90439	3.85763	3.75201	3.62768	3.58631	3.91426	4.38262	4.26618	4.07801	3.97782	4.01525	4.15592	4.11557	3.65069	3.7424	3.38451	4.35391	3.86084	3.94843	3.98444	3.64443	3.32284	3.41948	3.76605	2.80176	4.35479	4.26773	3.71178	3.54738	3.26086	4.23959	3.57711	3.91209	4.53734	3.63012	3.26787	3.07147	4.41352	4.1986	3.53113	4.47936	4.24127	4.20726	3.64065	3.95519	3.88972
CCDC27	3.0504	3.04537	3.19457	2.74077	3.11283	2.85449	2.84544	3.08462	3.334	3.25593	2.65969	3.15929	2.75026	2.88852	3.3693	2.69571	3.05199	2.45523	2.53719	2.8901	2.97003	3.16009	3.20244	2.83496	2.85642	3.09084	2.98948	3.17767	2.7124	2.82552	3.0164	2.35822	2.58742	2.84927	2.46186	2.63558	2.82882	2.33073	3.06495	3.26281	2.85485	2.93529	2.48377	3.24536	2.95987	2.61217	3.01762	2.95626	2.8128
DFFB	3.41563	3.12873	2.88264	2.47367	3.31111	2.70826	2.96116	3.14042	3.45241	2.94518	2.97101	2.57914	2.45427	2.74351	2.67981	2.9943	2.9795	2.19534	2.9435	2.9491	2.79378	3.01118	2.96599	3.27719	3.36197	3.0469	2.69466	3.08097	2.83292	2.76771	3.1159	2.51159	3.04112	2.71405	2.72867	2.93017	2.56083	2.93394	2.72129	2.92899	2.93138	2.94556	2.51699	3.245	2.71884	2.83121	2.83807	2.72433	3.23063
AJAP1	2.62639	2.29222	2.60114	2.25993	2.37404	1.9681	2.0305	2.12621	2.41817	2.18603	2.409	2.28569	1.95738	2.11404	2.24222	2.09422	2.39157	2.2623	2.57328	2.44961	2.33479	2.37777	2.15033	2.12005	2.02997	2.24714	2.07007	2.32637	2.05374	2.12342	2.20158	2.05374	2.21339	2.07416	2.13769	2.18787	2.41393	2.11404	2.51725	2.34152	2.07203	2.14091	2.17844	2.31861	1.99259	2.57713	2.27342	2.25471	2.14239
KCNAB2	3.18568	2.75257	2.85339	2.99553	3.0872	3.30884	4.46152	3.25413	2.78934	2.96943	3.2228	2.76125	3.21324	2.85577	3.17244	3.00966	3.03346	4.11567	2.88563	3.36035	2.96063	3.0283	3.06481	2.98966	3.69008	3.03823	3.05138	3.92934	3.53409	3.32896	3.10391	3.16787	3.81834	3.49001	3.10512	3.02727	3.25192	3.56758	4.09361	2.85929	3.0728	3.61053	3.00113	2.68204	3.20677	3.01609	2.86318	2.87898	3.00282
RNF207	3.41265	2.92454	3.42596	3.07523	3.36778	3.08173	3.18976	3.44846	3.36186	3.36068	2.94965	3.14901	3.06863	3.09543	3.16704	2.95882	3.1723	2.69084	2.94463	3.28673	3.36014	3.3129	3.21058	3.04102	3.24225	3.3533	3.10783	3.31069	2.99367	2.94574	3.43816	2.74129	2.95816	3.03481	3.12934	2.88578	3.20212	2.85474	3.1818	3.33696	3.0615	3.13096	2.96495	3.58629	3.34563	3.03349	3.25823	3.26255	3.27393
ESPN	3.53784	3.39999	3.5281	3.35735	3.62651	2.99042	2.83127	3.2936	3.28919	3.42317	2.95552	3.45182	3.14319	3.27316	3.1864	3.28595	3.43106	3.50205	2.94307	3.68685	3.36278	3.4589	3.35833	2.67929	3.53049	3.66439	2.89017	3.626	3.51995	3.55039	3.26368	2.95249	3.17359	3.33601	3.41925	3.28508	3.88411	3.13647	4.12976	3.51734	3.27285	3.06647	3.51297	4.01736	3.75616	3.68838	3.95279	3.67391	3.67047
ZBTB48	2.84991	2.81635	2.62052	2.37635	2.96196	2.97386	2.85689	3.12039	3.25092	3.32795	2.95643	2.79623	2.49691	3.22617	3.08081	2.55707	2.69442	2.31061	2.904	2.49495	3.14749	2.95543	2.72451	2.93129	2.02926	2.34147	2.61842	2.74417	2.91856	2.53624	2.75253	2.62346	2.64106	2.61156	2.45483	2.77656	2.61632	2.47626	2.74509	2.16263	2.93418	2.68236	2.70234	2.95414	2.68453	2.27814	2.35926	2.57574	2.8666
PHF13	3.74129	3.75691	3.73991	3.47115	3.21526	3.50573	2.46841	3.59269	3.65513	3.55372	3.60437	3.36228	3.00408	3.72606	3.52138	3.57216	3.45908	2.24909	3.14908	2.85838	3.58648	3.75628	3.27948	3.0763	3.4438	2.85704	3.24867	3.10364	3.13188	2.80311	3.15652	2.93711	2.43416	3.36212	3.27832	3.04441	3.32949	3.03225	2.65588	3.7837	3.24335	3.44439	3.1531	3.44672	3.56423	3.40113	3.53999	3.69037	3.56218
THAP3	2.29802	2.26453	2.3376	1.86959	2.35415	1.73599	2.06426	2.14982	2.09862	2.30669	2.05436	2.24361	2.04705	1.66895	2.28324	1.293	1.97877	1.93728	1.68528	2.10885	1.92622	1.94859	2.37739	1.73363	2.22035	1.82804	1.82865	2.34018	1.99063	2.2954	1.75559	2.27581	2.19372	1.83828	2.12124	2.10836	2.24265	1.87327	2.16676	2.21921	2.47633	2.41436	2.06376	2.48572	2.26558	2.14796	2.67514	1.80831	1.88807
CAMTA1	2.42616	2.97885	2.40707	2.3989	2.03678	1.99858	2.83068	2.34092	2.22474	2.48947	2.36481	2.01855	1.88468	2.37322	2.02822	2.36191	1.88705	2.18919	2.51063	2.10528	2.05585	1.89313	2.15487	2.04055	2.37368	2.09357	2.40017	2.41256	2.47792	2.48651	2.17586	1.68384	2.31336	2.22099	2.29171	2.19601	2.52514	2.63673	2.13327	2.10267	2.06222	1.8497	2.43036	1.96321	2.15487	2.52514	2.19167	2.56411	2.43856
VAMP3	4.29403	4.59761	4.2981	4.09589	4.41371	4.47214	3.88341	3.87712	3.83534	4.17379	4.31366	4.11624	4.18123	4.13316	4.2417	4.22998	4.24018	4.17929	4.22113	4.53454	3.98532	3.97271	4.58522	3.88341	4.30056	3.91906	4.36229	3.58511	4.65186	4.46981	4.85359	4.44005	3.06074	4.54005	4.46406	3.92246	4.64977	4.51311	4.81235	4.57453	4.81235	4.29527	4.56475	4.95496	4.95855	4.81809	4.36643	4.62502	4.68917
PER3	4.29238	4.60308	4.27135	4.25189	4.83674	4.05135	4.02472	4.1689	4.21892	4.4452	3.97085	4.43699	4.09664	4.57725	4.53847	4.58238	4.62796	4.29358	4.17264	4.0829	4.32531	4.29358	4.25838	4.27504	4.5259	3.83687	4.79929	3.96087	4.48042	4.36449	4.65162	4.20053	3.71278	4.47091	4.37538	4.73973	4.69016	4.5977	3.47641	4.34706	4.33504	4.06682	3.98897	3.34894	4.24446	3.28643	2.25575	4.31063	4.60084
PARK7	4.81979	4.24077	4.52597	4.83089	3.78521	4.81665	4.47323	4.54375	4.56985	4.62844	4.46428	4.79048	4.81665	3.98041	4.72655	4.25407	4.47069	4.05489	5.12037	5.1745	4.78161	4.36589	4.64122	4.56876	4.30268	4.24403	3.67279	3.40394	4.93706	4.69154	4.22242	4.60023	3.45083	4.42518	4.43616	4.41842	4.94456	4.10409	5.19971	4.44552	4.73717	4.76445	4.4209	4.90309	4.32132	4.57597	4.33211	4.35239	4.06179
CA6	1.97464	1.74153	1.67831	1.73246	1.74246	1.84268	1.60858	1.57789	1.94106	1.91243	1.81537	1.69483	1.81537	1.68369	1.73481	1.68475	1.62233	1.40243	2.20097	1.88898	1.71017	1.96445	1.53881	1.69411	1.89671	1.72555	1.95057	2.0277	1.6025	1.67257	1.8029	1.53881	1.83708	1.93581	1.70076	1.5726	1.54403	1.65119	2.20473	2.15627	1.60631	1.67167	2.05964	1.74153	1.73382	1.9337	1.7015	1.76088	2.0689
H6PD	3.13939	3.38839	3.24958	3.45683	3.60126	3.22888	3.42995	3.72318	3.73461	3.9181	3.91752	3.8807	3.20361	3.75141	3.65833	3.98751	3.34049	3.5933	3.58682	3.28203	3.55982	3.84233	3.09383	3.10088	3.19649	2.53258	3.44905	3.4249	3.77318	3.41879	3.60379	3.45997	3.45223	3.30843	3.36004	3.24265	3.60829	2.8668	2.73913	3.16909	3.44329	3.1463	3.05223	3.29544	3.10986	3.31821	3.13214	3.37606	3.36846
SPSB1	4.60964	4.27178	5.10889	4.70064	4.16869	3.97936	4.41739	4.07835	3.9023	5.23427	4.5067	4.33784	4.52707	5.18389	4.72141	4.83597	5.44462	2.99634	4.17301	4.68516	4.6804	4.90761	4.13623	3.22719	3.31184	3.32712	3.96363	3.76566	4.28861	4.25192	4.74653	4.19945	2.5527	3.79723	3.38863	2.94014	4.02081	2.70642	3.44203	4.20519	4.43434	4.0655	4.15593	3.575	3.38776	3.41121	3.33685	3.41448	3.71351
SLC25A33	1.96142	2.18435	1.66062	1.92386	1.38066	2.09517	2.48898	1.51231	1.32814	1.70048	1.61827	1.07338	1.43233	1.47921	1.65825	1.80723	1.11505	1.79678	2.71674	1.96569	2.66503	2.55304	1.25346	2.6568	1.49585	1.88108	1.925	2.03745	2.78881	2.39346	1.24139	2.28351	2.48084	2.99184	1.58564	2.71318	1.52341	2.55584	1.39189	1.27049	1.35514	2.02789	2.26578	2.24549	1.56616	2.75896	2.01696	1.47315	1.33016
PIK3CD	3.09414	2.84855	3.02536	2.78372	3.43116	2.859	3.48906	3.32377	3.08074	3.18048	3.23528	2.87522	2.83385	2.98393	3.07085	2.89833	3.17911	3.44616	2.45646	2.73605	3.11708	3.06924	2.99078	3.079	3.62686	3.50296	2.80952	4.64658	3.2193	3.1422	2.87793	2.81202	4.00582	3.30918	2.79762	2.91754	2.88273	2.95405	3.40837	2.75682	3.04881	3.37907	2.64071	2.81886	2.65364	2.39041	2.99078	2.81979	3.02618
NMNAT1	1.44526	1.75322	1.65457	1.83846	1.86678	1.66402	1.84689	2.00021	2.01823	1.85361	2.07894	1.97534	1.70904	1.58537	2.10833	1.85063	1.71453	2.13494	2.38058	1.90587	1.94972	1.67366	2.03194	2.11524	1.8679	1.46744	1.75638	1.40843	1.88895	1.85417	1.87712	2.19083	1.77658	1.922	1.57888	2.00021	2.02465	2.30597	1.77497	1.53782	2.34515	2.03714	1.61311	1.922	1.92617	1.84428	1.58965	1.84807	1.52568
RBP7	1.73925	1.37401	1.98774	2.37244	2.71656	2.42491	2.64417	2.20293	1.58701	1.79046	1.80573	2.01052	1.49093	1.38769	2.58201	1.89216	1.83595	4.0066	2.18632	1.79149	1.57488	2.49741	2.40095	3.06312	2.74634	2.41972	2.7561	2.82187	4.75002	4.45143	1.98332	3.17528	3.25467	3.83581	2.84377	3.69784	3.23076	2.99204	3.45158	2.27276	2.69836	2.51158	3.43727	2.15174	2.64724	2.88021	1.79798	2.32391	2.71366
UBE4B	4.01951	4.42295	3.87815	4.17764	4.37974	3.82462	3.51062	3.73626	4.00257	4.20653	3.89092	4.15709	3.7178	4.6187	4.59674	4.38807	4.06695	3.11294	3.72965	3.86593	4.31482	4.13513	3.96761	3.71059	4.10162	3.59193	4.34843	3.66163	3.70576	3.3761	4.12122	3.85098	3.26664	4.01869	3.67438	4.03012	4.39806	3.33496	2.80215	4.19118	4.05477	3.7619	3.15184	4.19722	4.35242	4.1447	4.44583	5.06616	4.89859
KIF1B	3.37907	3.7502	3.66297	3.50652	3.51645	3.55324	3.47839	3.42989	3.68836	3.5547	3.56141	3.53862	3.39344	3.73206	4.02786	3.83132	3.50434	3.08421	3.63253	3.39488	3.57938	3.73892	3.61544	3.3783	3.39028	3.03247	3.8582	3.20992	3.4821	3.27518	3.49682	3.59769	3.14018	3.38863	3.50797	3.84778	3.87953	3.62537	2.8424	3.42656	3.41195	3.27691	3.28183	4.05355	3.70453	3.91179	3.91643	4.12265	4.53523
PGD	3.87794	3.70398	3.82647	3.88037	4.23333	3.82916	5.10649	3.92484	3.7772	3.54298	4.196	3.33054	3.76092	3.51518	3.56561	3.7735	4.07858	5.26616	3.44588	4.10742	3.55797	3.73856	3.47501	3.99118	4.69142	4.23728	4.04513	4.5408	4.81675	4.17629	3.44694	3.83811	4.61052	4.66689	4.31355	4.35496	4.05789	4.85133	5.91427	3.44279	3.77494	4.15941	4.07767	3.51363	3.6179	3.74465	3.37185	3.48672	2.74632
APITD1	2.56227	2.31559	2.31096	2.10365	2.14417	2.48664	2.25822	2.67281	2.22519	2.52808	2.43095	2.66166	2.41603	2.25755	2.26381	2.18531	2.36053	2.35322	2.64375	2.72964	2.17382	2.44401	2.49057	2.07484	2.30619	1.99846	1.95845	2.09348	2.51922	2.17382	2.35435	2.36053	2.30507	2.14229	2.2283	2.27543	2.12924	2.09446	2.65695	2.37047	2.38679	2.10915	2.18925	2.44902	2.60455	2.60794	2.41376	2.41376	2.44224
PEX14	3.49112	3.35806	3.80538	3.71068	3.46252	3.42076	4.03889	3.67802	4.08435	3.67802	3.57899	3.48582	3.1048	3.61939	3.51079	3.57436	3.36094	3.18189	3.07991	3.45016	3.54106	3.46385	3.49386	3.36536	3.67471	3.08507	3.61916	3.6301	3.17922	3.30098	3.84241	3.39925	3.23456	3.64955	3.1982	3.27348	3.38874	2.98264	3.51567	3.6521	3.47195	3.58995	3.33851	3.67569	3.66093	3.57995	3.59086	3.7036	3.6003
TARDBP	4.04487	4.34103	3.80193	3.90468	4.30839	4.08403	3.58895	3.88992	3.90118	3.57187	2.96197	3.68439	3.8175	3.68083	3.56166	3.61798	3.65969	3.29142	4.01395	3.44013	3.5382	3.78623	3.99789	4.36993	4.34285	4.31691	3.88211	3.35863	3.42574	3.32282	3.81015	4.18505	4.19771	3.47078	3.94196	4.21178	3.12622	3.9478	3.21363	3.75323	3.52791	3.09234	3.33117	4.08076	3.95566	4.05466	4.22183	4.59096	4.57342
ANGPTL7	2.32513	4.55499	2.31987	1.81506	2.22197	2.36208	2.15625	2.59807	3.53307	4.18789	2.51403	3.50455	2.05705	3.48074	3.16313	2.98656	2.19154	1.67062	2.16246	2.48692	2.36903	2.25216	2.04851	2.49221	1.99774	2.19288	4.67466	1.96208	2.16042	2.33619	1.97592	2.7957	1.75051	3.38182	3.50505	2.95266	3.24491	7.02316	1.45758	2.92105	4.02031	2.6176	3.3156	2.01162	1.8441	2.07944	2.06487	2.24973	2.30604
UBIAD1	3.95165	3.79146	3.7683	3.71948	3.84899	3.25103	3.79062	3.70348	3.93841	3.81852	3.6526	3.74549	3.31005	3.84584	3.51798	3.68683	3.22812	3.24957	3.39378	3.60395	3.99559	3.48468	3.68545	3.29591	3.42996	3.83433	3.28264	3.47227	3.46471	3.02276	3.88603	3.44532	3.46007	3.34752	3.08898	3.44237	3.5447	3.24432	3.24605	3.8688	3.36292	3.55156	3.15879	4.02057	3.53829	3.86271	3.37281	3.4731	3.46889
FBXO44	3.50354	2.97997	3.23111	2.83295	3.27464	3.0968	3.36122	3.3709	3.08036	3.24358	3.13832	3.13581	2.94912	3.18747	3.19718	3.04133	3.19865	2.66813	3.07154	3.24923	3.06105	3.59713	3.09555	3.14149	3.19792	2.92374	3.10578	3.24721	2.83025	3.05855	3.41198	3.2487	3.24069	3.15762	2.79659	2.9281	2.80533	2.84639	3.06068	3.26851	3.30582	3.06925	3.12576	3.12223	3.61848	2.89907	3.18145	3.30627	3.37008
FBXO6	3.09603	2.84431	3.39412	2.84686	3.40123	3.19366	3.2435	2.95378	3.35387	3.2592	3.44069	3.03935	2.49928	3.14268	3.06494	2.91085	3.04353	2.75445	3.1234	2.9457	3.38916	3.023	3.79546	2.8624	3.36125	3.32309	2.46231	3.5017	3.31301	3.14891	3.27784	2.55153	2.97733	3.08989	2.76927	2.85087	3.21688	3.32798	3.6491	3.19408	3.37018	3.42945	3.19548	3.61783	2.97121	2.96781	3.16087	2.59393	2.85087
AGTRAP	3.87399	3.65568	4.56777	2.97256	3.96884	3.23815	3.73276	3.71428	3.60166	3.92908	3.77763	3.58668	3.36315	3.33944	3.02986	3.67447	3.58292	4.05564	2.88711	3.99999	3.07012	3.51118	3.31312	3.42167	3.91336	3.87654	3.60887	3.9	3.95609	4.13053	3.63776	3.47996	3.47192	3.54012	3.80983	3.64295	3.56048	3.29438	4.14313	3.60991	3.85561	3.92057	3.85053	3.94674	3.77228	3.58292	3.37306	3.58925	3.44921
CLCN6	4.11755	3.84892	3.85092	3.41758	4.0388	3.37599	3.62704	3.84728	3.81924	3.66493	3.76471	3.5071	3.3798	4.1206	3.65561	3.84175	3.65962	3.19315	3.23073	3.07999	3.59207	3.87673	3.72627	3.60124	3.94842	3.93992	3.91678	3.72807	3.75598	3.40315	3.78063	3.36626	3.76029	3.59235	3.5415	3.87864	3.58595	3.90591	3.07911	3.48756	3.42621	3.35917	3.14122	3.76192	3.68484	3.55599	3.76401	4.1847	4.0566
PLOD1	4.86367	4.13915	5.15255	4.65637	3.96997	4.40033	4.74301	5.16537	4.36563	4.51402	4.78039	4.25128	3.92895	4.36041	4.26695	4.45372	4.6472	3.35887	2.97907	3.7912	4.10619	4.78354	4.04848	3.33841	3.76249	3.16808	3.78351	3.96627	3.94516	3.97167	4.6445	4.35277	3.16256	3.40344	4.08598	3.23541	3.40736	3.53498	4.05261	3.94801	4.33831	4.60014	3.79555	3.73401	3.57061	3.43193	3.70531	3.42641	3.25505
MFN2	3.88049	3.88908	3.91834	4.00866	3.64317	3.54669	3.10046	3.71876	3.886	3.96864	4.36627	4.0743	3.60417	4.14741	3.82504	4.13948	3.7434	3.50284	3.84465	4.1229	3.97715	4.04663	3.84006	3.70208	3.90168	3.42033	3.90473	3.68513	3.93588	3.78908	3.93829	3.19349	3.07729	4.22256	3.20567	3.70554	4.3844	4.02501	3.16204	3.95506	4.08509	3.93588	3.9438	4.11346	4.4744	4.20128	3.7465	3.69949	3.87987
MIIP	3.48352	3.57101	3.51949	3.45263	3.88259	3.54434	3.33464	3.54099	3.19851	3.83554	3.70097	3.4246	2.84734	2.75793	3.1133	3.16395	3.5128	3.34543	2.95507	3.40485	3.17986	3.41293	3.4246	3.21918	3.61387	3.49422	3.57213	4.10769	3.48014	3.6739	3.54513	2.74653	3.33771	3.11588	3.51024	3.17781	3.54355	3.70123	3.97392	3.14803	3.34358	3.65438	3.25001	3.52479	3.63801	3.26988	3.36397	3.05212	3.29841
TNFRSF8	3.69449	3.34694	3.68709	3.28583	3.66413	3.16274	2.99007	3.30002	3.40924	3.58252	2.87578	3.45697	2.78466	3.13482	3.16732	2.89682	3.35868	3.01848	2.80897	3.34476	3.09531	3.26963	3.49233	3.09667	3.54154	4.00507	3.15042	3.73765	3.10164	3.22905	3.2624	2.76317	3.20376	3.49319	3.41181	3.10739	3.54818	3.20582	3.96457	3.74939	3.10878	3.45275	3.33069	3.79395	3.63715	3.45721	3.61137	3.43066	3.36108
TNFRSF1B	3.26527	2.47818	3.42075	2.95684	3.81672	2.94557	4.31841	3.14813	2.55677	2.58431	2.99447	2.13384	2.69184	2.28272	2.45992	2.61102	3.05835	4.84608	2.37985	2.99221	2.99122	3.03002	2.4979	3.42559	3.88143	4.02997	3.7308	4.49412	4.13145	4.06922	3.02091	3.13242	4.02375	3.43148	3.49899	3.83194	3.40936	3.88569	4.40548	3.02385	3.12483	4.03742	3.91842	2.51199	2.7592	2.34233	2.47531	2.36693	2.5937
VPS13D	3.91512	3.86497	3.76561	3.80274	3.98583	3.65721	3.73433	3.79335	3.93644	3.83947	3.71993	3.69232	3.78835	4.04711	4.04127	3.97639	3.71741	3.4184	3.67346	3.44926	3.85883	3.92361	3.84908	3.87199	4.16277	3.71741	3.92251	3.91038	3.99746	3.59706	3.67416	3.8156	4.00551	3.62402	3.81777	4.26732	4.02918	3.77452	2.8532	3.50547	3.50424	3.37863	3.2007	3.93034	3.91629	3.99534	4.10502	4.17632	4.16882
C1orf158	2.13194	2.11794	1.31491	1.45219	2.099	2.08142	2.05717	1.76441	2.01003	2.45403	1.42297	1.74198	1.9915	2.32178	2.03616	2.19266	1.96412	1.50577	1.73142	2.44422	2.48732	1.95732	1.75777	2.11088	1.37327	1.7699	1.40559	1.8698	1.75873	1.54237	1.87066	1.93255	1.99035	1.60079	1.85955	1.67782	1.8169	1.66521	1.85218	1.46224	1.91976	1.62278	1.95805	2.49375	2.21329	2.24094	1.69176	2.24785	1.96894
PRAMEF1	1.14356	1.42552	0.98527	1.32607	0.777502	1.26407	1.35948	0.779584	1.24083	2.10078	1.82308	1.81136	1.37293	2.17404	2.16544	1.95116	1.79265	1.56654	2.18912	1.25652	2.00677	1.29072	1.75364	1.14755	1.22985	1.13085	1.04496	1.31042	1.55612	0.745555	1.00193	1.19843	0.90639	1.0524	1.30916	1.436	1.29315	0.718078	1.48985	1.75364	1.21348	0.990494	1.25027	1.77514	1.5052	1.93955	1.5542	1.78568	1.5956
PDPN	2.67411	3.02277	2.82156	2.72429	2.43095	2.55444	4.38262	2.56531	2.54835	3.1841	2.71078	2.66268	2.76744	3.13224	2.38289	2.62757	2.45368	3.27974	2.25667	3.25796	2.43403	2.27159	2.22057	2.1914	3.10597	3.10986	2.83891	2.54774	2.48827	2.87595	2.38555	2.83939	3.14201	2.92569	2.72188	3.01987	2.64817	3.96072	4.39284	3.03963	2.66382	2.94971	2.33837	2.31907	2.88163	2.10983	2.4853	2.96	2.76846
PRDM2	2.98919	3.14016	2.96513	3.08984	3.12185	3.0196	3.59303	3.09167	3.15562	3.29186	3.17094	3.24944	3.18719	3.42435	3.3963	3.3577	3.21021	3.29415	3.31597	3.1788	3.26869	3.29273	3.03552	3.33723	3.35325	3.184	3.31053	3.60248	2.94189	3.00945	3.0946	3.25205	3.64212	3.00254	3.32217	3.49692	3.35346	2.99057	2.95693	3.03247	2.91716	2.85558	2.94597	3.50238	3.37612	3.4917	3.39479	3.58245	3.71522
TMEM51	2.21396	2.1194	3.17641	2.28704	2.23624	2.11345	4.56469	2.96111	2.74325	2.44252	2.81365	1.99829	2.66487	1.58737	2.08036	2.10542	2.68736	2.53504	2.8563	2.90868	1.91199	2.42616	2.47789	2.41017	2.55339	1.67452	2.68918	1.93877	2.57594	2.76609	2.10319	2.54684	2.60436	2.15118	2.88021	3.37	2.11167	2.6517	2.98506	2.46846	2.33096	2.30934	1.81611	1.98293	2.17293	2.00805	1.59265	2.23703	2.24996
EFHD2	3.41169	2.79211	3.75537	3.33645	3.71769	2.99149	4.49655	3.31948	3.30609	3.6622	3.5895	3.63617	3.53625	3.43882	3.47208	3.62288	3.90561	4.56715	3.5045	3.71586	3.77024	3.74698	3.30171	3.62381	3.89763	4.06198	3.44074	4.29071	3.63214	3.82325	3.33263	3.44074	3.50761	3.37628	3.39694	3.07445	3.73129	3.28592	4.84115	3.52549	3.49516	3.74484	3.66132	4.14228	3.21078	3.56462	3.50361	3.31393	3.23675
CTRC	3.22548	3.02005	3.51943	2.72094	2.88325	2.80517	2.42184	2.9005	2.95003	3.05557	2.87092	2.82225	2.49093	2.99572	2.83376	2.75173	2.98219	2.30978	2.48194	2.98141	3.26185	2.81809	2.96584	2.47969	3.06601	2.68187	2.60468	3.07695	2.61006	3.06472	2.83816	2.78795	2.85018	2.91523	2.69882	2.77836	2.98799	2.52657	3.21458	3.41463	2.662	2.89834	2.96182	3.25406	3.12199	2.87525	3.34008	3.12686	3.01038
CELA2A	3.28922	3.06139	3.34476	3.20696	3.14819	2.50122	2.56175	2.79686	3.10243	3.18875	2.94725	2.92271	2.83169	2.81216	2.86763	2.46097	2.87585	2.14336	2.45938	2.65402	2.60143	2.77828	3.32259	2.87614	3.31448	3.17534	3.02891	2.75325	2.58141	3.05126	3.05196	2.27772	2.47146	2.74727	2.84714	2.3847	3.02445	2.54283	3.42093	3.86387	2.75083	3.00355	2.81789	3.65285	3.10341	3.10307	3.13081	2.8945	2.777
CELA2B	3.10981	2.80395	2.77862	3.00894	2.73778	2.35256	2.09545	2.53835	2.36657	2.60115	2.75002	2.56465	2.29228	2.48606	2.34315	2.33587	2.50718	2.12221	2.2661	2.6838	2.38516	2.25179	2.36657	2.27618	2.57367	2.42092	2.49955	2.56513	2.04623	2.64582	2.44348	2.13046	2.52446	2.50139	2.51973	2.26748	2.69879	2.03245	2.71883	2.58197	2.39394	2.4335	2.5822	2.56187	2.69392	2.74918	2.38127	2.42333	2.84915
DNAJC16	2.94487	3.24123	3.00459	3.15584	3.03881	3.35285	3.61773	3.19088	3.0724	3.05174	3.26748	3.07689	3.41829	3.35444	3.24976	3.35042	3.11621	3.51735	3.44294	3.13107	3.19779	3.17319	3.22364	3.24256	3.64295	2.82993	3.30629	3.40477	3.45645	3.37682	2.97214	3.3428	3.43825	2.86136	3.03325	3.5329	3.33376	3.36591	2.86268	2.8217	3.18302	2.97889	3.23585	3.02086	3.12441	3.31775	3.44507	3.26748	3.07043
DDI2	3.25337	3.447	3.33264	3.33726	3.35583	3.2459	3.48867	3.34084	3.50149	3.06981	3.34368	3.10171	3.44344	3.48043	3.34443	3.47022	3.24076	3.44435	3.32485	3.08742	3.07081	3.30788	3.44344	3.27519	3.48594	2.94211	3.45995	3.70501	3.60717	3.39786	3.39322	3.50043	3.93928	3.01778	3.5717	3.82279	3.56143	3.60988	2.94612	2.94974	3.18544	2.90827	3.00313	2.99619	3.29009	3.17585	2.87861	3.04831	3.32938
RSC1A1	3.62679	3.57355	3.71963	3.54307	3.48117	3.51251	3.91483	3.42538	3.46746	3.30916	3.48867	3.24899	4.00065	3.52866	3.65801	3.66575	3.39237	3.71012	3.66086	3.30582	3.54458	3.65158	3.58514	3.69652	4.02403	3.69202	3.48538	3.92364	3.67302	3.60858	3.39635	4.02239	3.98247	3.44704	3.79712	3.95318	4.07131	3.78119	3.75363	3.35047	3.17313	3.19101	3.69074	3.82595	3.66543	3.59288	3.63003	3.63288	3.82145
PLEKHM2	3.70305	3.44144	3.98425	3.48588	3.45239	3.53027	3.93376	4.00568	3.50628	4.37849	4.33351	4.15457	3.67023	4.40753	4.01873	4.39526	4.25019	3.75345	3.58897	3.94597	4.2127	4.08502	3.26287	3.0365	3.53315	2.79412	3.63922	4.09869	3.81075	3.74578	3.66323	3.25247	2.71274	3.53225	3.35153	3.33236	3.81791	3.52338	3.51087	3.63716	3.61628	3.76075	3.56252	3.57863	3.58746	3.22181	3.49576	3.42894	3.24717
SLC25A34	3.76634	3.23247	3.31301	3.07456	3.59964	2.72593	3.18804	3.64738	3.98452	3.72925	3.10294	3.73038	3.17565	3.70723	3.83296	3.44045	3.29574	2.47473	3.03506	3.08493	3.42425	3.47359	3.45146	3.07852	3.76757	3.5156	3.6703	3.58823	3.24672	3.11393	3.79966	2.68	2.8726	3.39098	3.01507	3.04549	3.1062	2.95959	3.04549	3.95636	3.20369	3.14028	3.05339	3.78019	3.54509	2.82271	3.24925	3.041	3.39217
FBLIM1	4.2812	4.03189	4.00573	4.03041	3.94429	3.8955	3.60269	4.50682	4.68042	4.67167	4.1781	4.35506	3.9425	4.55495	4.17551	4.59883	4.28362	2.83482	4.12235	4.12567	4.49264	4.39617	4.13017	3.76669	3.51711	3.32541	4.05466	3.32769	4.00993	3.6346	4.35912	3.83468	2.87119	3.63846	3.48958	3.74918	3.89762	2.80525	3.43547	4.24155	4.1335	4.00905	3.65434	4.46246	4.33802	4.25371	4.37182	4.21777	4.58445
SPEN	3.9988	4.06724	3.84166	3.40617	4.21479	3.36828	4.03096	4.08075	4.11269	4.35311	3.84214	4.15891	3.71721	4.81974	4.39306	4.43366	4.03227	3.16474	3.3255	3.45148	4.12969	4.25704	3.6224	3.64675	4.19112	3.62637	4.25013	4.04149	3.55005	3.17963	3.97315	3.56634	3.77074	3.70885	3.71574	4.18209	4.11981	3.43281	2.62502	3.86126	3.65329	3.27616	3.18942	4.20516	4.21678	4.21479	4.19231	4.55317	4.55225
C1orf64	2.84448	2.61609	2.7194	2.40062	2.35367	2.51558	2.40714	2.49983	2.93665	2.92169	2.50417	2.35854	2.00617	2.40466	2.95052	1.98096	2.49264	2.01366	2.20874	2.6071	2.53269	2.62209	2.71687	2.81396	2.60846	2.44603	2.07687	2.99668	2.1293	2.07408	2.63628	2.3165	2.16589	2.69234	2.45424	2.07287	2.59896	2.58579	2.82778	2.49627	2.55357	2.47063	2.05101	2.33414	2.75389	2.44184	2.55121	2.83215	2.48074
CLCNKA	3.19955	2.59755	2.75027	2.65177	3.11687	2.52585	2.45727	2.52121	2.913	2.87731	2.86665	2.75706	2.39279	3.07645	2.81115	2.74828	3.04938	2.26797	2.55243	2.42352	2.75574	2.67048	2.75607	2.60371	2.88779	3.14313	2.86518	2.93386	2.3319	2.51438	2.83237	2.07434	2.40793	2.53221	2.44767	1.94423	2.90022	2.297	2.89451	3.05845	2.61052	2.50142	2.99325	2.85611	2.78638	2.9734	2.54366	2.83618	2.91571
CLCNKB	2.86111	2.98603	3.58455	3.04827	3.10789	2.75848	2.65717	3.13072	3.32366	2.91265	2.57672	2.92803	2.53948	2.76178	2.87947	2.37974	2.77314	2.38377	2.39284	2.5242	2.60635	2.9426	3.24322	2.92922	3.3555	3.42256	3.00297	3.33916	2.34313	2.69435	3.27973	2.21338	2.66955	2.73129	2.66335	2.6878	2.44648	2.82341	3.07052	3.4052	2.81908	2.79685	2.74533	2.80929	2.92895	2.69172	2.8176	2.82817	2.85486
NECAP2	4.27232	3.9615	4.3834	4.23843	4.19786	4.14201	5.84068	4.38247	4.14201	4.04133	4.47617	4.05447	4.52161	4.25823	4.14889	4.44894	4.37871	5.1996	4.30254	4.52707	4.31637	4.26415	4.1189	4.1757	4.7102	3.96984	4.17656	4.88466	4.78519	4.65068	4.2369	4.20478	4.78519	4.06608	4.39029	4.23161	4.22667	4.39211	4.94534	3.97041	4.37691	4.58065	4.26307	3.79033	3.87912	3.7996	3.57371	3.77487	3.76904
CROCC	2.74912	2.54424	2.74883	2.34074	2.64539	2.68121	2.33528	2.83173	3.1605	3.41634	3.16483	2.79688	2.64204	3.2957	2.82423	2.98658	2.87512	2.54612	2.4964	2.89945	2.87096	3.03445	2.78259	2.21064	2.58783	2.40937	2.47905	2.77369	2.63269	2.84431	2.78834	2.40859	2.37567	2.74294	2.57507	2.70219	2.5512	2.35252	2.36279	2.79936	2.83412	2.72048	2.39215	3.18817	3.20507	2.89117	2.77865	3.21209	2.96168
PADI1	2.68587	2.55646	2.39009	2.51017	2.26585	2.27687	2.19949	2.59766	2.60482	2.55162	2.3012	2.58702	2.26739	2.45616	2.57015	2.453	2.43413	2.17002	2.3165	2.57342	2.37126	2.54882	2.4299	2.28219	2.36994	2.39009	2.48048	2.31217	2.27828	2.15449	2.46992	1.87728	2.12629	2.4557	2.33544	2.15544	2.51153	2.33386	2.60185	2.721	2.21384	2.21028	2.29331	3.22757	2.75112	2.51979	2.84718	2.89449	2.66418
PADI3	2.53586	2.49153	2.67846	2.44169	2.55278	2.51495	1.86959	2.54755	2.39545	3.07607	2.62608	2.79912	2.29926	2.24999	2.47777	3.01323	2.64112	2.19508	2.73055	2.69546	2.51851	2.55948	2.65003	2.10814	2.57285	2.40449	2.44576	2.31808	2.31878	2.36067	2.41323	2.05071	2.40997	2.42789	2.18246	2.10223	2.3916	2.22171	2.46645	2.82303	2.24736	2.36263	2.33489	2.9534	2.88043	2.67708	2.78152	2.77918	2.38479
PADI4	3.1102	3.41607	3.62025	2.55898	3.32489	2.3969	2.1916	2.73512	2.90794	3.42205	2.76128	3.15071	2.41606	3.08349	2.82523	3.18422	3.02454	2.13097	2.77491	2.70147	2.96738	3.42269	3.09955	2.63671	2.96519	3.40705	2.55524	3.03483	3.51517	2.12597	2.81249	1.63047	2.916	3.12147	2.79673	2.60386	2.87265	2.1139	3.45741	2.94932	2.21483	2.53225	3.01521	3.32743	3.27213	2.91685	3.33426	3.23032	3.45079
PADI6	2.38383	2.31197	2.64843	2.4639	2.35344	2.18805	2.09077	2.54685	2.26133	2.49059	2.17478	2.60166	2.47453	2.369	2.24977	2.6306	2.43208	1.94254	2.27096	2.14683	2.15661	2.54759	2.50236	2.02912	2.19299	2.27646	2.2926	2.39999	2.19928	2.1172	2.32538	1.80792	2.1646	2.03274	2.13831	2.24691	2.08154	1.68618	1.84328	2.71643	2.25053	2.04823	2.12445	2.08289	2.18622	2.32383	2.51452	2.35671	2.77355
ARHGEF10L	3.70628	3.64536	3.73987	3.51522	3.73584	3.43621	3.16511	3.71899	4.04201	3.92412	3.83093	3.93712	3.38285	4.1634	3.69372	3.8516	3.6587	2.87133	3.71272	3.47973	3.80938	3.92348	3.5094	3.55215	3.37579	3.31348	3.69166	3.36802	3.61272	3.3166	3.63213	3.53089	2.71081	3.54622	3.08374	3.56617	3.73129	2.87152	3.16469	3.82728	3.7025	3.46375	3.40048	4.12647	3.72771	3.83931	3.95109	3.88149	4.1801
ACTL8	2.53007	2.99739	2.60358	2.49439	2.57774	2.25361	2.31553	2.64918	2.55276	2.72979	2.79421	2.82626	2.21157	2.88342	2.78694	2.31592	2.76944	2.36154	2.33507	2.58371	2.53929	2.67636	3.00527	2.39396	2.252	2.20266	2.09079	2.36308	2.50244	2.78981	2.25479	2.80284	2.15274	2.60208	2.48088	2.33853	2.79829	2.07979	2.70534	2.74528	2.37616	2.74658	2.57552	3.07025	2.94771	2.71301	3.17888	2.68592	2.69914
IGSF21	3.71056	2.57651	4.02934	2.87006	2.13473	2.96072	4.37787	3.47986	3.22488	2.83779	3.63236	2.85053	2.80283	2.37674	2.42575	2.92967	3.26385	3.00261	2.51993	3.31012	3.43334	3.16142	2.553	2.78578	2.73294	2.4762	2.39639	3.15627	3.43123	3.28741	2.74667	2.57177	2.36287	2.5636	3.17979	2.57986	2.90076	2.93877	4.44759	2.92102	3.4871	3.70332	2.82678	2.48539	3.10692	2.71173	2.63792	2.8715	2.89576
KLHDC7A	3.15408	3.01075	3.07228	2.41947	2.6199	3.09878	2.60557	3.09369	3.2712	3.3036	2.86792	3.30968	2.14264	3.03432	3.04813	2.38374	2.87418	2.11764	2.23706	2.68102	3.05816	2.93678	3.12559	2.45808	3.0684	3.01253	3.05709	2.97418	2.74209	2.69907	2.87599	2.11558	2.47282	3.08062	2.39751	2.01587	3.12712	2.46856	3.1772	3.24081	2.6071	2.76979	2.66559	3.17407	2.82778	2.6922	3.18102	2.70779	2.93933
PAX7	3.36414	2.86454	2.8266	2.89235	2.90088	3.18725	2.42232	2.63353	2.92158	3.30957	2.98738	3.11406	2.89826	3.09945	2.97187	3.00511	3.11524	2.75332	2.8552	3.09176	2.83942	3.20436	2.81585	2.73555	2.62555	3.06333	2.72656	3.13867	2.81689	3.02193	2.71215	2.98245	2.3373	2.88228	2.52713	2.52486	3.44358	2.40982	3.49056	3.18533	2.94262	3.06059	2.95026	3.65053	3.34265	3.369	3.3941	2.93041	3.12092
MRTO4	3.30401	3.06703	3.49466	3.49657	2.70533	3.30049	3.38663	3.23433	3.41268	3.178	3.64105	3.01993	3.2137	3.11562	3.04945	3.22739	3.27637	3.11179	3.15983	3.39243	3.41475	3.15079	3.42095	3.65699	3.10225	3.25037	3.28942	3.29393	3.48479	3.71227	3.34039	3.05623	3.08983	3.32141	3.086	3.27637	3.96758	3.89667	3.94834	2.93262	3.53819	3.11877	2.85037	3.77147	3.77795	3.99054	3.19392	3.20727	3.44927
PQLC2	3.54194	3.32011	3.51305	3.19756	3.26569	3.0666	3.11451	3.25818	3.36424	3.37604	3.23993	3.0147	2.83728	3.10129	3.20133	3.09843	3.34564	2.88697	3.12297	3.282	3.2882	3.38466	3.03431	2.79506	3.22116	3.27081	2.53414	3.31209	3.00078	3.11423	3.31847	3.2331	2.8813	2.94402	3.23084	2.87928	3.03804	2.68209	3.297	3.44111	3.1719	3.19403	3.06856	3.32621	3.17216	2.86549	3.23025	3.10787	3.12928
RPS14	1.66016	2.55254	2.30011	2.3277	2.2159	2.22098	2.57748	2.21031	2.69591	2.5893	2.69274	2.38715	2.2013	2.11522	3.03508	3.29032	2.59511	2.10115	2.55966	2.05796	2.74774	2.19702	2.4005	2.08367	1.94285	2.83077	2.73397	2.0802	2.00651	2.26731	2.29567	1.43488	2.47789	2.06031	2.22471	2.592	1.9265	2.38656	2.62187	1.85789	2.15243	2.24439	2.01528	2.58755	2.24498	2.11624	2.04827	2.41709	3.00368
HTR6	2.97184	2.82568	3.00875	2.7377	2.92472	2.57278	2.29696	2.69743	2.63301	2.95305	2.78881	2.61411	2.61411	2.04864	2.73466	2.6568	2.73177	2.4942	2.62065	2.50284	2.6197	2.50966	2.33896	2.6648	2.888	2.53113	2.37297	2.95709	2.53613	2.89823	2.52045	1.93459	2.73008	2.62847	2.47982	2.53288	2.94401	2.22395	3.04636	2.71193	2.40687	2.39039	2.87458	3.21539	3.05025	2.72807	3.02268	2.80906	3.00739
PLA2G5	3.55611	2.84065	3.82582	3.20154	2.28812	2.84378	3.37416	4.10986	3.4978	3.16461	3.25397	2.94842	3.89407	2.93869	2.96279	3.51819	2.8572	3.33776	3.18167	3.74048	3.21601	3.6377	3.4248	2.93003	3.38115	3.18849	2.45583	3.11051	3.03846	3.10625	3.23186	2.07832	2.7647	2.85925	3.23357	3.441	3.06774	2.5844	2.83847	2.74849	3.5612	2.48522	3.14274	2.98671	3.0929	2.69465	3.52656	3.08526	2.8107
PLA2G2F	3.11557	2.80294	3.56712	3.25655	3.12693	3.0976	2.53832	2.64167	3.09371	3.37602	2.95152	3.07656	1.94649	2.99789	2.79807	2.27496	3.15929	2.17124	2.39127	2.71793	3.17169	2.7335	2.99386	2.22822	3.25352	3.35263	2.71969	3.55429	2.68249	3.06834	3.21377	2.20465	2.69094	2.72784	2.65841	2.45139	3.16484	3.043	3.22297	3.23927	2.77501	3.24755	2.83866	3.2662	2.82577	3.03797	3.54062	3.13489	2.56261
UBXN10	2.25488	2.11474	2.73016	2.67448	2.47437	2.31418	1.91291	2.73525	2.38488	2.70515	2.48244	1.79059	1.92911	2.50456	2.41581	2.3606	2.37947	3.24036	2.60278	2.90733	2.34922	2.38285	2.13213	2.5848	2.59487	2.52334	2.36433	2.39929	2.4965	2.53118	1.9178	1.87664	2.50111	1.95356	2.41421	2.70304	2.10027	2.64338	2.81464	2.2384	2.3861	2.13018	2.23704	2.62312	2.39014	2.39014	2.57354	2.40538	2.02599
VWA5B1	2.34153	2.09161	2.57931	2.28998	2.19065	2.91013	2.4824	2.9255	2.97014	3.0955	2.83908	3.05436	2.25501	2.7522	3.1682	2.48118	2.42618	1.95404	2.60221	2.45222	2.58055	3.11919	2.27694	2.44193	2.818	2.69369	2.17742	2.48631	2.32088	2.85762	2.89118	2.29544	2.38055	2.65669	2.31085	2.35943	2.57732	2.65221	3.2787	2.58681	2.56523	2.5616	3.12031	2.78647	2.86557	2.83013	2.9542	2.99215	2.80498
FAM43B	3.30042	3.29471	3.56458	3.38231	3.4661	3.11419	2.6707	3.09638	3.2665	3.45265	3.31153	3.56223	3.13856	3.10648	3.26142	3.14194	3.42853	3.28684	2.5496	3.42707	2.76197	3.27735	3.03069	3.03117	3.53629	3.92435	2.86922	3.31302	3.13219	3.05012	3.02306	2.35152	2.9464	3.15179	3.40527	2.77912	3.36588	3.09407	4.11786	3.98092	3.05153	3.1895	3.38604	4.00106	3.63767	3.5649	3.6279	3.43728	3.55759
CDA	2.21184	2.48851	3.04459	2.88568	2.85069	2.24423	2.85069	2.36204	2.50594	2.48085	2.77856	2.71055	2.31362	2.59753	2.17012	2.51143	2.33292	3.36164	2.23633	2.04729	2.45417	2.22904	2.43244	2.90029	2.95543	3.24621	2.71171	2.91393	3.47289	4.0096	2.67273	2.19284	2.80285	2.80575	2.34039	2.50547	2.65451	3.07414	2.95615	3.18425	2.55375	2.78034	2.84229	2.36904	2.32669	2.35923	2.56761	2.21716	2.55493
PINK1	3.51405	3.71842	3.55693	3.43184	3.15536	3.41943	2.91003	3.57383	3.39163	3.25443	3.2631	3.63847	3.48007	3.93462	3.82579	3.81725	3.51488	3.09083	3.40508	3.75193	3.16874	3.48089	2.95007	2.8922	3.27589	2.88342	3.07717	2.55973	2.75527	3.29059	3.50462	3.15281	2.70541	3.08765	3.19862	3.11075	3.33526	2.51396	3.03904	3.65341	3.60381	3.10923	3.04045	3.87784	3.87052	3.47058	3.72152	3.7485	3.47965
NBPF3	3.27217	2.67975	2.82895	3.19252	2.88687	3.2119	2.77798	3.10254	3.04372	3.14284	3.04583	2.71045	3.26043	3.21173	3.1898	2.97487	2.74352	2.50895	3.40653	2.90777	3.08675	3.25191	2.89121	3.17798	3.24385	2.82895	2.84676	2.759	2.90267	3.14046	3.12415	3.17366	2.78102	2.92599	2.90663	2.85376	2.44604	2.88966	2.50263	3.37283	3.06	3.05365	2.95395	3.29545	3.035	3.58736	2.79665	2.53591	2.85313
ALPL	3.05311	2.46407	2.45169	3.01947	3.39011	2.27228	2.58726	2.53654	2.51813	2.2983	2.35263	2.75399	2.35801	2.59552	2.57747	2.61876	2.72492	5.31659	1.76345	2.52843	2.75951	2.97149	2.55601	2.85673	2.5253	3.07772	2.63846	3.30223	4.27811	2.8987	2.26755	1.94101	3.43071	3.21968	3.02754	2.83475	3.36968	2.73136	2.98126	2.83139	2.41419	2.61426	2.31503	2.72156	3.17186	2.92103	2.7545	2.70079	2.31427
CELA3B	3.33477	3.00529	3.47031	2.83665	3.22516	3.32218	3.61487	3.27923	3.15451	3.35665	2.89082	2.93423	2.76283	2.95582	2.83901	2.92374	3.16283	2.94871	2.4525	2.70342	3.05424	3.04911	3.35635	3.16386	3.6244	3.77755	2.98279	3.78306	3.23654	3.03873	3.66615	2.63147	2.71221	3.23844	3.18621	3.159	3.29318	3.06853	3.44861	3.44523	3.09587	3.2936	2.55734	3.28236	3.34194	2.80401	3.16754	2.82008	3.28269
CELA3A	2.7447	2.6579	2.76134	2.85102	2.18859	2.35974	2.21573	2.45461	2.86445	2.93786	2.45433	2.77085	2.13101	2.75165	2.84948	2.9608	2.83764	2.58626	2.7314	2.8871	2.97484	2.83356	2.86142	2.54928	2.63347	2.56059	2.36515	2.71771	2.09182	2.26062	2.63201	2.01515	2.07129	2.4142	2.32924	2.49436	2.26686	2.11616	2.95	2.69809	2.12008	2.65132	2.63201	2.38178	2.90492	3.02604	2.69974	2.62275	2.68486
CDC42	3.50432	3.31607	3.30971	3.44883	3.17395	3.41622	3.42886	3.38931	3.27008	3.27573	2.94779	3.32762	3.52214	3.23796	3.49597	3.30069	3.39664	3.4727	3.49055	3.38621	3.30687	3.69383	3.69518	3.4643	3.58679	3.74446	3.21491	3.82073	3.73025	3.07257	3.33449	3.62608	3.36223	3.05474	3.58195	3.72108	3.37157	3.30786	3.70138	3.09465	3.15217	3.12869	3.09811	3.67796	3.4393	3.696	3.99688	3.79739	3.99444
ZBTB40	3.37206	3.57431	2.95136	3.29671	3.43465	3.18373	3.29079	3.67337	3.77121	3.81422	3.22239	3.3885	3.02342	3.98493	3.64368	3.88245	3.09221	2.09478	3.35442	3.20959	3.77673	3.60228	3.5823	2.99086	3.43044	2.55035	3.57656	3.34687	3.32659	2.68202	3.56387	3.17939	3.37535	3.05174	3.05071	3.95648	3.68507	2.41994	1.71243	2.93348	3.61232	2.7081	2.20041	3.38998	3.99796	3.54042	3.60139	4.06241	4.15694
EPHA8	3.58674	3.25496	3.41274	2.95248	3.35585	2.97066	2.70163	3.30937	3.13634	3.35848	2.92046	3.18198	2.79722	2.90213	3.05533	3.05386	3.42646	2.91047	2.61086	3.24182	2.73937	3.09415	3.03239	2.9216	3.34828	3.08923	3.09098	3.26132	2.98338	3.03948	2.87666	3.13807	2.76042	3.16644	3.07853	2.60413	3.37141	2.84919	3.4485	3.34828	3.04205	3.07965	3.21332	3.32221	3.4751	3.35343	3.36981	3.40847	3.16927
C1QA	3.49489	2.29816	4.52506	3.79776	3.68564	3.65336	5.41788	3.66635	2.75507	2.34608	3.96544	2.60933	3.85423	2.17847	3.01086	3.15462	3.51658	5.77902	3.39515	4.20919	3.37992	3.41074	3.33107	4.04784	4.90764	3.53626	2.85197	4.18787	5.13636	4.75555	3.37026	3.51637	4.30107	4.23039	4.15702	4.17534	4.23962	4.30818	5.77076	3.07966	3.76651	4.42858	3.53228	1.7022	2.46118	2.0365	2.55137	2.55527	2.68384
C1QC	4.56343	2.86414	4.84203	4.22655	4.05224	4.3004	6.58756	4.25637	3.17381	2.50019	4.32193	2.59387	4.32677	2.4695	3.18556	3.62733	4.09318	6.17152	3.37748	4.34661	3.92956	3.70539	3.41648	4.35468	5.26614	3.61379	3.48176	4.81689	5.38425	5.13792	3.33993	4.16623	4.96153	4.37364	4.72353	4.23272	4.39799	4.3449	6.26284	3.62606	4.32042	4.88447	4.22655	1.37299	3.32815	1.60745	2.68047	2.41537	2.44241
C1QB	4.17738	2.57614	4.58102	3.87011	3.80043	4.15241	6.44452	4.28488	2.7507	2.88061	4.26423	3.10502	3.97967	2.5725	3.48807	3.64215	3.9959	5.93929	3.59342	4.57402	3.82378	3.66521	3.62203	4.05579	4.56021	3.61823	2.93349	4.57191	5.1702	4.63225	3.77208	4.29939	4.58588	3.98857	4.67848	4.02406	4.16972	4.16183	5.72237	3.46331	4.26255	4.70151	4.1797	2.05273	2.57285	1.98818	3.07543	2.35268	2.8836
EPHB2	2.98871	2.72829	3.25831	2.83213	3.13235	2.86122	3.4972	2.94634	2.68463	2.94605	2.93984	2.53069	2.65624	2.74094	2.85594	2.7253	3.0082	3.25491	2.5469	2.6933	2.78371	2.93763	2.83538	2.95181	3.25956	2.97964	2.93035	3.41856	2.90914	3.00179	2.84231	2.45332	3.1455	2.74273	3.09201	3.07609	2.9753	3.34829	3.29475	2.93495	2.67863	2.90088	2.68882	2.91408	2.93373	2.56521	2.86835	2.72978	2.52586
KDM1A	3.55541	3.91937	3.36508	3.52395	3.90765	3.46229	3.94984	4.0985	3.74365	3.907	3.90637	3.56905	3.83865	4.24474	3.81165	4.20111	3.80414	3.9652	3.75123	3.44005	3.76779	3.8541	3.60433	3.52943	3.6934	3.20757	3.68322	3.76587	3.9478	4.07558	3.67959	3.63352	3.87139	3.79854	4.21036	4.35876	4.08708	4.51627	3.24539	3.03636	3.84414	3.45094	3.51333	3.72165	4.21331	4.06723	3.75299	4.06394	3.95259
RPL11	4.68632	4.27289	4.59882	4.47267	4.33091	4.33091	4.53514	4.34527	4.00631	4.88887	5.19828	4.90607	5.44785	4.74896	4.80607	4.56463	5.05711	6.03144	5.39389	5.79908	4.92788	4.96535	4.74087	4.84838	4.33936	4.68836	4.50302	4.90817	5.59177	5.79908	4.3073	5.04329	4.80503	4.65442	4.53864	4.30873	5.08611	5.02468	5.60235	4.61041	4.92788	4.80607	5.09042	4.30245	3.60405	4.46322	4.08154	4.56976	4.48045
TCEB3	3.35136	3.56481	3.3175	3.48448	3.28189	3.54615	4.22152	3.34236	3.38617	3.7543	3.75323	3.27885	3.5654	3.82106	3.73303	3.90325	3.42857	3.4167	3.64205	3.76766	3.71973	3.75121	3.47435	3.37932	3.58568	2.95067	3.45944	3.68543	3.49201	3.31878	3.3057	3.44865	3.55648	3.6037	3.33621	3.58487	4.06822	3.66557	2.91295	3.38695	3.56076	3.2884	3.55446	3.34764	3.72359	3.63758	3.7043	3.71534	3.48372
LYPLA2	4.67113	4.11451	4.61617	4.82201	4.09699	4.85796	3.82223	4.8758	4.78926	4.85796	5.14732	5.12692	4.43817	4.95763	4.57261	4.45154	4.76759	3.14195	5.03795	4.55914	5.55037	4.68386	4.26715	4.20476	4.5936	4.50069	4.77793	4.6804	3.78488	4.2196	4.72996	5.08203	3.81962	4.13596	3.86148	2.7248	4.74143	3.97245	4.65027	4.35427	4.24835	4.61844	4.5496	4.93835	4.43452	4.27346	4.33227	3.94546	3.79543
GRHL3	2.74009	2.42081	2.78179	2.77247	2.53024	2.50428	2.3081	2.58634	2.65516	2.71572	2.40569	2.56115	2.37143	2.62939	2.74734	2.78333	2.83388	2.26238	2.40821	2.65599	2.50825	2.71	2.71318	2.38053	2.39005	2.75092	2.62286	2.7729	2.56324	2.33121	2.66709	2.43625	2.38104	2.66806	2.24411	2.11623	2.64909	2.06134	2.69975	2.7486	2.37728	2.23686	2.31139	2.93078	2.81021	2.78356	2.8084	2.63418	2.53151
NIPAL3	3.77754	3.19279	3.96908	3.57043	2.8813	3.73318	3.8018	3.61608	3.1694	3.12546	3.33933	2.97044	3.52953	2.87613	3.4314	3.37438	3.02186	3.09876	2.52773	3.1948	3.3901	3.27591	3.81266	3.15896	3.76534	3.5011	2.77675	3.52642	2.90562	3.27971	3.25105	3.54724	3.75142	3.38524	3.1992	3.07255	3.21464	3.88302	3.33985	2.38282	3.67608	3.42415	3.01408	2.63236	3.20693	2.91327	3.2743	3.36884	2.86582
RCAN3	2.82756	2.34536	2.89269	2.67115	2.49841	2.90167	3.59137	2.56375	2.68327	2.50573	3.16205	2.42418	2.87817	2.15986	2.95008	2.52928	2.36609	3.37173	2.30789	2.86468	2.3837	2.91455	2.65387	2.54361	2.99085	3.11384	2.34462	3.93586	2.77903	3.36164	2.62187	2.82254	4.11849	2.4292	2.43501	2.82049	2.6962	3.32602	3.01314	2.26411	2.65134	2.68745	2.71893	2.30554	2.02272	2.19315	2.44717	2.34029	2.48248
SRRM1	4.18484	4.25194	2.88637	3.51957	4.12499	3.08443	3.79621	4.07995	4.02127	4.05645	4.01031	3.6689	3.65808	3.87656	3.71807	4.33929	3.63941	4.14873	3.39953	3.68276	4.03475	4.21512	3.51376	3.42591	4.06822	3.68025	4.79015	3.53382	3.81103	3.81224	3.80221	3.67732	3.51957	3.96984	3.39737	3.35608	4.40275	3.80892	3.72195	3.63043	3.59885	3.67662	3.41365	3.79517	3.75255	3.82674	3.57947	3.89007	3.76913
CLIC4	5.49026	6.30392	6.07816	6.23995	5.61946	6.59693	5.67147	5.8633	6.03606	5.82443	5.70988	5.74516	5.82443	5.42377	5.90878	5.90878	5.32926	5.08253	6.23995	5.67147	5.78531	5.46838	6.13012	6.30392	5.67147	5.49026	6.35658	5.32926	5.19261	5.74516	6.18032	6.30392	4.87864	6.23995	5.90878	6.18032	5.27892	6.07816	5.59353	6.30392	6.18032	5.67147	5.98923	6.86805	6.86805	6.59693	6.86805	6.40874	6.40874
RHD	1.44079	0.815856	0.974403	0.908602	1.3729	0.857406	1.2214	1.20183	1.10112	1.01596	1.29676	1.23673	1.26105	1.20699	1.97991	1.25141	0.900913	0.9889	1.61431	1.00155	1.23949	1.02553	1.35351	1.15479	1.11761	1.0373	0.953431	0.953431	1.12553	1.0568	0.868455	1.48164	1.64162	1.09394	1.21477	0.857406	1.18547	0.789496	0.824596	1.32817	0.917262	0.908602	0.666084	0.83698	1.11136	1.09394	1.13182	1.13854	1.16135
LDLRAP1	3.5633	3.55914	3.75119	3.94325	3.5936	3.76094	3.28269	4.01234	4.09862	4.44679	3.96584	3.89361	3.70934	4.33341	4.02724	4.16033	3.84949	2.82008	3.84583	3.36738	3.93288	4.18506	3.67228	3.25043	3.49215	3.34343	3.53634	3.95321	3.70199	3.6492	4.12921	3.83316	3.47915	3.52219	3.22313	3.36844	3.50261	2.82609	3.23902	3.79796	3.85105	3.61774	3.57115	3.9875	3.90692	3.67002	3.56078	3.63067	3.74766
MAN1C1	3.25976	3.43959	3.54607	3.20736	4.06242	3.03536	3.43306	3.08836	3.66679	4.48164	3.64641	3.80752	3.32113	3.87768	3.4187	4.14606	4.02907	4.42101	3.43274	3.00174	3.48301	3.52316	2.93781	3.77101	3.91915	3.65103	3.5921	4.26725	4.0571	3.92066	3.92306	3.23722	3.80221	4.14295	3.54714	3.88591	4.35729	3.91983	3.91763	3.89442	3.43822	3.86386	3.49339	3.20583	4.15541	3.28207	3.15869	3.85747	3.22641
SEPN1	5.1431	4.73734	4.46128	4.09436	5.29531	4.10993	4.16904	4.36774	4.24149	4.92937	4.34356	5.08822	5.23964	4.59009	4.07311	4.71513	5.15467	5.70421	4.39645	5.67422	4.41454	4.87296	4.30548	3.8585	4.94744	5.19535	4.10231	5.26281	5.39962	5.22361	4.52639	4.54047	5.20318	4.80219	5.5068	5.98412	5.84018	4.13977	5.38923	5.00948	4.70567	4.64346	4.66615	5.61115	5.52536	5.47087	5.43655	5.60525	6.019
EXTL1	3.0578	3.07593	3.13701	3.00841	2.90185	2.71545	2.55621	2.78781	3.09056	3.19564	2.89865	3.13021	2.62167	2.75247	2.83455	2.72951	3.06196	2.77499	2.66935	2.92695	2.75021	2.94753	3.00736	2.8372	2.70921	2.99775	2.55943	3.12879	2.71818	2.83185	2.89659	2.17068	2.52846	2.89589	2.91079	2.73298	3.0558	2.65763	3.00148	3.40235	2.87696	3.08891	2.90607	3.10208	3.26878	2.65487	3.21909	2.9592	3.09367
PDIK1L	2.81791	2.80494	2.64598	3.40128	3.25477	3.59156	3.32189	3.00143	2.96515	2.91084	3.47456	2.59062	3.28414	2.86907	3.1646	3.23432	2.33481	3.90488	3.56941	3.11863	2.81178	2.77346	3.32446	3.14846	4.1572	3.57514	3.33469	3.27426	2.27607	3.82828	3.36859	3.59631	3.97131	3.57331	3.06248	3.41367	3.77651	3.43616	3.72972	3.15913	3.25067	3.23643	3.65245	3.77077	3.07194	3.35606	3.0666	3.50208	3.41201
ZNF593	3.04566	2.54745	3.27683	2.41744	3.19803	2.39987	2.79173	2.97673	2.97886	3.0241	2.72019	3.11495	2.56952	2.64525	2.60447	2.52942	2.7753	2.70916	3.12046	3.00746	2.74267	2.9834	2.37448	1.82335	2.30867	2.91144	1.86909	2.8413	3.00973	3.02049	2.7228	2.73348	2.90597	2.44423	2.60082	3.25945	2.64988	2.00696	3.25562	2.82797	2.5743	2.73548	3.37018	3.5263	3.33778	3.59889	3.12857	3.0711	3.28453
CNKSR1	2.69511	2.41072	2.52682	2.11227	2.47632	2.23483	2.51841	2.16436	2.64788	2.3279	2.42028	2.2465	2.18359	2.29903	2.59754	2.14322	2.5564	1.7668	2.06546	2.12673	2.24826	2.43138	2.28688	2.41072	2.79572	2.29583	2.40408	2.6082	2.28254	2.2427	2.54556	2.50638	2.68476	2.00576	1.94738	2.14094	1.90629	2.07364	2.183	2.35895	2.12372	2.0265	2.10732	2.50585	2.36296	2.24321	2.21335	1.96948	2.34241
SH3BGRL3	4.59601	3.71736	4.61078	4.50444	4.00983	4.63899	6.22785	4.42543	3.94346	4.43802	5.06336	4.33542	4.27614	4.39024	4.24863	4.93847	4.71083	5.03344	3.73529	5.1001	4.74671	4.45369	4.26737	3.80302	4.18528	3.90142	3.15212	4.74091	4.88076	5.01275	4.37471	4.93653	3.96147	3.87877	4.04354	3.59205	4.32185	3.71255	5.70272	4.25351	4.72024	4.91575	4.53568	4.52573	4.31622	4.28044	4.84547	3.82828	3.6782
CD52	3.05018	2.53043	2.22596	1.31066	2.62137	3.28314	5.4757	2.62793	2.33465	1.82974	2.24784	2.03037	2.73357	1.77667	2.834	2.4057	2.09941	4.93569	1.87305	3.3055	2.62725	2.15763	2.81488	4.32805	5.11136	4.6863	2.2511	4.92469	3.71526	3.89811	2.34899	3.42053	5.86475	2.99739	2.93169	2.94401	3.72356	3.03789	5.40809	1.82544	2.50375	4.73576	4.04217	1.30589	2.11775	1.45025	1.61633	1.27682	1.88837
LIN28A	2.19431	2.01792	2.42957	2.17403	2.40511	2.14743	2.00346	2.25903	2.13919	2.56268	1.81849	2.44131	1.71003	1.85458	2.07476	2.14841	1.83582	1.82911	2.32225	1.71774	2.20594	1.99356	2.33929	1.7154	2.25443	2.53088	2.34145	2.20055	1.7474	2.05571	2.30753	1.64755	1.77463	1.75361	1.75236	2.13662	1.75107	1.85879	1.8483	3.0121	2.32225	2.49321	1.81914	1.64299	2.02808	1.93629	2.29326	1.99787	1.94635
DHDDS	4.04708	4.18805	3.96272	4.0888	4.01564	3.65861	3.97515	3.76274	3.87955	3.98394	4.10938	3.63937	3.51524	4.15409	3.8037	3.86979	3.88266	3.36574	3.81027	3.66003	3.99905	3.85623	3.84671	3.59873	4.25878	3.50462	3.86455	3.77734	3.51793	3.64799	3.9377	3.42523	3.59395	4.11242	3.53215	3.61492	3.55275	3.79816	3.73679	3.97958	4.04908	3.66562	3.51078	4.27484	3.90855	3.93225	3.81735	3.71948	3.8011
HMGN2	1.6882	1.98616	1.22077	2.18066	1.95413	2.84355	3.30421	2.09799	2.14411	1.89806	2.65319	1.51812	2.02532	1.68765	2.16496	1.34674	1.62725	1.79564	2.23048	2.52561	1.22507	1.86095	1.38153	1.24446	1.31335	1.84588	1.02553	1.19554	2.44897	1.78313	1.17054	1.6029	2.17534	1.53665	2.77767	3.20127	2.72994	2.47964	1.52103	1.68438	2.91397	1.55933	2.13994	2.07916	2.4536	2.30849	2.04348	2.13187	2.36396
RPS6KA1	3.07821	2.52686	3.23688	3.03602	3.15258	2.99717	4.01264	3.19365	2.86186	2.70557	3.22852	2.57615	2.86546	2.43294	2.75643	2.87798	3.08813	3.80101	2.70529	3.26873	3.00957	2.89906	2.75485	2.98961	3.33729	3.29139	2.95084	4.23071	3.37612	3.40334	2.85135	2.79712	3.83194	3.10029	3.13686	3.04673	2.83733	3.58308	3.84495	2.89764	3.00106	3.38012	3.18436	2.60897	2.57216	2.42509	2.55469	2.79906	2.66961
ARID1A	3.58999	3.56511	3.58278	3.29719	3.66931	3.04399	4.07336	3.74879	3.61813	3.81165	3.42005	3.62939	3.3669	4.01212	3.70719	3.9976	3.81518	3.62341	2.94712	3.11052	3.62439	4.02425	3.22857	3.2025	3.83465	3.2454	3.67865	4.19656	3.48144	3.38904	3.51984	3.08983	3.73238	3.37231	3.44977	3.57025	3.82797	3.54415	3.07101	3.56511	3.41528	3.37231	3.36854	3.73333	3.72553	3.39291	3.67601	3.70881	3.98215
PIGV	4.05986	3.87337	4.05757	3.68712	3.28047	3.64505	3.43957	3.72458	3.76271	3.74569	3.80027	3.6114	3.26644	3.55536	3.49558	3.70014	3.45545	3.40542	3.23258	3.32881	3.56395	3.43098	3.46454	3.46408	4.36308	3.79947	3.30629	3.88655	3.52138	3.62125	3.41258	3.30629	3.87258	3.98385	3.74569	3.68526	3.47254	3.4765	3.66126	3.54561	3.69575	3.50172	3.49998	4.00073	4.27046	3.66895	3.71291	3.41099	3.70753
ZDHHC18	4.2819	3.74114	4.1266	3.70487	4.10595	3.50147	4.26742	3.86179	3.58313	4.02358	4.05041	4.0257	3.66142	4.03	3.79301	3.71632	3.68906	3.75795	3.45406	3.78058	4.02809	4.21187	3.4944	3.60026	3.77469	4.21429	3.76368	4.39459	4.05182	3.85049	3.63096	3.55044	4.16813	3.87281	3.51655	3.66307	3.9186	3.25126	3.92541	4.05356	3.88097	4.07174	3.84916	3.60074	3.73725	3.4838	3.61271	3.63935	3.89726
SFN	2.73999	2.23091	2.4114	1.9311	2.57881	2.55292	2.82458	2.37339	2.81177	2.87883	2.9088	2.7409	2.14891	2.57504	2.20877	2.27956	2.30069	2.46513	2.34461	2.4509	2.60516	2.51282	2.76499	2.58966	2.75569	2.53282	2.66004	2.54807	2.08342	2.42236	3.14063	2.70788	2.4328	2.60733	2.02361	2.09802	2.43235	2.09496	2.75082	2.52289	2.21622	2.31484	2.28526	3.27131	2.82242	2.89231	3.02045	2.57969	2.44395
NUDC	2.99951	2.89673	2.85332	2.96	3.13208	3.14711	3.25156	3.6127	3.66532	4.09659	3.09952	3.22647	3.39465	3.99389	3.22086	2.72837	3.17113	3.2033	3.46616	3.15613	2.75135	3.00382	3.51537	3.01519	3.38973	3.29321	3.22227	3.04456	2.85304	3.32581	3.16731	3.32581	2.10144	3.15812	3.5438	2.99631	3.28411	3.51407	3.16104	3.35115	3.19879	3.57646	3.17793	3.37318	2.78978	3.20865	2.98339	3.59108	3.25695
TRNP1	4.12204	3.59365	4.24909	3.76473	4.11207	3.3234	3.09184	3.82507	3.8625	3.78708	3.40832	3.81321	3.41225	3.54615	3.68349	3.28184	3.56328	3.08201	3.33304	3.91434	3.77063	4.03014	3.39717	3.30551	3.48193	3.92005	3.48474	3.77592	3.50704	3.7573	3.75829	3.35583	2.71342	3.98111	3.17151	3.12773	4.05023	2.60189	4.12562	3.69751	3.79259	3.81014	3.74193	4.24439	3.87721	3.7064	3.64667	3.83264	3.93087
WDTC1	3.6321	3.53559	3.65753	3.3045	3.66316	3.25013	3.49421	3.71597	3.6434	3.98717	3.9041	3.77799	3.43954	4.17184	3.73679	3.9863	3.93989	3.67395	3.28704	3.51309	3.96523	3.9489	3.36006	3.38863	3.58117	3.13106	3.60221	3.85049	3.32102	3.04314	3.7483	3.1053	3.5238	3.51854	3.36302	3.36725	3.44583	3.19293	3.09599	3.43628	3.59575	3.37232	3.27955	3.33971	3.61196	3.24667	3.64575	3.6889	3.64543
TMEM222	3.71719	3.70549	3.43795	3.59379	2.98177	3.1153	3.36242	3.69664	3.60398	3.97866	4.02442	3.88404	3.32991	3.96529	3.61777	3.79475	3.28025	3.47521	3.69601	3.70581	3.81059	3.6413	3.4249	3.46468	3.08357	3.5083	3.27448	3.30504	3.63265	3.72382	3.93215	3.55454	3.23515	3.29138	3.429	3.37617	3.32402	3.3929	3.2602	3.60882	3.7072	3.58878	3.14418	3.99351	3.83672	3.8738	3.23586	3.37124	3.37698
SYTL1	3.17827	3.13141	2.94835	2.73264	3.10055	2.93388	2.95477	2.97584	3.47795	2.82692	2.93329	2.69305	2.83853	2.42569	2.63421	2.86963	2.56338	2.49204	2.54881	3.04798	2.7756	3.0206	2.47863	3.34748	3.14517	3.13439	2.22879	3.37747	2.62351	2.73849	2.68959	2.65935	3.4429	2.68959	2.66581	2.07797	3.12415	2.3285	3.03265	3.07364	2.48456	2.88799	2.86571	3.01074	3.55507	2.7711	2.79317	2.8079	2.31436
GPR3	3.40773	2.73214	3.07009	2.45956	2.67945	2.57364	2.66478	2.98548	2.58227	3.32058	2.77679	3.25117	2.93847	2.60484	3.05626	3.17906	3.35064	3.04493	2.97729	3.17936	2.91614	3.02755	2.76554	2.1578	3.19539	2.95949	2.43877	3.1726	3.12365	2.92963	2.54192	1.8804	2.5015	2.9878	2.99673	2.91787	3.28006	2.57107	3.23625	3.53981	3.0294	2.61271	2.54156	3.06346	2.83446	2.9969	3.11577	2.97159	3.21044
FAM76A	3.14333	3.04363	3.10011	3.03227	2.78865	3.39337	3.17712	3.38615	3.2339	3.20872	3.38531	3.07262	3.54221	3.03037	3.55504	3.50929	3.28167	2.97249	3.62044	3.28539	3.6293	3.36745	3.35431	3.18163	2.97349	2.68148	3.23689	2.75228	3.30751	3.36407	3.2809	3.58233	2.81486	3.15391	3.0417	3.41101	3.35007	3.21035	3.04159	3.09592	3.38689	3.1342	3.18015	3.20687	3.20268	3.32494	3.04458	3.2466	3.49818
STX12	4.13755	3.99841	4.03727	4.10976	3.55212	3.9392	4.11261	3.89674	3.52114	3.41771	4.30849	3.12418	3.89241	3.324	3.86958	3.49068	3.29649	3.64633	4.65395	4.15275	3.96201	3.70524	4.48575	4.0084	3.91724	3.83353	4.37282	4.04619	3.99428	4.35262	4.26809	4.05886	3.78099	4.30135	4.40572	4.22879	3.81202	4.66127	4.51004	4.31063	4.38076	4.50394	4.16316	3.96622	4.17055	4.34394	4.2909	4.23266	4.05157
PPP1R8	3.7335	3.69961	3.70254	3.71091	3.50029	3.5866	3.46982	3.54237	3.41535	3.17652	3.61076	3.33332	3.29665	3.37906	3.34144	3.46764	3.38509	3.03137	3.52053	3.25312	3.35549	3.37147	3.63294	3.68742	3.68357	3.86884	3.35109	3.65025	3.27997	3.43888	3.7028	3.38698	3.57634	3.64145	3.61518	3.56068	3.66834	3.77369	3.76206	3.55435	3.70254	3.5314	3.62541	3.76482	3.88397	3.65925	3.49849	3.5192	3.30923
SMPDL3B	3.52617	3.79993	3.69721	3.25135	4.0513	3.17582	3.22881	2.56487	2.78214	3.44547	2.63144	2.72815	2.90295	2.93906	2.66586	3.15548	3.20117	2.94008	1.81611	3.10766	2.86606	2.87221	2.65935	2.9629	3.98703	4.08243	2.94677	3.44149	2.92622	2.75377	3.03512	1.54992	4.53384	2.80868	3.4361	2.92039	2.41572	3.40021	3.06736	3.44336	2.95214	2.84067	3.10498	3.19322	3.54448	2.92039	3.69695	3.11505	2.91702
XKR8	3.52386	3.34689	3.25049	2.9936	3.74512	3.20426	3.09665	3.13946	3.15296	3.63377	3.49835	3.39768	3.18897	3.27851	3.19678	3.62974	3.64252	2.94805	3.1848	3.41827	3.36409	3.52277	2.94306	2.92401	3.30446	3.3166	3.24226	3.38159	3.23872	3.33509	3.14107	2.99775	3.02862	3.43477	3.01968	3.23798	3.37318	2.99099	3.51499	3.18319	3.29437	3.60296	3.06663	3.49432	3.6951	3.29712	3.2845	3.29768	3.31634
ATPIF1	3.39824	3.30769	3.31895	3.2494	2.89749	2.94513	3.27753	2.55802	2.86313	3.25666	3.40702	3.29794	3.04916	3.14374	3.25925	3.08396	3.02258	3.03886	3.37111	3.37737	3.13241	2.97844	2.9728	3.36947	3.00211	2.77732	2.68411	2.8077	3.37536	3.37699	2.51516	3.101	3.03158	3.36571	2.98176	3.47301	3.27602	3.4813	3.82078	2.77359	3.55166	3.34092	3.04075	3.45131	3.3807	3.53769	2.83727	3.19397	3.29763
SESN2	3.18181	2.90202	3.12199	2.59543	2.79287	2.61481	2.58815	3.02819	2.586	3.1492	2.94657	2.92616	2.86744	2.82989	2.77202	3.02819	3.08149	3.00122	2.82736	3.20306	2.83491	3.0178	2.41118	2.56192	2.2944	2.53348	2.7114	2.87944	3.38125	2.8542	2.65719	2.66705	2.70072	2.956	2.85593	2.8832	3.16499	2.68818	3.32244	2.88725	3.0955	2.98215	3.10595	3.45887	2.82736	2.94912	3.08916	3.17581	3.08891
MED18	2.01596	2.34615	2.8833	2.07469	2.20154	2.42046	1.73962	2.2425	2.20266	2.57175	2.5623	2.15438	2.32172	2.12135	2.18529	2.37074	2.31519	1.80308	2.38315	1.99851	2.2483	2.29349	2.05085	2.23165	2.05803	1.8391	1.37581	1.76677	2.08445	2.14768	1.71908	2.80065	2.62913	2.0104	2.18529	2.4604	1.88883	1.90017	2.13656	2.38315	2.08285	2.11478	2.05752	2.16553	2.30432	2.47579	2.14522	2.30122	2.05435
RCC1	3.10452	2.79512	3.13828	3.20438	2.82295	3.33163	2.95734	2.95711	2.7282	2.65769	3.0343	2.49346	2.96537	2.36632	2.61079	2.69844	2.69265	2.7821	2.35443	2.72688	2.94868	2.72307	2.89282	2.87735	3.32567	2.98329	2.59336	3.10924	2.74538	3.04317	2.8082	3.0343	3.04149	2.58198	2.96128	2.9648	2.51644	3.08153	3.14861	2.52497	3.05447	2.95667	3.13378	2.76328	2.77136	2.66429	2.93162	2.67758	2.47682
TRNAU1AP	3.10069	3.28803	2.8849	2.93244	2.94357	3.00142	3.47193	3.1083	3.03394	3.13523	3.23568	3.06326	3.1143	3.17876	3.03086	3.30324	3.23138	3.12543	3.12279	3.30031	2.97632	3.13819	2.87076	2.76626	2.87375	2.55845	3.09322	2.92939	3.29741	3.25099	3.20893	3.24324	3.28194	3.0073	3.23189	3.42115	2.96784	3.21923	3.06025	2.82196	3.36808	2.8402	3.02678	3.13444	3.17735	3.33831	3.27062	3.41708	3.62254
RAB42	1.92504	1.62332	2.08439	2.02444	2.08127	2.74717	2.64251	2.58956	1.91653	1.53821	2.56328	1.66369	1.4689	1.89997	2.00142	1.86104	1.45218	2.65324	1.90734	2.67158	2.12724	2.0475	2.17659	2.11885	2.31185	1.81883	2.22266	2.19567	1.75441	1.69066	2.26982	1.62221	2.35643	1.74064	2.02252	2.73257	2.99854	2.49541	3.18104	2.53686	1.88412	2.04546	1.86259	2.52241	2.28873	1.56619	1.99278	1.73774	2.01117
GMEB1	2.94341	3.05654	2.93888	3.14806	2.97714	3.2056	3.5513	3.16689	3.44551	3.1718	3.53447	3.16498	2.98084	3.15498	3.18577	3.7989	2.976	3.15959	3.05272	2.91225	3.13679	3.25988	3.34339	3.22378	3.37928	3.00166	3.346	3.5672	3.12244	3.10056	3.51278	2.87198	3.3546	3.10785	3.12434	3.3985	3.21854	3.73121	3.10839	2.89016	3.31118	2.89986	2.94893	3.52315	3.26231	3.31173	2.93506	3.29309	3.25469
YTHDF2	3.34118	3.73661	3.65416	3.1884	2.80771	3.238	3.37871	3.64383	3.38479	3.02737	3.46987	2.89591	3.00659	3.58051	2.83426	3.35744	2.95575	3.70314	3.18725	2.78419	3.56628	3.45769	3.14293	2.32628	2.93441	2.35615	3.11876	2.67573	3.65297	3.58405	2.75025	3.42987	4.32736	2.63631	3.19013	3.39819	2.94399	3.32007	2.70973	2.81349	2.98299	2.90108	3.35705	2.62618	2.92233	2.77402	2.88458	3.12075	3.07829
OPRD1	3.34114	3.13706	3.0923	2.33287	3.58898	2.59134	2.61865	2.83644	3.09963	3.13446	2.94057	3.04811	2.81474	3.06422	2.87814	3.17862	2.846	2.53499	2.79099	2.98094	2.96458	2.94452	2.8821	2.78156	3.1399	3.5456	2.69658	2.81409	3.02888	2.94625	2.91294	2.33998	2.94081	3.05258	2.62706	2.71821	3.12738	2.94781	3.50965	3.21696	2.93348	2.88914	3.09963	3.53116	3.04863	3.20765	3.26579	3.31336	3.3257
EPB41	2.93933	3.04417	3.06059	3.18199	3.31238	3.15259	3.71828	3.04386	3.08898	3.14061	3.38345	2.98014	3.27126	3.11989	3.33857	3.29063	2.98201	3.58244	3.06353	3.1612	3.10848	3.14856	3.24507	3.02037	3.73512	3.30683	3.163	4.14552	3.1763	3.22679	2.96735	3.40131	4.60136	3.91338	3.08447	3.32988	3.55704	3.00522	3.08074	2.66956	2.99834	3.1961	2.83224	2.77219	3.23709	3.06655	3.24713	3.35501	3.23915
PTPRU	2.65065	3.19659	2.94088	2.83274	3.08242	3.00187	2.65415	3.19394	3.18556	3.27162	3.30689	3.26973	2.992	3.33698	3.36948	3.49402	2.99866	2.67015	3.0075	2.79356	2.78384	3.33022	2.73412	2.80694	2.80769	2.5821	2.90463	2.74706	2.91574	2.69962	3.17136	2.87211	2.39237	2.88187	2.81325	2.8347	3.00818	2.57137	2.68531	2.85163	2.87294	2.56077	2.69962	3.3809	3.2595	3.25336	2.95726	3.30742	3.28345
ZCCHC17	3.41477	3.50253	3.30828	3.7302	3.57097	4.11244	4.62484	3.76827	3.51136	3.33594	3.93014	2.75583	3.46065	3.45545	4.01313	3.69842	2.9345	3.46526	4.22713	3.93571	3.52519	3.45071	4.04963	3.53329	3.78877	3.01	3.47465	3.36561	3.28645	3.25937	3.49867	3.79181	3.74154	3.93756	3.85159	3.7282	3.42288	4.45474	3.96191	3.43267	4.01163	3.44165	3.34172	3.41698	3.62198	3.54087	3.26218	3.46065	3.40221
SERINC2	3.76347	3.28909	3.54334	3.24149	3.5662	3.24814	3.93858	3.20838	3.3466	3.58346	3.32807	3.38077	3.38515	3.33743	3.42	3.48832	3.46674	3.02386	2.73158	4.04401	3.6118	3.5711	3.27047	2.54321	3.5198	3.18207	2.58401	3.26957	2.87051	3.04944	3.33006	3.05529	2.81681	2.99065	3.11487	2.70997	3.47978	2.52455	4.42916	3.4211	3.42157	3.36603	3.61324	3.84808	3.54072	3.30715	3.4986	3.43616	3.65428
TINAGL1	4.90802	4.79997	5.02891	4.71281	4.63166	4.49328	4.00508	5.12941	5.10118	4.92989	4.89923	5.10684	4.70358	5.28651	4.92317	5.11185	4.80164	2.98655	4.71084	4.73178	5.38237	5.03817	4.71084	3.98903	4.06653	3.64732	4.6229	4.15286	4.58555	4.35805	4.95095	4.46161	2.93967	4.34352	4.28433	4.13012	4.40708	2.58211	3.06059	4.73178	5.03558	4.86906	4.20849	5.17565	4.33708	4.94174	4.78512	4.33002	4.36694
HCRTR1	3.19476	3.14162	3.05316	3.12624	2.92391	2.7691	2.28557	2.9304	3.41196	3.22706	2.6855	3.32257	2.29987	3.23022	3.18663	3.18383	3.06127	2.15005	3.1743	3.01742	3.06851	3.07108	2.60877	2.87385	3.20492	3.06076	2.82107	2.80995	2.5666	2.60134	2.96027	2.94689	2.9788	2.91543	3.06377	2.63355	2.76509	2.57587	2.78336	3.10625	2.67146	2.27331	2.34851	3.00512	3.12255	2.62634	2.92993	3.00158	2.86175
KHDRBS1	3.92839	4.14373	3.93285	3.70741	4.17751	4.17137	3.33511	3.86036	3.98425	3.68039	3.35296	4.05995	3.83514	3.33448	3.41971	3.80446	3.75682	4.14154	3.51084	3.57597	3.31481	3.6718	3.69146	4.18741	4.14154	3.90193	4.47529	4.70757	3.94094	4.42077	3.83942	3.73389	4.3358	4.11128	4.43307	4.57277	4.36728	4.13953	3.47222	4.35797	3.91049	3.87278	4.07808	3.93866	4.18947	4.06408	3.26651	3.85761	4.01544
TMEM39B	3.07059	3.1535	2.68801	3.16735	3.3392	2.97713	3.18355	3.32061	3.39465	3.61615	3.228	3.28855	2.71408	3.51969	3.28046	3.81616	3.39019	3.18328	3.34095	3.0599	3.20603	3.34594	3.01979	2.73427	2.98145	2.98756	2.83969	2.9968	3.32474	3.13266	3.27628	3.16354	2.78843	2.56616	2.97943	2.9497	2.68167	2.73882	2.66611	3.13155	3.32598	2.94512	2.95819	3.22401	3.62103	3.30385	3.23707	3.28481	3.28559
KPNA6	3.81052	3.83761	3.66401	3.9216	3.55747	3.89983	3.6568	4.02879	4.10244	4.16385	4.43942	3.97362	3.99191	4.23379	4.24619	4.43799	4.08746	3.54731	4.07763	3.87205	4.33589	4.17647	3.99004	3.5836	3.83291	2.93174	3.63646	3.56751	3.97795	3.55036	3.99191	3.85794	3.45885	3.45611	3.53299	4.02936	4.09265	3.42021	2.83958	3.8039	3.79014	3.75516	3.33391	4.23973	4.391	4.26763	4.36089	4.2239	4.08104
TXLNA	3.82473	3.92566	4.0964	3.93684	4.1273	3.61843	3.72044	4.1273	4.32252	4.3868	4.55965	4.15948	3.99988	4.41259	4.27695	4.50055	4.14482	3.49735	3.50086	3.70193	4.27991	4.27572	4.10196	3.6905	4.10859	3.44847	4.02613	4.17495	4.04104	3.81225	4.39204	3.25466	3.67311	3.77312	3.60341	3.82027	3.88699	3.80615	2.96362	4.08183	3.87966	3.87637	3.72139	4.07916	4.13181	4.04751	3.73786	3.80911	3.9497
CCDC28B	3.12994	3.03289	3.14638	2.51264	2.77107	2.61265	2.76246	3.02117	2.87892	3.01655	2.93421	3.04184	2.73915	2.79365	2.85217	3.04354	3.09155	2.68418	2.2845	2.89744	2.8954	3.21394	2.88704	2.67389	3.04814	2.5614	2.65217	3.0204	2.99485	3.04295	3.08483	2.57758	2.5607	2.53765	2.85899	2.75026	3.05931	2.7893	2.96354	2.73325	2.87799	2.78417	2.66298	2.75582	3.02589	2.8438	3.12705	2.88888	3.20157
IQCC	2.82818	2.50408	2.82207	2.26579	2.77036	2.52452	2.5187	2.64107	2.87893	2.50857	2.22144	2.24466	2.4159	2.27805	2.37171	2.45295	2.66148	2.42484	2.14147	2.48584	2.54346	2.43903	2.53773	2.62936	2.94786	2.56407	2.5924	2.72582	2.41434	2.54977	2.39197	2.42714	2.59424	2.63465	2.69241	2.76409	2.45617	2.60907	2.63192	2.54217	2.17867	2.28226	2.4666	2.09714	2.68709	1.97617	2.17337	2.48256	2.82097
EIF3I	4.76612	4.7045	4.79664	4.86955	4.68556	4.54318	4.00937	4.44596	4.54318	4.80718	5.275	4.92559	4.33414	4.77821	4.60501	4.64068	4.44884	4.85126	4.24178	4.59641	4.54564	4.53422	4.24379	4.78478	4.50486	4.74076	4.62412	4.47845	4.87418	5.00362	4.05772	3.97627	4.84742	5.56158	4.81988	4.93472	5.30583	5.53346	4.95363	4.32762	4.57071	4.58573	4.45701	4.7045	4.72481	4.70983	4.26415	4.55616	3.95884
FAM167B	3.02991	2.64955	2.79491	2.38036	3.02496	2.3566	2.94615	3.01261	2.58624	2.82402	2.47917	3.03971	2.9044	2.33077	2.25786	2.72817	2.75351	3.01518	2.82933	2.73137	2.19478	2.84403	2.27035	2.12486	2.52138	2.81247	2.49743	3.07233	3.01637	3.15754	2.8361	2.54549	2.7068	2.65012	3.12168	2.95063	2.78483	2.61791	3.40077	2.6273	2.48489	2.88826	3.11395	2.46755	3.36924	2.76546	3.09629	3.14719	3.12144
LCK	3.14787	2.72841	2.90743	2.91772	3.11079	2.65784	3.2799	2.66816	2.65427	2.68145	2.69214	2.64306	2.62295	2.50442	2.78223	2.63028	2.64874	3.03908	2.49953	2.76208	2.81271	2.81371	2.66341	2.89193	3.68468	3.35515	2.95795	4.33361	2.78076	3.30523	2.72894	2.76236	4.01502	3.13769	2.79586	2.96964	2.87594	2.92266	3.06693	2.72894	2.64598	3.3892	3.06267	2.73743	2.74179	2.58876	2.68417	2.66868	2.57623
HDAC1	4.25096	4.41066	4.27267	4.10164	4.45391	3.88939	4.10434	4.33564	4.22828	3.72396	4.35636	3.74449	3.86934	3.93741	3.94249	4.12907	3.60045	3.9527	3.89626	3.75159	3.97029	4.00073	4.28102	4.60868	4.72391	4.56391	4.29505	5.04867	4.29402	4.60868	4.35852	3.78564	5.08512	4.47389	4.14451	4.49709	4.45075	4.70398	3.90714	3.6907	4.32207	4.11242	4.00856	4.15012	4.7542	4.62161	4.00929	4.1689	4.0685
TSSK3	2.45795	2.08499	2.36202	2.20746	2.48473	2.2428	2.27844	2.57849	2.78862	2.31859	2.38393	2.68252	2.0592	2.7498	2.34484	2.62913	2.29183	2.03491	2.08849	2.46507	2.61437	2.44931	2.35933	2.0739	2.48688	2.20471	2.23202	2.16992	2.32329	2.10856	2.40432	2.10003	2.52931	2.16992	2.24707	2.38099	2.26859	2.19535	2.22319	2.38099	2.42739	2.05073	1.37878	2.50458	2.47287	2.38347	2.54002	2.40098	2.42268
ZBTB8A	2.83434	3.1265	2.64099	3.04208	2.91161	3.23978	2.59871	3.10825	3.07322	2.77513	2.7949	2.58877	2.92464	2.59225	2.86316	2.83524	2.74662	2.75915	3.07098	2.70346	2.4881	2.98637	3.1352	2.77652	3.24036	2.58013	2.78449	2.58877	2.40256	2.84586	2.90092	2.95284	2.32687	2.93657	3.03891	3.36418	2.58467	3.78146	2.45699	2.90988	3.23819	2.54471	2.99639	3.1223	3.43237	3.41096	2.86966	3.09453	3.51838
RBBP4	1.94679	1.72991	1.23918	0.955325	1.1796	1.48995	1.78514	1.2291	1.64203	1.63707	1.04008	1.55601	1.60902	1.05559	1.33266	1.24644	1.31897	2.04585	1.75255	1.69178	0.827766	1.78325	1.4039	1.8591	1.63085	1.0506	1.21287	1.28346	1.59609	1.72048	1.07915	1.70999	1.95647	1.71844	2.25453	2.03414	1.7195	2.11918	0.953785	1.43783	1.86729	1.32256	1.14802	1.4557	1.0452	1.87338	2.13209	1.87157	2.12314
KIAA1522	3.02747	3.08294	3.22586	2.8197	2.85579	3.15309	2.9262	3.15926	3.33863	3.30218	2.88864	3.17862	2.57856	2.95448	3.05825	3.05683	3.0518	2.84052	2.25426	3.01749	3.0551	3.23341	3.00595	2.86772	2.85954	3.21781	2.87381	3.1226	2.94544	3.02499	3.00448	2.65694	2.44886	2.8506	2.79767	2.8334	2.86831	2.74007	3.2288	3.06674	3.03155	2.87079	2.91414	3.17472	3.06254	3.05648	3.50831	3.11386	3.49894
S100PBP	3.87755	3.83867	3.73795	3.66469	3.85964	3.48938	3.6679	3.6318	3.75325	3.44385	3.38569	3.25418	3.85561	3.64734	3.55765	3.51959	3.33557	3.4017	3.86655	3.2034	3.44921	3.64031	3.84919	3.71227	4.33449	3.9031	3.62923	3.9084	3.74406	3.72851	3.78228	3.81898	3.89811	3.55988	3.88542	3.86204	3.47304	4.1901	3.31053	3.26788	3.76332	3.55794	3.42016	3.31251	3.51043	3.59416	3.74041	3.65224	3.99595
HPCA	2.40023	2.18336	2.16708	2.72777	2.36302	2.52901	2.51777	2.71879	2.87935	2.69108	2.57512	2.41553	2.29553	2.97115	2.9481	2.19228	2.32733	1.75585	2.46408	1.87379	2.3405	2.91127	2.89973	1.95365	2.26765	2.04148	1.9051	3.12929	1.4352	2.76148	2.32708	2.58791	2.31859	2.57105	1.97231	1.56649	2.49511	2.00809	1.81917	2.60829	2.54882	2.44407	2.78178	2.94681	2.43101	2.40884	2.69051	2.11052	2.53365
ZNF362	4.48784	4.20703	3.93219	3.91994	4.15965	3.42734	3.6392	4.38065	4.25971	4.33938	3.99388	4.47892	4.32538	4.85113	4.66559	4.59117	4.65349	3.66566	4.0975	4.23929	4.40276	4.18436	3.7527	3.39012	3.40353	3.17388	4.0634	3.52574	4.11747	3.90494	4.3765	3.37391	2.48804	3.85301	3.52383	3.45527	4.40584	3.45847	3.60141	4.12871	4.23473	3.83025	3.79271	3.88418	3.50433	3.80293	3.16268	3.91242	3.94521
ZSCAN20	2.5523	3.3487	3.959	3.46783	3.68159	3.61696	3.26271	3.26247	3.94169	3.38203	2.90387	3.53028	2.85493	3.49041	3.09107	2.89574	3.22825	1.78764	3.30055	2.70541	2.06553	3.36422	3.79219	2.67566	3.89217	4.31389	3.47792	3.32738	2.59846	3.4485	3.92934	3.17587	3.28767	3.21404	3.2793	3.12063	2.86633	3.53244	3.39753	3.53652	3.39065	3.20496	2.5859	3.16437	3.60287	2.75652	3.53419	2.19664	3.47533
HMGB4	1.75184	1.30278	1.63561	1.53657	1.69111	1.79925	1.62593	1.94903	2.37795	1.94476	1.78596	1.86337	1.56305	1.96242	1.72587	1.56528	1.66328	1.4504	1.44747	1.36481	1.88923	1.65272	1.97266	1.8767	1.96172	1.7819	1.83875	2.09972	1.53056	1.82993	1.79776	1.80246	1.46515	1.51375	1.37062	1.73743	1.62872	1.66853	1.6481	1.88983	1.69543	1.64083	1.75384	1.51946	1.89937	1.8862	1.74712	1.43355	1.82883
C1orf94	2.25528	2.12383	1.91851	2.13908	1.76768	1.97832	1.52123	2.12607	1.80558	2.05653	2.05143	1.85829	1.8122	1.67671	1.81055	1.51879	1.81279	1.82741	1.8495	2.15737	1.65504	1.93694	1.91994	1.74546	1.87658	2.05583	1.7608	1.85583	1.8469	2.03905	2.06282	1.60923	1.71476	1.95235	1.63094	1.97551	2.16456	2.08058	1.95235	2.06358	1.83462	1.68358	1.81367	2.43486	2.62215	2.02096	2.24345	2.10588	2.27537
ZMYM1	2.4531	2.69863	2.55719	2.99085	2.61255	3.50941	3.11393	2.69417	2.50297	2.37488	2.76151	2.42285	3.07899	2.5691	2.84674	2.82845	2.41674	3.39489	3.4884	2.68829	2.4944	2.46916	2.77254	3.08038	2.54862	2.66276	2.97355	2.62418	2.27432	2.79976	2.79913	3.67734	3.21399	2.60344	3.12813	3.33814	2.29482	3.77761	2.52982	2.15871	2.70565	2.31619	2.78246	2.53136	2.7462	2.71445	2.94278	3.16509	3.10941
ZMYM4	3.55828	3.68495	3.21131	3.79288	3.64122	3.76737	4.24012	3.72111	3.80634	3.85754	3.74535	3.34102	4.17159	3.67889	3.95937	4.07828	3.63199	4.28894	4.13995	3.8488	3.61877	3.63905	3.73091	3.74404	4.05568	3.42299	3.67323	3.42199	3.42051	3.8204	3.60585	4.08241	3.91017	3.62166	4.22042	4.70469	4.34642	4.47203	3.33735	3.27691	3.62858	3.32218	3.4159	3.63253	3.92529	3.86386	3.81992	4.04717	4.2062
NCDN	3.8269	3.3698	3.47325	3.24075	3.50777	3.3972	3.34395	3.67872	3.77671	3.80179	3.45208	3.57062	3.13712	3.63041	3.39308	3.76363	3.61737	3.17932	3.28522	3.30273	3.79071	3.64491	3.2479	2.98744	3.29924	3.01166	3.25561	3.43527	3.25494	3.26006	3.6926	3.17708	3.03903	3.3367	3.40681	3.27338	3.27605	2.90252	3.17148	3.43309	3.45023	3.62307	3.19989	3.69297	3.57119	3.53186	3.31796	3.43409	3.43061
TFAP2E	3.81649	3.44688	3.62621	3.05923	3.78224	2.87957	3.05956	3.13669	3.27476	3.55721	3.19003	3.46391	3.04501	3.37222	3.22008	3.20771	3.50649	2.84615	3.05508	3.57462	3.16058	3.36206	3.19846	2.72869	3.60032	3.68847	3.10498	3.66584	3.17778	3.27528	3.57706	2.86795	3.07442	3.37714	3.43078	2.87187	3.7732	3.2025	3.85936	3.59795	3.36766	3.32215	3.52737	3.98938	3.67512	3.54438	3.46474	3.35986	3.53744
TEKT2	2.93977	2.56592	2.67273	2.33733	2.47344	2.72747	2.38289	2.72809	2.40384	2.70749	2.5327	2.56038	2.46651	2.64493	2.4821	2.49889	2.63181	1.93296	2.36665	2.55993	2.55329	3.05062	2.41075	2.02745	2.37324	2.4583	2.66196	2.7817	2.3738	2.28604	2.6032	2.16325	2.03236	2.85757	2.23447	1.98579	2.57693	2.39493	2.79343	2.91298	2.11658	2.51167	2.69256	3.25589	2.73115	2.15699	2.50325	2.70176	2.41571
ADPRHL2	2.66954	3.05054	2.72256	2.772	2.54995	3.30432	2.46089	2.80028	3.1743	3.06327	3.41635	3.00863	2.69459	2.89129	2.80902	3.28315	2.9768	2.41202	3.24594	2.92361	3.19459	3.26348	3.13583	2.22291	2.73286	2.25589	2.47511	2.765	3.43333	3.05473	3.19512	2.83765	2.69134	2.78646	2.49894	2.90665	2.38951	2.35998	2.60565	3.29317	2.75733	3.1512	2.69176	3.38496	3.06963	2.98203	3.1638	3.07265	2.93123
MAP7D1	3.99558	3.53409	4.11086	3.53174	3.93519	3.2987	3.9029	4.39682	4.32731	4.3462	4.22473	4.12224	3.64278	4.28579	4.02494	4.49331	4.27086	3.5516	3.4011	3.94589	4.40408	4.45645	3.72041	3.39886	3.65659	3.26639	4.05858	4.13052	3.72369	3.80777	4.12486	3.38961	3.04821	3.83763	3.47843	3.31505	4.32814	3.23943	3.80921	4.15823	3.98955	3.83588	3.88703	4.26221	3.92059	3.53983	3.67242	3.81134	3.84848
THRAP3	4.19175	4.50957	4.12796	4.2914	4.46768	4.08268	3.76437	3.92709	4.07849	4.38284	4.47024	4.18485	4.20161	4.35872	4.44295	4.61203	4.1128	3.90482	4.55181	4.29558	4.52291	4.17343	4.36845	4.29558	4.56208	4.21511	4.53973	4.12796	3.95849	3.95849	4.19901	4.44151	4.24265	4.52148	3.9533	4.51568	5.13922	4.86823	4.02926	4.11162	4.44841	4.32724	3.74724	4.20375	4.42243	4.42357	3.84875	4.35028	4.50061
ZC3H12A	3.11328	3.18723	3.98721	2.95976	3.71564	3.47628	3.90589	3.58758	3.65159	3.399	3.30601	3.00211	3.20703	3.29049	3.19926	3.32598	3.31831	2.51738	2.96303	3.31955	2.9192	4.46828	2.94024	2.45569	3.92662	3.03829	3.24183	4.83473	4.82466	2.7804	3.45022	2.44283	3.8167	3.40523	2.72305	2.91291	2.67721	1.90293	2.5669	3.12448	3.29895	3.7894	4.45313	2.48491	2.66634	2.35868	2.2827	2.42841	2.53292
DNALI1	3.0226	3.49965	3.17024	3.44184	2.98755	2.90989	3.27822	3.28393	3.60858	3.64419	3.72235	3.29996	3.3792	3.45778	3.20434	3.28669	3.32571	3.12896	3.41988	3.38762	2.84785	3.47925	3.20499	2.7931	2.79274	3.34559	3.15063	3.11464	2.74459	3.13787	3.61592	2.98944	2.29347	3.07809	3.13529	2.9664	2.78741	3.3542	3.17703	2.97732	3.63529	3.11309	3.38573	3.01482	2.96398	3.12729	2.49958	3.09408	3.1889
CDCA8	1.95307	2.06548	2.3116	1.43618	2.15471	1.53502	2.29631	1.78824	2.00018	1.75407	1.5269	2.23562	2.11829	1.87716	1.86153	2.04452	1.61375	2.0763	1.81931	2.21811	1.82266	1.89987	1.9199	1.74508	1.86973	1.74111	2.34171	2.18344	1.82672	2.24953	2.04071	1.92395	1.79343	2.28125	2.42423	2.29751	2.20599	1.74934	2.33271	2.2041	1.92729	1.92525	1.94146	2.02659	3.08427	1.98837	2.46135	2.38022	2.40646
MANEAL	3.59172	3.053	3.34753	3.19937	3.45036	3.15829	3.35384	3.40537	3.68501	3.4205	2.96132	3.62942	2.80625	3.1812	3.08095	2.97751	3.35858	2.91326	3.06954	3.0747	3.37169	3.48432	3.26793	3.31433	3.48891	3.75556	2.94982	3.85454	2.951	3.20919	3.38784	2.9981	3.02755	3.32718	3.22939	3.03236	3.24023	3.2178	3.6429	3.56595	3.54105	3.33103	3.2537	3.66679	3.58171	3.27351	3.41627	3.24829	3.30435
AKIRIN1	4.03447	3.68025	3.95813	3.77006	3.99403	4.32898	4.51662	4.286	4.13474	4.11864	4.20017	3.61238	3.65618	3.61365	3.81833	3.52858	3.70976	3.87772	4.17881	3.9819	4.09426	4.03972	4.21423	4.08175	4.51952	3.48484	4.09165	4.58726	4.43601	4.2594	4.08175	4.23786	4.39824	4.08385	4.12541	3.84958	4.16519	3.60088	4.32548	4.03203	4.3399	4.45554	3.86689	3.99571	4.26145	4.38863	4.01161	3.90216	4.00119
NDUFS5	3.83376	3.92249	3.60839	3.10774	2.90025	3.49586	4.11356	3.85051	3.07134	4.06366	3.96447	3.92124	4.57854	3.8874	4.09528	3.80971	4.16042	4.53375	3.76081	5.13046	4.22962	3.81758	3.04432	3.05162	2.87503	2.31011	2.76576	2.5066	4.57286	4.15026	3.83506	3.56753	3.12055	4.00829	3.38994	3.49808	3.92192	3.54268	4.72517	3.42518	4.25435	3.90297	4.92322	3.78161	4.28224	3.94136	3.54846	3.81411	3.78936
MACF1	4.31439	4.12544	4.01112	3.8684	4.36166	3.69591	3.99359	4.30216	4.30617	3.65385	3.65407	3.56327	3.86261	4.12727	3.9621	4.02782	3.76794	2.87454	3.60968	3.49074	4.09898	3.99393	4.0551	3.68835	4.18519	3.41233	4.06837	3.61452	3.69822	3.61726	4.0506	4.19544	3.90032	3.07261	4.06039	4.57559	3.47574	3.04782	2.64186	3.75705	3.55033	3.28199	3.02914	4.0397	3.6359	4.02388	4.50191	4.69953	4.69448
BMP8A	3.12928	3.12106	3.32168	3.22353	3.36537	2.80676	2.66739	2.95522	2.98123	2.83622	3.06293	2.67299	2.87418	2.75001	2.65811	2.81982	2.75053	2.43475	2.56865	2.86787	2.718	2.6381	2.82341	2.56412	3.61636	3.29165	2.59102	3.12753	2.99184	2.95673	2.91374	2.65382	3.1051	2.72738	2.9908	2.90595	2.90466	2.5466	3.52111	3.02425	2.82627	3.01764	3.27003	3.25501	3.18939	3.0278	3.01621	3.44079	3.20326
PPIE	3.24897	3.80298	3.05062	3.31326	3.16247	3.31049	3.23073	3.31417	3.17098	3.63401	3.7578	3.75326	3.82006	3.63747	3.85002	3.84367	3.72422	3.07319	4.04636	3.86464	3.50174	3.41194	3.81427	3.35775	3.72643	3.04703	3.4022	2.76453	3.84547	3.37709	3.8071	3.45195	3.25589	3.54551	3.06483	3.35824	3.60294	3.76738	3.47983	3.22788	3.88161	3.49574	3.18737	3.77071	3.9566	3.94754	3.12216	3.76091	3.81168
MFSD2A	2.78639	2.60935	2.80895	2.472	2.61769	2.59812	2.99692	2.45241	2.4364	2.41481	2.59928	2.43252	2.02469	2.28167	2.39795	2.34556	2.4902	2.25002	2.28107	2.52546	2.55536	2.52369	2.40953	2.24739	2.8736	2.00341	2.30726	2.83218	2.40283	2.37113	2.28107	1.85127	2.76057	2.45241	2.23592	2.22179	2.05161	2.70661	2.68905	2.8779	2.34223	2.5059	2.51806	2.67988	2.42357	2.45241	2.79116	2.3317	2.41977
CAP1	5.56708	5.02655	5.5075	5.40708	4.60329	5.22488	5.24883	5.29264	4.92626	4.82629	5.22488	4.83352	5.15839	4.8111	5.19408	5.21386	4.85941	4.79042	5.14885	5.18495	5.24883	5.38493	5.32806	5.22488	5.38493	4.92626	5.02655	5.17738	5.03836	5.10348	4.86735	5.25922	4.90849	5.36242	5.41799	5.44613	5.73936	5.38493	5.5347	5.00731	5.09488	5.02655	5.19408	5.73936	5.5902	5.99984	5.82705	5.25922	5.71352
RLF	3.67321	4.18973	3.5423	3.92505	4.01599	4.1265	3.74557	3.53016	3.87256	3.5423	4.13783	3.36035	3.6178	3.53324	3.76163	3.70026	3.42845	3.18757	4.06102	3.68282	3.44714	3.63026	4.05563	3.74651	3.80643	3.77194	4.11973	3.59072	3.64759	3.69089	3.70164	4.38346	3.92647	3.86552	3.91256	4.20662	4.03375	3.94689	3.45644	3.74159	3.68235	3.44505	4.01599	4.21055	4.02257	4.19436	4.21055	4.47476	4.4471
ZMPSTE24	3.53057	4.55901	3.4817	4.37609	4.13317	4.67522	3.78784	3.92611	4.28945	4.24653	4.17447	4.10427	3.7991	4.21131	4.70017	4.54387	3.71471	4.19126	5.18134	4.42715	4.43185	3.94462	4.51878	4.12449	3.95581	3.55213	4.04392	2.94472	3.75061	4.0487	4.54796	4.80402	3.20359	4.59269	4.28603	4.40926	4.15175	3.9622	4.12588	4.5084	4.58356	4.26456	4.34269	5.30601	4.70419	5.38231	5.3926	5.26427	5.07528
SMAP2	4.09635	3.11096	3.9593	3.7809	4.2281	3.67994	5.66403	3.71173	3.17977	3.09354	3.62944	2.83368	3.74403	2.92159	3.32141	3.49942	3.83124	5.1025	3.1152	3.57883	3.40794	3.53954	3.35006	4.12096	4.72776	4.86075	4.02807	5.73185	4.7859	4.70492	3.7112	3.61158	6.46371	4.03456	4.19877	4.04959	4.05514	4.31989	4.36807	3.3205	3.71065	4.4096	3.75665	2.86391	2.94898	2.90192	2.83853	2.90399	2.86578
ZNF684	1.68248	1.79981	1.36504	1.99248	1.36432	2.28721	2.66352	1.99517	1.97584	1.77368	2.53844	1.7196	2.1494	1.79675	2.10226	2.24015	2.00597	2.02597	2.58169	2.18619	1.51079	2.10805	2.03351	2.08513	1.48622	1.40358	1.78581	1.69048	2.13965	2.03012	2.00305	2.05674	1.96499	2.01275	2.36323	2.52453	1.56829	2.34686	1.72512	1.42064	1.99625	2.23433	1.90339	1.50011	2.15742	2.04987	1.76482	2.15079	1.89555
NFYC	2.70959	3.02597	2.83916	2.95921	2.6431	2.45936	3.02421	2.67799	2.73812	2.82618	2.51373	2.67854	2.63419	2.87482	2.8636	3.17448	2.65776	2.50155	2.64369	2.79218	3.05325	3.04507	2.80026	2.27912	2.88206	2.56374	2.71829	2.78036	2.6096	2.5792	2.60803	2.34513	2.54014	2.3721	2.7892	2.92295	2.43958	2.24974	2.1965	2.50283	2.88236	2.74098	2.53186	2.90201	2.89452	3.2429	2.9662	3.14567	2.79157
KCNQ4	3.37002	3.09687	3.37114	3.11855	3.27565	3.04593	2.6456	3.10805	3.38	3.51697	3.32911	3.13676	2.90807	3.17197	3.14802	3.14278	3.27809	2.6875	3.13651	3.20636	3.49924	3.3557	3.08018	2.61928	3.00758	2.96403	3.0305	2.97641	2.91288	3.06714	3.11244	2.78823	2.57623	2.98958	2.83358	2.80741	3.24467	2.64317	2.98052	3.26697	3.02764	2.98401	3.00447	3.63641	3.35688	3.31136	3.42527	3.31025	3.4149
GUCA2B	1.8107	2.38442	2.34348	1.35413	1.97043	1.82635	1.92625	1.89031	2.14686	2.87668	2.24608	1.98056	1.98746	2.48071	2.02026	1.68347	2.48624	1.79009	1.83651	1.69949	2.01966	2.27103	1.66643	1.90048	2.1422	1.51794	1.32676	2.29736	2.55849	2.02514	2.84814	1.31723	1.70933	2.1306	1.93785	1.83044	1.39041	2.14686	2.13589	2.68415	1.97971	2.31715	1.41172	2.13677	2.49768	1.57444	2.6086	1.99547	2.20754
RIMKLA	2.7425	2.74492	3.07393	2.61116	2.58389	2.71836	2.71953	2.68586	2.81365	2.93051	2.7134	2.93096	2.39945	2.93952	2.73976	2.63583	2.39423	2.56332	2.62525	2.78106	2.53	2.79411	2.46406	3.04113	2.60316	2.59431	2.36179	2.50453	2.63738	2.62395	2.39945	3.07905	2.44595	2.64982	2.64811	2.79237	2.93178	2.25711	2.70586	2.97337	2.73595	2.45022	3.01639	2.91967	2.93217	2.98945	3.00861	2.91623	2.77012
PPCS	3.07482	3.78284	3.51747	3.85115	3.37052	4.89075	4.65027	4.09796	3.60858	3.26807	3.71752	3.76985	4.24559	2.96548	3.35462	3.4269	3.34291	3.72852	4.63391	4.08603	3.74614	3.24411	4.11229	4.15839	4.19487	3.69856	3.42138	3.49334	4.06735	4.29872	4.16823	4.843	4.51716	3.58841	4.4058	4.34798	3.3824	3.48269	4.18262	3.78646	4.23214	3.72622	3.62355	3.72736	3.94328	4.00578	3.6131	3.25418	3.67355
CCDC30	2.1981	2.5821	2.01495	2.29198	1.85761	2.27511	2.26391	2.30119	2.31861	2.45316	1.90591	2.4063	2.25818	1.96716	2.17376	2.32	1.93333	2.42184	2.43582	2.36914	1.51855	2.40542	2.21375	2.52675	1.94568	1.68033	2.57198	2.12812	1.77669	1.86497	2.10039	2.8617	2.2831	1.77862	2.31334	3.03327	2.08056	2.1853	2.09986	2.13714	2.13568	1.50291	1.8362	1.79588	1.66854	1.98618	1.66518	2.39765	2.08708
PPIH	4.27964	3.88763	3.85073	3.96785	3.91779	3.63246	4.80404	3.88507	3.83049	3.7263	3.818	3.19001	3.79313	3.47267	3.44421	3.7593	3.74674	4.20183	3.75798	4.14224	3.643	3.27277	3.64547	4.2738	4.62215	4.28611	3.52946	4.3202	4.06264	3.9752	3.95305	3.87379	4.30932	3.82563	3.88162	3.81926	3.94466	4.08588	4.72915	3.63118	3.51556	3.62143	4.40396	4.26996	4.18163	3.9496	3.56633	3.8089	3.84052
C1orf50	2.75929	3.37381	2.82046	2.43404	2.31753	2.60088	3.10838	3.22816	2.84403	2.78007	3.32762	3.10327	3.34224	3.45409	3.00681	3.36506	2.68566	2.92993	2.97483	3.31547	2.68464	2.57063	2.88222	2.34379	2.51379	2.63406	2.98161	2.97656	3.40448	2.96477	2.9261	3.0015	3.6177	2.68368	3.12995	3.26244	3.23212	3.38785	3.21253	2.958	2.77636	2.7086	2.5621	3.65987	2.88733	3.4429	2.7086	3.13082	3.20669
ERMAP	3.4322	3.22205	3.50284	3.13932	2.92023	3.0304	3.18706	3.05467	2.92699	3.24631	3.0217	2.99911	2.68742	3.02825	3.06673	3.1472	3.03102	2.6726	2.52721	3.04494	2.97913	3.01488	3.0252	2.79566	2.93448	2.99911	2.90939	2.79403	2.6704	2.57011	3.16639	2.5266	2.73938	3.15186	2.84816	2.66582	2.93572	3.11875	2.79268	2.96594	3.02894	2.47817	2.81942	2.84298	3.17882	2.67633	3.01689	2.90981	2.81871
ZNF691	2.71377	2.73025	3.00243	2.71143	2.52992	3.02817	3.16852	3.15428	3.06996	2.87518	2.55068	2.74584	2.64056	3.08456	3.09002	2.80056	2.78459	2.63717	2.85513	2.5664	2.65357	2.85254	2.94774	2.89278	2.89354	2.49397	2.56838	2.60137	2.95186	2.72043	3.18972	2.44931	2.73427	2.37941	2.5091	3.09966	2.78511	3.0319	2.49124	2.93568	2.86022	2.85513	2.77568	2.36931	2.5664	2.48752	2.42138	2.70257	2.70059
TMEM125	3.66276	3.08129	3.56055	2.90433	3.63666	2.89673	2.81427	3.22331	3.34256	3.55771	3.21868	2.91092	3.23008	2.77991	2.83816	2.80307	3.32114	3.01192	2.67361	3.09647	3.16198	3.06936	3.12894	3.11131	3.11263	3.75672	3.11081	3.35978	2.93114	2.92992	3.19083	2.61192	3.25764	3.10203	3.12147	3.02907	3.20147	3.06769	3.17862	3.07315	2.99335	3.03216	3.22308	3.52649	3.18487	2.8673	3.57482	3.16443	3.51523
TIE1	2.85072	2.38145	2.87186	2.74465	3.59841	2.70403	2.93941	2.55863	2.46335	2.66002	2.63495	2.42949	2.41779	2.5275	2.41851	2.43961	2.16489	3.61224	2.18681	2.26413	2.42148	2.53974	2.2159	3.18424	3.24443	3.86171	3.21074	3.54091	3.55112	4.02065	2.48261	2.64596	3.40679	3.17055	3.10314	3.81109	3.33802	3.47365	2.96852	2.63786	2.85659	2.82553	3.25237	2.44407	2.68416	2.21099	2.67482	2.38849	2.67482
MPL	2.21052	2.05828	2.29946	2.11355	2.23203	2.16476	2.20388	2.1989	2.14916	2.48577	2.04895	2.39082	1.87068	2.01074	2.38591	2.1187	2.31318	1.66755	2.08339	2.1814	2.07137	2.16923	2.19749	1.88883	2.18333	2.02008	1.94045	2.18769	2.28726	2.0738	2.57283	1.96248	1.94045	2.35917	1.88467	1.91304	2.44802	2.01214	2.60827	2.19671	2.23124	1.80425	2.16352	2.69648	2.48446	2.20257	2.25607	2.37031	2.27147
CDC20	1.18117	1.86676	2.55937	1.30992	1.64678	1.15172	2.28926	2.21505	2.71096	1.88961	2.06398	2.91785	1.18044	2.95527	3.2228	2.1529	2.60738	2.03361	2.50744	2.08149	2.65016	2.03989	1.08923	1.60128	2.24286	1.90464	1.55888	1.77503	2.65242	2.45426	1.83183	2.0077	2.05527	1.57457	2.06516	1.79918	2.0221	2.16831	2.57231	2.1609	2.52649	2.16831	2.00297	2.81485	3.68644	2.14838	1.89212	1.83022	1.48903
PTPRF	2.97982	3.00377	3.50846	3.09643	3.44005	2.96552	3.34146	3.55166	3.16169	3.30791	3.86752	2.89023	2.70703	3.30547	3.19155	3.59422	3.67315	3.36411	2.40787	2.56406	2.92973	3.70677	2.68103	2.84101	3.50197	2.2204	3.28282	3.1238	2.97672	3.014	3.27287	3.16618	3.5825	3.10019	2.82924	3.29932	3.19011	3.36181	2.28138	3.00087	3.09791	3.16302	2.87563	3.27603	3.2241	3.14292	3.19408	3.71642	3.37944
KDM4A	3.34191	3.29459	3.20874	3.35028	3.42145	3.27574	3.42597	3.40333	3.5861	3.43772	3.61027	3.22932	3.3818	3.58991	3.51528	3.55931	3.35435	3.32043	3.10191	2.8085	3.32354	3.51161	3.36232	3.29363	3.82963	3.41267	3.49331	3.59586	3.4401	3.19866	3.47945	3.48213	3.84234	3.55863	3.51743	3.89287	3.58822	3.91164	2.593	3.10664	3.38934	3.27467	3.21853	3.31871	3.73902	3.37758	3.3605	3.75126	3.83131
ST3GAL3	3.10756	3.2609	3.17178	3.1988	2.71204	3.48395	3.11528	3.18084	3.47585	3.26168	3.40032	3.50027	3.31834	3.64726	3.33232	3.51537	3.2127	2.78798	3.47559	3.32775	3.47841	3.35415	3.0263	3.00581	2.73567	2.52583	2.95238	2.60187	3.07128	2.74818	3.2597	3.25941	2.77976	2.71827	2.9325	3.16289	3.02539	2.53665	2.47436	2.945	3.29204	2.99822	2.73746	3.32338	3.2407	3.40126	3.02445	3.15331	3.11571
ARTN	2.95516	2.97706	2.7105	2.59444	2.87997	2.40976	2.42281	2.67828	2.65957	3.23788	2.59336	2.75564	2.47909	2.59125	2.405	2.6915	2.49002	2.39619	2.3525	2.94077	2.77099	2.80352	2.63914	2.65595	2.75044	2.99045	2.4684	2.63881	2.64865	2.86719	2.30221	2.33346	2.65987	2.86452	2.67284	2.52729	3.20688	2.25579	3.05937	2.73233	2.61014	2.7915	2.74781	3.36504	3.36791	3.33114	2.97656	2.98447	3.19625
IPO13	3.36526	3.31336	3.46811	3.29048	2.88769	3.29296	3.37583	3.49833	3.41333	3.4268	3.60733	3.27138	2.94356	3.64301	3.6742	3.51263	3.3889	2.98606	3.22263	2.88671	3.47899	3.45514	3.03529	2.73165	2.76104	2.23846	3.0229	3.02515	3.37613	2.98241	3.3795	3.26	2.85116	2.99504	2.99993	3.12589	3.05987	3.04551	2.42599	3.20159	3.22739	3.14091	2.98573	3.64834	3.55254	3.5519	3.57025	3.34799	2.99818
DPH2	2.9285	3.01014	2.75678	2.74154	2.48249	2.91704	2.93436	3.05812	3.18052	2.90548	3.06076	2.8203	2.81242	2.9135	2.76739	3.06418	2.94926	2.64016	2.9836	2.63276	2.84879	3.0822	3.00499	2.67519	2.98412	2.65324	2.72745	2.84935	2.81099	2.53885	2.9302	2.50055	2.94198	2.57078	2.47418	2.9046	2.50685	2.49525	2.53665	2.87136	2.94984	2.85728	2.75406	2.82847	2.90291	2.77719	2.60023	2.78684	2.81333
ATP6V0B	4.37506	3.64456	4.56146	3.75053	3.80295	4.3908	4.83535	4.29269	3.46229	3.71827	4.23016	3.21331	3.45021	3.24013	3.20206	3.24887	3.47808	4.35765	3.80166	4.29982	3.60098	3.303	3.60645	3.33176	4.06379	3.46363	3.17496	4.23209	4.66519	4.49918	3.64456	4.07055	4.51802	3.8413	4.49392	4.00039	3.52447	3.6386	5.30713	3.68921	4.0223	4.55486	3.83313	3.33753	3.58499	3.59484	3.81299	3.35831	2.94315
B4GALT2	4.43597	4.0178	4.35097	4.4026	3.89563	4.18687	3.78662	4.43273	4.31049	4.39985	4.41925	4.22357	4.1644	4.25705	4.19756	4.24917	4.3979	3.95727	4.1857	4.4274	4.50148	4.49335	3.93981	3.72636	3.899	3.89445	3.73467	4.14215	4.07571	4.30367	4.21191	4.08156	3.48094	3.85907	4.03123	3.62537	3.98256	3.6731	4.25705	4.08465	4.12868	4.224	4.36821	4.22075	3.946	3.81905	3.81317	3.64939	3.63387
CCDC24	3.16257	2.83251	3.04975	3.05634	3.1445	2.87184	2.92468	3.29761	3.37788	3.13733	3.20764	3.18672	2.37916	3.05007	2.96762	2.98339	2.91127	2.3033	2.35174	2.77897	2.60647	3.05879	3.3268	3.03782	3.08855	2.99765	3.05138	3.05431	2.79605	2.6775	3.36108	2.20268	2.61614	2.86778	2.69547	2.68743	2.87494	2.544	3.15444	3.21496	2.84126	2.92923	2.83033	3.49486	3.02567	2.74127	2.84711	2.97874	2.9424
KLF17	2.40515	2.43162	2.03946	2.25631	2.20085	2.23967	2.07086	2.44108	2.40824	2.29737	2.63515	2.30182	2.18386	2.39846	2.59986	2.30465	2.27554	2.3733	2.53121	2.23014	1.97629	2.55944	2.07259	2.18124	2.07632	2.03714	2.11403	2.36777	2.4385	2.32239	2.38158	2.54442	2.26361	2.2662	1.84661	2.14589	2.08793	1.85364	2.37688	2.40003	2.52319	2.08602	2.27182	2.66293	2.9626	2.61416	2.56355	2.57949	2.87526
DMAP1	3.58892	3.56614	3.37288	3.29256	3.44965	2.8836	3.17334	3.41551	3.70004	3.36733	3.69388	3.45723	3.13929	3.55359	3.35979	3.53651	3.39717	2.63244	3.10737	2.92087	3.42333	3.47086	3.48882	3.28852	3.35426	3.28318	3.86216	3.09071	3.52374	3.30892	3.7571	2.97584	3.18919	3.33484	2.98814	3.20675	3.47317	3.57164	2.80545	3.38444	3.33967	3.20601	3.00529	3.52374	4.20379	3.54076	3.53958	3.65718	4.05039
RNF220	3.61398	3.20967	3.62063	3.13652	3.42245	3.24406	3.67051	3.66777	3.73987	3.76041	3.58862	3.60082	3.35096	3.47929	3.43875	3.56358	3.2816	3.46405	3.03475	3.34247	3.53585	3.6825	3.28268	3.37312	3.21476	2.89966	3.45649	4.33378	3.92669	3.81682	3.43444	2.95272	3.02703	3.12656	3.40726	2.96038	3.2071	3.08461	3.18635	3.73735	3.91482	3.56092	3.29305	3.45128	3.25327	3.15048	3.21238	3.02306	2.88116
KIF2C	1.72239	1.92286	1.7382	1.59937	1.60747	1.81658	1.94653	1.93785	1.75224	2.07007	2.05197	1.63916	1.823	1.69976	2.00811	2.26004	2.01042	1.69099	1.95365	1.81894	1.83354	1.8623	1.78049	1.74092	1.88206	1.59434	1.627	1.77906	1.68551	1.83253	1.79371	1.52977	1.55673	1.78165	1.74092	1.6484	2.37997	1.91277	1.94093	1.8649	2.02332	1.59695	1.72953	2.91251	2.17175	2.98832	1.87781	2.21731	1.80656
PLK3	4.0449	4.00161	4.32964	3.41192	3.80162	3.73472	3.90089	3.88413	3.84968	3.79935	3.96428	3.83365	3.51452	4.28922	3.79523	4.00627	3.64679	2.76379	3.99467	3.8434	3.72011	4.37788	3.57067	2.85418	3.56578	3.76148	3.57373	3.94666	3.55251	3.13411	4.11676	3.47856	3.38672	3.11068	3.62688	3.27633	3.33657	2.5919	2.91733	3.8501	3.70048	3.7521	3.8328	3.73943	3.43297	3.48435	3.63002	3.23907	3.60457
UROD	3.70995	3.49364	3.5929	3.86384	3.04696	3.60267	3.34996	3.72685	3.43443	3.66956	4.13308	3.36975	3.64374	3.18099	3.32776	3.49605	3.8623	3.79633	3.76429	4.24482	3.41488	3.44009	3.97762	3.79043	3.77678	3.59181	3.27835	3.02943	4.20882	4.10918	3.37221	3.40903	3.32822	3.81509	3.57771	3.752	4.21756	4.29315	3.96144	3.25216	4.12892	3.88385	3.67876	3.84131	4.24991	4.1158	3.3817	3.52944	3.60966
HPDL	2.72998	2.49237	2.35054	2.20615	1.95649	1.9174	1.65618	1.9689	1.97215	2.20568	2.18557	2.29411	2.06848	1.71705	1.84447	2.28291	2.09622	1.98506	1.96778	2.68277	2.75658	2.56077	2.19715	1.85094	1.9909	2.50859	1.8952	2.39689	2.03731	1.9344	2.44128	2.17537	1.76686	2.60429	2.40867	1.84752	2.54766	2.17284	2.13197	2.37793	2.03845	1.89783	2.70055	2.46737	2.16188	2.63791	2.16188	1.90895	2.7326
TOE1	2.82647	3.17374	3.07841	2.95429	2.8708	3.06046	3.26869	2.97623	3.28563	2.89734	3.23017	3.06366	2.74646	3.10893	2.88092	3.14768	2.78017	2.6614	2.75298	2.6863	2.84109	3.09661	3.0167	2.75147	2.96752	2.78706	2.88992	3.04746	3.13325	3.03	3.17759	2.85706	3.35555	2.79603	2.88466	2.9893	2.87929	2.97149	2.5442	2.66593	2.97464	2.67846	2.58786	3.2156	3.0598	3.20936	2.64586	3.08219	2.93912
MMACHC	2.42481	2.53809	2.22317	2.4131	2.12819	2.24322	2.88619	2.35105	2.62135	2.77426	2.73571	2.46181	2.31488	2.82591	2.43944	2.63555	2.59807	2.39456	2.30935	2.23018	2.54717	2.56632	2.08726	2.34518	2.38895	2.28647	2.22787	2.55068	2.18388	2.76992	2.55649	2.14993	2.65186	2.32783	2.50633	2.67735	2.54271	2.82316	2.39376	2.22359	2.76248	2.56414	2.07868	2.09363	2.2984	2.54538	2.44401	2.38951	2.12106
AKR1A1	2.80225	2.71802	2.99916	2.72198	2.5058	2.24461	3.20344	3.15163	3.1315	2.83963	2.72528	2.83006	2.14841	2.58164	2.27599	2.44029	2.94373	2.24992	2.96129	3.08151	2.44671	2.66952	3.07981	2.7299	2.51543	3.00881	2.53263	2.53563	2.80225	2.83065	2.79338	3.36186	3.31827	2.38605	2.97261	3.19032	1.99379	2.37097	2.97245	2.83079	2.84861	2.86734	2.53811	3.28131	3.0461	2.89368	3.16217	3.05869	2.69897
NASP	2.94763	3.27167	3.06462	3.07377	3.51532	2.97398	3.50326	3.55108	3.03933	3.15444	3.27857	3.0458	3.28935	3.01713	2.75373	3.14541	2.8813	3.21029	3.41487	2.77587	3.20815	3.14064	3.09571	3.49067	3.76111	3.78354	3.46262	3.79278	3.47358	3.80754	3.05216	3.29836	4.34373	3.43871	4.04433	3.89882	3.24397	3.86954	3.05287	2.95542	3.18649	3.03268	3.24211	3.60063	3.695	3.48931	3.31168	3.63607	3.50824
TMEM69	2.79863	3.29765	2.96273	3.25854	3.27214	3.09146	3.93314	2.93722	2.71796	3.1017	3.56008	2.89379	3.30861	3.22576	3.21413	3.50664	3.04668	4.19981	3.65999	3.1426	2.96	2.93786	3.40976	3.29061	3.87191	3.26349	3.07135	3.23391	3.24955	3.52606	3.09286	3.43122	3.77323	3.80536	3.63123	3.79445	3.62907	4.12424	4.37223	2.78465	3.43361	3.29662	3.28874	3.0385	3.75403	3.40111	3.15107	3.77992	3.05722
MAST2	3.68938	3.55611	3.47681	3.20476	3.45184	3.17808	3.32838	3.62441	3.86918	3.76921	3.47787	3.7802	3.18524	4.12546	3.73283	3.73968	3.44975	3.07703	3.24655	3.31193	3.70774	3.66646	3.38569	3.21985	3.54879	3.33906	3.64209	3.53503	3.30454	3.27344	3.60208	3.15557	3.02737	3.28527	3.51802	3.41601	3.38332	3.22212	2.55903	3.50964	3.35977	3.27585	3.34166	3.72745	3.4813	3.45124	3.85596	3.90704	3.87787
TSPAN1	1.766	2.1239	2.13835	1.80088	1.9817	1.94895	2.00572	1.71545	1.95887	2.02178	2.2614	2.02915	1.85281	2.14928	2.16649	1.75482	1.78086	1.50013	2.65373	1.95714	2.13418	1.85382	2.39589	2.24044	2.18667	1.81159	1.65468	2.01603	2.17938	2.12122	1.86263	2.51458	2.23488	2.034	1.85643	2.15325	1.61744	1.67558	1.66994	1.90128	2.09516	1.8128	1.85643	2.2709	2.5222	2.26769	2.2098	1.98498	2.01544
RAD54L	1.92201	1.72578	1.93367	2.00146	1.9479	2.1326	1.77272	2.12043	1.73447	2.10161	2.23531	2.10325	1.87335	2.21998	2.15627	2.19937	2.36614	1.6294	1.92948	2.04671	1.92838	2.25632	2.06294	1.93291	2.12785	2.04898	1.94609	2.05641	2.09086	2.04745	2.11465	1.98265	2.16661	1.87593	2.02798	1.69466	2.05563	1.82505	1.90454	2.18686	1.77058	1.86118	2.06779	2.66306	2.09514	2.47383	2.20029	1.89263	1.84576
NSUN4	3.53249	3.52826	3.21115	3.24968	3.60155	3.24385	3.34369	3.27858	3.21409	3.26363	3.61504	2.8531	2.96394	3.47221	3.23415	3.67111	3.15851	3.0156	3.26872	2.90211	2.99119	3.80472	3.4502	3.02028	3.69288	3.23584	3.46847	3.69556	3.58237	3.11807	3.5453	3.21019	3.64686	3.06267	3.28007	3.41776	3.0067	3.45303	2.76923	3.14686	3.46847	3.00764	3.05819	3.6675	3.42801	3.70952	3.66392	3.70794	3.60609
FAAH	3.07463	3.41655	2.97836	2.67843	2.76661	2.77133	2.73782	2.99108	3.21088	2.91405	2.69633	2.4703	2.20919	2.65661	2.64436	2.68125	2.6304	2.23366	2.29816	2.36424	2.46275	2.90127	2.81592	2.69223	2.57311	3.02611	3.09201	2.7495	2.59631	2.51377	2.8108	2.52939	2.45026	2.56573	2.51697	2.48134	2.57041	2.56408	2.83949	3.01961	2.86009	2.63257	2.32122	2.76038	2.67677	2.58966	2.94649	2.98998	3.02876
DMBX1	2.99011	2.47302	3.32645	2.82374	2.9505	2.47904	2.53593	2.9509	2.74168	3.02182	2.9485	2.37784	2.35459	2.73462	3.44069	3.15823	2.65543	2.41257	2.65183	2.46541	3.36653	3.02293	2.76509	2.67687	2.99113	3.25643	2.81207	2.97211	2.36219	2.72983	2.97255	2.18572	2.69533	2.84137	2.90884	2.35029	3.0171	2.36753	2.75923	2.87949	2.58781	2.86046	2.57141	2.73033	2.55175	2.46287	2.94265	2.61584	2.73116
CYP4B1	2.15511	2.07259	2.47794	2.3124	2.61689	1.88981	2.38959	2.20724	2.35841	2.54798	2.42883	2.34168	2.15751	2.34811	2.39174	2.38496	2.46681	2.03223	2.55008	1.91593	2.5557	2.49844	2.37652	2.62242	2.74706	2.45169	2.87329	2.34449	2.79962	2.06042	2.12777	1.98366	2.8727	2.53846	2.15387	2.85622	2.61304	2.20164	2.31003	2.66395	2.00384	2.13816	2.01143	2.63373	2.54416	2.1801	2.50541	2.33258	2.23392
CYP4X1	3.0233	4.39373	3.08479	3.51181	3.91129	3.67471	2.95578	3.77558	4.32257	4.39252	3.87632	4.00406	3.63491	4.41818	4.20921	4.62311	4.12331	3.19955	4.35915	3.72115	3.9456	3.85926	4.10308	3.26358	3.3707	2.23479	3.96849	2.3928	4.06898	2.59853	4.35419	3.36275	2.4144	3.79142	3.64773	3.9242	4.05615	2.74752	2.29381	4.27447	4.23607	3.84016	3.17073	3.92192	4.4504	3.78998	3.5161	4.0338	3.98518
CYP4Z1	2.45442	2.33235	2.38928	1.80619	2.07228	2.32853	1.7522	1.91617	1.9473	2.59237	1.68806	2.04177	1.21272	1.65037	1.92268	2.49057	1.97769	1.60911	2.01412	1.82839	2.21907	2.28797	2.06236	1.78011	2.2329	2.39662	2.38033	1.82248	1.99122	1.68855	2.45442	2.05442	2.78042	2.34101	2.08796	2.20023	1.88669	2.06591	1.64877	1.92762	2.10872	1.87237	1.86694	2.02695	2.1839	2.00892	1.555	1.95759	1.78011
CYP4A22	2.67988	1.97547	2.5386	2.53307	2.06287	2.16807	2.34206	3.16708	2.55667	2.63979	2.91113	2.30727	2.09652	2.62771	2.48343	3.04457	2.50468	2.00565	2.83973	1.79508	2.66609	2.2848	2.19811	2.82641	2.98371	2.13622	2.79164	2.47208	2.24421	2.06596	2.33537	1.66959	1.58198	1.91509	1.61978	1.88103	2.50988	2.31707	2.31981	2.87834	1.99737	2.56292	2.47276	2.18073	2.18878	2.90066	1.33349	1.97379	2.43979
CMPK1	4.49894	4.54744	4.48941	4.25509	3.65404	5.32471	4.37495	4.93742	4.47786	4.8974	4.46828	4.64825	5.1947	4.33508	4.43759	4.63299	4.62026	4.75306	5.45208	5.50854	4.73146	4.43251	4.52003	4.15583	3.67531	3.34623	3.97222	3.69146	3.94619	4.61225	4.51041	5.12468	3.90293	3.9645	4.75781	4.52752	3.84642	3.61625	4.58453	4.57138	4.84136	4.32823	4.40251	4.74341	4.64622	4.58922	4.61225	4.03413	4.6855
FOXE3	3.98732	3.26415	3.41988	3.32523	3.85086	3.02129	3.04376	3.11224	3.02936	3.51683	3.3541	3.63752	3.58312	3.43574	3.48573	3.33729	3.57352	3.74452	3.32376	3.9547	3.50778	3.51608	3.09948	2.84735	3.47964	3.65431	3.26998	3.4946	3.66849	3.54783	3.36199	3.48067	3.47178	3.51752	3.69846	3.30855	3.84675	2.84642	4.07928	3.59672	3.39722	3.29451	3.43164	4.20499	3.93393	3.7758	3.74542	3.61456	3.50154
FOXD2	3.25938	2.8678	3.11483	2.73242	3.40595	2.44187	2.65352	2.83327	2.97802	3.44761	2.73356	3.05693	2.99051	3.21197	2.88732	2.83464	3.22275	2.93281	2.40422	3.50678	3.06024	2.83973	2.64722	2.86631	3.11599	3.1573	2.80691	2.87746	2.67577	3.16762	2.94368	2.37482	3.23468	3.20706	2.95941	2.80832	3.65311	2.17013	4.25763	3.14738	2.63879	3.01404	3.11405	3.94492	3.25903	3.46604	3.86792	3.73417	3.67099
ELAVL4	1.79468	1.34211	1.46488	1.68551	1.40841	1.29056	1.62655	1.83972	1.82265	1.59777	2.19625	1.73162	1.8495	1.5282	1.70282	1.64029	1.87646	1.78948	1.94155	1.49488	1.91123	1.60437	1.21533	1.37152	1.47384	1.24131	1.59947	1.43391	1.48429	1.77291	1.69	1.8388	1.29727	1.41375	1.51758	1.4154	1.4708	1.31921	1.29966	1.96875	1.92999	1.97385	1.10316	1.29891	1.66349	1.82161	1.55028	1.72854	1.48204
CDKN2C	2.6967	2.54194	3.11854	3.20672	2.93879	2.97816	2.98696	3.09024	3.29347	3.03113	2.9677	2.40815	2.91767	2.52172	2.58655	2.77165	2.83499	2.56188	2.93461	2.8912	2.93485	2.92703	3.12481	3.13459	2.84769	2.6737	2.71838	2.39792	2.95154	2.74004	3.04393	3.24996	2.68999	3.03713	2.89242	2.44798	2.83313	3.08916	2.83334	2.75306	3.18573	2.73649	2.85559	2.47969	2.60897	2.56256	2.57608	2.8661	2.67961
RNF11	4.05176	4.3086	4.19721	4.23471	3.76329	4.80885	4.05406	4.46286	4.25212	4.48794	4.42673	4.22522	4.41743	3.91996	4.54846	4.49642	4.22646	3.87255	4.5909	4.55882	4.45976	4.28593	4.11885	3.82973	3.77513	3.25118	3.69568	3.62335	3.88337	3.82163	4.0447	4.71851	3.19343	4.14301	4.5729	4.3128	3.90206	3.49334	4.12998	4.23968	4.34819	3.92389	4.3718	4.4544	4.31224	4.49475	4.53559	4.37239	4.32634
OSBPL9	4.45308	4.44431	4.24104	4.1936	4.2356	4.30402	4.06047	4.2748	4.17935	4.03672	4.28603	3.77437	4.65012	3.88303	4.29004	4.1515	4.13519	3.879	4.16297	4.38806	4.31515	4.1936	4.4992	4.00015	4.10622	3.98918	4.60803	4.0241	3.89778	4.20471	4.66232	4.52889	3.87639	4.15397	4.45992	4.33324	4.02788	4.21389	3.74469	3.97949	4.37904	4.16754	4.2429	4.45992	4.33548	4.54602	4.62546	4.59528	4.35338
BTF3L4	4.10431	4.92284	4.37819	5.42874	4.68433	5.1907	4.53684	3.7001	3.76974	4.38824	4.79514	4.12585	4.68711	3.79853	4.2118	4.51748	4.78335	4.91272	5.09871	4.86335	4.30708	4.30157	4.3954	4.99842	4.69744	4.8156	4.58878	4.26579	4.27006	4.79514	4.16936	5.02793	4.35528	5.09871	4.41393	4.27429	4.13633	5.2941	5.39971	4.30708	4.3235	4.30366	4.94992	5.10251	5.02364	5.41891	4.93341	5.20738	4.91272
ZFYVE9	2.89934	3.55888	2.62904	3.31717	3.23466	3.39592	3.02223	3.32005	3.45806	3.62276	3.38356	3.51322	3.52543	3.53748	3.66368	3.58476	3.37774	3.11701	3.81177	3.2713	3.32335	3.37621	3.32439	3.25236	3.15855	2.76022	3.5645	2.74989	3.31918	3.25139	3.36367	3.67498	2.95079	3.24652	3.56253	3.80104	3.67498	3.37879	2.24662	3.28656	3.39101	2.92562	3.10914	3.53423	3.6134	3.76197	3.5669	3.93514	3.90477
PLA2G12A	3.21721	2.84083	2.90145	3.16823	3.40621	2.91078	2.72885	3.03576	3.12193	3.21861	3.21303	3.28597	2.80616	3.10363	2.94559	2.88165	2.84139	2.74843	2.84425	3.24093	3.04353	2.9233	2.94344	2.48503	2.92795	2.98587	2.98126	3.35397	2.97592	2.9085	2.91559	3.25063	2.55585	2.57943	3.12288	2.79016	3.1639	2.96725	2.83278	3.09683	3.06641	3.02029	3.15612	2.96699	3.24419	3.05787	2.89993	3.09512	3.13746
PRPF38A	4.23516	4.14824	3.44817	3.51414	4.25426	3.85065	3.97522	3.80034	3.87563	4.0406	3.72638	3.87872	4.00906	3.97134	3.97724	4.2492	3.76683	3.7402	3.99865	3.88792	3.68197	3.84242	3.89322	4.12437	4.26463	4.30058	3.79111	4.23516	3.94024	3.98772	3.88586	3.68641	4.02476	4.17193	4.19814	4.32058	4.06835	4.50589	3.94202	3.70526	3.91941	3.79647	3.92551	4.18373	4.46516	4.35259	3.83632	3.81444	4.09574
GPX7	3.22564	2.61255	2.94133	3.18794	2.27141	2.92738	4.02126	3.09906	3.54155	3.42306	3.01528	3.33403	2.92376	3.1773	3.79439	3.34886	3.23373	2.27965	3.12699	3.13241	3.16959	2.46269	3.17515	2.24266	2.8869	2.78182	2.46452	3.34902	2.52623	3.75024	3.57648	2.97405	4.37867	3.01873	2.98794	3.24394	3.09345	2.94849	2.42601	2.7489	3.24683	3.00423	3.29521	3.28696	3.59395	3.18061	3.67922	2.95542	3.08058
FAM159A	2.92088	2.48926	2.30213	2.48036	2.53711	1.9402	2.50078	2.44739	1.89855	2.45149	2.38028	2.10209	2.03847	2.33722	2.17785	2.4028	2.24294	2.5599	2.19844	2.18717	2.09387	2.56148	2.20714	1.71374	2.75726	2.2502	1.9916	3.09398	2.17529	2.41427	2.10959	1.99682	3.34475	2.26988	2.36161	2.41675	2.80618	2.10476	2.46685	2.47659	2.26582	2.37198	2.20116	2.44186	2.59812	2.49317	2.58501	2.6001	2.55126
ZYG11B	3.48186	3.3165	3.257	3.8027	3.17706	3.63381	3.14563	3.29167	3.0659	3.27568	4.03304	3.32879	3.99836	3.54166	3.86976	4.37917	3.30831	4.04504	4.03304	3.69317	3.46857	3.52967	3.65825	3.28293	2.87055	2.88327	3.16957	3.02721	3.50278	4.08688	3.23712	3.72373	3.27684	3.35813	3.51432	4.06904	5.0754	4.01458	3.04644	3.43092	3.40339	3.26946	3.65288	4.18799	4.52466	4.28351	4.22615	4.11054	4.45297
ZYG11A	1.73984	1.77588	1.72025	1.72842	2.03737	1.67669	1.44287	1.66637	1.7419	1.57399	1.45121	1.38104	1.44074	1.59062	1.49545	1.47352	1.55984	1.48502	1.51095	1.56791	1.36447	1.7044	1.4658	1.69144	1.58632	1.90011	1.43557	1.87036	1.39621	1.59359	1.34117	1.45121	1.87547	1.41707	1.3537	1.58172	1.56689	1.32228	1.67173	1.57198	1.59634	1.58863	1.57399	1.67669	1.5829	2.12374	1.84986	2.10671	1.62703
SCP2	3.83073	3.86332	3.99049	3.91312	3.83828	4.1646	3.89827	3.95446	3.84209	3.45714	3.58254	3.43402	3.80629	3.41694	3.59794	3.44393	3.59762	3.95146	4.00491	3.8024	3.55633	3.38269	3.96697	4.12152	3.96013	4.08409	3.92162	3.93932	3.83627	4.06277	3.91389	4.05855	4.16544	4.1197	4.41554	4.28721	3.8269	4.16371	3.94825	3.81427	3.95146	3.89761	3.92671	3.97817	3.98387	3.94042	3.66027	3.8772	3.90391
PODN	3.60173	3.13526	4.51011	3.3664	4.72212	2.9556	3.79672	3.52249	3.04401	3.01215	3.94485	3.30276	3.30387	3.34777	3.12397	3.12289	3.77753	5.01183	3.15435	3.61025	3.60173	3.30582	3.30169	4.26419	4.71134	4.94549	4.3709	5.26399	4.3131	4.63185	3.81565	2.98801	4.6435	4.4448	4.75224	4.88511	4.5965	4.64904	3.38296	3.61678	3.29743	3.95726	3.97414	2.7621	2.8119	2.6632	2.50183	2.96674	2.8274
CPT2	3.91987	3.78819	3.64137	3.47409	3.62578	3.37082	4.27893	3.26562	3.39065	3.60954	3.67029	3.18298	3.45792	3.39881	3.38663	3.48648	3.27216	3.73544	3.31271	3.24968	3.37082	3.43938	3.43411	3.28929	4.02876	3.54153	3.58058	3.54153	4.11964	3.68848	4.06149	2.44728	3.70855	4.16074	3.5214	3.63305	3.79178	4.08784	3.55516	3.2617	3.67256	3.18363	2.99071	3.93778	3.70567	3.70781	2.97607	3.43239	3.58058
DMRTB1	3.78284	3.05775	3.17306	3.00866	3.28641	3.08211	2.71079	2.97723	2.93954	3.29207	3.00307	3.13977	2.77412	3.38692	3.09879	3.01219	3.22935	2.86751	2.62607	3.04877	3.03736	3.12775	3.16217	3.05978	3.44007	3.07581	2.78338	3.27208	3.02048	3.0659	3.00552	2.78861	2.93718	3.32937	2.99941	2.74311	3.33341	3.01243	3.08396	3.50883	3.01607	3.21945	3.09569	3.30348	3.36491	2.96599	3.1498	3.1576	3.00251
DIO1	2.22974	1.82495	2.34236	2.09674	2.0037	1.87365	2.08924	2.04261	2.29548	2.3912	2.3516	2.10259	2.50879	2.59831	2.71148	2.16071	2.45134	1.84128	2.58949	1.97521	2.79954	2.32907	2.18232	1.93949	2.63508	2.25387	2.27705	2.26363	1.80187	1.98626	2.25288	2.35212	1.74933	2.08316	1.78536	1.96665	2.14841	1.9763	2.63591	2.41031	1.76338	1.93949	2.03293	1.98259	2.1449	2.03231	2.46466	1.80303	2.08441
LRRC42	2.95666	3.17635	2.66588	2.90047	2.35756	2.92135	2.65451	3.06479	2.96373	2.96313	3.06568	3.32661	3.14194	3.30742	3.40576	3.2561	3.17945	3.17253	3.30517	3.25637	3.11778	3.28959	3.15274	2.9344	2.70266	2.32099	2.58312	2.31784	3.01623	2.92672	2.72002	2.90488	2.13256	2.94757	2.9589	3.0776	2.9798	2.9496	2.5856	2.77809	3.23178	3.14216	2.72516	3.42178	3.53217	3.71554	3.57988	3.51425	3.38575
MRPL37	4.0005	3.87282	3.69768	3.57661	3.84438	3.83697	4.43667	3.91873	3.35932	4.16932	4.05006	3.98471	3.78378	3.76876	3.88686	4.04248	4.04912	4.26091	3.81182	4.29253	3.71047	4.10123	3.87963	3.38282	3.79318	3.26549	3.47044	3.83697	4.34148	4.06122	3.74946	3.55055	3.16522	3.78302	3.89791	3.83208	4.06675	3.505	4.42708	3.69136	4.23171	4.00148	3.56341	4.25571	4.20026	3.87282	3.71116	3.64728	4.01404
ACOT11	3.17487	3.18649	2.87548	2.99611	3.11725	3.19079	2.92893	3.23909	3.58966	3.21657	3.09941	2.96922	2.78134	3.4021	3.26168	3.10118	3.04883	2.2884	2.84249	2.92636	3.07943	3.20043	3.3014	2.77919	3.01152	2.86214	3.07731	2.81012	2.61696	2.95479	3.235	2.78134	2.37485	2.80298	2.51946	2.83812	2.64113	2.49198	2.80138	3.19363	2.92258	2.92607	2.58901	2.95479	3.26584	2.90136	2.96421	2.97285	3.10118
TTC4	3.87635	3.68189	3.32179	3.82269	3.27378	3.44847	3.61485	3.44644	4.00223	3.42896	3.91278	3.82656	3.28663	3.79488	3.71373	3.99761	3.24301	2.86408	3.58558	3.32901	3.50809	3.89674	4.20532	3.86469	4.16638	3.8083	3.79488	4.09841	3.81797	3.76117	4.07362	3.38304	3.45112	3.38269	3.4575	3.74667	3.02092	3.90139	3.45298	3.56331	3.72518	4.31836	3.18227	3.24384	3.58015	3.37834	2.78464	3.3215	4.0813
TMEM61	2.80131	2.62628	3.0515	2.81025	2.42803	2.68054	2.33818	2.38531	2.53402	2.94887	2.73644	2.91843	2.31228	2.68162	2.02534	2.79486	2.87084	2.33316	1.8193	2.16572	3.19275	2.76183	2.71722	2.84586	2.68785	2.47401	2.29622	2.89783	2.63991	2.37961	2.31793	2.23474	1.92414	2.90383	2.27143	2.01197	2.32906	2.18201	2.33352	2.98017	2.5352	2.6271	2.60928	2.65178	3.06131	2.54345	3.06454	2.85794	2.38315
BSND	2.7717	2.61852	2.64279	2.13093	1.76673	2.50963	2.07751	2.35683	2.24959	2.55917	2.55819	2.30857	2.07602	2.24568	2.23782	2.45053	2.25504	2.1109	2.61142	1.6274	2.09402	2.47233	2.35739	2.28942	2.39259	2.13201	2.3301	2.23158	2.21166	2.19897	2.25901	2.39899	2.2923	2.34366	2.15957	1.75473	2.20049	2.16449	1.97369	2.1639	2.04824	1.92832	2.71436	2.78067	2.7424	2.18701	2.36874	2.37273	2.04573
PCSK9	3.39496	3.15919	3.45281	3.23497	3.31327	2.95408	2.60662	3.06816	3.3097	3.36685	2.87382	3.4552	2.6808	2.91534	3.00854	2.81378	3.27976	2.69692	2.69935	3.35644	2.92238	3.19237	3.00406	3.00066	3.22546	3.36849	2.98994	3.37095	2.95472	2.91205	3.23902	2.62224	2.83559	3.18796	3.03403	2.86696	3.39588	2.74531	3.44785	3.41746	2.92115	2.85375	3.26483	3.47759	3.45864	3.19542	3.1797	3.07168	3.12844
PRKAA2	4.059	4.27886	4.23261	4.2655	3.27119	4.48437	3.57703	4.07498	4.18382	4.04113	4.26783	4.10788	4.42034	4.02409	4.21195	4.17621	3.54816	2.28389	4.3559	4.43621	4.43248	4.35796	4.64518	3.65177	3.49975	2.58159	3.84664	2.09212	3.21459	3.1073	4.68269	4.07115	1.91821	3.75389	3.4881	3.6204	3.73036	2.48069	2.01679	4.00294	4.22802	3.66534	4.1384	3.53394	3.82193	3.71065	3.97686	4.10529	3.88654
C8A	2.35742	2.1832	2.10056	1.80392	1.95063	2.37946	1.55792	1.9668	2.29124	2.17199	1.9668	1.6901	1.9398	2.4271	2.1729	1.71249	2.32923	1.31647	1.96608	1.73467	2.37188	1.95594	1.82329	1.87859	2.18157	2.00374	1.80805	1.81597	1.68387	2.00076	2.14529	1.86021	2.02672	1.71511	1.79584	1.79079	1.34922	1.78499	1.83221	1.81329	1.91008	1.99652	2.06735	2.17845	2.11791	1.93118	1.92944	1.57362	1.67148
FGGY	2.68367	3.39156	3.23101	2.90613	2.98718	2.96337	2.90698	2.70359	3.07122	3.18362	2.96278	2.76937	3.29855	3.66235	2.92446	3.42372	2.37612	2.90582	2.77286	3.07926	2.79573	2.7426	3.3361	3.32631	3.2406	2.7277	3.15837	2.61366	3.03693	2.80602	3.32386	2.79361	3.17425	2.64841	2.84837	3.32884	2.93952	3.19939	3.34952	2.62807	2.8482	2.50722	2.2668	3.32461	3.29641	3.53736	3.43476	4.3158	3.45723
HOOK1	1.26655	1.53041	1.37936	1.39251	1.44907	1.4045	1.78456	1.35711	1.35417	1.48897	1.24572	1.32289	1.55328	1.28733	1.47471	1.48897	1.31535	2.1282	1.42112	1.456	1.32232	1.36147	1.47067	1.72237	1.83963	1.52104	1.37276	1.9165	1.1801	1.6572	1.35354	1.83963	3.33359	1.43267	1.23472	1.52979	1.20641	1.2216	1.50158	1.27869	1.27186	1.55901	1.57376	1.43025	1.49271	1.69839	1.39461	2.06525	1.31117
NFIA	3.73804	4.74382	3.71168	4.43554	4.84894	4.18224	3.35849	4.0159	4.63639	5.37191	4.57932	4.88865	4.28051	5.15702	5.33172	5.22993	5.27205	4.45731	4.8549	4.29807	4.82901	4.65229	4.6194	4.55457	4.35632	3.80151	5.44418	4.19247	5.07072	4.46235	4.75652	4.31959	3.03932	4.79067	4.19038	4.91578	5.53921	4.09946	2.80325	5.24766	4.78122	4.53146	4.08244	4.60313	5.70388	4.91578	4.53815	5.53921	5.23883
L1TD1	1.13207	1.15593	1.75512	1.13586	1.37876	1.44516	1.4211	1.41968	1.16146	1.53547	1.63188	1.77199	1.40866	1.71608	1.50299	1.39471	1.56117	1.34257	1.58092	1.42385	1.51193	1.45062	1.17966	1.44067	1.36611	1.32591	1.68574	1.4512	1.35529	1.4586	1.4487	1.39471	1.28048	1.37337	1.63995	1.47529	1.44934	2.93281	1.13345	1.27576	1.34535	1.32176	1.39742	1.64865	1.28794	1.86959	1.48695	1.49573	1.48216
USP1	2.83715	3.56757	2.8316	3.40066	3.04601	3.82592	3.44362	3.16453	3.11981	3.34856	3.31145	3.27882	3.51355	3.12462	3.41293	3.31519	3.06304	3.90872	4.16222	3.83443	3.24686	3.18799	3.35341	3.53551	3.22431	3.30666	3.4	2.83825	3.01911	3.41177	3.08136	3.95841	3.4137	3.66252	3.6709	3.86717	3.21876	4.10065	3.52868	3.22106	3.69825	3.20671	3.55431	3.62927	3.64713	3.89337	3.56693	3.63948	3.64501
ANGPTL3	1.11743	1.28453	1.5962	1.04499	1.28936	1.05218	1.21758	1.27914	1.22116	1.31085	1.45444	0.965938	1.31587	1.43096	1.74542	1.36602	1.25251	1.28936	1.56836	1.62605	1.15435	1.32617	1.25041	1.40975	1.12339	1.26197	1.1767	1.07007	1.08651	1.28453	1.2386	1.71307	1.35164	1.3173	1.074	1.38662	1.2089	0.900503	0.968335	1.3316	1.0195	1.27457	1.29371	0.975847	1.30571	1.6607	0.829888	0.888449	1.32774
ATG4C	2.42228	2.84161	2.09908	2.68917	2.66309	3.118	3.12229	2.55729	2.63294	2.46176	2.66309	2.48279	3.03069	2.41296	2.73745	2.86579	2.48306	3.4369	3.56866	2.91166	2.44983	2.4667	2.62695	3.14168	2.99553	2.5821	2.5748	2.13024	2.67833	2.92581	2.47708	3.32626	3.47853	3.33781	3.39633	3.4658	2.95636	3.6267	3.66646	2.17183	2.81531	2.51173	2.51312	2.70769	2.83159	3.08801	2.61101	3.0447	2.60805
FOXD3	2.9265	2.71415	3.20636	2.63185	3.04575	2.60539	2.55325	2.92244	3.00191	3.05342	2.91377	3.03994	2.92556	2.60974	2.8575	2.96049	2.87452	2.67473	2.19066	3.36855	2.90341	3.03168	3.0681	2.45257	2.72433	2.82884	2.53981	2.69327	2.73594	2.85889	2.75207	2.57286	2.7569	2.91615	2.7965	2.534	3.0489	2.82287	3.36188	3.25697	2.62174	2.87597	2.99103	3.26414	3.23306	3.02599	3.11606	3.1503	3.12646
ALG6	1.73028	2.01371	1.63499	1.94228	1.84979	2.53185	2.94662	1.72061	1.59597	1.76167	1.92777	1.49322	2.2383	1.64417	1.7649	2.00963	1.62134	2.96049	2.55605	1.9282	1.83642	1.68677	1.74679	2.28244	2.29115	2.15828	1.8136	1.72971	1.9282	2.26256	1.5271	2.7441	3.25377	2.03801	2.66883	3.02724	1.57453	3.38509	2.23675	1.42529	1.96394	1.82959	1.95925	1.99388	1.92445	2.07057	1.8406	2.29565	1.92078
EFCAB7	1.89447	2.15814	1.80133	2.01472	2.02491	2.33248	2.49069	2.32713	2.10184	2.16694	2.25645	2.19248	2.54608	1.9909	2.29894	2.47606	1.99844	2.78143	2.85552	2.15865	2.13365	2.11617	2.05756	2.31361	1.91437	1.70604	2.023	1.79494	1.97795	2.33966	2.2435	2.34386	2.41153	2.04796	2.59235	2.49987	1.87275	2.72987	2.02659	1.72386	2.36955	1.75301	2.23709	1.94931	2.1225	2.20835	1.9941	2.23985	2.20676
PGM1	4.18667	4.34923	3.86469	4.71814	4.3915	4.40893	3.54098	3.87558	4.21691	4.69108	4.67341	4.84503	3.85077	4.69362	4.77541	4.61982	4.19114	3.45009	4.32832	4.38228	4.69952	4.41576	4.18419	3.80661	3.82975	3.18598	4.19606	3.2328	4.10096	3.98563	4.29986	4.69778	3.26571	4.53379	3.86669	4.00554	4.60767	3.35457	3.47959	4.50958	4.7841	4.66499	3.85595	4.80405	4.76413	4.77391	4.5206	4.58831	4.43325
ROR1	4.02758	3.98209	3.93382	4.23713	3.85654	3.87399	3.50179	3.69998	3.85049	3.7724	3.60848	3.92507	4.26511	3.97697	4.22943	3.9893	4.07257	3.2393	3.57	3.6477	3.93531	3.66928	4.10382	3.54402	3.84412	3.13379	4.09601	3.51168	3.72771	3.67501	3.93223	3.77562	2.9416	3.78912	3.79958	3.80713	4.20869	3.48067	3.06674	3.74063	3.66701	3.69839	3.70827	4.72324	4.55003	4.66139	4.37516	4.28244	4.4249
UBE2U	1.28109	1.41946	1.46287	0.867552	1.23832	1.33873	1.32819	1.22788	1.2237	1.39619	1.32637	1.36332	1.53509	1.39046	1.47306	1.25103	1.3785	0.901461	1.53843	1.20179	1.24544	1.41659	1.23598	1.06516	1.22194	1.19641	1.34693	1.2988	1.12097	1.2911	1.17462	1.35355	1.64703	1.28949	1.55634	1.56291	1.43724	1.16347	1.36134	1.19641	1.43556	1.10121	1.40499	1.63578	1.25493	1.45113	1.39227	1.55081	1.45248
CACHD1	2.53563	2.94572	2.64565	2.87789	3.38521	2.4576	2.97867	2.65357	3.06163	3.31059	2.933	2.76063	2.77301	3.08452	2.97227	3.09068	2.70339	3.8979	2.84431	2.84086	2.62178	2.7395	2.55186	3.24613	3.82185	3.48712	3.46281	3.58586	3.3567	3.20631	2.92917	3.02836	3.61013	3.25348	3.38771	4.07323	3.66833	3.6987	2.28757	2.52623	2.79484	2.81243	2.83906	2.63815	2.95644	2.95662	2.5561	3.07739	2.85033
RAVER2	4.13621	3.71012	3.29755	3.80695	3.52524	4.12277	2.73984	4.1516	4.39954	4.04497	3.87714	3.92125	3.83621	3.72334	4.08978	4.09685	3.74893	2.70597	4.16226	4.39034	4.66945	4.26051	4.55603	3.63234	3.42317	3.0221	3.75636	2.87164	3.78422	3.30873	4.39526	4.06329	2.52377	3.8384	3.8861	4.27309	4.07945	2.71085	2.25601	3.91259	4.22288	3.84242	3.80399	4.2162	4.14654	4.12157	3.96434	4.66453	4.70239
AK4	3.17677	3.51556	3.47808	2.97619	3.58186	3.5063	3.34307	3.85974	4.28911	3.6653	3.44389	3.64164	3.30959	3.62911	3.84032	3.22212	3.66391	3.172	3.33979	3.48357	3.31075	3.51686	3.98925	3.64094	4.03002	3.68881	3.60711	4.18883	3.38505	3.52363	4.04488	3.02341	3.1487	3.6656	3.01245	2.84719	3.4604	3.17834	3.4444	3.9401	3.59937	3.11362	3.34404	4.21361	3.55088	2.47515	3.38748	3.29755	2.96313
DNAJC6	2.19358	2.4467	2.47502	2.38033	2.3307	2.3401	2.17409	2.49564	2.84549	2.48979	1.96894	2.32018	2.65796	2.18986	2.76586	2.38383	1.84216	1.83271	2.51318	2.18923	2.35602	2.25814	2.4081	2.36504	2.23238	2.26888	2.56305	1.91171	2.27627	2.09005	2.74808	2.35466	2.17034	2.69549	1.92321	2.54373	2.83828	2.8711	1.90716	2.17279	2.31712	2.09005	2.5893	2.68008	2.41619	2.65796	2.31653	2.75843	2.40862
LEPR	2.91758	3.62734	3.11862	3.49731	4.33158	3.67781	3.85005	3.09144	2.90846	3.33113	4.06085	3.40495	3.68893	3.31528	3.71564	3.62682	3.42062	5.62193	3.87052	3.49127	3.13375	2.99184	3.38583	4.24694	4.23225	4.62075	3.88986	3.8799	3.89813	4.55765	3.43945	4.18981	3.96813	4.42176	4.79774	4.816	4.52062	5.20885	3.61983	3.3012	3.89749	4.03495	4.75735	3.49587	3.62954	3.60129	3.62682	3.80934	3.37481
PDE4B	2.55698	2.48989	2.48965	2.15118	2.855	2.43196	3.17709	2.41437	2.15515	2.31931	2.33829	2.18205	2.50649	2.3641	2.42665	2.26151	2.38536	3.13288	3.13379	2.5511	2.38907	2.78898	2.19916	3.17667	3.32869	3.87831	2.51428	4.51616	3.73485	2.91664	2.12819	2.7299	3.95364	3.25911	2.75037	3.06272	2.49422	3.3965	3.06162	2.31892	2.4878	3.22248	3.43715	2.33628	2.88297	2.29822	2.17358	2.18424	2.49126
SGIP1	4.43114	4.33144	3.7473	4.01837	4.20258	3.46094	3.67719	3.40158	4.29579	3.71201	3.44456	3.72727	3.95814	4.25226	4.02418	3.99623	3.76956	1.66382	3.98619	3.61871	3.77182	3.69355	3.78534	3.72606	3.21513	2.79291	4.11111	2.36267	3.39807	3.44875	4.17857	3.83782	1.30961	3.43568	3.26629	4.04849	3.49741	2.19692	2.58572	3.82881	3.74892	3.13454	2.80759	3.9457	4.02704	3.92216	4.04347	4.88807	4.59974
TCTEX1D1	1.75696	1.62396	1.7663	1.98965	1.614	1.62581	2.00222	1.94477	1.79047	1.65339	2.09575	1.50265	2.24302	2.00639	1.81008	1.60166	1.79759	2.01105	2.11304	1.9386	1.51648	1.8179	1.7618	1.59096	2.16429	1.89315	1.74039	2.07708	1.65463	2.39377	1.44413	2.12977	1.87763	1.87129	2.14949	1.75438	1.76107	1.89385	2.56931	1.5882	1.75071	1.77107	1.57445	1.59667	1.82434	1.78461	1.49573	1.69341	1.93972
MIER1	3.5741	3.89896	3.72372	3.8923	3.55788	4.16709	3.74685	3.52481	3.45397	3.93612	3.95297	3.7621	4.18626	3.64187	3.83188	3.82314	3.6405	4.12398	4.53063	4.2393	3.80497	3.52103	3.90811	3.93989	3.7565	3.76654	3.80737	3.72822	3.34476	3.83817	3.78924	4.39279	3.59421	4.01302	3.94115	4.0813	3.63652	4.0652	3.95466	3.86754	4.01352	3.77655	4.17148	4.07752	4.12398	4.17185	4.05167	3.92964	4.01007
IL23R	1.42888	1.06798	1.57355	1.57044	1.41884	1.32342	1.69329	1.57044	1.3217	1.16197	1.13363	1.08225	1.28629	1.19381	1.14532	1.52326	1.06909	1.61795	1.28548	1.28104	1.16574	1.23318	1.29482	1.58057	1.40769	1.39832	1.37238	1.61997	1.35652	1.70821	1.48323	1.44534	2.33714	1.47747	1.49178	1.79476	1.38697	1.73421	1.83607	1.53352	1.38768	1.29571	1.56178	1.31941	1.4268	1.40257	1.17096	1.4841	1.19626
IL12RB2	1.464	1.29481	1.80738	1.42277	1.73633	1.6512	2.10313	1.49836	1.5147	1.50072	1.68084	1.3698	1.42458	1.46497	1.4938	1.47096	1.6493	3.48867	1.61662	1.54198	1.3469	1.54055	1.55971	1.96595	2.13682	1.7359	1.7618	2.57273	2.38261	2.03212	1.39416	1.55071	2.69349	2.24929	1.86874	2.5058	2.2988	2.05399	1.95378	1.55833	1.4915	1.81193	1.67988	1.51692	1.74773	1.52641	1.65688	1.60648	1.47361
GADD45A	4.11724	4.76281	4.09789	4.7381	3.99104	4.08872	4.25298	4.16804	4.64798	4.52556	4.60869	4.4998	3.70231	4.57552	4.32853	4.2751	3.01197	2.72359	4.34899	4.4186	4.65136	4.04639	4.66606	4.45358	4.00993	3.79044	4.66431	3.76067	4.13059	3.81667	4.09883	3.83101	3.86535	4.26033	4.10516	4.11072	3.97069	2.94543	3.73256	4.53411	4.88057	4.63171	4.25498	4.46012	4.97539	4.39804	5.51935	4.63356	4.1388
LRRC7	1.51295	1.24505	1.44211	1.23265	1.47587	1.23719	1.27726	1.38558	1.65078	1.07304	1.16177	1.44591	1.19928	1.0556	1.36775	1.11086	1.34849	1.08239	1.04129	1.46265	1.1704	1.01394	1.42659	1.46725	1.24669	1.37648	1.85733	1.53565	1.4472	1.32035	1.17937	1.30108	1.79416	1.85855	1.25441	2.48232	1.92744	1.3667	1.1704	1.46006	1.37085	1.47456	1.02181	1.72029	1.25441	1.33414	1.29048	1.09759	1.19416
SRSF11	4.77897	4.73176	3.99378	4.4603	4.88441	4.08858	5.19616	4.67682	4.83223	4.049	3.59422	4.39446	4.19229	4.6212	4.34527	4.26547	4.18834	4.33307	4.10503	3.76488	4.06553	4.33471	4.68058	4.74309	5.43838	5.21097	5.38559	5.72815	4.36311	4.92681	4.85702	4.36633	5.27827	4.22821	5.17955	5.19616	3.94732	4.76732	4.2418	4.70124	4.33598	4.2043	4.29339	4.46556	4.41814	4.09903	4.47426	4.98861	5.62742
HHLA3	2.21618	2.71092	2.97217	3.0892	3.41899	3.02467	4.18776	2.90129	3.54265	3.09233	3.5605	2.90172	3.22054	2.8927	3.06022	2.97568	3.15791	3.23846	2.91986	3.25543	2.04147	2.53185	3.03476	3.40311	2.9698	2.61538	3.49057	3.07606	3.09437	3.07051	3.36605	2.5962	3.65535	2.70671	2.85411	3.00672	3.17717	2.8951	3.40577	3.10629	3.27152	2.81128	3.13318	2.84219	3.62175	2.30934	3.20061	3.06107	2.80532
CTH	2.27035	2.75387	1.97379	2.41836	2.14265	2.32271	2.45261	2.16074	2.332	2.33909	2.71362	2.29424	2.43247	2.49656	2.58169	2.20203	2.12364	1.80995	2.34301	2.2041	2.32616	2.50803	2.06265	2.17788	2.46161	2.07966	2.53952	2.12401	3.26099	2.14943	2.10524	2.58612	2.8988	2.5675	2.17256	2.40436	1.94923	1.96702	1.81711	1.92991	2.47442	2.44778	2.50772	2.36751	2.36301	2.45683	2.05639	2.61026	2.46885
FPGT	3.35291	3.71583	3.01034	3.78862	3.09375	3.96501	3.33116	3.12413	3.19693	3.2173	3.07988	3.15894	3.519	2.89931	3.20275	3.20203	3.13019	3.69829	3.85468	3.6649	3.23475	2.81329	3.48024	3.89543	3.229	3.12099	3.50932	2.77856	3.03807	3.73742	3.30342	3.8965	3.22454	3.8541	3.63183	3.84169	2.74099	4.42713	3.71263	3.38589	3.81318	3.30977	3.42269	3.56139	3.56423	3.54661	3.42921	3.89705	3.7263
TNNI3K	2.11726	2.12621	2.0903	2.26654	2.10022	2.86182	2.20089	2.08846	2.33191	2.36832	2.49561	2.4126	2.44897	2.23171	2.66383	2.57711	2.37792	2.00487	2.91999	2.19409	1.82061	2.36009	2.43467	2.7885	2.15768	1.99453	2.14958	1.76958	2.11582	2.12028	2.1187	2.88432	2.15499	2.50975	1.92272	2.60522	2.29996	2.8827	1.7927	2.26743	2.39194	1.76263	1.84685	2.66812	2.07618	2.61245	2.51833	3.2463	2.60309
TYW3	3.65927	4.14267	3.58993	4.1839	4.17257	4.05319	3.54647	3.77654	3.75926	4.06998	4.13805	3.88302	3.98158	3.73705	3.94086	4.07107	3.53725	3.92441	4.82619	3.96007	3.86626	3.7132	4.17726	4.13994	3.88674	3.54856	4.31016	3.14982	3.80364	3.56747	3.94662	4.42485	3.92441	3.96602	4.37763	4.42591	3.60621	3.78586	4.00753	4.44601	3.764	3.59851	4.32409	4.46052	4.65495	4.6324	4.30006	4.71917	4.5796
LHX8	1.6452	1.99927	1.96353	1.75268	1.92512	1.70462	1.94893	2.15075	2.24277	2.05405	1.85363	1.98646	1.45912	1.65857	2.01121	2.20683	1.89191	1.48852	2.0554	1.90306	1.84059	2.0426	1.82256	1.90205	1.72462	1.61837	1.72288	1.89689	1.4977	1.67944	1.54145	1.69313	1.69126	1.87216	1.6236	1.48527	1.76048	1.60837	1.86755	1.73847	1.66029	2.2283	1.47356	2.04791	1.66717	1.90485	2.02899	2.11297	1.9327
ACADM	3.84965	4.2507	2.95127	3.9889	3.90385	4.30927	4.12906	4.02582	3.74406	3.58136	3.66316	3.3068	4.02358	3.41207	4.12754	3.89562	3.84078	4.1659	4.56545	4.37654	3.78907	3.58685	4.0475	3.97222	3.87014	3.94319	4.39126	3.55453	3.00476	3.71726	4.44746	4.37946	4.58091	4.36999	4.68855	4.35693	3.63019	4.13826	4.17943	3.88069	4.18795	3.85979	4.3265	4.31622	4.1659	4.47244	4.44842	4.14557	4.323
RABGGTB	3.64339	3.90791	3.62963	3.65776	3.48119	4.28827	4.13435	3.51816	3.31922	2.8865	3.16965	2.80934	3.8333	2.80865	3.58489	3.06472	2.8686	3.44817	4.41296	3.81253	3.18249	3.08382	4.01019	3.79476	3.82657	3.07087	3.33568	3.09154	3.21283	3.61427	3.81503	4.60234	4.38506	3.76367	4.03457	3.86316	3.03886	3.85624	4.01276	3.25191	3.68284	3.47837	3.93929	3.90329	3.42993	3.75213	3.98135	3.87822	3.68771
MSH4	1.19171	1.17395	0.890103	1.02266	1.02063	1.17729	1.37178	1.16325	1.28042	1.28838	1.47324	1.22607	1.35257	1.26361	2.44992	1.59881	0.9675	1.37733	1.78731	1.08292	1.24116	1.40957	1.21588	1.35875	1.20642	1.07183	1.19456	1.04237	0.955721	1.05507	0.866694	1.23475	1.41249	1.63362	1.15599	1.5419	1.46693	1.15599	1.19456	1.02063	1.0102	1.07532	0.920887	1.40338	1.18708	1.41099	1.31035	1.23311	1.27878
ST6GALNAC3	1.95289	2.10721	2.06052	2.30136	2.74804	2.16432	2.45455	1.99015	1.95795	2.15947	2.10264	2.26292	2.12629	2.2042	2.18674	2.33268	2.209	2.86599	2.30014	2.19567	2.18184	2.07172	1.82784	2.9284	2.69462	2.92117	2.62947	2.73848	2.69992	3.7933	1.93438	2.14156	2.8866	3.07113	2.4861	3.13302	2.5842	3.39863	2.41588	2.32959	2.15607	2.23311	2.92173	2.54426	3.00479	2.72788	2.73848	2.89266	2.61165
ST6GALNAC5	3.95708	3.48916	3.90887	4.54817	3.39614	3.91565	3.25835	3.63261	4.20397	3.11327	4.77143	3.59429	3.88688	3.14393	3.53866	3.5382	3.8279	1.98194	3.65091	4.12513	3.96085	4.12902	4.59588	3.46704	3.45675	2.9376	3.93529	2.96358	3.81847	3.91717	3.53102	3.84887	1.93458	3.73238	3.65427	3.87456	3.7225	3.66826	3.07397	4.12322	4.65896	4.01027	4.37428	4.0454	4.20576	3.96669	3.11269	3.32735	3.45805
AK5	3.37412	1.98858	2.31317	1.99505	1.92914	2.33582	2.30637	2.75498	2.98103	2.24568	2.39045	1.97736	3.38963	1.81964	1.99289	2.27642	2.52803	1.8126	2.25312	2.58417	3.0655	2.66117	2.26191	2.15353	1.89888	1.74625	2.04082	1.7433	2.2667	1.98588	2.36464	2.31475	1.71481	2.00759	2.05976	2.41039	2.61424	3.33932	2.45457	1.80124	2.16836	1.99505	2.36464	1.83007	2.05054	1.89038	1.65576	1.7732	1.87907
NEXN	3.8236	4.55848	3.70908	4.29586	3.63117	4.28042	4.22183	4.75961	4.44976	4.67258	4.34655	4.67821	4.74251	4.927	5.30821	4.63859	3.93076	2.18254	5.15303	5.02872	5.00123	4.96507	4.81287	4.18007	2.98736	2.20617	4.81287	2.54174	3.10545	3.38026	4.66532	4.7783	1.91369	4.5198	4.3908	4.80893	4.5137	1.88419	2.68203	4.61293	5.09049	4.39424	3.93578	4.98479	3.99056	4.94803	5.05287	4.62623	5.11411
DNAJB4	4.14298	4.69078	4.00772	4.71974	4.65669	4.92853	4.09908	4.13983	4.34829	3.86506	4.90386	4.03396	4.68171	4.00281	4.4535	4.4209	3.44891	4.29268	5.40687	4.98657	4.68705	4.50198	4.91062	4.84659	4.47308	4.91062	5.13909	3.8839	3.94831	4.56836	4.67308	5.02716	3.83076	5.00194	4.66432	4.81243	4.05908	4.45204	4.08438	5.04056	4.63299	4.66432	5.25988	5.74396	5.22391	5.72845	5.73875	5.36389	4.84234
GIPC2	2.25131	2.40615	2.54676	2.54197	3.11722	2.77617	2.73443	2.50781	2.18241	2.81779	2.52098	2.68186	2.75698	2.59339	2.57319	2.94906	2.47044	3.9591	3.38933	2.50754	2.58897	2.59632	2.2024	3.60658	3.31247	3.46073	3.11434	3.05901	3.07166	3.53732	2.19189	2.86418	3.30879	3.39112	3.34305	3.7847	3.40225	3.76041	3.33295	2.90953	2.81562	2.74132	3.2688	2.94486	2.77542	3.15409	3.247	3.03304	2.81376
PTGFR	2.01505	2.06895	2.09752	1.70142	2.55721	2.1735	3.13567	1.92151	2.29867	1.99541	2.24088	1.79468	2.25186	1.81111	2.03153	1.83622	1.54156	4.02736	1.43343	2.61675	1.87907	1.95363	1.93897	3.13163	3.78895	4.15947	2.78425	3.32841	3.14871	4.08304	2.00698	3.01835	3.97866	3.68754	4.25331	3.80237	3.06236	4.73025	2.50683	2.20046	2.39918	3.15251	3.90989	1.8063	1.83278	1.90199	2.09781	1.92559	2.03756
IFI44L	3.36036	2.8193	3.62822	2.91381	4.14279	3.06786	4.16205	4.26057	2.35707	2.31166	4.10587	2.17344	3.97704	2.00254	2.39527	3.25844	4.27703	4.98375	3.91054	3.60268	3.82131	3.92253	3.55106	5.18769	5.11651	4.09398	3.89577	3.67991	3.41411	4.15745	3.57902	3.63197	3.50078	3.93508	4.77056	4.26778	4.95396	5.28472	4.96599	3.01637	3.63598	3.66443	4.86636	1.97582	2.44337	2.24707	1.9076	3.36377	3.84469
IFI44	2.67529	1.96762	2.32877	2.29557	3.45792	2.90357	4.05438	3.45716	1.88392	1.77257	2.99511	1.69478	3.68412	1.43302	1.84271	2.25855	3.11154	4.34622	3.16768	2.60402	2.80198	2.93799	2.47329	4.09811	4.41593	2.68982	3.15644	2.93633	3.09927	4.08022	2.91268	3.23239	3.67508	2.46241	3.95634	3.71955	3.11364	4.83088	4.59374	1.91421	2.93928	2.94639	3.94112	1.5071	1.83461	1.81194	1.19392	1.98721	2.59821
PRKACB	3.34702	3.54436	3.19149	3.55473	3.36812	3.98989	3.7076	3.43001	3.44255	3.41153	3.49181	3.23573	3.76134	3.22813	3.63267	3.61717	3.52047	4.32286	4.0949	3.7201	3.60006	3.28005	3.71217	3.76874	3.72484	3.43648	3.41492	3.61559	3.60491	3.84601	3.5778	3.82949	3.95055	4.01087	3.60006	3.84882	3.86908	3.99785	4.35232	3.68416	3.75363	3.7276	3.90177	3.92784	3.77068	4.06038	3.82554	3.94003	3.99546
NEDD8	4.24344	2.63367	3.92981	2.90427	2.55503	3.82324	3.2013	2.96483	2.93274	2.59703	3.04853	2.6312	2.95997	2.33849	2.39811	2.79672	3.37569	3.25135	3.07988	3.75328	2.48787	3.11351	3.28866	3.45559	2.23575	3.04107	2.62994	3.02888	2.55781	3.03082	2.92586	3.82105	3.14831	3.42441	3.14344	4.07769	4.42107	2.6476	4.58537	3.45189	3.23705	2.81216	3.81848	2.75426	3.63742	3.50937	4.27967	3.15132	3.07164
DNASE2B	1.36394	1.7814	1.67714	1.36862	1.34564	1.57799	1.98998	1.75754	1.69603	1.43981	1.49579	1.23536	1.34907	1.31697	1.83117	1.45728	1.4548	1.87601	1.67566	1.93982	1.4548	1.50798	1.59667	1.30543	1.4128	1.16437	1.33881	1.31132	1.34462	1.52015	1.57496	1.22678	1.56944	1.39686	1.30099	1.25063	1.65505	1.28809	1.43852	1.34758	1.48039	1.54258	1.29004	1.35248	1.32935	1.31697	1.3852	1.65505	1.35782
RPF1	3.0627	3.66243	3.01892	3.53047	2.94816	3.88834	3.84905	3.05637	2.85508	3.23685	3.69038	3.24424	3.73907	2.91567	3.58381	3.53447	3.12591	4.13327	4.3358	3.72101	3.44443	3.31299	3.61661	3.58132	3.84422	3.60701	3.56676	3.5628	3.35079	4.01542	3.05489	3.59792	3.74101	4.05305	3.63494	3.93315	3.99572	4.38408	4.32967	2.97841	3.44552	3.55518	3.68294	3.77472	3.86503	3.96232	3.60873	3.60701	3.71018
WDR63	1.01479	1.31486	1.3087	1.32713	1.11722	1.6722	1.41854	1.12466	1.25108	1.28858	1.50178	1.13089	1.20364	1.54434	1.64076	1.63975	1.35909	1.53838	1.57594	1.39613	1.25506	1.45762	1.39613	1.27302	1.51643	1.20797	1.68953	1.36939	1.11845	1.40994	1.40994	1.46674	1.46674	1.64627	1.38239	1.34928	1.51364	1.54307	1.73074	1.41717	1.24291	1.09814	1.24226	1.15431	1.49017	1.56853	1.26297	1.42095	1.16451
CYR61	6.08033	4.41051	4.7792	5.4664	4.63367	5.49607	4.20645	5.09268	4.42019	4.87709	6.02657	4.54337	4.29027	3.39397	4.23918	5.03802	2.67819	2.67607	4.10276	3.37247	5.0727	6.08033	4.93413	3.64693	4.35303	5.75574	4.04892	4.48457	4.02532	4.13444	5.12578	6.05087	4.53776	3.99383	5.33509	4.27895	3.31233	1.28409	3.10105	4.85705	5.02937	5.41935	4.98814	6.0376	6.54854	5.46203	5.33509	5.16202	3.96495
CLCA2	1.79604	1.41517	1.48728	1.50073	1.26307	1.39155	1.64602	1.59769	1.58646	1.57711	1.23928	1.64481	1.28888	1.5748	1.46567	1.62659	1.39808	1.81251	1.73127	1.70515	1.59003	1.68478	1.43008	1.63519	1.83521	1.34255	1.7164	1.50636	1.16815	1.371	1.58646	1.24589	1.51831	1.62162	1.2607	1.59769	1.49851	1.20647	1.31593	1.43304	1.50889	1.45696	1.13356	1.30165	1.88915	1.42594	1.88561	1.59896	1.68867
CLCA1	2.21487	1.43277	1.45043	1.35255	1.50471	1.57681	1.68214	1.84735	1.61911	1.71743	1.69231	1.57064	1.18723	1.70877	1.73586	1.56575	1.67554	1.29572	1.53534	1.50214	1.78122	1.6642	1.47426	1.72277	1.74886	1.28515	1.5645	1.95059	1.63257	1.45801	1.74267	1.17542	1.59356	1.22882	1.24455	1.63199	1.74717	1.35255	1.41224	1.63685	1.47426	1.62511	1.49296	1.37585	1.5645	1.73723	1.55681	1.24092	1.69231
CLCA4	1.25919	1.17156	1.56166	1.31132	1.11047	1.2104	1.12825	1.06156	1.04906	1.47701	1.40536	1.14912	1.22477	1.33877	1.31132	1.30958	1.34864	1.26476	1.87222	1.28679	1.26822	1.27485	1.45969	0.927851	1.06156	1.24521	1.18776	1.24521	1.1452	1.22316	1.15094	0.862913	1.01034	1.32964	0.886648	1.10849	1.41486	1.07198	1.65815	1.214	1.16367	1.06156	1.05483	0.994633	1.08191	1.5056	0.94388	1.60242	1.28018
SH3GLB1	3.38673	3.61535	4.27693	3.57923	4.19608	3.45413	3.2399	3.55569	2.92671	4.01546	3.9358	4.31339	3.98079	3.97151	2.97905	3.8863	4.43305	3.81517	3.54024	4.38948	4.13212	3.81569	3.08339	3.37893	4.13133	3.75877	3.44686	4.01125	3.79573	4.25754	3.56457	3.69105	3.2958	3.7823	3.98291	3.28137	4.59561	3.5278	4.62729	4.1671	3.90127	3.8985	4.31411	4.87167	4.70164	4.2238	4.10567	3.51394	3.88233
HS2ST1	3.24815	3.40832	3.28717	3.55886	3.35927	3.78471	4.0019	3.35608	2.98221	3.13552	3.25003	2.93365	3.28414	2.73626	3.23923	3.17974	3.27881	4.14386	3.39267	3.45161	3.00923	2.89648	3.45737	3.65887	3.75902	3.79033	3.45578	3.38128	3.34938	3.82941	3.1859	3.95423	4.25854	3.74405	3.88193	3.87927	3.3608	4.20515	4.26826	3.54699	3.44358	3.32129	3.76142	3.4932	3.89888	3.63965	3.53078	3.82648	3.60706
LMO4	2.66435	3.22853	3.04441	2.58356	2.93952	2.96552	3.50253	3.38408	3.00014	2.52124	2.48675	2.42818	2.32577	2.78676	2.37169	2.65413	2.88324	2.8993	3.17892	2.72637	2.68034	2.63094	2.7884	3.18842	3.30725	2.69186	3.11684	3.27728	3.54526	3.3795	2.19716	3.3598	3.43002	3.80686	3.97371	4.03083	3.55727	3.74182	2.87702	3.66152	3.0888	2.83171	3.52206	3.60849	4.061	3.75262	3.65644	3.71575	3.92573
PKN2	3.49468	3.95364	3.10489	3.93635	4.01519	3.93085	4.02903	3.34573	3.56217	3.85865	3.83268	3.26001	4.10016	3.55238	4.05308	3.89515	3.50174	4.51655	4.44171	3.80776	3.66397	3.55514	3.86594	4.14966	3.97906	3.91892	4.27356	3.84207	3.67948	4.08023	3.54026	4.37562	4.13407	4.00963	4.10648	4.5508	3.89459	4.42091	3.79083	3.59343	3.79837	3.50975	3.92128	3.97906	3.94629	3.92506	3.82158	4.47441	4.46369
GBP6	1.30222	1.3713	1.71237	1.49173	1.15611	1.56266	1.46922	1.64638	1.63024	1.64928	1.33926	1.60817	1.12147	1.50921	1.33522	1.19509	1.56973	1.38119	1.17275	1.40501	1.54996	1.39284	1.42848	1.69981	1.44793	1.25309	1.60053	1.58505	1.05415	1.52488	1.3463	1.46831	1.35029	1.68705	1.37313	1.34862	1.80231	1.63188	1.25116	1.47535	1.31868	1.61822	1.20001	1.71615	1.49949	1.32488	1.80605	1.26922	1.29102
LRRC8B	2.35286	2.00746	2.57616	2.50055	2.41461	2.39318	3.73151	2.29913	2.16478	1.77483	2.14313	1.90951	2.66447	1.90068	2.16478	2.33903	2.2588	3.53646	2.31192	2.51826	2.01915	2.05651	2.33966	2.92828	3.5736	3.31379	2.64797	3.62536	3.23422	3.228	2.18973	2.73416	3.88319	2.56462	3.053	3.19813	2.82291	4.18393	3.11264	2.10052	2.09069	2.60399	2.96224	2.22214	2.09613	2.34591	1.75888	2.44155	2.12851
LRRC8C	3.47981	3.16025	3.70455	3.81846	4.38287	3.60742	4.59072	3.35149	2.49629	2.60626	3.68871	2.71759	3.40536	2.6519	3.12153	3.13041	3.47429	4.85892	3.11142	3.38088	2.96304	3.19586	3.06741	4.14045	4.60476	4.87809	3.9474	4.93333	4.36772	4.62919	3.25883	3.85501	5.28463	4.09626	4.36492	4.47435	4.29265	4.77755	4.62968	3.14678	3.44842	3.98666	4.46321	3.31203	3.36044	3.34018	3.23273	2.95689	3.10107
LRRC8D	2.8993	2.83724	3.08747	3.3699	3.35478	3.3204	4.11091	3.06893	2.81657	2.67233	3.07985	2.81374	2.97331	2.53662	2.69216	3.04952	3.15214	3.86777	2.98902	3.09856	2.65753	2.56077	2.83463	3.69865	4.1467	3.65141	3.18247	4.51477	3.36734	3.72176	2.79369	3.48564	4.71725	3.67463	3.69015	3.81028	3.40287	4.51016	4.2227	2.91434	3.16878	3.25343	3.30837	3.10133	2.90548	2.99073	2.41787	3.07985	3.29058
ZNF326	2.76344	2.98968	2.4485	3.18168	2.86844	3.22035	3.54724	3.10943	3.02024	3.11992	3.03811	2.82023	3.25272	2.71055	3.06078	3.22659	2.73303	3.21357	3.75095	3.09516	3.12727	2.89735	3.13599	3.56783	3.06031	2.69505	3.35434	2.6459	2.66966	3.23656	2.95402	3.57498	3.40328	3.17347	3.53461	3.78485	2.82692	3.81506	2.834	2.88007	3.40217	2.80984	3.18205	3.42889	3.2792	3.65336	3.50823	3.46499	3.54505
CDC7	1.55517	1.23084	1.61101	1.25219	1.32144	1.69197	2.16678	1.57442	1.3122	1.23084	1.32794	1.20058	1.39621	1.21537	1.13404	1.1778	1.4697	2.04928	1.29254	1.1752	1.34373	1.51666	1.53517	1.79433	1.50619	1.40658	1.42796	1.87026	1.59959	2.22204	1.10444	1.99958	2.57154	1.44504	1.91331	2.38745	1.13404	1.48306	1.51278	1.10694	1.19172	1.50338	1.8715	1.27206	1.4321	1.15105	1.30657	1.53192	1.31104
BRDT	1.29495	1.4968	1.13672	1.37819	1.27503	1.27668	1.33483	1.57956	1.49555	1.49146	1.7406	1.462	1.3503	1.51681	1.52776	1.60185	1.35801	1.26587	1.34784	1.28348	1.62819	1.67505	1.41381	1.56284	1.61453	1.34784	1.22285	1.50895	1.46727	1.22856	1.52924	1.14567	1.41785	1.26092	1.31039	1.42422	1.2028	1.23786	1.3407	1.62472	1.45255	1.30317	1.11071	1.26407	1.37082	1.24528	1.2557	1.402	1.48692
EPHX4	2.43032	2.51026	2.48762	2.26273	2.43444	2.28949	2.0667	2.26566	2.27023	2.70467	2.28468	2.65871	2.63591	2.59349	2.6576	2.58994	2.42873	2.57026	2.77694	2.51673	2.61756	2.60103	2.31922	2.27277	2.33582	2.53407	2.33897	2.37585	2.17267	2.49764	1.98044	2.43629	2.2487	2.26508	2.37904	2.3364	2.34881	2.04422	2.28409	2.65242	2.1938	2.63138	2.81236	2.76375	2.72211	2.5318	2.18809	2.783	2.59564
BTBD8	2.13229	2.28609	2.02872	2.26179	2.1278	3.01766	1.91935	2.20662	2.63341	2.38393	2.57019	2.11908	2.40182	1.93122	2.3473	2.10619	1.90422	2.20662	3.07564	2.10366	2.12203	2.07587	2.18031	2.27604	2.24278	1.98721	2.37219	1.8276	1.86236	2.1008	2.21517	3.13335	2.61089	1.97811	2.23707	3.04802	2.01954	2.59164	1.7532	1.99153	2.3224	2.0632	2.08477	2.10759	2.03844	2.02627	2.28199	2.60276	2.06422
RPAP2	2.70095	3.13818	2.42135	2.87665	2.59249	3.30723	3.2628	3.04827	3.12405	2.72304	2.75728	2.73109	3.49895	2.95835	3.32539	3.19482	2.80982	3.38709	3.64669	3.109	2.74189	2.70815	3.09997	3.14943	2.89743	2.77801	3.07587	2.73228	2.84454	3.06386	2.68635	3.61554	3.56023	2.85218	3.30898	3.94323	2.63503	3.37783	2.69345	2.6827	3.06967	2.52073	2.59623	3.16012	3.08534	3.46246	3.02568	3.39217	3.42301
RPL5	3.02644	2.60082	2.67393	2.73857	2.20845	2.43976	3.10021	2.84076	2.44542	2.40731	2.09714	2.1851	2.4156	2.35927	2.17292	2.34382	1.99021	1.73187	2.0211	1.56067	1.84298	2.38399	2.37264	3.10308	2.92437	2.91728	2.64043	3.00286	2.89806	2.7311	2.23428	2.68585	3.12214	2.12273	2.91728	3.21282	2.41373	2.768	2.34683	2.35163	2.10342	2.28009	2.33724	1.87409	2.2739	2.44592	2.26678	2.85388	2.76201
MTF2	3.47864	3.59008	3.22536	3.82911	3.81445	3.72071	3.95976	3.35161	3.35128	3.04713	3.47231	3.04648	3.53983	3.13331	3.26151	3.37582	3.17733	3.99395	3.81216	2.96267	3.07926	3.27272	3.59198	4.36911	4.76998	4.69868	3.95134	4.51411	3.34765	4.14058	3.2373	3.92179	4.77151	3.76872	4.2599	4.22939	3.74905	4.73878	4.1381	3.31358	3.44738	3.55837	3.85836	3.50518	3.76504	3.52018	3.24399	3.68457	3.83499
CCDC18	1.22579	1.26681	1.28629	1.28363	1.18601	1.58265	2.13909	1.42251	1.26179	1.3067	1.4324	1.11309	1.58448	1.27622	1.45316	1.43478	1.26801	2.229	1.46168	1.30548	1.29021	1.36885	1.59938	1.61781	1.31281	1.29464	1.37938	1.49461	1.36703	1.44366	1.30733	1.51947	2.20205	1.24545	1.69538	1.80576	1.30818	1.70799	1.51843	1.18601	1.3148	1.32237	1.45832	1.17708	1.23405	1.33417	1.30088	1.336	1.28685
DR1	4.73282	4.29761	4.84663	5.12917	4.14941	5.25062	4.10521	4.66558	4.53798	3.99331	4.26282	3.52622	4.22911	3.51367	4.00305	4.39602	4.04304	4.36015	4.6267	4.41109	4.44847	3.91083	4.73092	4.51653	4.465	3.77587	3.88621	4.60183	3.97848	4.77034	4.86393	5.04275	4.26962	4.0264	4.38563	4.31415	3.43993	4.36154	4.09574	4.4095	4.66065	4.60772	4.43966	4.61109	4.59056	4.22397	4.25855	4.0419	3.97731
FNBP1L	2.73532	2.92116	2.16552	2.89107	2.55131	3.04835	2.94537	2.88238	2.68576	2.59529	2.79473	2.8079	2.77085	2.99442	3.09681	3.26198	2.69696	3.66641	3.44759	3.02695	2.70184	2.72263	2.94866	3.25775	2.56747	2.65602	3.34275	2.88211	2.65365	3.57373	2.90314	3.33829	3.22661	2.72343	3.37642	3.9027	2.87509	3.53675	2.39686	2.42898	3.02496	2.66206	3.2309	2.51156	2.62873	2.84926	2.81986	3.2912	3.20739
ABCD3	3.51192	4.15774	3.7549	4.15072	3.87322	4.44809	3.60237	3.63555	3.7113	3.85146	3.92541	3.64909	4.02565	3.64866	3.95904	3.9916	3.43622	3.74961	4.30733	3.89622	3.74343	3.51067	3.97613	4.01036	3.99332	3.84328	3.942	3.00808	3.57024	3.91147	3.77705	4.49732	3.80393	4.2601	4.06586	4.23656	4.11808	4.9626	4.04248	3.7344	3.98679	3.67926	4.16284	4.3449	4.33654	4.41908	4.13335	4.26387	4.153
SLC44A3	2.70572	3.06178	2.68728	2.91261	3.01763	2.721	3.07545	3.00895	3.17319	2.98293	3.03333	2.45536	2.88782	2.76163	3.2017	3.03087	2.57809	3.62483	2.59658	2.89532	3.13118	2.72342	2.98451	3.14188	3.06049	2.59114	2.81326	2.28895	2.76267	3.31193	3.18794	3.23407	2.89704	2.82629	3.18956	3.38653	2.63512	3.96989	2.65946	2.38229	2.82456	2.7227	3.13833	2.58918	2.88597	2.63593	2.68109	2.54852	2.36046
TMEM56	2.43122	4.4602	3.23635	3.8834	3.14766	3.79825	2.21508	3.62226	3.82209	4.02268	3.30909	3.62851	3.23635	3.70128	3.69075	3.96185	3.07765	2.30226	4.26266	4.25993	3.83514	3.91409	3.66996	3.05933	2.59311	2.89702	3.49402	2.74982	3.52824	3.07968	3.11266	3.60222	2.83249	3.98782	3.51524	3.59728	3.12309	2.55783	2.41208	3.86071	4.11392	3.6137	3.98247	4.63156	4.138	4.59334	4.32517	4.37442	4.28322
RWDD3	2.66067	2.92772	2.39176	2.96072	2.5129	3.19816	2.97132	3.09753	2.97189	2.87794	2.53538	2.70367	3.21498	2.67339	2.83216	2.71866	2.45029	2.76869	3.35934	2.93307	3.14609	2.67639	2.98103	3.01821	2.61793	2.47408	2.718	2.641	2.46388	3.04374	2.77811	3.077	2.98571	2.41907	3.17784	3.2766	2.52336	2.92772	2.54433	2.70192	3.08369	2.73593	3.05493	3.05088	2.9662	3.01996	2.63725	3.15266	2.95981
PTBP2	3.44011	4.25766	2.88881	3.82849	3.91093	3.6875	3.52197	3.42822	3.93689	3.37585	3.18973	3.33587	3.39901	3.72739	3.55078	3.75627	3.28195	3.47656	4.54957	3.7494	3.49379	3.23751	3.59209	4.07897	3.88015	3.9953	4.49679	3.59688	3.7607	4.02596	3.44939	4.11358	3.75557	3.81662	3.97574	4.49207	3.60811	4.40546	3.3342	4.09269	3.6991	3.17513	3.77515	4.51726	4.27291	4.29973	4.39722	4.79215	5.03587
SNX7	3.2763	3.59485	3.3995	3.70629	2.93909	3.76792	3.49383	3.69505	3.33958	3.25493	3.2874	3.10267	3.58704	2.93594	3.35524	3.21559	3.1357	3.02147	3.91542	3.54044	3.29623	3.29051	3.80194	3.37061	2.66339	2.89667	3.10343	2.44925	2.99499	3.53488	3.65476	3.77067	2.41265	3.2167	3.73643	3.69262	3.08836	3.76667	3.49705	3.51607	3.57921	3.09332	3.50069	3.61886	3.45434	3.85796	4.12104	3.77117	3.74011
PALMD	1.99642	1.71259	2.00848	2.09107	3.65673	1.87381	3.43521	2.1563	1.94419	1.88493	1.93417	1.83447	2.30022	1.47822	2.15894	1.74566	1.76461	4.37193	2.07286	2.14022	2.11264	1.97033	2.02544	3.48191	3.8595	4.66409	3.87368	4.09655	3.42191	4.4469	1.85605	2.51882	4.12419	3.95013	3.93418	4.27264	3.44725	4.59936	2.78781	2.41249	2.44911	2.70087	3.66198	1.68864	1.98538	1.53936	1.66617	1.94283	2.19868
AGL	2.98435	3.28712	3.11131	3.46888	2.89574	3.8023	3.36106	3.1474	3.15863	3.16913	3.15427	2.86619	3.72338	2.88775	3.34064	3.21961	3.0798	3.39966	3.79303	3.31689	3.2533	3.07358	3.4002	3.33627	3.20497	3.08225	3.1376	2.89277	3.04713	3.36267	3.18769	3.57914	3.29526	3.43614	3.34395	3.63593	3.47836	3.47615	3.07991	3.00089	3.28577	3.15349	3.37266	3.67971	3.72413	3.74188	3.80051	3.5981	3.71252
SLC35A3	3.31158	3.92708	3.48141	3.702	3.43339	4.29188	3.11331	3.1746	3.40352	3.53321	3.69311	3.19109	3.92908	3.09306	3.40976	3.39057	2.91716	3.23717	4.31043	3.94669	3.41813	2.98318	3.82999	3.63389	3.5888	2.99192	3.40465	2.93749	3.06315	3.4833	3.36926	4.22017	3.46433	3.90409	3.67068	4.01073	3.30059	3.78327	3.60657	3.39557	3.95152	3.14495	3.36623	3.78468	3.74571	4.0514	3.84603	3.93581	3.76599
CDC14A	2.85223	2.8636	2.9334	2.85543	3.14965	2.88415	3.72153	2.73872	2.80621	2.71506	2.79619	2.75785	2.86179	2.86679	2.95137	2.84784	2.66804	3.77466	3.02234	2.5751	2.75947	2.79418	2.7178	3.16625	3.61368	3.54126	3.09937	3.81966	3.30221	3.56368	2.71411	3.15922	4.13695	3.05831	3.32753	3.67487	3.21464	3.58388	3.07532	2.91598	2.68227	3.06701	3.19823	2.99313	3.0342	3.11477	2.75553	3.06523	3.07175
GPR88	3.37062	2.99639	3.07529	2.95184	3.39419	3.00124	2.22548	2.88896	3.11182	3.33359	3.3103	3.05414	2.96057	2.71929	3.07032	3.03937	3.05718	2.94336	2.87534	3.34576	3.10171	2.95369	2.7783	2.63044	3.09367	3.15968	2.561	2.96512	2.91579	2.67853	2.78761	2.86956	2.66504	2.89816	2.95962	2.5645	3.32297	2.81365	3.60398	3.10472	3.06393	2.99153	2.97481	3.38365	3.50434	2.81514	2.9841	2.97972	3.03158
VCAM1	4.2107	4.64292	4.90289	3.9786	4.33956	4.78153	5.6424	4.70009	4.6045	4.03306	4.91096	3.20856	5.22602	2.9193	4.77014	4.98783	4.46856	4.75456	4.69205	4.51674	3.98035	3.9795	5.029	4.04221	5.11192	4.07094	3.65539	4.56756	3.59027	4.09071	5.12341	5.08605	4.90558	4.23502	4.3079	4.39095	4.07788	4.22481	5.67819	3.95601	3.85142	4.45589	4.24392	2.54676	3.94728	3.28224	3.25399	3.63295	2.84194
SLC30A7	3.54252	3.63839	3.49943	4.03123	3.43799	4.19124	4.47525	3.3268	3.21689	3.06426	3.42141	2.7518	3.74846	3.1355	3.49234	3.40202	3.20318	4.38682	4.04742	3.53473	3.21506	3.13236	3.61921	3.90967	4.36753	4.01388	3.11482	4.01165	3.68657	4.2164	3.31199	4.13439	4.89538	3.5385	4.50578	4.22628	3.27268	4.15002	4.10846	3.09819	3.36403	3.68169	4.0205	3.56421	3.41058	3.64324	3.79474	3.79512	3.4904
DPH5	2.5567	2.705	2.77523	2.94873	2.43757	2.99089	3.28	2.57603	2.67549	2.39184	2.81905	2.24568	3.0644	2.40462	2.8687	2.76081	2.69394	3.13362	3.13085	2.73575	2.64875	2.4291	2.5022	2.59478	2.55858	2.43372	2.31659	2.51669	2.5536	2.65034	2.53339	3.36672	3.40564	2.75155	2.93795	2.99633	2.69364	3.51814	3.04257	2.41113	2.92134	2.25334	2.39058	2.23965	2.22758	2.93615	2.4538	2.65767	2.53853
S1PR1	3.0495	3.08491	3.07694	2.79415	4.32393	2.65198	3.38774	2.62384	2.30501	2.88457	2.87771	2.35418	2.67896	2.93423	2.67243	3.11053	2.90453	4.9706	2.37242	2.57081	2.5866	2.31835	1.87134	3.95666	4.32334	4.9167	3.50869	4.59076	4.64742	5.30092	2.4963	3.24071	4.55051	4.3688	4.03245	4.63127	4.20856	4.39996	3.78179	2.94792	2.96478	3.74296	4.30729	2.89896	4.11275	3.31439	2.76927	3.08257	3.11413
RNPC3	2.06214	2.33295	1.82696	1.77351	2.12435	1.94113	2.79684	2.24406	2.25687	1.90454	1.48321	1.74859	2.44189	1.84206	1.83414	2.02457	1.59299	2.01144	2.44403	1.7418	1.58007	1.693	1.90609	2.40452	2.36951	1.79636	2.178	1.9373	2.07229	1.99125	2.03926	2.28249	2.53145	1.56992	1.9584	2.9089	1.6395	2.20723	1.71428	1.77855	2.11849	1.66169	1.61335	1.99515	1.74362	1.88606	2.02087	2.3432	2.54957
AMY2B	4.03935	3.76208	3.08825	3.54947	4.20029	3.50595	3.94324	3.74012	3.45535	3.0373	3.24996	2.99752	3.2136	3.35943	2.89503	3.1751	2.63079	3.82499	3.68571	3.01276	2.90793	2.84571	3.39171	4.11509	4.2796	4.08085	4.17887	3.69002	3.53075	3.99438	3.24425	3.86135	4.35794	3.72857	4.15217	4.53955	3.67209	4.51206	3.54676	3.00426	3.50418	2.74033	3.39314	4.06356	3.7947	3.90062	3.50884	4.10928	4.221
PRMT6	2.67283	2.39362	2.4883	2.45928	2.2761	2.35608	2.38807	2.4802	2.24757	2.18893	2.99025	2.14635	2.26954	2.4103	2.42575	2.74471	2.44561	2.58316	2.7444	2.50185	2.33426	2.33958	2.64406	2.52537	2.28811	2.00503	2.2894	2.40667	2.89209	2.76194	2.62003	2.56471	2.79902	2.58514	2.53161	2.62949	2.27968	3.3208	1.88553	2.39457	2.84662	2.49449	2.41741	2.54399	2.18958	2.3264	2.03804	2.56433	2.30576
NTNG1	2.2463	2.1782	2.25258	2.08491	2.26777	2.00065	2.27867	2.40793	2.23908	2.21934	2.17968	2.02621	2.19109	2.17691	2.35118	2.25576	2.28907	2.59371	2.13056	2.28242	2.46467	2.3651	2.31168	2.07143	2.62633	2.12046	2.33001	2.22946	2.20315	2.40793	2.17002	2.25693	2.75236	2.46339	2.31168	2.34116	2.78239	4.03963	2.01598	2.29087	2.21687	2.33394	2.97626	2.39404	2.50993	2.53042	2.60642	2.41055	2.16152
PRPF38B	3.56247	3.50772	3.38426	3.61945	3.62744	3.58665	4.45151	3.89687	3.73342	3.46335	3.43215	3.20115	3.70017	3.57137	3.65934	3.52765	3.41065	3.56616	3.74094	3.66579	3.56591	3.70193	3.78404	3.74031	4.13503	4.08022	4.01007	4.32686	3.38095	3.77721	3.75081	3.69621	4.56233	3.61865	4.17715	4.26453	3.36715	3.99813	3.64299	3.59541	3.7268	3.55558	3.63965	3.56442	3.53019	3.57391	3.62955	3.6878	3.87506
STXBP3	3.11791	3.8099	2.95676	3.52656	3.52219	4.29232	4.30839	3.55031	3.35402	3.71495	3.75349	3.26032	4.39016	3.58282	3.80004	3.88806	3.42742	4.4367	4.85004	4.60826	3.75764	3.55264	4.0077	3.94954	3.59901	3.87824	3.82726	3.23951	3.04935	3.59222	3.81061	4.42306	3.78161	3.96525	4.35055	4.30782	3.21257	4.51224	4.60436	3.27948	4.07303	3.26747	4.25874	3.90996	3.79552	4.03282	4.11834	4.14556	3.9262
KIAA1324	2.39359	2.09374	2.12031	1.80965	1.89451	1.8839	2.11286	1.94403	1.82805	1.92001	1.6679	1.76608	1.9285	1.83635	2.00668	1.94772	1.99281	1.69705	1.69705	1.70025	2.1937	1.92098	1.91897	1.56034	1.92001	1.9909	2.09789	2.42329	1.89284	1.92195	1.97263	2.11104	2.33966	2.00116	1.7213	1.75226	1.63825	1.83383	1.87632	1.82976	2.04387	1.98655	1.8261	1.94593	2.20737	2.25882	2.06179	2.14024	1.89789
SARS	4.66608	4.68154	4.3453	4.64457	4.83185	4.27167	4.34812	4.6473	4.40691	4.42984	4.64457	4.21948	4.27842	4.62743	4.37985	4.60796	4.27167	3.76686	4.75768	4.49369	4.36176	4.49941	4.99611	4.59071	4.8861	4.73045	4.75443	4.41462	4.70936	4.48805	5.06492	4.21246	4.23856	4.77319	4.46591	4.51012	4.65084	4.54385	4.3178	4.15885	4.83185	4.40934	4.47383	5.25771	4.92526	4.84966	4.6017	4.48805	4.65084
CELSR2	3.3123	2.88406	3.60321	2.98187	3.19945	3.0285	2.67606	3.26812	3.41962	3.54715	3.0992	3.03599	2.6993	3.29618	3.40456	3.09427	3.15079	2.2806	2.62891	3.00098	3.04022	3.6044	3.07354	2.76094	3.16313	3.06459	2.83922	3.37017	2.86722	2.98738	3.19269	2.60669	2.55851	3.03438	2.866	2.65843	3.09964	2.93697	3.10051	3.09762	3.00991	2.79147	2.95089	3.25981	3.04577	2.84698	3.09259	3.1862	3.08431
SYPL2	2.12944	2.46868	2.50478	2.24005	2.19908	2.12188	2.08099	2.05184	2.89541	2.21032	2.07894	2.06587	1.64889	2.14801	2.2776	1.93553	1.93926	1.51023	1.65945	2.1763	2.1594	1.98926	2.36296	2.04904	2.12094	2.35641	1.93813	1.94726	2.18872	1.7394	2.10379	1.84234	1.62321	2.24536	1.98354	2.53831	2.1947	1.90263	1.79242	1.88144	2.40273	1.8776	1.82204	2.49124	2.85816	2.73661	2.42422	3.0145	2.79708
ATXN7L2	2.73657	2.89516	2.88637	2.457	2.97022	2.51088	2.68129	2.70954	3.06084	2.89554	2.8017	2.99482	2.31175	2.48788	2.81006	2.64352	2.82101	2.34611	2.33899	2.47433	2.8199	2.88539	2.576	2.74153	2.60573	2.95175	2.83274	3.06433	2.71752	2.84315	2.72013	2.52215	2.87071	2.81672	2.59041	2.532	2.72419	2.46183	2.91466	2.94484	2.5302	2.64844	2.82938	3.35388	3.14201	2.5976	2.53662	3.01306	2.91086
GPR61	3.02929	2.85764	2.94084	3.21576	2.79961	3.1103	2.49152	3.26659	3.39132	3.106	3.02966	2.64908	2.6815	3.41194	3.00396	2.49347	2.74625	2.19178	2.38344	2.72849	2.69511	3.09249	3.10021	2.82342	2.7652	3.23591	3.03066	3.16051	2.36869	2.80198	3.08982	2.4352	2.65735	3.08062	2.71951	2.26766	2.69395	2.90188	3.01363	3.3549	2.8072	2.83829	2.72644	3.36995	2.70313	2.86525	3.23591	2.39785	2.46925
GNAI3	3.93989	3.98379	3.85551	4.23564	3.7524	4.28095	3.91305	3.73797	3.53042	3.31879	4.09442	2.99511	3.68508	3.05132	3.66488	3.4526	3.44213	3.94568	3.9102	3.90668	3.71044	3.36901	4.19694	3.82845	4.10191	4.15726	3.67323	3.95926	3.47038	4.21872	3.59362	4.14838	4.33112	4.37494	4.72502	4.65607	3.62522	4.9274	4.74391	3.7131	3.96513	3.97883	4.37566	3.84224	3.97949	3.97311	3.79821	3.52858	3.40721
AMPD2	3.95664	3.77404	3.73054	3.68382	3.6966	3.65999	3.73081	3.99904	4.10913	4.0212	3.85558	3.64137	3.33665	4.02734	3.79572	3.86765	3.73697	3.15867	3.17068	3.38826	3.84201	3.96358	3.60345	3.16784	3.49912	3.35526	3.6584	3.72701	3.63654	3.31197	4.03641	3.44043	3.20876	3.39361	3.37759	3.24248	3.32147	3.04571	3.26937	3.75789	3.71962	3.65447	3.56809	3.60251	3.63212	3.38463	3.38089	3.4356	3.35204
GSTM4	3.16446	3.32863	3.20497	3.5444	3.16766	3.2817	3.74057	3.40131	3.32403	3.66179	4.04195	3.17699	3.33098	3.02569	3.4929	3.48848	3.41076	3.29166	3.4537	3.3132	3.7668	3.63577	3.66422	3.21955	3.35782	2.65708	2.92471	2.79018	3.78785	3.50514	3.55004	3.25995	3.20562	3.12613	2.94932	3.59265	3.04693	2.9759	2.91537	3.16879	3.64555	3.55789	3.07325	3.17653	3.88024	3.4713	3.14196	3.58768	3.47105
GSTM2	4.04097	4.02505	3.19072	3.39314	3.83635	3.54038	3.50802	3.90157	3.87249	3.95374	3.75704	3.27645	3.32301	4.29422	3.66757	4.10234	4.26367	3.20136	3.50781	3.28519	3.88028	4.22509	3.87639	3.09531	3.43187	2.797	3.85586	3.18123	3.51228	3.43587	4.06701	3.58236	3.27402	3.18755	3.28893	3.48459	3.22649	3.34367	2.0115	3.25368	3.46056	3.28392	3.05577	3.27117	3.5838	3.43412	3.44589	4.45225	4.19836
GSTM1	2.49971	3.71621	2.26754	4.1614	2.08244	4.13835	2.47345	2.27214	3.91589	2.79807	4.30274	1.8924	2.14647	3.07193	2.37136	2.45125	3.70106	2.3809	3.76035	3.44233	3.88882	3.48757	4.02307	2.05933	2.09373	1.73345	3.82815	1.45726	2.96224	3.9111	2.20263	4.53086	1.59473	2.19573	2.4814	3.73824	2.36326	3.46168	2.2151	3.26656	3.85533	3.54372	3.56535	2.57236	4.16216	2.19915	3.55637	3.89603	2.58811
GSTM5	1.50164	3.12613	1.99356	3.27182	2.80885	3.57085	1.89517	2.90538	2.49943	3.74003	4.41512	0.932752	2.74371	3.79189	4.01785	2.61913	3.9234	4.39411	3.30856	2.65911	1.52216	3.56194	3.34021	2.42004	3.48086	2.93132	3.45916	2.5278	3.75845	3.74068	1.0843	3.99161	2.16878	4.19595	3.61169	3.75283	3.8138	3.96882	2.85066	2.47974	3.51708	3.03217	3.65278	1.84924	3.63946	2.51872	2.48898	3.17757	2.9489
CSF1	3.02427	3.05417	3.79842	3.35776	3.80102	3.15148	4.76782	3.39341	3.3366	3.5104	3.67012	3.12143	3.45778	3.3519	3.09664	3.51941	3.41513	4.35348	3.07426	3.64546	3.48342	3.45182	3.15696	3.41324	4.03072	3.71168	3.62832	4.19079	3.96942	3.77578	3.41386	3.1477	3.79522	3.52868	3.88315	3.88081	3.70184	3.80345	3.79559	3.28589	3.3434	3.6221	3.36057	3.09729	3.35572	3.0503	3.1442	2.95031	2.87221
AHCYL1	4.60875	4.43098	4.54573	4.57612	4.58206	4.25949	3.92542	4.41674	4.55722	4.11501	4.48312	3.32668	3.57297	4.01394	3.89647	3.99327	3.83155	3.54479	3.50727	3.53041	4.18628	4.06922	4.88388	4.28014	4.82882	4.32894	4.69361	4.49524	3.79026	4.03656	4.78358	3.89076	3.80594	4.8099	4.49524	5.00294	4.51086	4.75176	3.54863	4.26313	4.61696	4.41868	3.93309	4.30782	4.3003	4.28014	4.10597	4.34287	3.99611
UBL4B	2.96052	2.20161	3.12383	2.08831	2.96603	2.38615	2.27834	2.53645	1.89467	3.02748	2.59971	2.33478	1.65755	1.99882	2.44137	2.60086	2.84845	2.23503	1.83174	2.45698	2.36885	2.50804	2.20071	2.54956	2.44659	2.23033	2.11239	3.09622	1.96103	2.76209	2.73033	2.55411	2.80048	2.77694	2.08694	2.09185	1.86512	1.93666	3.25432	2.33081	1.71467	2.32482	2.64659	2.65741	2.61374	2.02646	2.10251	2.62847	2.802
KCNC4	3.75051	3.42667	3.60622	3.25784	3.42821	2.88237	3.04644	3.25285	3.56868	3.77341	3.22463	3.61367	2.93698	3.56759	3.69268	3.42071	3.30176	2.8252	3.43793	3.26692	3.73031	3.41127	3.37064	3.0425	3.26918	3.17773	3.41766	3.29723	3.38377	3.19878	3.40717	2.99466	2.82064	3.19073	3.03582	3.01817	3.24982	2.84825	3.06962	3.60677	3.29589	3.37433	3.11762	3.58224	3.26491	3.46028	3.45893	3.49602	3.60677
RBM15	4.0782	4.27429	3.95902	4.15947	4.3623	3.96826	3.29689	3.86042	4.1802	3.68191	3.72788	3.72375	3.56928	3.93178	3.50871	3.76388	3.42519	3.39235	3.72598	3.36302	3.69077	3.59711	3.99615	4.06795	4.89814	4.21362	3.97328	4.48877	3.98085	4.30521	4.14992	3.53657	4.20923	3.4204	3.43788	3.89182	3.55743	4.20116	3.34466	4.20632	3.54308	3.52087	3.44605	3.45376	3.47341	3.12316	3.46843	3.77037	4.02408
PROK1	3.01373	3.00046	3.14252	2.6769	3.03467	2.4463	3.16827	3.09707	2.97179	2.71757	2.65728	2.81962	2.48911	2.83847	3.17985	2.66085	2.92827	2.39188	2.09294	2.70861	2.61927	2.92235	2.71132	2.99152	2.59411	3.17107	3.07827	3.1653	2.2067	2.77126	3.09241	2.85172	3.03131	3.08324	2.64837	2.43965	2.46661	2.60033	3.05259	2.9449	2.68195	2.81299	2.58897	2.90629	2.71969	2.68504	3.07792	2.67478	2.5247
CD53	4.668	3.41049	4.71414	4.79341	4.94627	4.62789	6.38804	4.52662	3.08122	2.32328	4.35722	2.47888	4.59445	2.56555	3.58498	3.58554	4.48036	5.69605	3.67008	4.77252	4.1307	3.66945	4.26799	5.0332	6.05709	5.48653	4.03672	6.01881	5.0332	5.145	4.17995	4.48456	6.701	5.11218	4.96754	4.74893	4.69752	5.38248	6.32156	3.71746	4.41101	5.24328	4.43657	1.26317	3.114	2.20106	2.87136	2.81404	2.78201
CEPT1	3.33447	3.78529	3.56219	3.8675	3.72381	3.92022	4.1243	3.47196	3.27329	3.303	3.49413	3.16334	3.69038	3.20408	3.32969	3.51675	3.05956	4.23025	3.89109	3.71025	3.43214	3.05145	3.6512	3.92976	4.23908	3.89561	3.6367	3.8878	3.44552	3.93608	3.4308	4.07093	4.37938	4.15154	4.21387	4.00962	3.90464	4.59441	4.74256	3.31243	3.6461	3.63699	3.54939	3.62249	3.75635	3.766	3.85147	3.77108	3.67354
CHI3L2	1.77771	1.84929	2.02049	1.80404	2.25478	1.95483	4.67933	1.93696	1.94266	1.85244	1.86144	1.83856	2.25157	1.70239	2.00785	1.7725	1.5975	2.10949	1.60615	4.56583	1.60712	1.72532	1.91292	2.24518	3.25712	1.86565	1.74434	2.16128	2.41578	2.28547	1.83492	2.33661	4.18327	2.36355	1.87918	2.0824	1.72491	2.28591	2.04415	1.90081	3.39751	2.63991	1.7692	1.7692	1.89789	1.68117	2.04075	2.3011	1.74873
CHIA	2.38321	2.41479	2.78703	2.08918	2.14572	2.42642	2.15596	2.19651	3.02932	2.733	2.11261	1.93418	2.16283	2.36413	2.44122	2.25196	2.29815	1.88382	2.25196	2.2269	2.36413	2.64938	2.42424	2.51564	2.53121	2.41673	2.2921	2.21925	2.06284	2.35374	2.28631	2.02638	1.94169	2.23765	1.72091	1.91095	2.27557	2.29449	2.02555	2.35012	2.12634	2.25345	2.2729	2.26328	2.47383	2.51188	2.36177	2.27037	2.18628
ATP5F1	0.789315	1.8705	0.827781	2.23717	1.23877	2.30364	2.08387	1.45984	1.55785	1.71418	1.56957	0.914715	2.07076	1.68484	1.87169	2.45888	1.15405	1.8069	3.09021	1.89252	1.40795	1.93607	2.09883	1.03913	1.35919	1.1039	1.41921	0.989953	1.94551	1.17891	1.75102	2.47738	1.67273	2.09228	1.67871	2.57368	2.23522	1.28326	1.94147	1.56369	1.98115	1.53727	1.54066	1.64276	1.571	2.95381	1.90294	1.68873	2.05265
C1orf162	3.62962	3.19137	3.79294	3.54538	3.87102	3.7065	5.68593	3.20353	2.37087	2.74874	2.94318	2.41165	3.22264	2.67223	2.83992	2.83424	4.30199	5.06955	3.41143	3.20957	3.09636	3.15506	3.04363	3.98462	4.64669	3.85354	3.81559	5.19122	4.63727	4.79374	3.31337	3.32707	4.54716	4.08886	3.87234	3.44891	3.64435	4.73041	6.1497	3.21918	3.54746	4.18264	4.55982	1.80232	2.50724	2.23323	2.79079	2.50404	2.43715
RAP1A	3.94601	4.27797	3.90664	4.40766	3.97105	4.49837	4.55662	4.1245	4.30974	3.96273	4.12571	3.22005	4.12041	3.58186	3.70726	3.76986	3.72895	3.8352	4.36073	4.58386	4.161	3.60542	4.37728	4.2606	4.04119	4.22513	4.47758	4.06835	4.34465	4.42369	4.19344	4.65324	4.33903	4.46343	4.33354	4.77457	4.21833	4.31274	4.65643	4.36451	4.60375	4.24022	4.39671	4.38766	4.66485	4.55165	4.6031	4.40766	4.459
DDX20	2.00727	2.4441	2.07719	2.38255	2.06318	2.58678	2.65545	2.28978	2.35804	2.16985	2.51418	2.07844	2.4528	2.03684	2.32307	2.4954	2.03051	2.49876	2.69359	2.16243	2.18924	2.17463	2.328	2.44762	2.19828	1.96977	2.29813	2.11747	2.34036	2.2836	2.08475	2.69618	2.80605	2.19714	2.43618	2.90705	2.36209	2.3951	2.2417	2.11986	2.37322	2.07489	2.31913	2.3007	2.21127	2.5127	2.21972	2.61198	2.46841
CTTNBP2NL	4.05208	3.79057	3.88501	3.70959	3.82451	3.61991	4.31426	4.00339	3.89826	3.92195	3.79219	3.91477	3.84608	4.14301	4.18896	4.14234	3.89153	3.61837	4.09951	3.75287	3.87579	4.36977	4.06605	3.68155	3.54921	3.66834	4.124	4.10921	3.89545	4.14097	4.00006	3.41121	3.03171	3.76181	3.72331	3.92507	4.3316	4.23422	3.78135	4.04233	3.78365	3.87793	3.89878	4.05813	3.71559	3.95262	3.87539	3.83207	4.02444
WNT2B	2.91535	2.90259	3.17178	2.64873	2.75558	2.98419	2.48667	2.9625	2.68863	2.91155	2.85225	3.01131	2.50014	2.84678	2.61008	2.71796	2.88374	2.77975	3.26377	2.93388	2.51045	3.19688	2.5868	2.89246	2.91469	2.78044	2.67339	3.14674	3.13578	3.02842	2.51396	2.84849	2.23999	2.69125	3.12454	2.81398	3.37057	3.33604	2.89006	3.08333	2.83713	2.78568	3.43145	3.0674	3.13736	3.02678	2.73872	3.17021	3.02541
CAPZA1	3.96576	3.96975	4.23221	4.36967	4.21943	4.60395	5.06636	4.23927	3.98173	4.25093	4.37144	3.6999	4.7232	3.94984	3.84511	4.16243	4.10719	5.26337	4.74511	4.68046	4.33623	4.12757	4.26029	4.25392	4.56659	4.59308	4.4175	4.52575	4.49546	4.71821	4.12863	4.68791	5.28947	4.45094	4.71821	4.74992	4.54206	4.98933	5.29409	4.17599	4.3356	4.61875	4.80853	4.27484	4.10883	4.13223	4.20662	4.41843	4.22553
MOV10	3.29902	3.15826	3.18094	3.16602	3.6276	2.97645	3.35109	3.35432	3.25312	3.14314	3.29602	2.97704	3.08148	3.3754	3.15491	3.58301	3.44125	3.56927	2.6901	2.76042	3.21285	3.30214	2.97127	3.40438	3.66215	3.2997	3.56866	3.87587	3.67375	3.64881	3.11448	2.88087	3.43047	3.18293	3.23648	3.5637	3.19553	3.95066	2.90243	2.89741	3.28021	3.21354	2.87936	2.86494	3.32647	2.83738	3.1357	3.21759	3.5292
FAM19A3	3.25091	3.07836	3.50924	3.30625	3.48603	3.432	3.37049	3.7316	3.75426	3.66055	3.31889	3.10555	2.85967	3.20798	3.16967	2.51278	3.32274	2.57841	2.97884	2.97292	3.41845	3.38345	3.54184	3.70049	3.06076	3.67704	3.64861	3.57576	2.98542	3.3617	3.46935	2.97663	3.02589	3.50699	3.29957	2.90493	3.39446	3.1465	3.88038	3.35034	2.8604	3.26072	2.98071	3.60163	3.37368	3.00416	2.92809	2.85512	3.31487
LRIG2	3.33842	3.56035	3.27568	3.27864	3.63548	3.24428	3.42089	3.3751	3.53836	3.25677	3.02008	3.16036	3.48898	3.30808	3.4267	3.46818	3.15841	3.34807	3.51844	2.98516	3.16427	3.1504	3.46058	3.43096	3.7265	3.24242	3.54587	3.34839	3.19549	3.13478	3.39052	3.41978	4.16182	3.12387	3.71926	4.00722	3.31558	3.80285	2.661	2.76261	3.04776	2.82228	2.97726	3.10136	3.2864	3.22663	3.35385	3.9137	4.04624
DCLRE1B	2.48405	2.19955	2.44886	2.37153	1.85629	2.73792	2.79416	2.55525	2.26163	2.28598	2.43685	2.06174	2.37263	2.05573	2.12202	2.71713	2.08732	2.64765	2.57009	2.53271	2.21365	2.68965	2.55743	2.26489	1.99849	1.87178	1.82142	2.01463	2.72541	2.36909	2.29498	2.69129	2.11989	2.11064	2.7196	2.57111	2.50461	2.09292	2.25546	2.05096	2.50717	2.12068	1.98837	2.6673	2.38068	2.46599	2.2993	2.56973	2.28598
HIPK1	4.19324	4.27315	4.15858	4.08658	4.25423	4.11854	4.17734	4.26869	4.34126	4.617	4.47247	4.14703	4.42265	4.30686	4.47454	4.58752	4.10811	4.18568	4.21946	4.18568	4.39854	4.37096	4.17138	3.81526	4.39569	3.95151	4.16264	4.44561	4.38528	4.25865	4.38029	4.20507	3.86228	3.85836	4.14875	4.49053	4.53662	3.86291	3.40173	4.16513	4.24846	4.16668	4.28944	4.24993	4.22961	4.26601	4.30105	4.36442	4.27568
OLFML3	2.74144	3.82533	2.81691	3.18579	4.22261	3.25864	2.89187	3.42728	4.10559	4.37833	3.74255	4.01953	3.18294	4.25591	3.84481	4.50272	2.99868	4.15622	3.4743	3.33578	3.20506	2.56932	3.06068	3.61914	4.1196	3.94449	3.94637	3.90171	4.58023	3.59178	3.98133	3.31784	3.79936	3.95202	4.33819	4.93269	4.02622	4.1584	2.60881	3.60143	3.79433	3.64691	3.46833	3.26537	3.47604	3.2339	2.647	2.91136	3.40026
SYCP1	1.09916	1.4232	1.14819	1.16341	1.12859	1.03978	1.20162	1.30003	1.24846	1.23739	0.931572	1.00383	0.854504	1.22261	1.1979	1.2107	1.03401	1.12547	1.12859	0.91799	1.23395	1.23739	1.20162	1.37558	1.10956	1.27394	1.22588	1.14341	1.18029	1.20162	1.07086	1.03978	1.45193	1.47747	0.943359	1.11786	1.08973	0.991394	0.91799	1.1979	1.0846	1.04549	0.956899	1.07971	0.961874	1.2107	1.13897	1.07971	1.16753
TSHB	1.94711	1.82508	1.73811	1.53036	1.25914	1.28158	1.59464	1.66302	1.45516	1.36898	1.57687	1.89389	1.42477	1.60271	2.05824	1.90557	1.20707	1.26457	1.69147	1.44237	1.43826	1.54683	1.41033	1.17484	1.41551	1.40391	1.56818	1.38902	1.55542	1.66541	1.43098	0.598781	1.43173	1.65039	1.28239	1.65181	1.54081	1.5867	1.63256	1.3544	1.64487	1.5248	1.05911	1.38221	1.28058	1.47873	1.85079	1.45359	1.52227
VANGL1	1.93658	2.66941	2.32778	2.55615	2.14583	2.78337	1.93307	2.70203	2.5273	2.46915	2.59421	2.48286	2.78039	2.60913	2.87544	2.85806	2.03964	2.60798	3.02267	2.41463	2.35496	2.83303	2.49169	2.65591	2.46734	1.96592	2.66381	2.21335	2.79242	2.38356	2.30205	3.18269	1.81385	2.52613	2.76671	3.11394	2.77687	2.93166	1.70186	2.5167	2.8184	2.5252	2.44363	2.80651	2.5252	2.79025	2.93535	2.93478	3.12004
SLC22A15	2.3785	3.33212	2.82195	2.99171	2.49182	2.91303	3.43598	2.73159	2.91163	3.11971	2.73067	2.84272	2.8101	3.19269	3.0621	3.11691	2.50563	2.18732	3.24876	2.76719	2.48038	2.93675	2.95151	2.91141	3.00108	2.48996	2.65186	2.46485	2.91163	2.72477	2.61958	3.06483	2.62766	2.35194	2.7148	3.18456	2.14934	2.09949	2.59615	2.5556	2.82349	2.26398	2.35034	2.82374	2.73425	3.09256	3.06232	3.42451	3.28742
ATP1A1	4.60341	4.94155	4.93706	4.88257	4.74235	4.62923	5.35884	5.07216	4.73229	5.17451	5.08922	4.53169	5.16815	5.21049	5.13327	5.57128	4.55638	5.03454	4.46926	4.61258	4.8587	5.3323	4.87356	4.30251	5.28408	5.11537	4.53169	5.15576	5.19298	4.93706	5.2653	4.32145	5.21753	4.25609	4.87356	5.19298	4.71837	4.56073	4.02084	4.00189	4.6167	4.46413	4.45285	4.79237	4.73706	4.59846	4.94155	4.2602	4.2523
CD2	2.67208	2.25252	2.53812	2.63139	2.91291	2.84316	4.47683	2.96948	2.03797	1.90928	2.11901	1.76475	3.21501	1.94822	2.22772	1.9827	2.15761	4.72947	1.90197	2.47177	2.25975	2.27694	2.51949	2.54333	4.68254	3.68514	2.5153	4.92937	3.22606	4.25367	2.07773	2.78259	5.19882	2.88954	2.81347	3.59224	2.9762	2.93253	3.62058	1.67236	2.32527	4.13714	3.0438	2.06085	2.07874	1.68464	2.12904	1.99388	1.8616
PTGFRN	3.02965	4.28313	3.92678	3.94001	4.13606	3.54808	3.40887	3.66424	4.19761	3.65343	3.98686	3.85714	3.06171	4.63279	4.45034	4.14253	3.84421	4.248	3.93836	3.30155	3.84522	3.6027	3.4798	3.90546	4.31575	4.46983	4.35804	4.19814	4.41783	4.64217	4.42551	3.65767	3.59013	4.55956	4.29671	4.8948	4.41622	4.61247	3.08581	4.37293	3.87715	3.87198	3.6037	4.2112	4.43904	3.7382	3.71559	4.4569	4.25448
CD101	1.92334	2.02577	2.13141	1.95217	1.96175	1.72003	2.47536	2.48279	2.51535	2.18451	1.81165	1.99673	2.09741	2.11475	2.34693	2.18546	1.94287	1.93299	1.92214	1.80735	1.969	1.74727	2.11412	1.68976	2.48718	1.6847	2.2281	2.24789	2.2505	2.05886	2.29725	1.77263	2.1354	2.26707	2.02281	1.80411	1.97404	1.88811	2.5023	1.75885	1.86324	2.00802	2.14249	2.14249	1.65685	1.80244	2.10371	1.92651	2.30681
TTF2	2.35233	2.89144	3.0557	2.63413	2.49187	2.71557	3.85371	2.68694	2.7683	2.73644	3.05157	2.63656	2.97903	2.78517	3.00456	2.74823	2.50374	2.60214	3.57496	3.05426	2.7089	2.73754	3.10181	2.85243	3.10927	2.47163	2.95235	2.95002	2.86809	2.49111	2.46819	2.93038	3.63962	2.65135	2.68207	3.34368	2.73836	3.03247	2.23136	2.90219	3.41099	2.42386	2.06703	3.22931	2.95843	3.6602	2.43628	3.16029	2.61599
MAN1A2	3.82951	4.01366	3.58226	4.11022	3.97688	4.37209	4.09786	3.84816	4.14153	4.20581	3.94505	3.94598	4.24121	3.98892	4.2635	4.2559	4.01523	4.38732	4.72799	4.13143	4.10545	3.89939	4.05687	4.11828	4.23113	4.14005	3.89732	3.92242	4.00264	4.29412	3.94204	4.35012	4.61022	4.31161	4.23895	4.62188	4.4599	4.55109	3.99037	3.99318	4.1379	4.05369	4.07344	4.33179	4.32338	4.56367	4.32627	4.30235	4.3427
FAM46C	4.34477	3.90531	3.20345	3.3504	4.76629	3.32906	5.24898	2.88231	3.67182	4.29434	3.43773	3.74952	4.60897	4.12123	4.32002	4.00895	4.39637	4.46854	4.04431	3.39221	3.41548	3.60278	3.49122	4.10271	6.83611	6.43478	4.32829	6.87872	4.50826	4.56466	3.50244	4.07902	7.66215	5.18469	3.83003	4.49564	4.3617	3.97658	2.91378	3.85757	3.92243	5.05213	4.17519	3.88242	4.16973	3.62215	3.0866	3.66726	4.11251
WDR3	2.6335	3.13017	2.58723	2.99454	2.65734	3.29099	3.15143	2.77384	2.87208	2.83433	3.18951	2.92301	3.15676	2.74461	3.00897	3.14091	2.54828	2.99978	3.38873	2.86904	2.79367	2.85952	3.25379	3.18903	2.99609	2.64578	2.80888	2.64457	2.90543	3.03504	2.80149	3.44071	3.51615	2.97716	3.04451	3.5448	3.14981	3.41499	2.55481	2.56931	3.03788	2.76868	2.86017	3.15752	3.36966	3.32759	2.77193	3.23708	2.95202
HAO2	2.07152	2.03027	1.73522	1.93473	1.91329	1.82532	1.67053	1.99026	2.02449	2.13163	2.03363	1.67388	1.76467	1.91247	1.88279	1.66974	2.06606	1.68734	1.72845	2.00331	1.71293	2.09319	1.72129	1.63506	1.90766	1.54495	1.59991	1.59345	1.79481	2.05535	1.81835	1.46589	1.73439	1.73522	1.74651	1.75288	2.03116	1.8769	1.502	1.66462	2.03767	1.69239	1.73712	1.88449	1.65923	2.12166	1.92822	2.38016	2.1474
HSD3B1	1.73912	1.79293	1.71973	1.60343	1.3066	2.07508	1.60603	1.64263	1.23667	2.01397	1.75955	2.10586	1.78688	2.14893	1.92988	1.76517	2.21393	1.29156	1.79577	1.57185	1.56972	2.21508	2.10944	1.49238	1.6159	1.9076	1.61921	1.75154	1.70533	1.51742	1.79096	1.26416	1.52673	1.88177	1.74965	1.47718	1.74965	1.59894	1.59894	1.93386	1.89572	1.46848	1.88988	1.8785	1.6646	1.84009	1.99145	2.01001	1.94707
PHGDH	3.5134	4.17411	3.07546	3.60502	4.31423	3.24125	2.71367	3.37934	4.32551	3.78048	3.8223	2.65316	2.69169	3.88914	3.90511	3.45257	3.88374	3.18351	3.64359	2.53623	2.76377	3.38421	3.16537	2.6935	3.22441	3.64808	4.22815	2.93301	4.15394	3.07182	3.88798	2.95707	3.36852	4.51842	3.34472	4.12545	4.30162	4.17154	2.676	4.23658	3.23141	2.89926	2.58266	5.02206	4.81513	4.34897	3.29242	4.16584	4.24877
SEC22B	4.40747	4.80188	4.37277	4.49334	4.38783	4.95473	4.19108	3.89825	4.07874	4.51989	4.09542	3.60795	4.81584	3.71594	4.31944	4.29404	4.21227	4.47611	5.05735	4.98842	4.34388	3.86193	4.74131	4.03386	5.06093	4.22851	4.31786	3.90382	4.05222	4.47611	4.38548	4.95473	4.52164	4.71267	4.50763	4.60362	3.85067	4.97698	4.43172	4.05974	4.64095	4.4971	4.26997	4.49063	4.53104	4.85091	4.46571	4.47443	4.20309
HFE2	2.46714	2.13015	2.1545	2.09368	1.76757	2.19757	1.97098	2.1387	2.0128	2.41348	2.23721	1.91706	2.13816	2.08486	2.1558	2.15476	2.11342	2.12356	2.5239	2.22811	2.22715	2.05443	1.8812	2.16156	1.91926	2.07735	1.67634	1.97782	2.19935	1.82671	1.90692	2.16616	1.90692	1.83756	2.09917	2.03272	2.60669	2.09854	2.53946	2.2788	2.3716	2.05782	2.03094	2.46154	2.4145	2.83793	2.18814	2.34981	2.31902
TXNIP	5.52971	5.62993	5.36874	4.91059	6.34787	4.92811	6.42728	4.98896	4.48666	5.36874	4.54576	4.72102	4.97122	5.03302	4.73951	5.15751	5.25019	6.42728	5.01036	4.97122	4.56525	4.76643	4.53253	6.12312	6.7335	6.7335	6.46621	6.63927	6.02592	6.42728	4.9455	5.25019	6.90761	6.63927	6.07061	6.63927	6.22195	7.01261	6.14406	4.91059	5.50413	5.50413	5.11066	4.99848	5.07826	5.01036	4.07038	5.20023	4.97122
LIX1L	4.32004	4.26418	4.16112	4.18886	4.27646	4.23375	3.64333	4.34372	4.54406	4.38849	4.31769	4.26723	4.08691	4.61026	4.3042	4.49626	4.05793	3.54848	4.04977	3.92997	4.34718	4.34718	4.0897	3.86858	3.85168	3.45445	4.0595	4.04079	4.35424	4.01915	4.40888	4.02679	3.76513	4.12488	4.17545	4.02175	4.41505	3.74744	3.27233	4.41701	4.42441	4.13248	3.95584	4.71934	4.70391	4.55729	4.23375	4.34284	4.31352
RBM8A	2.68342	3.44956	2.76255	3.21495	3.21741	2.80762	4.00549	2.72228	3.18646	3.07244	3.04176	2.78177	2.95672	3.08214	3.10921	3.37732	2.74066	2.768	3.15254	2.86937	2.90377	3.30836	2.90607	2.73163	2.75991	2.67614	2.76471	2.78897	2.5262	2.97194	2.77422	3.32522	3.11696	2.6306	3.02429	3.25052	2.94416	3.0129	2.16731	2.67003	3.00449	2.34872	2.36578	3.14598	2.90938	3.25939	3.13503	3.6493	3.0753
PEX11B	3.53833	4.09499	3.80199	3.84443	3.73681	3.57072	3.6806	3.78372	3.43571	3.336	3.43436	2.97794	3.32385	3.43224	2.9905	3.12294	3.45932	2.86473	3.70743	3.57365	3.28911	3.35203	3.72381	3.27606	3.74197	3.21596	2.83819	2.75764	3.45632	3.29331	4.11353	4.15288	3.85824	3.01347	3.77139	3.80828	2.95699	3.18241	2.93241	2.98587	3.87124	3.20975	2.97095	3.27061	3.59859	3.31367	3.45854	3.87281	3.75193
ITGA10	3.77618	4.80701	3.71684	3.8786	4.39769	3.78165	3.29802	3.9659	4.36327	5.19181	3.7004	4.50203	3.83671	5.17086	4.66529	4.96279	3.87575	1.76615	3.85796	3.05934	3.37177	4.07367	4.17601	3.16891	3.83177	2.56498	4.0562	2.48251	3.67051	2.95761	4.7488	3.40188	1.58838	3.23703	3.19208	3.30307	2.78596	2.04406	2.08059	3.54139	3.85865	3.08708	2.59714	4.43375	4.09678	4.46928	5.3655	4.47949	4.42771
ANKRD35	2.60846	2.98114	3.00153	3.19786	2.94352	2.9123	2.63874	2.98733	3.16163	3.54112	3.26261	3.08367	2.47309	2.98836	3.31656	3.09974	3.2252	2.03192	2.66368	2.92193	2.98772	3.10383	3.40743	2.3798	2.83351	2.21955	2.67013	2.61065	2.45282	2.52659	3.09931	2.48157	1.99046	3.0726	2.47053	2.60763	2.85991	2.52319	2.65666	2.91585	2.93803	2.99602	2.67134	2.68961	3.26982	2.69456	2.66698	2.94424	3.00223
PIAS3	4.39606	4.24366	4.03124	3.95594	4.17078	3.65525	4.05492	4.16356	4.12011	4.30722	3.9354	3.97037	3.49569	4.41313	3.89845	4.4643	4.09934	3.29038	3.60792	3.47772	3.88966	4.32029	3.60678	3.47522	3.59755	3.23244	3.98125	3.56867	4.04654	3.70871	4.1645	3.8412	3.03875	3.45163	3.67898	3.66899	3.55449	3.23874	2.75781	3.68791	4.01345	3.58683	3.43717	4.11091	4.15527	3.95199	3.87523	3.96611	4.36731
RNF115	3.5103	4.25348	3.13305	3.93576	3.58088	4.0513	3.5572	3.90282	3.9144	3.79511	3.93412	3.85751	3.56426	4.03477	4.36477	3.89061	3.43819	3.17477	4.36288	4.31881	4.17874	3.89061	4.24355	3.58272	3.42055	2.98407	4.28649	2.99106	3.89061	3.52955	4.1394	3.84065	3.19045	4.07584	3.98152	4.18931	3.97277	3.18865	3.05526	4.07878	4.21549	3.97632	3.51102	4.3909	4.1398	4.60446	4.98739	4.54446	4.57985
PDZK1	1.47841	2.32158	2.1241	1.91866	2.1038	2.92965	2.85834	2.95741	3.40883	3.03072	3.07584	2.56141	2.71525	2.274	2.50151	2.52511	2.00908	1.83136	1.40856	1.66336	2.14091	2.29013	3.06963	2.10338	2.57365	2.98	2.51491	1.91302	2.02131	1.51938	2.41109	3.10235	2.36044	2.16969	1.88053	1.56728	2.18535	2.06578	2.64522	2.51285	2.43349	2.68277	2.25144	2.00485	2.43806	2.03353	1.86013	2.12709	2.06286
IGF2BP2	2.68079	1.66238	2.72136	2.22255	2.04382	2.41161	2.19795	2.15021	1.97846	1.97087	1.8835	1.71581	2.18338	2.2336	2.00934	1.96344	2.89075	2.75299	1.60509	1.58991	1.64903	2.40811	2.16074	2.20035	1.91987	1.74843	2.54074	2.27418	2.11981	1.98865	2.48395	2.27752	2.50557	2.17438	1.81708	2.28398	1.95396	2.17438	2.40266	1.82295	1.48404	1.468	1.90569	2.56024	2.86957	2.13524	2.06265	2.5835	2.52737
CHD1L	3.24505	3.69694	3.5073	3.7765	3.13802	3.74278	3.73121	3.86331	3.48945	3.46245	4.10903	3.10803	3.61056	3.57045	3.71738	3.62418	3.04492	3.01448	3.81266	3.24135	3.40797	4.0566	3.68244	3.28143	3.3048	2.48022	3.39055	3.04016	3.38157	3.10248	3.5237	3.88349	3.38157	2.84665	3.66323	3.68376	3.18557	3.11487	2.65683	3.35291	3.50547	3.18451	2.9081	4.15848	3.51427	4.00501	4.16911	3.90769	4.00779
BCL9	2.85723	2.97518	2.632	3.01801	2.91285	2.68567	3.24978	3.05423	3.30059	3.26762	3.31551	3.0393	2.9062	3.33968	3.2606	3.33115	2.98884	2.81019	2.88892	2.71909	3.22793	3.26347	2.72097	3.07713	3.03351	2.52625	3.34774	2.72903	3.17321	2.81208	2.81874	3.3426	2.66206	2.81152	2.69259	3.32042	3.53611	2.97728	2.20025	3.01847	3.07056	2.64405	2.7186	3.82956	3.69156	3.75892	3.54512	3.90565	3.8908
FCGR1A	3.29108	2.59508	4.16172	4.68029	2.53207	4.24667	5.72265	3.99956	2.26289	1.78017	3.34949	2.11126	3.90118	1.76996	2.35689	2.88359	3.77327	4.85312	3.44361	4.25828	3.04658	2.79167	3.59398	3.93547	3.89355	2.31286	2.51156	3.01526	3.41234	4.36805	2.8954	4.15425	4.32737	2.79102	4.06481	2.90145	2.63842	3.96965	5.45339	2.76338	3.69035	3.57563	3.45016	1.74802	2.91505	2.59011	2.41306	2.73808	2.38417
BOLA1	3.87421	3.43427	3.94688	3.63529	3.45154	3.36754	3.58917	3.40171	3.53389	3.66008	3.47358	3.54364	3.30004	3.58958	3.16892	3.14284	3.34872	2.88385	3.40145	3.53929	3.7165	3.37781	3.21931	3.33987	3.70529	3.51495	3.43427	3.47433	3.34219	3.5419	3.45734	3.51702	3.3828	3.15335	3.512	3.65628	3.45501	3.05551	3.48527	3.76431	3.56913	3.68543	3.65124	3.77552	3.85175	3.42348	3.33072	3.37162	3.29116
VPS45	4.0031	4.03373	3.50155	3.89179	3.95939	3.83507	3.6864	3.48149	3.6286	3.42899	3.42411	3.19763	3.70191	3.32332	3.63259	3.58077	3.36522	3.13951	4.02377	3.68171	3.44111	3.43639	3.93295	3.76949	3.90014	3.31619	3.89599	3.01933	3.49756	3.41111	3.64508	4.07128	3.37768	3.95654	4.03938	4.31614	3.8732	4.21118	3.70923	3.4424	3.71217	3.28023	3.37232	4.26402	4.18469	4.18834	4.10482	4.47094	4.43852
PLEKHO1	3.56344	3.45484	3.23399	3.46084	3.42698	3.33595	3.50628	3.7677	3.26024	3.44414	4.00448	3.35217	3.72563	3.43971	3.46707	3.6711	3.56402	4.35148	3.54515	3.86171	4.06489	3.77761	3.30263	3.56577	3.6565	3.3131	3.65686	4.29003	3.91256	3.44414	3.385	3.42323	3.13666	3.37835	3.34363	3.5964	3.90891	3.39818	4.13649	3.4654	3.59273	3.72395	3.38537	4.24451	3.31927	3.88504	4.25709	4.01238	3.96311
CA14	1.49099	1.30598	1.42564	1.15432	1.40362	1.39696	1.50422	1.52743	1.74086	1.54969	1.16316	1.39393	1.45961	1.65182	1.80504	1.91388	1.52355	1.55751	0.956155	1.18978	1.36813	1.34295	1.47645	1.67808	1.18275	1.49939	1.33641	1.43265	1.49542	1.55498	1.40438	0.865902	1.25461	1.62048	1.3394	1.20024	1.5757	1.5641	1.70152	1.41132	1.38887	1.33539	1.82584	1.66277	1.56642	1.76066	1.89108	1.9208	1.60547
C1orf54	2.94191	3.22069	3.3372	3.07522	2.94244	3.1944	3.5408	2.92793	2.77094	3.28931	3.77797	2.90071	4.03764	3.46424	3.12974	3.58386	3.3297	3.53594	4.22395	3.90365	3.36426	2.9936	2.93907	2.59308	2.78027	2.08759	1.88935	1.60216	4.45374	4.42775	3.01825	3.47747	2.34078	3.40821	3.33055	3.20386	3.54478	3.04913	4.59571	3.13226	3.83774	3.29509	3.14569	3.01039	3.45322	2.78262	3.1215	3.6278	3.11863
MRPS21	2.9825	3.21842	2.62892	2.77474	3.47789	3.22084	4.03874	3.37335	2.88581	3.50691	3.45824	3.17212	3.40986	2.99609	3.86965	3.65052	3.44153	3.85451	3.54907	4.15467	3.15631	3.10653	3.27341	2.87284	3.70756	2.89721	2.3146	2.62422	3.11152	3.06857	3.22681	3.68966	3.11373	3.39132	3.51316	3.96989	3.36517	3.30858	3.90863	3.34782	3.55866	2.77406	3.41582	3.33694	3.40967	3.96902	3.20477	4.18321	3.70548
PRPF3	4.3213	4.4035	3.63569	3.90409	4.75305	3.30989	4.68846	4.3805	4.48059	3.98208	3.6233	3.87099	3.97294	4.41986	4.07041	4.17667	3.90142	3.83814	3.6233	3.6335	3.75721	4.10946	4.3361	4.2758	5.01059	4.75052	5.03177	4.70744	3.96309	3.92907	4.79804	3.67049	4.9614	3.74375	4.19978	4.47285	4.02128	4.57721	3.86346	3.9548	3.7809	3.8193	3.39908	4.03362	4.10946	3.98856	3.98856	4.38838	4.99504
RPRD2	3.5844	3.98854	3.39792	3.4397	3.97832	3.48898	3.64176	3.58001	3.93025	4.15187	3.8298	4.0176	3.961	4.10882	4.11279	4.33926	3.93231	3.61502	3.53579	3.54704	3.67426	3.88191	3.60769	3.588	3.8685	3.1641	3.88495	3.588	3.84158	3.43634	3.78469	3.59553	3.55453	3.81619	3.64628	4.22515	4.33984	3.72364	2.93202	3.59113	3.71887	3.3144	3.26403	4.02873	4.08355	4.06158	3.54644	4.20181	4.20867
TARS2	3.19881	3.23203	3.10173	2.90454	2.86703	2.81862	3.30403	3.04924	3.16023	3.14152	3.46164	2.89599	3.18991	3.02186	3.06951	3.12567	2.98251	2.93791	2.86308	2.79511	3.32954	3.07358	3.02943	3.06369	3.24851	3.09226	2.91532	3.11253	3.1068	2.84851	2.95731	2.87642	3.5056	2.96254	3.156	3.156	3.54362	3.37515	3.09643	2.86608	3.00815	2.82584	2.45409	3.62716	3.52649	3.27858	2.93871	3.15955	3.19881
ECM1	3.52927	2.62602	4.21557	3.39672	2.48069	3.19718	4.28187	3.53087	2.3505	3.02929	4.08156	3.48207	3.62713	3.13926	3.10432	3.88058	3.00453	3.99683	2.16998	4.07165	3.38911	4.40034	2.86727	3.34205	3.44795	3.44688	2.54475	3.12816	3.65743	3.73721	3.10816	3.16089	2.71339	2.88127	3.62227	3.11522	3.31139	3.8592	4.36739	2.5335	2.88477	3.13746	3.70632	2.53546	2.76697	2.85717	3.12107	2.91225	2.63245
ADAMTSL4	3.27902	2.84606	2.77077	2.71948	3.02243	2.69017	3.14168	2.88056	3.17304	2.81142	2.63243	2.82243	2.55818	2.74023	2.76494	2.80623	2.85004	2.6938	2.25402	2.67449	2.53563	3.03272	3.11615	2.90092	2.97543	3.29156	3.04324	3.25485	2.76792	2.99544	2.83682	2.6289	2.64785	3.02616	2.5977	3.04873	2.83796	2.81025	3.19467	2.80016	2.93352	2.7478	2.77109	3.50681	2.99877	3.28715	3.1931	3.47453	3.33567
SETDB1	3.38923	3.45395	3.00478	3.20793	3.61567	2.9485	3.82565	3.4549	3.34169	3.57653	3.30684	2.86177	3.19361	3.65162	3.49719	3.87153	3.3522	3.26416	3.45257	2.98439	3.38923	3.52894	3.05392	3.0431	3.40422	2.86714	3.49886	3.49234	3.45068	3.26032	3.32045	3.44888	3.68634	2.78882	3.35042	3.51582	3.16038	3.42083	2.60468	2.83028	3.17155	2.80808	2.93355	3.14974	3.57374	3.36558	3.12932	3.73656	3.81318
ANXA9	2.72162	2.41817	2.76267	2.51814	2.77045	2.62636	2.88816	2.60435	2.61545	2.74083	2.46553	2.29073	1.98705	2.37228	2.80229	2.2168	2.42621	2.62993	1.92661	2.2264	2.27582	2.56254	2.84089	2.73648	2.63472	2.85071	2.72692	2.47049	2.41907	2.55061	2.73564	2.21525	2.49635	2.85144	2.3623	2.28671	2.55683	2.49678	2.60348	2.69251	2.69655	2.82519	2.73068	2.26569	2.56883	2.40764	2.87628	2.44921	2.5164
BNIPL	2.59468	2.35938	2.63031	2.41615	2.18465	2.39605	2.14638	2.28527	2.45736	2.40926	2.57448	2.32202	2.26385	2.45186	2.62135	2.40571	2.46643	2.06004	2.2984	2.1505	2.67563	2.69585	2.62324	2.29179	2.43189	2.62135	2.3659	2.41759	2.11145	2.14407	2.4679	2.3121	2.36251	2.34398	2.36798	2.15339	2.48782	2.27566	2.34447	2.63788	2.22446	2.24213	2.25131	2.44009	2.4249	2.38679	2.57497	2.38733	2.48667
C1orf56	3.29901	3.21753	3.56537	2.86829	3.38904	2.76824	2.90278	3.139	3.31866	3.38078	2.88719	3.05556	2.97962	3.34055	3.34504	3.42601	3.45193	3.13728	3.29094	3.33458	3.31993	3.24403	3.02799	2.68615	3.16997	3.14694	3.12984	2.96255	3.31071	3.23981	3.18041	2.62339	3.07791	3.2158	3.23023	2.8574	3.41414	3.06238	3.25588	3.3764	3.3924	3.19815	3.20858	3.49546	3.65305	3.09881	3.4408	3.1893	3.00474
MLLT11	3.59739	3.05957	3.43475	3.81208	2.78315	3.95459	3.56963	3.24473	3.17791	3.71596	3.85875	3.26424	3.51768	3.63745	3.58234	3.99128	3.54512	2.65027	3.8687	3.29264	3.5288	4.04422	3.57774	3.12668	3.1324	2.96052	2.87488	2.85817	4.82459	2.77652	3.4847	3.85272	1.86513	3.11907	3.29033	3.10407	3.09898	3.6014	4.06364	3.70447	3.68668	4.00436	4.27547	3.97128	3.67738	4.12365	3.91035	3.58875	3.19565
GABPB2	3.05004	3.32327	2.37761	3.17974	3.30471	2.77829	3.68632	3.52002	3.2367	3.32263	3.31509	3.3913	3.61472	3.50662	3.3763	3.65116	3.10534	3.15554	3.31323	3.4914	3.11824	3.29284	3.28662	3.1809	2.96816	2.35865	3.61501	2.2807	2.93367	2.75457	3.54788	3.00126	3.59412	3.15663	3.57452	3.86699	3.39104	3.68833	2.61088	2.55327	3.36191	2.7204	2.78334	2.96717	3.27751	3.47326	2.54422	3.43407	3.55331
TNFAIP8L2	2.43326	2.17483	2.88214	2.51386	2.59887	2.57024	3.70673	2.74961	2.27844	2.06252	2.84925	2.14348	2.84378	2.34456	2.14314	2.58307	3.1743	3.86411	2.38314	2.8938	2.53544	2.12306	2.08612	2.5667	2.87229	2.48095	1.91254	2.83814	2.7614	2.7588	2.12776	2.13696	3.11162	2.30476	2.77452	2.69574	2.42296	2.62456	4.20683	2.59066	2.67032	2.95834	2.83402	2.50287	2.15391	2.22998	2.15535	2.22928	2.2096
SCNM1	3.67617	3.60514	3.34669	3.78974	3.14978	3.48025	4.25977	3.42084	3.33065	3.50308	3.5027	3.14825	3.44519	3.24275	3.39646	3.41028	3.33668	3.67499	3.36964	3.2837	3.24442	3.35796	3.51823	3.37953	3.5265	3.23322	3.27638	3.26777	3.84632	3.71445	3.43421	3.14534	3.2024	3.80861	3.60435	3.51251	4.17805	4.1292	4.57746	3.27666	3.59914	3.69743	3.63006	3.6483	4.14156	3.8639	3.55602	3.68219	3.24004
PIP5K1A	2.76944	2.6449	2.26922	2.52474	2.13856	2.96757	3.37419	3.29008	2.42295	2.62255	2.74095	2.64014	2.92903	3.10671	2.80919	2.90544	2.77058	2.74257	3.32023	2.74257	2.65978	2.98919	2.34675	2.5933	2.35969	1.93478	2.08554	1.95467	2.91743	2.63209	2.76807	3.26774	2.40865	2.33501	3.24154	3.37814	2.65656	2.43249	1.98964	2.3107	2.59527	2.53136	2.35044	2.77936	2.79893	3.37833	3.46164	3.7402	3.53251
PSMD4	2.84778	2.85357	3.16486	3.01556	3.29656	2.72463	2.90576	3.79298	3.23918	3.29625	2.48617	3.14644	2.6856	3.11839	3.04318	2.64511	2.70971	2.46826	2.59266	2.5543	2.83885	3.13478	3.19872	3.77569	3.37787	3.44853	3.18357	3.11705	2.6213	2.32048	3.16663	3.31485	3.04348	2.78318	2.51023	2.77465	2.4142	3.07469	3.02849	2.53664	2.68781	2.19356	3.12484	3.45584	2.22346	1.77476	3.18462	2.84448	2.83551
ZNF687	3.33331	3.10986	3.05348	2.71267	2.70237	2.85017	3.20243	3.2061	3.16742	3.36415	3.30736	3.50923	3.03132	3.53137	3.3314	3.30707	3.09239	3.18026	3.13024	2.97787	3.49141	3.54633	2.63066	2.85193	2.63881	2.24118	2.82165	3.10055	3.13899	3.01096	3.05701	2.56346	2.52894	2.65978	2.59059	2.98103	3.09057	2.504	2.56659	2.99305	3.10861	2.69105	2.87337	3.31066	3.07411	3.26414	3.02392	3.31928	3.22992
PSMB4	4.86697	4.77493	4.57324	4.83654	4.86697	4.69174	5.19253	4.59618	4.6112	4.45724	4.51582	4.55249	4.42835	4.48948	4.35465	4.35908	4.28343	4.40952	5.04914	5.14002	4.79172	4.52578	4.97703	4.88156	5.03371	4.78029	4.32223	4.80253	5.42865	5.36788	4.71444	4.59618	4.95711	5.00891	5.09483	5.30861	4.84878	4.61651	5.06229	4.96429	5.36788	5.00891	4.90653	4.80756	5.56679	5.22801	4.70841	4.91836	5.07473
CGN	2.58185	2.28769	2.81968	2.35551	2.53729	2.59018	2.48493	2.65483	3.06719	2.97564	3.12502	2.57255	2.25778	2.66065	2.75832	2.62275	2.63192	2.44062	2.59018	2.56674	2.96336	2.8615	3.06096	2.4793	2.91178	2.77821	2.92999	2.73783	2.5001	2.43747	2.96503	2.07649	2.30811	2.7015	2.3383	2.31451	2.50492	2.54661	2.63238	2.75587	2.58896	2.68974	2.68483	2.96843	2.63121	2.70648	2.33516	2.69838	2.55505
TUFT1	2.67797	3.26723	2.65192	3.21039	2.44756	3.09182	2.64068	2.70086	2.99046	2.70086	3.6415	3.16964	2.89064	3.30591	3.33833	3.10727	2.48635	2.17496	3.1012	2.91859	3.08248	3.34973	3.28938	2.86379	2.67719	2.24137	2.97216	2.27606	2.75127	2.49662	2.94516	2.94369	2.18887	3.02091	2.44585	2.83653	2.67614	2.22013	2.07036	2.94421	3.13978	2.97073	2.63955	3.33378	3.09739	3.28567	3.36235	3.30827	3.05766
SNX27	3.09563	3.5927	3.27534	3.25939	3.97399	3.61258	4.07678	3.60622	3.38168	3.54561	3.97013	3.30814	3.76394	3.82394	3.95314	3.80634	3.37706	3.74092	3.69874	3.55506	3.63129	3.55036	3.74504	3.32822	4.154	3.61283	3.70839	3.21602	3.40492	3.12742	3.64825	3.72856	3.51878	3.69874	3.66115	3.96773	4.14875	3.87129	3.77522	3.29344	3.19651	3.0941	3.32822	3.69027	3.91452	3.84382	4.10048	3.72233	3.79582
OAZ3	2.11246	2.40803	2.53118	2.29935	1.79294	1.90771	1.8935	2.29033	2.48305	2.05998	2.29091	2.17133	1.73334	2.16636	2.19845	2.03521	2.42211	1.85278	2.01245	2.1894	2.26389	2.29667	2.29327	1.75467	2.2571	1.95653	2.16636	1.96703	1.89255	2.02667	2.13913	1.7775	1.80589	2.01888	1.93444	1.90384	2.05112	1.78991	2.33531	2.10958	1.93228	2.10898	2.00596	2.22709	2.36822	2.40493	1.93997	1.9697	2.03187
LCE5A	4.69954	3.84386	4.42658	3.5701	4.7663	3.69827	3.38995	2.92527	3.90302	4.88143	3.96741	4.46684	3.94241	3.78369	3.50376	4.03145	4.44401	3.98509	3.3698	4.76421	3.72967	3.90032	3.27245	3.70355	4.26419	4.62808	3.80021	4.33402	4.31895	4.13706	3.82783	3.60796	3.35026	4.18185	4.15648	3.84469	4.62731	3.68393	4.77564	4.29031	3.99353	4.38329	4.47	4.42103	4.61954	4.06801	4.21465	4.31672	4.68992
CRCT1	1.70186	1.18651	1.8987	1.6105	1.9593	1.39522	1.15845	2.23995	2.13399	1.99869	1.89322	1.63276	1.31381	1.46815	2.15095	1.99598	1.63909	1.20617	1.42153	1.6289	1.18651	1.68107	1.51609	1.82601	1.50925	1.73171	1.49981	1.17027	1.49139	2.07204	2.1192	1.17662	1.8253	1.70254	1.84961	1.67963	1.60738	1.68107	1.29316	1.68693	1.84379	1.65023	1.53608	1.74169	2.18452	2.16861	2.42741	2.0671	1.41176
LCE3C	3.79061	2.95278	2.40368	2.46449	3.13762	2.51374	2.2654	3.08495	3.00752	2.93885	2.91351	2.87986	2.07866	2.34644	2.44788	2.76878	3.20985	2.76335	3.16461	2.78548	2.63396	3.09427	2.79027	2.25066	3.09194	2.79718	2.24851	2.05508	1.76722	2.72178	2.37519	2.81699	2.42488	3.00561	2.95527	2.64157	2.97629	2.61541	3.01687	2.68478	2.71863	2.27874	3.10338	3.27215	2.98325	2.85925	2.90807	3.10227	2.85026
LCE3B	3.87824	3.73916	3.79971	3.18265	4.3339	3.73779	3.68375	3.8509	3.86547	4.63815	3.63448	3.51604	3.53088	3.48517	3.70668	3.63748	3.75165	3.67577	2.92969	3.7764	3.44187	3.8134	3.4397	3.3851	3.95343	3.94347	3.48835	4.13848	3.66912	3.70101	4.44766	2.79021	3.60929	3.4284	3.59742	3.52545	3.48651	3.30615	3.6463	4.00803	3.51405	3.86253	3.964	4.26336	3.96005	3.79302	3.66675	3.70101	3.67887
LCE2D	1.36034	1.29652	1.96255	1.81374	1.73165	0.811832	2.15843	0.776549	1.78396	1.57387	1.67639	0.593982	1.84371	0.516559	1.23919	0.798039	1.37274	1.93127	0.527815	1.3288	1.31676	0.848001	0.618465	1.27932	1.29728	1.43561	1.45039	0.951045	1.2784	3.013	1.09313	0.716101	1.53698	1.98322	2.20745	1.93829	1.7802	2.1518	1.09685	1.90773	1.66862	0.697112	2.43412	1.58891	1.38698	2.93191	3.50535	1.08457	2.27714
LCE2B	1.9388	1.60941	1.11483	1.63252	1.8738	1.96577	1.77084	2.75837	2.37989	2.43702	1.34517	1.79483	1.84441	1.731	2.13672	1.902	1.53105	1.70978	1.84002	1.76119	1.5379	2.76664	1.70417	1.62502	2.08776	1.9318	2.19365	1.10866	1.85063	2.29901	1.77494	2.31421	1.47436	1.94293	1.56517	1.39191	1.84957	2.15651	2.4514	2.35427	1.77048	1.83379	2.12551	1.31183	2.29641	2.52383	1.54384	1.89822	1.87909
LCE2A	3.84204	3.24535	3.74711	3.67852	3.75833	3.34981	3.23369	3.35434	3.5605	3.75661	3.58703	3.8845	3.10184	3.49261	3.52204	3.68332	3.78777	3.41089	2.94329	3.85031	3.48838	3.91454	3.3096	3.24926	4.10085	4.02125	3.32828	4.25292	3.33031	3.5351	3.64445	0.961945	3.0542	3.6649	2.84991	2.7929	3.4333	3.52266	3.91886	3.79838	3.05257	3.78249	3.00553	3.94399	3.22956	3.41291	3.69366	3.36683	3.45647
LCE1F	3.11825	3.1337	3.33672	2.69951	2.80768	2.90715	2.50307	3.19674	3.28664	3.0441	2.99884	3.27804	2.48903	3.42694	3.11062	3.27301	3.34912	2.1583	2.57777	3.02612	3.5503	2.8919	2.94178	3.0217	3.27455	3.28682	3.03653	3.61725	3.08676	3.11664	2.54414	2.84529	2.91436	3.02076	2.66572	2.63168	3.48212	2.72195	3.45876	3.04831	2.37444	2.75018	3.28948	4.12546	3.53698	3.56355	3.51208	3.24834	3.31115
LCE1E	2.43331	1.91021	1.83101	1.76938	1.54313	1.60252	1.61794	1.80615	1.73762	1.7046	1.30801	1.37336	1.61522	2.31784	1.29698	1.80412	1.63862	1.64993	1.61414	1.50617	1.61522	1.78286	2.02828	2.04471	2.16779	2.16121	1.69415	1.54812	1.6876	1.35453	1.83599	1.81772	1.89802	1.69073	1.47512	1.69844	1.22334	1.45337	1.51946	2.57628	1.71121	1.53921	0.907174	1.28966	1.59168	1.5789	1.90257	2.12704	2.13223
LCE1D	3.98175	3.36309	4.25386	3.8621	3.13035	3.10091	1.98438	2.562	3.28859	3.32706	3.01988	3.42178	2.07879	2.78125	2.38623	3.36833	3.46973	2.58593	2.40347	2.36745	3.44378	3.2323	3.07013	2.60444	3.44575	4.28722	2.70878	3.5456	3.37353	3.62911	4.01116	2.83292	3.11608	3.29538	3.40355	3.03324	4.26393	2.87612	4.63953	3.85179	2.51863	3.22787	3.54989	4.61549	4.59552	4.27479	4.76323	3.68696	3.90955
LCE1B	1.52619	1.33259	2.13014	1.16207	1.40943	1.24524	1.17891	1.03028	1.16531	1.62502	2.03825	1.45669	1.44921	1.2772	1.60831	1.18713	1.57408	1.46304	0.988265	1.54458	1.13834	1.3916	1.63284	1.08069	1.43393	1.30362	1.2909	1.07947	1.0474	0.937055	1.28947	1.21242	1.80899	1.36755	1.2937	1.4381	1.18491	1.05765	1.42888	1.98114	1.19355	1.29845	1.52207	1.05663	1.06718	1.57585	1.23654	1.66799	1.64286
SMCP	1.4541	1.71193	1.49388	1.85945	1.39818	1.36772	1.63277	1.64371	1.52532	1.53016	1.11241	1.24506	1.35192	1.46275	1.92941	2.07693	1.57564	1.70778	1.25871	1.44608	1.5226	1.78381	1.60256	1.4281	1.45867	1.47166	1.63718	1.60605	1.82151	1.09026	2.01739	1.94801	1.47757	1.5012	1.82151	1.41624	1.24636	1.39098	1.44054	1.44608	1.41748	1.43079	1.07571	1.84891	1.3043	1.39656	1.46445	1.63638	1.38027
IVL	2.30732	2.13989	2.20358	2.08174	2.21651	2.45442	1.92193	2.53424	2.67255	2.85853	2.47575	3.10021	1.93972	2.22776	3.09964	2.61714	2.10184	2.47101	2.93906	2.46026	2.46456	2.70884	1.78559	2.2716	1.99189	2.02824	2.105	2.01361	2.09116	2.24701	2.0617	2.58665	1.94212	2.34856	2.15608	2.12758	2.63527	1.84439	2.20317	2.105	2.72922	2.49944	2.79194	2.10637	1.82871	2.55325	2.19468	2.72515	2.08991
SPRR4	1.83577	2.40328	2.73497	1.86083	2.28633	2.07246	2.36908	2.31006	2.76467	2.18787	2.16284	2.81603	2.05518	2.551	2.35172	2.34562	2.5635	2.37465	2.32488	2.69385	2.35739	2.48387	2.65961	2.05246	2.931	2.2526	2.26616	2.97635	2.28103	2.144	2.42153	2.17469	2.13105	2.49925	2.08793	1.88923	2.16187	2.57987	2.01637	2.592	2.06683	2.18787	2.23614	2.3061	2.57843	2.16796	2.31754	2.50352	2.07358
SPRR1A	2.73363	2.62827	2.66484	1.99949	2.74621	2.0382	2.4217	2.53773	3.39018	3.03971	1.69736	2.42839	1.26203	2.4244	2.95468	2.43177	2.74341	1.46302	2.13317	2.29923	2.05156	3.02893	2.78756	1.91865	3.06028	1.92859	2.38331	2.52549	2.59979	1.67155	2.20236	2.41456	2.39801	2.31729	2.85215	3.07067	1.93988	2.27158	2.52083	2.48585	2.61728	2.57397	1.41065	2.41167	1.67588	1.62398	3.17431	2.30768	2.31215
SPRR3	1.96001	1.54237	1.62193	1.21942	1.68873	1.45017	1.5939	2.04681	1.20319	1.44855	1.0392	1.2848	1.31942	1.29006	1.53657	1.59084	1.4851	1.33515	0.866377	0.956382	1.29168	1.42212	1.95284	1.96882	1.52116	1.5463	1.44229	1.56854	1.2732	1.65435	1.47637	1.23653	1.43636	1.86018	1.56562	1.56562	1.91452	1.78377	1.47637	1.56234	1.49673	1.81638	1.54154	1.29674	1.83671	1.1202	1.48237	1.88719	1.80858
SPRR1B	1.32854	1.3015	1.62905	1.44257	1.26255	2.12894	1.88727	1.41055	1.41476	2.38173	2.41178	1.70161	1.59109	2.29947	1.50733	2.10671	1.81007	1.63724	1.61515	1.60513	1.66946	1.64027	1.87187	2.69357	1.56632	1.45612	1.56157	1.26943	1.42855	1.22821	1.21958	1.0494	2.179	1.44462	1.31092	1.58215	1.59656	1.80212	1.42315	1.37884	1.54884	2.07327	2.0638	1.59656	1.99481	1.8821	1.18612	1.28945	1.62217
LOR	3.14791	3.10691	3.30079	2.84106	2.8073	2.22588	2.22406	2.45755	3.10484	2.58992	2.56963	2.56779	2.46222	2.61899	2.59089	3.02967	2.73204	1.67377	2.08481	2.93301	2.05246	2.48396	3.01714	2.83598	2.95123	2.94258	2.13576	3.26806	2.67783	2.84297	2.86389	2.67204	2.9175	2.8509	2.15304	2.40856	2.64242	2.43713	2.51037	2.59275	2.63585	2.55983	2.57376	2.59379	3.07137	3.01714	2.98288	2.95458	2.4369
S100A9	2.10954	1.72581	2.6379	2.05355	3.11233	2.05066	3.41918	2.15104	2.06123	1.65491	2.45023	2.31578	3.0306	1.68428	2.10916	1.62678	1.92268	4.66859	1.40889	3.3566	2.2892	1.91592	2.54643	2.90186	2.37467	4.06012	2.81691	3.55833	6.38753	3.15129	2.50232	2.81928	2.7715	3.85624	2.12937	1.99473	2.69948	2.73591	5.23881	2.4412	2.46778	2.85379	3.21556	1.62533	2.26522	1.63928	2.22932	1.89859	1.84636
S100A7A	1.79805	2.21071	1.70485	2.18804	2.21765	1.71876	1.42671	1.7081	1.72458	1.5202	2.20405	1.41232	1.50578	1.95628	1.89351	1.79037	2.12221	1.61102	1.24414	0.992344	1.13708	1.45768	1.54467	1.91464	1.97371	1.88821	2.30018	1.68611	1.84584	1.6813	2.18558	1.46175	1.38654	1.96786	1.41579	1.76078	2.03711	1.63377	1.88209	1.84334	1.88104	1.45768	1.16642	2.11625	2.18009	1.94197	2.04006	1.90885	1.67966
SNAPIN	2.93868	3.54252	3.11289	3.17783	2.73309	3.52633	3.30162	3.24573	2.9898	3.03804	3.5364	3.23992	3.25473	3.36255	3.25387	3.00106	3.22161	3.32526	3.85744	3.45698	3.6837	3.1981	3.24336	3.17917	3.11962	2.91065	2.67002	2.67114	3.61508	3.10564	3.09265	3.47721	2.72953	3.41476	3.19583	3.37367	3.64835	3.26346	3.53578	3.06985	3.64858	3.19066	2.70418	4.03101	3.57027	3.58252	3.41168	3.83484	3.36874
NPR1	3.48312	4.32254	3.83803	4.05538	3.94763	4.00747	2.72692	3.89529	4.50728	4.69137	4.77999	4.74702	3.4263	4.65977	4.61329	4.69646	4.61248	2.98872	4.20068	3.793	4.44215	4.73229	4.19765	4.14274	3.46067	3.33787	4.35533	3.42447	4.36881	3.793	3.9215	4.35119	2.61065	4.06705	3.49218	4.09519	4.39019	2.64567	2.14463	4.57311	4.46237	4.34583	3.84999	4.91265	4.70066	4.76537	4.27596	4.70732	4.72278
INTS3	4.5947	4.27732	3.80623	3.78315	4.82303	3.48766	4.04632	4.34895	4.29303	4.28372	4.15417	4.40468	3.60039	4.78433	4.14848	4.41048	4.14783	3.00044	3.51937	3.59814	4.07746	4.44058	3.82762	3.72338	4.09149	3.51255	4.70391	4.09219	4.22228	3.50618	4.58042	3.75637	3.66382	3.60339	3.82661	4.12951	3.95282	3.38269	2.30551	3.98264	4.02944	3.68084	3.19216	4.30108	3.79058	4.04371	4.06174	4.49181	4.71748
SLC27A3	4.3516	3.91685	4.09689	3.98824	4.30182	3.47518	3.16946	4.28859	4.22599	4.07114	4.47288	3.89743	2.99609	3.97562	3.70872	3.98767	4.19394	2.84535	3.40706	3.23656	3.92626	4.35658	3.91301	4.05832	3.73865	3.85253	3.89254	3.39719	4.49482	4.01085	3.87605	3.64708	2.80691	3.93255	3.45762	3.85923	4.06836	3.13823	3.11499	3.86246	4.12762	4.08118	3.61127	4.44462	4.59116	4.09417	3.34818	3.58586	4.09136
CREB3L4	2.36626	2.16003	2.42207	2.37109	2.23202	2.21031	2.48379	2.48243	2.41144	2.78701	2.47295	2.262	2.53113	2.47596	2.5603	2.3563	2.403	2.2229	2.61037	2.43518	2.45415	2.43034	2.43772	2.44909	2.35392	2.527	2.34035	2.21821	2.46144	2.56249	2.52922	2.29188	2.71646	2.30609	2.12934	2.403	2.57763	2.42464	2.15202	2.3358	2.24006	2.36703	2.37196	2.4559	2.49361	2.38632	2.17483	2.68503	2.28795
UBAP2L	4.60062	4.36674	4.53688	4.18542	4.56292	3.59824	4.69039	4.31119	4.45813	4.46407	4.45367	4.49138	4.0521	4.94028	4.5106	4.8556	4.65486	4.42899	3.57559	3.82289	4.53542	4.87551	4.10625	4.10101	4.55209	4.12394	4.47595	4.76382	4.35343	4.20811	4.5616	3.80416	3.96205	3.91457	4.03633	4.18155	4.47595	4.19265	3.71961	4.10321	4.13064	4.03859	3.99789	4.18155	4.33469	4.03633	3.80499	4.33597	4.35897
HAX1	3.17957	3.47514	2.5709	3.23288	3.42835	3.53258	3.4286	3.31039	3.53546	3.58934	4.02405	3.68751	3.98127	3.48722	3.71866	3.66678	3.41254	3.71059	4.2066	4.0887	3.50067	3.25209	3.7172	3.12821	3.32407	2.89157	3.14733	2.72864	4.17399	3.77077	3.36835	3.59013	3.72042	3.36972	3.59585	3.5631	3.48822	3.11064	3.43652	3.20862	3.89766	3.77402	3.48021	4.08675	3.57689	4.01568	3.62103	3.59937	3.52065
AQP10	2.32063	2.50606	2.0819	2.02699	1.86792	2.36253	2.28863	1.9924	2.29751	2.50024	2.21398	2.12173	1.82593	1.87368	2.2845	2.05077	2.39414	1.84329	2.14666	1.98127	2.02699	2.67615	2.36414	1.89584	2.43755	2.17569	1.73282	2.21573	1.64296	2.2508	2.24445	1.54349	2.0689	2.16922	2.34165	1.68312	2.29671	1.94854	1.93646	2.41511	2.12347	2.3604	1.73282	1.83766	2.51068	2.32455	2.72344	2.10441	2.37585
ATP8B2	4.56488	4.45309	4.47494	4.4101	4.43992	4.46016	3.82175	4.62591	4.53033	4.66674	4.88982	4.57622	4.52916	4.67323	4.75232	4.6929	4.21168	3.74106	4.09249	4.13941	4.49695	4.54283	4.36083	4.21928	4.54533	3.82175	4.29932	4.14622	4.30161	3.99722	4.55656	4.338	3.80182	4.15988	4.21644	4.28607	4.54883	3.73549	3.21701	4.35178	4.59431	4.46389	4.13807	4.69831	4.16424	4.64348	4.74057	4.34743	4.38315
IL6R	3.05905	2.65853	2.93675	2.73797	3.16661	2.8506	3.48936	2.84682	2.78784	2.84551	2.93234	2.43745	2.98072	2.42451	2.71087	2.75052	2.75419	3.78692	2.44812	2.75655	2.72418	2.86506	2.78395	2.79118	3.43205	3.29722	2.94104	3.78522	3.21138	3.03138	2.69041	2.84933	4.07848	3.03877	2.9337	3.23456	2.92322	3.08143	3.4601	2.72927	2.74396	2.9282	2.89604	2.82661	2.7644	2.55478	2.95128	2.63536	2.6785
TDRD10	2.58298	2.3209	3.12365	2.39401	2.72332	2.30553	3.13227	2.47038	2.26296	2.56783	2.49547	2.64497	2.24217	2.44832	2.40154	2.29052	1.98531	2.68312	1.77284	2.06864	2.24129	2.26201	2.40811	2.22939	3.41288	3.22726	2.58405	2.89601	2.80177	2.68918	2.39251	1.34495	3.33433	2.27471	2.96767	2.88601	2.4744	2.5958	2.26251	2.6694	2.38904	2.17985	1.86409	2.16596	2.60413	2.10502	2.31948	2.55234	2.68396
CHRNB2	2.59547	2.52562	2.41369	1.73095	2.19032	2.66644	2.48814	2.43727	2.3558	2.62742	2.40455	2.16195	2.16004	1.96157	2.4303	2.49852	2.21964	1.83165	1.90944	2.60602	2.7386	2.47527	2.96306	1.91367	2.51971	2.27081	2.33128	2.84833	2.47199	2.16931	2.42622	1.78107	2.2111	2.46577	2.22261	2.22867	2.52831	2.03015	2.31036	2.38619	1.98408	2.483	2.02202	3.19824	2.69618	2.58135	2.27951	2.75125	2.46514
FLAD1	3.05697	2.91616	2.95244	2.87775	2.64254	2.97914	3.09197	3.09883	3.1849	3.19466	3.44597	2.95581	2.75553	3.05619	3.19936	2.88344	3.01789	2.76027	3.01084	2.96609	3.24863	3.02	3.10219	3.14912	3.0038	2.67111	3.03951	3.01226	3.29684	3.14198	2.86123	3.15819	2.99696	2.86627	2.70736	2.81945	2.87362	3.08586	2.84822	2.91265	2.97375	3.0748	2.80028	3.28018	3.06639	3.01084	2.99007	3.17859	3.21146
LENEP	2.79704	3.20096	3.13434	2.84154	3.48801	3.1121	2.83845	2.82993	3.21864	3.24208	3.17143	2.81184	2.71466	2.87034	2.37551	2.712	2.81214	2.42841	2.65489	2.47816	2.22705	2.93675	2.76324	2.87553	3.11083	3.09676	2.69059	3.10831	2.60929	2.77766	2.97641	2.46534	2.67995	3.12505	2.68615	2.83234	2.46828	2.65675	3.33837	3.0715	2.65464	2.89161	2.85653	2.66866	2.78164	2.75579	3.06205	3.12889	2.9385
ZBTB7B	4.10636	3.47367	3.83759	3.39633	3.94389	3.1429	3.95449	3.66683	3.53404	3.82008	3.63657	3.86365	3.1731	3.72231	3.64415	3.61812	3.61779	3.54163	3.34397	3.52489	3.5138	3.76458	3.35188	3.44938	3.58343	3.75499	3.38491	4.18532	3.39273	3.39102	3.51116	3.47531	3.36309	3.53404	3.559	3.17337	3.45799	3.19404	3.80386	3.79164	3.65294	3.61378	3.66438	3.79963	3.53574	3.20503	3.68331	3.52257	3.66522
DCST1	3.07877	2.60704	2.90416	2.46583	2.64517	2.5824	2.32163	2.85307	2.92414	2.90065	2.49981	2.91987	2.31604	2.75755	2.56575	2.58036	2.48556	2.01201	2.37434	2.61558	2.66529	2.74301	2.66529	2.63993	2.60062	2.63708	2.3186	2.79487	2.35992	2.46054	2.4913	1.92131	2.28134	2.49981	2.48847	2.39821	2.62808	2.06186	2.61726	3.12093	2.39421	2.61959	2.48432	3.16068	2.57094	2.64222	2.91659	2.85406	3.04148
ADAM15	3.09536	2.83238	3.1393	2.92677	3.56846	3.16253	3.49401	3.19534	3.2303	3.18797	3.30416	3.14427	2.96057	3.20271	3.15379	3.12818	3.11293	4.11716	2.93191	3.19771	3.21093	3.25846	2.79318	3.24078	3.45572	4.14795	3.53061	3.75905	4.11652	4.18324	2.83212	3.22884	3.61113	3.31345	3.54372	3.72474	3.40652	3.48035	3.62879	3.24756	3.2082	3.34611	3.75253	3.36823	3.41258	3.14708	3.197	3.08144	2.92441
EFNA4	2.60612	2.04759	2.3699	2.62764	2.28774	2.53984	2.34748	3.04369	2.42636	2.16805	1.88908	1.7361	1.77966	2.15679	2.55289	2.0428	2.23284	2.03027	2.60548	2.08481	2.76394	2.39274	2.23347	1.70654	2.01055	2.06242	1.82455	2.04063	2.53058	2.08767	2.1385	2.1765	2.13794	1.98554	1.90126	2.30038	2.38301	2.25288	1.96087	2.15753	2.03092	2.45683	2.85232	2.22681	2.13935	2.60188	1.62995	2.51405	2.09421
EFNA3	2.10657	2.39567	2.61665	2.32914	2.54589	2.85057	2.85753	2.54248	2.72566	2.7044	2.72739	2.58193	2.11094	2.5169	2.45711	2.45834	2.21663	1.77154	2.03942	1.80408	1.92006	2.73858	2.78055	2.80578	2.72566	2.35642	2.39155	2.62037	2.48449	2.35709	2.60442	2.32237	1.91008	2.29383	2.36812	2.3711	2.30344	2.64791	2.60259	2.41664	2.51089	2.64279	2.41992	2.73809	2.35352	2.41788	2.75421	2.4403	2.22904
EFNA1	2.85001	2.63123	2.96883	2.85274	3.47639	2.49018	3.37596	2.7789	2.8111	3.11973	2.93267	2.26245	2.43399	2.39522	2.549	2.47116	2.55195	3.26678	2.58799	2.6479	2.55066	2.72226	2.63185	3.54602	3.25348	3.22651	3.23746	3.56566	3.83667	4.57196	2.63435	2.80987	3.48954	2.9457	3.46901	3.93534	3.03588	3.84813	2.69521	2.61532	2.85605	3.07998	3.50878	2.62473	3.16846	2.65074	2.69717	2.67959	2.41354
TRIM46	3.3467	3.01345	3.27561	2.77382	3.03401	2.73664	2.87577	3.30119	3.14968	3.08349	3.00414	2.98334	2.74423	2.79574	3.06281	3.15917	3.13315	2.72437	2.47024	3.07378	3.01621	3.37061	2.83141	2.91403	2.99256	3.16481	2.92662	3.17515	2.78393	2.92488	3.02671	2.62649	2.63643	2.73272	2.89268	2.79248	3.26877	2.67	3.40239	3.28188	2.96114	3.04136	3.12585	3.17639	3.19803	2.79679	3.25985	2.869	3.18006
MTX1	3.64048	3.06257	3.39259	3.51935	3.07696	3.41454	3.00082	3.29923	3.57475	3.58107	3.70037	3.49561	3.40335	3.54049	3.19222	3.31144	3.37363	3.06778	3.26567	3.50425	3.71964	3.51935	3.52	3.49941	3.23039	3.50543	3.31984	3.74642	3.02872	3.4216	3.64174	3.38312	3.27794	3.11958	3.33578	3.31083	2.81046	3.43894	3.25024	3.30543	3.12742	3.3369	3.60955	3.47623	3.67457	3.39361	3.30138	3.01252	3.35193
HCN3	3.43833	3.12377	2.5933	2.60069	2.90686	3.12102	3.01242	3.43147	3.1357	3.39961	3.08532	3.17608	2.77398	3.12128	2.81629	2.93939	2.91358	2.74796	3.2339	3.27076	2.39602	3.34123	3.19697	2.69635	2.10754	2.70171	2.81051	3.10986	2.88265	2.42341	3.21921	2.33668	3.00063	2.57721	2.8581	2.61945	3.11875	2.99729	3.64787	3.34725	2.54638	3.05503	3.45914	2.64884	2.89017	3.15094	3.59632	3.33906	2.71635
FDPS	3.1637	2.8826	3.01908	2.89227	2.46557	2.90658	2.94903	2.90943	2.87546	2.86417	2.25127	2.60859	2.62078	2.90907	2.54426	2.95928	2.50049	2.18389	2.52124	2.70629	2.7834	2.8934	2.96418	2.38199	2.88291	2.96666	2.99029	3.20076	2.97843	2.59988	3.0918	2.74259	2.67787	2.29537	2.58936	2.46983	2.55605	2.66342	2.097	2.9313	2.47657	2.91457	2.28048	2.84824	3.19913	2.86111	3.16307	2.76843	3.32067
RUSC1	4.3002	3.4873	3.54776	3.13002	4.06492	3.08642	3.27449	3.53167	3.49408	3.72958	3.30513	3.45877	2.87454	3.52187	3.1027	3.23499	3.47978	2.97397	2.82653	3.07052	3.38399	3.72923	3.2403	3.07625	3.17801	3.39167	3.09304	3.42314	3.40961	3.29662	3.48554	3.17873	2.64325	3.23101	3.20996	3.12468	3.21475	2.52549	3.31299	3.6607	3.14605	2.99389	3.25161	3.69591	3.94122	3.37241	3.79318	3.74227	3.92987
MSTO1	1.0843	1.16257	1.3403	1.31021	1.01514	1.72175	1.44445	1.31635	1.81405	1.01618	1.61297	1.40665	1.4616	0.724124	0.933491	1.80335	0.945997	1.20258	1.74585	1.4081	2.11531	1.58096	1.03462	1.58156	1.4295	1.01962	1.25524	1.56394	1.57526	1.11936	1.52636	1.26383	1.74585	0.861802	1.25375	1.98845	1.26538	1.86311	0.934756	0.896095	1.26955	1.00153	0.893464	1.26872	1.48873	1.35419	1.61634	1.58476	2.00931
DAP3	3.38271	3.12086	2.85702	2.9838	2.94301	3.27459	4.13656	3.33762	3.14622	3.46225	3.6324	3.34457	3.91289	3.35417	3.59715	3.3924	3.40449	4.62376	3.83219	4.01436	3.09871	3.26977	3.51518	3.56513	3.85804	3.03645	2.90513	3.26008	4.0863	3.86486	3.33237	3.36545	4.09066	3.89884	3.85258	3.99965	4.09513	4.05488	4.42059	3.09156	3.74992	3.63539	3.57071	3.66407	3.83326	3.74936	3.51783	3.40161	3.47356
SYT11	3.97494	4.92858	4.03651	4.33773	4.25428	4.15704	3.86405	4.52546	4.53568	4.83976	4.51669	4.61013	3.96269	4.99065	4.94115	5.07416	4.07127	2.41215	4.4138	4.15505	4.3002	4.67778	4.55373	3.95283	3.84966	2.84172	4.47017	3.00095	4.06206	3.64252	4.64035	4.32456	1.87837	4.34809	3.86244	4.09639	4.6947	4.72691	3.12306	4.61922	4.69005	4.25829	3.67892	4.7235	4.59446	4.8377	4.97936	4.74316	5.16733
RXFP4	2.58448	2.58448	3.20734	2.79318	3.06234	2.65628	2.60958	2.79887	2.65474	2.9813	2.59434	2.46878	1.88552	2.75341	2.63823	2.44169	2.86015	1.67008	2.72144	2.0548	2.67368	3.0671	2.79354	2.8531	2.59842	2.98557	2.39653	3.14355	2.41376	2.33828	2.57714	1.73775	2.34319	2.79318	2.43566	2.44135	2.77688	2.17044	2.87407	2.68044	2.71863	2.65932	2.38721	2.77757	2.85539	2.12196	2.49605	2.74174	2.34087
RAB25	1.81757	2.22782	2.37088	2.11954	2.07764	1.87077	2.18321	2.12406	2.0443	2.09289	1.90693	1.98163	2.07604	1.75017	2.3501	2.09989	2.36363	1.4346	1.85749	2.22527	2.19425	1.92495	2.01032	1.88824	1.98273	1.77831	2.23723	2.41036	1.71605	1.81157	2.15789	1.56571	2.11756	1.78685	1.96186	1.95878	1.93781	2.08504	1.9118	1.7198	2.03112	2.08669	1.75517	2.08893	2.55731	1.80307	2.13095	2.03747	1.95482
LMNA	4.90513	4.07056	4.50951	4.13458	4.46122	3.6854	3.11805	5.08414	5.27969	4.83366	4.86808	4.7531	4.23821	4.96189	4.5383	5.35143	4.83192	3.72782	3.85287	4.01375	4.47317	5.38274	4.18649	3.77735	3.79781	4.38028	4.28053	4.59724	4.72093	4.29532	4.83516	3.86848	2.69754	3.82832	3.98553	3.95896	4.45791	3.46758	3.20797	4.54977	4.50373	4.25358	4.84363	4.88241	4.29788	4.43832	4.0612	3.77826	4.11183
SEMA4A	3.73475	2.89238	2.58813	2.83213	3.36295	2.76129	4.92893	3.08836	2.86669	3.02723	2.72234	2.69692	2.90203	3.01178	2.97173	2.56142	3.0151	3.44337	2.86279	2.68647	2.17963	2.82991	2.82343	2.73266	4.06925	3.61657	2.71116	4.63438	3.29952	3.03494	2.62786	2.83987	4.62145	2.94213	2.96866	2.614	2.57806	2.65088	3.74923	2.98489	2.54981	3.05349	3.01178	2.98233	2.65088	2.43246	2.82302	2.6637	2.86632
SLC25A44	3.56618	3.17935	3.50445	2.59394	2.7653	3.20307	4.08228	3.47719	3.35221	3.50634	3.64869	3.38337	3.02136	3.21875	3.77446	4.10662	3.93711	3.56398	3.08164	3.01756	3.5964	3.89557	2.93726	2.72217	3.07355	3.51025	2.70564	3.71808	3.96298	3.58738	3.51886	2.37612	3.21428	2.78078	3.12867	2.86645	3.24894	2.50552	3.3135	3.11426	3.33975	2.52164	3.19811	3.30469	3.55071	3.22939	3.74874	3.44204	3.765
PMF1	3.37	3.229	3.77848	3.39517	3.5224	3.35442	3.70067	3.72396	3.48532	3.68238	3.67712	3.3605	3.20421	3.56197	3.52457	3.43151	3.76842	3.82094	3.37602	3.75079	3.57611	3.76437	3.55076	3.20098	3.63876	3.62643	3.66731	3.8955	3.84558	3.77972	3.81229	2.90847	3.45713	3.38068	3.45845	3.18677	3.65366	3.45595	4.10728	3.60139	3.49507	3.43952	3.81287	3.84664	4.01241	3.41747	3.37307	3.50312	3.67443
TMEM79	3.06696	2.88943	3.42767	2.73422	3.34957	2.3638	3.03749	2.87878	2.72898	2.94737	2.57492	2.48618	2.06884	2.7766	2.43609	2.31657	2.49171	2.10402	2.11864	2.61422	2.36895	2.78356	2.89578	2.67569	3.31837	3.0006	2.30595	2.7114	2.7967	2.89455	2.84413	2.04079	2.73633	2.95531	2.99722	2.76142	2.62415	2.55264	2.53252	2.75651	2.67249	2.9515	2.01782	2.37769	2.88416	2.73231	3.03831	3.02633	2.63946
RHBG	2.92687	2.70308	3.09555	2.15552	2.74557	2.43072	2.29499	2.77379	2.5653	2.99723	2.30788	3.09017	2.6969	2.75176	2.36544	2.60368	2.271	2.27913	2.44105	2.65299	2.60255	2.90837	2.24257	2.25475	2.61572	2.65744	2.63601	2.64022	2.33675	2.32098	2.48995	2.0467	2.37236	2.72428	2.5321	2.13201	2.39456	2.52912	2.62131	2.87261	2.17286	2.48635	2.87453	2.80437	3.11239	2.99304	3.04624	2.59625	2.58153
HAPLN2	3.32019	3.01142	2.94397	2.51683	3.21668	2.44615	2.7504	2.85574	2.99977	3.23733	2.95655	2.80869	2.71312	2.71708	2.88855	2.72247	2.60342	2.63696	2.79207	2.60948	2.65588	3.03585	2.77708	2.64874	2.9206	2.94176	2.44292	2.96635	2.62577	2.58881	2.56433	2.71906	2.57423	2.64334	2.69803	3.06903	2.87436	2.40131	2.99632	2.45587	2.68466	3.00745	2.70862	3.24228	2.95086	2.84561	3.18251	3.11959	2.91826
BCAN	3.31532	3.02288	3.0499	2.95046	3.0973	2.86574	2.83187	2.98251	3.30889	3.23327	3.29534	3.16589	2.7275	2.86876	3.03837	2.89026	2.81472	2.68663	2.87353	3.16356	3.27112	3.06053	3.17428	2.3598	2.83908	3.22394	2.91452	3.15784	2.75648	2.97123	3.05953	2.73791	2.7732	3.02667	2.84224	2.54811	3.10625	2.80013	3.25774	3.13646	2.97511	2.92212	3.06112	3.49934	3.25365	3.10938	3.15642	3.25339	3.11997
PRCC	3.64444	3.67322	3.86592	3.6993	3.79882	3.38782	4.25396	3.69515	3.79992	3.95678	3.85131	3.72044	3.19166	3.8043	3.73675	3.83801	4.08171	3.84318	3.43819	3.38661	3.85264	3.97371	3.45193	3.20382	3.80496	3.48727	3.77184	4.21804	3.74954	3.7944	3.88802	3.27162	3.77281	3.87854	3.80623	3.56026	3.6437	3.70689	3.58287	3.76707	3.63698	3.57893	3.86409	3.52695	3.83718	3.67068	3.63899	3.60852	3.62286
NTRK1	3.62339	3.182	3.77985	3.0918	3.34698	2.90926	2.83336	3.30574	3.26616	3.49679	3.13367	3.19554	2.91805	3.30782	3.46564	3.16777	3.3425	2.72886	2.90888	3.04204	3.36891	3.3536	3.5078	2.89489	3.44873	3.37174	3.07246	3.17906	2.94778	3.2068	3.18598	2.39206	3.00834	3.17431	3.11719	3.052	2.84634	3.11156	3.12682	3.08823	3.04267	3.33509	3.34916	3.28065	3.06887	2.99425	3.21394	3.052	2.98907
KIRREL	4.04292	3.92726	4.08639	3.98801	4.04715	3.58939	3.5597	4.55661	4.37779	4.24107	4.30527	4.18159	3.94171	4.5814	4.23007	4.67281	4.32203	3.48043	3.84691	3.59097	4.25368	4.41245	3.81099	3.49295	3.64696	3.13721	3.96424	3.58732	4.02692	3.7013	4.6471	3.45348	2.76335	3.60008	3.85619	3.6253	4.01722	3.31617	2.9225	4.16159	3.8309	3.82869	3.53246	4.46956	4.41484	4.25802	4.14683	4.32537	4.33668
CD1D	3.00544	2.96418	2.71758	2.77571	3.14029	2.78613	2.8839	2.86172	3.07388	2.8267	2.57817	2.80169	2.65306	2.71542	2.9221	2.65651	2.87543	2.8166	2.78246	2.60504	2.59815	2.85743	2.76543	3.09079	3.70489	3.46663	2.66889	3.85105	2.97654	3.28337	2.85326	2.56568	3.47804	3.08941	2.87356	2.87356	3.09491	3.06276	3.41887	3.119	2.70827	2.93927	3.00338	3.13262	2.78174	2.89115	2.63748	2.75206	2.90144
CD1A	2.46405	2.63079	2.87653	2.77471	2.16095	2.21862	2.45575	2.54133	2.44064	2.49589	2.20375	1.93456	2.06879	2.47264	2.28911	2.16239	2.44735	1.83051	2.06205	1.90987	2.0417	2.08588	2.88773	2.40252	2.21862	2.77208	1.99925	2.50242	2.05949	1.98303	2.27396	2.36012	1.296	2.31274	2.37022	2.33888	1.958	2.77534	2.06367	2.19375	2.17866	2.19239	2.27597	2.30161	2.21932	2.46935	2.17659	2.04647	2.37671
CD1C	2.52879	2.50346	2.32527	2.17675	2.89821	2.52047	3.00297	2.28346	2.32023	2.29496	2.23325	1.68015	2.20115	2.10079	2.45456	1.90441	2.40172	4.06107	2.54708	2.07254	2.35147	2.35919	2.46033	2.74458	3.23973	2.87748	2.68475	3.75149	3.88131	3.57519	2.27159	2.46943	3.18664	3.08869	3.1936	3.82555	3.14899	3.63087	3.9997	2.15316	2.47406	3.11926	3.37609	1.99629	2.28559	2.1615	2.16177	1.92966	2.12643
CD1E	2.28703	2.42952	2.06382	2.38366	2.56599	2.21857	2.62482	2.7446	2.71705	2.25363	2.16014	2.4011	2.09424	1.83284	2.19667	2.45361	1.95835	2.77893	2.49213	2.28627	2.54003	2.4557	2.38335	2.1376	2.27258	2.41355	2.39386	2.95967	2.64928	2.93081	2.20599	2.62136	1.9061	2.72215	2.7004	2.74065	2.4691	3.20955	3.04847	2.4326	2.34622	2.4427	2.84449	2.72305	2.55849	1.96218	2.21454	2.1915	1.80152
OR10K1	2.35504	1.4135	1.67741	1.86116	1.53031	1.72084	1.51612	1.65966	1.46914	2.02516	2.43902	2.07077	1.72164	1.57483	1.5804	1.4862	1.31382	1.31872	1.87206	2.09728	1.89533	1.85696	2.05896	1.83076	1.71769	1.12194	1.83333	1.65072	1.09863	1.72164	1.53951	1.71926	2.1707	1.76736	1.49593	1.79753	1.75869	1.36195	1.6439	2.22007	1.53691	1.58134	1.37528	1.65695	1.6525	2.23797	1.58723	1.52018	1.57864
OR10R2	1.02193	0.947104	1.62871	1.15926	1.31541	1.38877	1.52555	1.05657	1.17007	0.781035	1.37705	0.742215	0.99747	1.481	1.20069	1.16763	1.1463	1.24261	1.21319	1.33588	1.37309	1.22605	0.912677	0.92015	1.12514	1.01602	1.12514	1.05002	1.06228	1.30766	0.977629	1.52128	1.58318	1.14843	1.16372	1.38442	0.766385	1.02553	0.931889	1.2408	1.02193	1.21484	1.47042	1.04083	1.3486	1.14843	0.896342	0.987793	1.50227
OR10Z1	1.88908	1.87735	2.17229	2.10241	1.84349	2.02972	1.5158	2.09398	1.55119	2.81989	2.58217	2.38146	1.96472	2.15928	1.87779	1.88284	2.49299	1.77864	2.03096	1.76684	2.09398	1.76684	1.31263	3.27365	1.08677	1.59267	2.01138	1.8503	1.63625	2.14184	1.95203	0.971823	1.03236	2.26787	1.54453	1.64005	1.56759	1.51268	1.53594	2.26226	1.66384	1.3037	1.47913	1.32269	1.77235	1.22008	1.97765	1.00117	1.62686
OR6K6	1.75173	1.71463	2.38471	2.33225	1.95431	2.97348	2.3354	1.95702	2.02952	1.83916	2.13167	1.92558	2.13167	1.86557	2.0659	1.60402	1.9081	1.47377	1.79163	1.7808	2.31378	1.82278	2.05947	2.68898	2.45371	2.14572	2.47623	1.88737	1.5255	1.44957	2.0285	2.76486	2.03106	2.28096	1.41247	1.40505	1.53757	2.18861	1.91116	1.97861	2.45493	2.2367	2.00347	2.07849	1.97925	1.38115	2.07153	1.93851	1.44692
MNDA	2.8486	2.03293	2.65041	2.84769	2.69752	2.89219	4.81308	2.73014	1.96441	1.91172	2.73247	1.59681	2.81169	1.59425	1.83885	2.07847	3.00131	4.28741	2.70807	2.57609	2.35232	2.1484	1.86535	2.90797	2.76448	3.49097	2.64689	2.86408	3.57731	3.11762	2.31361	2.70915	3.43708	3.99997	3.72548	3.14045	2.43423	4.07134	4.74126	1.93571	2.46347	3.33529	3.35224	1.41714	1.74589	1.56071	1.58358	1.88014	1.63401
PYHIN1	2.02271	1.98037	1.76315	2.00332	2.4212	2.09252	3.18017	2.10234	1.71664	1.76865	1.73603	1.7294	2.4368	1.95234	2.06261	2.17983	1.7365	3.20964	2.0845	1.88277	2.07264	2.06126	2.22405	2.17983	3.28469	3.18414	2.19412	3.53868	2.36322	2.30954	1.98282	2.19488	3.96583	2.36072	2.27798	2.5286	2.47721	2.541	2.20605	1.66263	2.02499	2.87368	2.12794	1.55147	1.59947	1.76865	1.8501	1.91743	1.78368
IFI16	3.44823	3.20227	3.39242	3.69694	4.46145	3.66228	5.35377	3.74492	2.94025	2.93174	3.91179	2.24994	4.35113	2.74141	3.32119	3.44372	3.69304	5.51362	3.44959	3.92082	3.31668	3.24571	3.60447	4.50307	5.00011	4.68354	4.07327	5.06332	4.18157	4.92688	3.50125	3.97617	5.23501	4.36519	4.9134	5.10828	4.2942	5.59858	4.95046	2.83149	3.85775	4.06395	4.19503	2.35186	3.17445	3.00174	2.8386	3.06273	3.42415
CADM3	2.40301	2.16743	2.43975	2.1275	2.837	2.26422	3.80594	2.14452	2.28891	2.26259	2.58592	2.36695	2.28623	2.22579	2.37681	2.22972	2.21753	3.97758	1.82027	2.14828	2.63527	2.33001	2.33444	2.77402	2.56166	3.87386	2.98245	3.26154	2.60441	2.73901	2.32902	2.42454	3.38168	2.7694	3.2091	3.62086	2.89943	4.05161	3.06976	2.55749	2.56684	2.43441	2.7498	2.60528	2.30119	2.35289	2.28137	2.32291	2.47581
FCER1A	4.02294	2.06509	4.03997	1.5523	2.71713	3.17741	2.61172	2.92884	3.18593	2.92745	2.49792	2.4733	2.27164	2.4369	1.07028	4.06109	4.11186	1.92546	1.306	3.7258	2.7916	3.53925	2.25333	2.2813	1.88016	3.11803	1.57143	3.27213	2.05128	2.80952	2.88211	1.16413	4.21988	2.89274	3.03177	1.77857	3.1267	2.75868	3.60489	3.81719	3.62493	2.08799	2.7845	2.90376	3.22103	2.98617	1.71908	3.20942	2.97405
OR10J1	1.61783	1.10992	1.24952	1.47971	1.15007	1.3804	1.25502	1.42358	1.42134	1.41013	1.68277	1.58911	1.6423	1.49991	1.50134	1.1555	1.25672	1.58456	1.35475	1.47417	1.89438	1.3758	1.23279	1.10859	1.41851	1.50901	1.41161	1.11126	1.57961	1.25148	1.26749	1.82901	1.15007	1.33597	1.26364	1.72567	1.15141	1.14464	1.31124	1.50508	1.29251	1.06287	1.18374	1.74154	0.900121	0.918258	1.04138	1.19607	1.51111
APCS	2.03951	2.16596	2.30643	2.00822	1.61343	2.14703	1.56187	2.62416	2.1163	2.09588	2.04605	2.16135	1.69747	2.62839	1.92612	2.1932	1.93759	1.40557	2.6028	1.93892	1.54936	2.09733	2.29924	2.7359	1.84983	1.631	2.37975	1.57925	1.6838	1.93165	1.79084	1.77497	1.51009	1.93565	1.36702	1.7167	1.19247	2.04471	1.59334	1.76	2.25758	2.1163	2.34749	2.29288	2.16532	1.8327	1.75146	2.33678	1.19382
DUSP23	3.98594	3.4907	3.28309	3.00153	3.47443	3.18478	3.97611	3.75498	3.72993	4.02104	3.89778	3.16736	3.21627	3.4749	3.56301	3.32744	2.75277	3.58745	3.40249	3.45911	3.69151	3.81775	3.20627	3.55262	3.79898	3.992	3.31576	4.11629	3.71157	4.69145	3.59146	3.27988	3.36332	3.3732	3.54624	3.34902	3.48768	3.25374	4.73491	3.1979	3.58842	3.68522	4.18163	3.45467	3.0772	3.25808	3.42667	3.05532	2.63671
FCRL6	3.18065	3.0757	3.13554	2.94998	3.50798	2.96243	2.86068	3.18668	3.13215	3.37096	2.86605	3.30284	3.22775	2.8466	3.4254	2.73625	3.03797	2.71919	2.63182	2.80225	3.0995	2.91921	3.22409	3.0757	3.87894	4.50349	3.32009	3.90122	3.1416	3.15137	3.29716	2.5047	3.73353	3.75508	2.99103	3.31387	2.99919	2.98779	2.83986	3.23278	2.95431	3.17125	2.85087	3.27181	2.63149	2.4511	2.94208	2.87287	2.81141
SLAMF8	3.09296	2.41492	2.97689	2.70153	2.41388	2.82451	5.90814	2.70578	1.97301	2.02087	2.69892	2.40667	3.44894	1.98334	2.49953	2.56778	2.58374	3.90876	2.32952	4.10037	2.8509	2.64987	2.28484	2.80323	3.81192	2.25882	2.44776	3.88613	3.38421	3.10297	2.20205	3.27578	3.83416	2.69152	2.56987	2.4728	2.52051	2.67641	4.65519	2.28175	2.85634	3.38199	2.60437	2.0886	2.36448	1.777	2.44324	2.27566	2.30733
KCNJ9	3.48093	2.89563	3.19946	2.90537	3.06339	2.74639	2.44059	2.735	2.54436	3.10886	2.72387	3.20033	2.58654	2.62723	2.88404	2.65865	3.33366	2.75465	2.71614	3.23419	2.66977	2.99651	2.75127	2.2181	2.63177	3.06804	2.49993	3.04541	2.52807	2.72112	2.37028	2.55255	2.83964	2.78194	2.69722	2.44943	3.25641	2.61668	3.21388	2.72902	2.67948	2.92417	2.76435	3.35878	3.25737	3.44381	3.292	3.11084	3.31328
ATP1A2	2.1593	3.80765	2.36738	2.27267	3.22289	2.48724	2.13646	2.35413	3.64416	4.47098	2.46873	3.27186	2.13411	4.49561	3.58253	3.49013	3.75861	2.14884	3.89979	3.05452	2.49578	2.70542	2.39621	3.68369	2.859	2.64887	4.72938	2.86891	3.72465	2.57593	2.6699	2.69772	2.73452	4.56099	2.90841	4.18093	4.71043	4.84179	2.55676	4.06587	3.41727	2.32472	2.44577	4.1693	5.00284	3.76487	4.05537	4.75303	4.64165
ATP1A4	2.0704	1.8099	2.0812	1.66863	1.77228	1.87964	1.62911	1.8651	2.04216	2.1732	1.80045	1.93833	1.64333	2.09584	2.06189	1.78509	1.81331	1.61658	2.02667	1.91543	1.959	1.91701	1.88551	2.24788	1.91845	1.87897	1.73027	2.0704	1.77416	1.82138	1.9397	1.53402	1.77154	2.08925	1.88045	1.95255	1.95092	1.70203	1.74166	2.18215	1.72666	1.71643	1.72346	2.31413	2.23006	2.04125	2.05617	2.00479	1.85739
CASQ1	2.11603	2.51986	2.11457	2.01945	2.23355	2.77031	2.19129	2.37896	2.70369	2.75603	2.33536	2.75318	2.22118	2.87127	3.09125	2.78683	2.12909	1.91289	2.994	2.59032	2.46686	2.31615	2.47962	2.40777	2.2239	2.31116	2.98638	2.32678	2.86407	2.31383	2.47868	2.1941	2.22671	2.91719	2.01642	2.87032	2.92374	1.93782	1.94612	2.83702	2.52959	2.34062	2.22008	3.24701	2.69394	3.34095	3.98145	2.74581	3.73836
PEA15	4.91825	4.53411	5.07625	4.7036	4.5928	4.91319	5.92515	4.95331	4.74682	4.8075	5.08202	4.57148	4.88704	4.63262	4.40712	4.57148	4.82023	4.31816	5.05496	5.1809	5.01327	4.67269	4.61416	4.53025	4.69964	3.76923	4.78124	5.00833	5.13296	5.15877	4.65881	4.57887	3.6489	4.71105	4.88704	4.73998	5.26542	4.26362	4.66578	5.08735	5.06582	4.84183	4.7982	5.10608	4.95794	4.99735	5.14719	4.65881	5.01327
SUMO1P3	1.43052	0.971399	1.14226	0.988618	1.88023	2.11343	1.82083	0.985202	1.02068	2.32831	2.34145	0.874477	1.33855	1.40017	1.37397	1.90204	1.48573	2.6906	2.21856	2.94655	1.00194	1.26056	1.6372	1.30514	1.24542	1.28327	1.35666	0.751309	2.36911	1.99515	1.03991	2.35916	1.53645	2.04968	1.37354	1.49614	2.00528	0.842564	0.874477	1.6426	2.58139	0.929719	1.56208	0.924008	1.25497	1.70498	1.40097	2.11527	1.55134
NCSTN	3.8977	3.57495	3.94398	3.43134	3.94398	3.19784	4.63462	3.89307	3.46181	4.14046	4.2678	3.55615	3.77768	4.18557	3.81681	4.37636	4.34607	4.30876	2.94341	3.4977	3.52138	3.87646	3.25865	3.29687	4.21846	3.21131	3.42301	3.88271	3.9845	3.4364	3.79906	3.26428	4.22323	3.48839	3.84725	3.69969	4.06612	3.84725	3.94007	3.07227	3.31405	3.23461	3.02159	3.66666	3.50185	3.60112	3.73478	4.17984	3.571
NHLH1	2.20354	2.67161	2.32501	2.2853	2.53596	2.57814	1.93195	2.36249	2.23598	2.90604	2.48389	2.44766	2.49024	2.10548	2.43235	2.6729	2.11166	1.66903	2.2622	2.63276	2.37002	2.41294	2.30136	2.81181	2.29297	2.12315	1.70114	2.29561	2.25506	1.86042	2.33932	2.07577	2.21756	1.92637	1.82846	2.20247	2.35346	1.89143	2.45947	2.00837	2.3665	2.1761	2.08892	2.36351	2.98034	2.28427	2.43174	1.90817	2.39911
SLAMF7	2.63582	1.96754	2.12733	2.08632	2.50053	1.88762	4.81481	2.22663	1.70484	1.82857	1.87975	1.73761	3.34619	1.70857	2.09356	2.00761	1.68544	3.32035	1.76236	2.15777	1.66109	1.70484	2.23464	2.26616	4.60391	3.88387	2.04935	3.77911	2.55848	3.29356	1.69962	2.50661	5.92784	2.3532	2.33278	3.07534	2.39077	2.57911	2.26109	1.74725	1.96684	2.8894	2.04423	1.69049	1.58596	1.60456	1.77313	1.82441	1.76296
LY9	2.7445	2.41084	2.57051	2.41823	2.61973	2.41084	3.34451	2.69421	2.49775	2.34122	2.12029	2.45163	2.57778	2.4967	2.63986	2.49307	2.09826	3.04397	2.21606	2.28843	2.58259	2.47828	2.60008	2.60119	3.87704	3.69327	2.61699	4.25196	2.62796	2.76034	2.49307	2.31258	4.53024	2.4986	2.35226	2.5822	2.42037	2.30257	2.48595	2.35381	2.41939	3.07363	2.51405	2.46496	2.31609	2.20626	2.19294	2.31959	2.16722
KLHDC9	2.62414	2.32285	2.27373	2.35389	2.31384	2.74041	2.25686	2.34677	2.52137	2.57893	2.65062	2.4629	2.15635	2.48225	2.56913	2.68851	2.36063	2.03958	2.71929	2.42463	2.52688	2.65844	2.34504	2.25559	2.18159	2.12351	2.18159	2.06796	2.20568	2.33369	2.35149	2.49821	2.17955	2.23919	2.13943	2.11945	2.29062	1.84149	1.86903	2.36486	2.3888	2.39319	2.26155	2.27959	2.51259	2.14743	2.49388	2.64264	1.9236
NIT1	3.83002	3.68306	3.57446	3.5593	3.64115	3.17093	3.44781	3.58689	3.82303	3.60139	3.55485	3.49259	3.1845	3.78771	3.53282	3.89771	3.70113	3.38097	3.38864	3.23555	3.67316	3.44827	3.47726	3.15568	3.28841	2.95531	3.57195	3.39869	3.83249	3.44356	3.62613	3.37897	3.19507	3.42232	3.25481	3.3553	3.29132	3.22543	3.01993	3.39008	3.74094	3.26984	2.98362	3.49489	4.01687	3.63943	3.40961	3.69695	3.50808
UFC1	3.97412	3.78138	3.7888	3.95053	3.55834	4.01057	4.4403	4.00706	3.37567	3.90408	4.13668	3.96032	4.00706	3.89994	4.06205	3.78278	4.14503	4.74059	4.61461	4.91536	3.92134	3.76524	4.10607	3.77272	4.05043	3.69381	3.50924	3.88263	5.04838	4.67829	4.18954	3.92675	4.14599	4.57271	4.46584	3.84013	4.66163	4.55722	5.01338	4.22571	4.67315	4.29181	4.54385	4.23121	4.50213	4.42361	4.0062	4.2268	3.756
USP21	3.41718	3.28293	3.2557	3.18621	3.29796	3.03517	3.13964	3.38976	3.17056	3.28854	3.41042	3.18555	3.15594	3.66595	3.19833	3.48143	3.40301	3.30944	3.29496	3.27141	3.36286	3.2176	3.105	3.02552	3.18506	2.927	3.0871	3.3414	3.59352	3.33469	3.30774	3.05191	3.29977	2.9031	3.12961	3.25499	3.20653	3.06437	2.76733	3.15265	3.48494	3.06655	3.11205	3.02788	3.49314	3.13201	3.30002	3.50732	3.37054
PPOX	2.55367	2.30666	2.63858	1.89382	2.08058	2.66276	2.08699	2.32887	2.89774	2.76152	2.31206	2.1532	1.8909	1.99453	1.9938	2.19081	1.85046	1.56876	2.24694	2.40451	2.74942	2.19207	2.4405	2.14193	1.97733	2.51873	2.45404	2.46995	2.20171	2.37657	2.53271	2.1196	2.18962	2.52855	1.50518	2.06947	2.02643	1.71454	2.43773	2.73038	2.16695	1.9814	1.93132	2.45699	2.22483	2.38419	1.89904	2.71179	2.65778
NDUFS2	3.84374	3.87701	3.87815	3.93816	3.96879	3.93671	4.41315	4.3875	4.05079	3.62307	3.95339	3.32242	3.69972	3.75761	3.8882	3.7599	3.92814	3.83213	3.93418	3.58414	3.71242	3.79501	3.92774	3.75714	4.22424	4.025	3.87342	3.8695	4.31317	3.97801	4.06021	3.90059	4.21445	4.0456	4.26455	4.21531	3.74519	4.04883	4.1122	3.69837	4.01635	3.99426	3.9858	3.97021	4.37417	4.03108	3.92814	3.96879	3.83029
FCER1G	3.91561	2.25882	3.63113	3.54052	3.42957	4.13343	6.5009	3.47375	1.72802	2.12382	4.08378	1.84912	3.59081	1.27575	2.70867	2.86825	3.71549	5.88636	3.68252	4.74553	3.00311	2.92	3.1685	3.74118	4.23154	3.17408	2.87963	4.08109	5.21311	4.72604	2.95199	4.04242	4.09647	4.22416	4.47445	3.81304	4.02189	4.36915	6.33729	3.28706	3.81475	4.30293	4.28783	1.05676	2.8789	2.31393	2.57618	2.83121	2.44404
TOMM40L	3.13878	2.98871	3.15546	3.1719	2.4012	3.13803	3.19147	3.19278	3.18596	3.06658	3.36773	2.87553	2.85849	3.12704	3.01228	3.20611	3.00706	3.02862	3.24776	2.73393	3.13917	3.42007	3.0489	2.90415	2.75816	2.61865	2.7757	2.96484	3.38392	3.03948	2.85396	3.11774	2.38545	2.81337	2.5941	2.96692	2.71291	2.78434	2.83258	3.01074	3.10936	3.11037	2.72506	3.06771	3.07258	3.10633	2.93453	3.1234	2.98986
SDHC	1.95344	2.21962	2.48722	1.91116	1.93307	3.16574	3.12535	3.59291	2.29065	2.47236	1.9408	2.135	3.21544	2.67349	2.8791	3.01561	2.68725	3.78245	3.88509	3.79079	2.59262	1.9376	2.31574	1.64785	1.49117	2.26708	1.58927	1.33467	3.46875	2.84711	2.51457	3.28126	2.69758	1.60904	3.0089	3.70894	3.04893	1.9089	1.47707	2.08777	3.21223	2.25689	0.681439	3.26984	3.07631	2.8043	3.14668	3.43344	3.08162
FCGR2A	4.96195	3.2198	4.98308	4.64473	4.83026	4.79581	6.25349	4.85125	3.30857	2.85995	4.73837	2.903	4.90201	2.65496	3.46036	3.89143	4.83489	5.80421	4.03396	5.16523	4.07716	4.13059	4.12232	5.01503	5.56762	4.47874	4.25499	5.14719	5.24365	5.16717	4.23925	5.11021	5.2556	4.55918	5.22081	4.80813	4.72632	5.37999	6.2707	4.23925	4.77549	5.03994	4.78399	2.49958	3.60704	3.28712	3.80003	3.5356	3.55465
HSPA6	3.12608	2.8472	3.75749	2.58208	3.88271	3.33373	4.25806	3.80293	3.04427	2.55103	3.14657	2.35232	3.27828	2.46897	2.76559	2.29729	3.5242	3.59927	2.65212	3.10718	2.66248	2.97125	2.79621	3.4932	4.46186	3.64093	3.35361	3.99202	4.23123	3.45935	3.07437	3.95206	3.64627	3.36095	3.95983	3.70598	2.82759	3.50808	3.5828	3.08043	3.57746	3.35673	3.02321	2.65148	3.10103	2.71316	2.84378	2.91873	3.19206
FCGR2B	3.43071	2.16964	3.75234	3.24947	3.29563	4.50778	5.14587	3.41961	3.06778	2.61409	3.61932	1.92716	3.98104	2.44923	3.36564	2.65944	3.54938	5.25591	2.77057	3.38871	2.49518	3.08383	3.15262	3.66673	5.04713	4.18631	2.9177	4.23712	4.20761	4.39728	3.3601	4.3003	4.91857	4.20081	4.57829	4.58384	3.46872	4.06975	5.58577	3.16366	3.79385	4.01069	3.53693	2.04658	2.45902	2.32234	2.45947	2.46961	2.98002
FCRLA	2.37802	1.9045	2.15825	2.03537	2.08299	1.84148	5.13322	1.94752	1.92084	1.91423	2.12503	2.08159	2.26776	2.12695	2.25869	2.17887	1.97699	2.63076	2.12897	1.66712	1.8073	1.63992	2.0751	3.86044	4.17399	3.99972	1.80167	5.21664	2.09373	4.1212	2.05514	2.35604	6.20041	2.36293	1.76232	2.47142	2.38261	2.55604	2.02293	2.28049	2.01114	3.68798	1.91821	2.4593	1.92919	2.25869	2.47576	2.19756	2.36991
FCRLB	2.7035	2.27735	2.32544	1.88006	2.40863	1.99189	2.54596	2.04186	1.77568	2.11431	2.06393	2.28226	2.2319	1.95638	1.7248	1.79694	2.41136	2.07422	1.60208	2.20605	1.77568	2.02994	1.9268	1.9084	2.16349	2.06953	1.36912	2.42236	1.99593	2.0503	1.99189	1.93232	3.23844	1.89173	2.05543	2.17028	2.48149	2.00935	2.20418	1.93722	1.82061	1.80295	1.57228	2.60281	2.50389	2.96162	2.60196	1.87809	2.59798
DUSP12	2.83392	3.24047	2.85017	3.01839	2.97443	3.58035	3.5227	3.35038	2.96781	2.98506	2.63646	3.08959	3.4881	2.83179	2.97096	2.88909	2.64263	3.2208	3.36636	2.99373	2.71331	2.90341	3.13226	3.42016	3.40523	2.88664	3.00305	2.60533	3.61229	3.5172	3.01939	3.41462	3.42927	3.12528	3.45542	3.68142	2.97182	3.4639	3.63111	2.95003	3.52056	3.14414	2.66601	4.0086	3.22844	3.85583	3.37079	3.70391	3.82184
ATF6	3.69991	3.97846	3.66481	4.09203	3.84456	4.08498	5.27349	3.56522	3.61375	3.88433	4.23439	3.387	4.42875	3.89062	4.16527	4.20292	3.95558	5.24444	4.18396	4.28801	3.90779	3.77268	4.23439	4.03093	4.83593	4.17787	4.1718	4.42595	4.43133	4.65874	3.95778	4.44179	5.11364	4.14021	4.11574	4.40052	4.74801	4.50669	4.65669	3.7447	4.1696	4.20292	4.12998	4.01811	4.08036	4.27513	4.19136	4.07212	4.03093
NOS1AP	3.49984	3.24469	3.66828	3.50139	3.77449	3.34182	2.87973	3.55905	3.995	3.75607	3.64311	3.55035	3.44203	3.61222	3.95814	3.59349	3.55303	2.86841	2.90172	3.42557	4.00114	4.0742	3.76787	3.22532	3.33186	3.09757	3.64414	3.3121	3.27588	3.27678	3.55363	2.98123	2.72037	3.28622	3.1394	2.9624	3.41103	2.76531	3.45315	3.61258	3.60642	3.46319	3.08745	3.58248	3.64028	3.19213	3.27255	3.44765	3.34029
UHMK1	4.06063	4.15508	4.51478	4.309	3.97333	4.78326	3.60048	4.15349	3.85539	3.82707	4.26873	3.71924	4.32243	3.60436	3.93952	3.89628	3.64198	4.82719	4.34238	4.2801	3.97932	3.92498	4.45612	4.3842	4.60764	4.2043	3.79242	4.82719	4.26691	4.85436	4.10438	4.5927	5.05283	4.05027	4.39596	4.29132	4.14059	4.33741	4.49327	3.87353	4.46792	4.44987	4.80037	3.94841	4.02087	3.98356	4.32331	3.86675	3.85208
UAP1	3.13188	3.44707	2.75541	3.29702	3.94092	3.95565	3.53405	3.30918	3.09521	2.8694	3.66212	2.86968	3.84261	2.87788	3.46114	3.16959	2.8378	3.51068	3.97248	3.52434	3.08031	3.68448	3.64352	3.62844	4.50755	4.58655	3.17203	4.33674	5.19313	3.75774	3.0386	4.46176	4.16486	4.02991	4.44577	4.71478	3.2829	4.30922	2.66885	3.15722	3.69451	4.12019	4.50459	3.6572	3.11519	3.48477	3.98269	3.38431	3.31967
DDR2	5.10056	5.04449	4.66496	5.16292	5.22208	4.70777	3.95582	4.76312	4.90096	5.13012	4.80593	4.68326	4.86928	5.19026	5.18526	5.10966	5.05947	4.55918	4.78753	4.49518	4.98886	4.81932	4.89256	4.82727	4.99706	4.94569	4.84586	4.21488	4.75237	4.71037	5.19479	4.67479	3.83684	5.14547	4.97093	5.23326	5.4692	5.11521	3.78517	4.67479	4.76312	4.64977	4.41068	4.90899	5.298	4.97093	4.68676	4.81619	4.64977
RGS4	5.68872	3.04269	5.4109	4.9018	4.43655	5.39401	4.22119	5.08728	4.29204	3.19957	5.57161	3.15649	6.75374	2.39316	3.8679	4.0457	4.93631	3.07193	4.27821	3.89588	4.59198	4.5451	5.64302	4.25828	4.9432	2.47403	3.67154	3.58557	4.1808	4.39237	5.6076	5.25902	1.78285	4.2882	4.92837	4.401	4.2747	3.87145	4.67434	4.12822	3.96073	4.51281	4.87229	3.64192	4.96863	3.99359	4.36943	4.0943	3.93656
NUF2	1.56924	1.35243	1.53639	1.47041	1.32633	1.75479	2.35463	1.86606	1.68891	1.73786	1.73642	1.52815	1.72445	1.66433	1.62971	1.86686	1.72144	1.77175	2.14823	1.74117	1.75547	1.69965	1.66985	1.59315	1.8049	1.74807	1.63264	1.82867	1.45651	1.65286	1.63264	1.75114	1.61787	1.60836	2.04934	1.7162	1.5523	2.16291	1.99969	1.74551	1.59979	1.40462	1.70369	1.76687	1.51522	1.38094	1.45364	1.6687	1.50133
PBX1	3.80139	3.88528	3.75281	4.16153	4.39144	3.8361	3.5076	3.95723	4.3376	4.22813	4.34576	4.08231	4.11456	4.24683	4.46804	4.4066	4.36012	4.13565	3.66653	3.80888	4.44523	4.15991	4.0168	4.21125	4.52405	4.07091	4.25112	3.91348	4.38262	4.11098	4.25269	4.10405	3.32601	4.31725	4.40446	4.61898	4.78395	3.98161	2.95516	4.04379	4.06332	4.17331	4.01474	4.26038	4.68128	4.28697	3.81465	4.3535	4.3451
LRRC52	1.75151	1.83741	1.71707	1.60547	2.02038	1.77678	1.56338	1.64246	2.01843	2.44233	2.07983	1.73865	1.88945	1.72726	2.1032	1.99603	2.18079	1.89353	2.28195	2.2379	1.94237	2.21257	2.26888	2.02715	1.63895	1.75151	1.82671	1.81281	1.64162	1.85862	1.98424	1.60069	1.45935	1.84465	1.77029	1.65372	1.66163	1.6841	1.48694	2.08186	2.00146	1.90988	1.32965	1.91441	2.21257	1.64635	1.91304	1.88848	1.8012
MGST3	4.70214	4.85255	4.28976	4.52762	3.98855	4.94514	4.29406	4.65766	4.62684	4.64356	4.57803	4.67062	4.3087	4.83766	4.73085	4.23104	4.41819	4.44159	4.84134	5.41019	4.81185	4.64671	5.24172	4.51585	4.48743	4.3087	3.69603	3.03343	5.02397	4.73773	5.11586	4.90879	2.91276	4.20447	3.83164	4.30135	4.29885	3.24731	5.02397	4.53062	5.00277	4.79947	4.64671	5.92183	5.41685	5.85071	5.78502	5.12537	5.38622
ALDH9A1	2.04372	2.82387	2.70663	2.65427	1.94889	2.87209	2.30587	1.92146	2.79147	2.25092	2.29024	2.08169	2.09022	2.06757	2.75708	2.19302	1.89102	2.31029	3.107	2.02791	2.09622	2.14879	2.74058	3.05875	2.83826	2.40757	2.42646	2.85249	2.49143	2.48896	2.43108	2.49547	3.32404	2.7373	2.52464	3.16084	2.72717	2.94709	2.31825	2.5446	2.76011	2.55871	2.45943	2.69283	2.8993	3.10296	2.23046	2.88562	2.16262
UCK2	2.76548	3.53869	2.87996	3.32695	3.07715	3.47249	3.63169	3.45517	3.37377	3.8114	3.38589	3.45064	3.04331	3.79096	3.76168	4.05516	2.9674	3.32661	3.83237	3.34819	3.57015	3.60893	3.61757	3.61933	3.50765	3.57961	3.3353	4.00978	3.45094	3.80797	3.39085	3.59808	3.6029	3.52614	3.66867	3.54402	3.40107	3.67595	3.55022	3.84438	3.51387	3.76375	3.41963	4.05958	3.67176	4.00653	3.94256	3.81423	3.75316
FMO9P	0.858268	1.23232	1.16806	1.116	1.38279	1.57726	1.16151	0.979298	1.27148	1.65801	1.75524	0.786857	1.39163	1.09389	1.36312	1.50027	0.95761	1.11379	1.36877	0.791236	1.04852	1.14993	1.33924	1.80213	1.16374	1.11109	1.23848	1.68187	1.25166	0.991509	1.50145	1.30927	1.24046	1.09657	1.28473	1.35407	1.40324	1.58416	0.713681	1.42778	1.06182	1.11882	0.925591	1.4373	1.22067	0.782929	1.78658	1.18628	1.39516
POGK	3.71488	3.99186	3.69922	3.80471	3.71239	3.96736	3.27382	4.04824	4.24186	3.88132	4.17916	3.57605	3.47514	4.20994	4.1131	4.02961	3.18228	2.9937	3.793	3.38206	4.03819	4.0327	4.02886	3.62532	3.73012	3.06122	4.06357	3.69807	3.51463	3.58803	4.35289	3.79066	2.87136	3.33347	3.46826	3.80792	4.2636	4.13231	2.82783	3.88313	4.09251	3.92676	3.48	3.78982	3.77308	3.93184	4.05161	3.81839	4.38174
MAEL	1.40908	1.75733	1.86195	1.47085	1.62955	1.15242	1.26981	1.78961	1.42815	1.39351	1.46948	1.62824	1.60115	1.10987	1.6221	1.53539	1.65919	1.56685	1.36248	1.81665	1.32267	1.59959	1.6221	1.5555	1.31536	1.12446	1.60942	1.54549	1.60844	1.62642	1.60844	1.72291	1.63685	1.47229	1.40908	1.32267	1.73433	1.7241	1.59597	1.42338	1.66134	1.61678	1.78644	1.82007	1.73051	1.53242	1.4444	1.7602	1.4941
POU2F1	3.43762	3.38802	3.33351	3.35889	3.42554	2.99339	3.77682	3.38016	3.52997	3.48558	3.26102	3.34635	3.36631	3.75979	3.62952	3.77034	3.31577	3.39212	3.48402	3.08842	3.17354	3.5998	3.3346	3.37339	3.65041	3.52912	3.76259	3.8664	3.5463	3.38428	3.44841	3.1624	3.62761	3.10887	3.4439	3.84918	3.60834	3.63252	2.7398	3.43732	3.28944	3.13028	3.02225	3.35281	3.2178	3.23725	3.29134	3.57065	3.85759
RCSD1	3.79941	2.83921	3.84723	3.51976	3.5394	3.27533	4.51948	3.84049	3.41787	3.11819	3.14808	3.00239	3.67182	2.76268	3.17974	2.88532	3.41825	4.30464	2.9632	3.56394	3.16001	3.12927	3.26361	3.43783	4.43054	4.06085	3.35977	4.92884	3.744	4.06377	3.69273	3.22289	5.19206	3.61396	3.61952	3.57485	3.82333	3.66991	3.91593	3.25084	3.44103	3.57552	3.39404	3.24906	3.11126	2.86843	3.21245	2.85336	3.16868
MPZL1	4.66258	4.01602	4.62128	4.51047	4.46362	3.96368	4.53664	4.34478	3.88787	3.8897	4.07546	3.3903	4.23987	3.88327	3.99343	4.07399	4.09623	4.30123	3.44567	3.65513	4.13883	3.87474	3.83189	4.25204	4.59486	4.29924	4.16257	4.43447	4.33232	4.6836	4.15163	4.09148	3.91098	4.10224	4.20556	4.48286	4.2687	4.25035	3.72311	3.90779	3.94602	4.08099	4.0803	3.93028	3.8728	4.02394	4.1961	3.95882	4.15383
DCAF6	3.45852	3.96741	3.44373	4.11266	3.38826	4.05476	3.79759	3.9562	3.85986	3.96453	3.70702	3.9831	4.07212	3.97032	4.10967	3.91527	3.84578	3.81156	4.13897	4.22448	4.01284	3.89712	3.99358	3.89973	3.50668	3.20409	3.89767	3.72375	3.76268	4.09729	3.84155	4.37378	3.31118	3.88934	4.08642	4.11833	3.82766	4.03485	3.62194	3.87779	4.13377	3.75939	3.72189	3.96855	3.91884	3.9182	4.28204	3.98022	4.42029
TIPRL	2.78488	3.59073	2.85335	3.31322	2.81431	4.02442	3.88246	3.41207	3.22849	3.24368	3.24208	2.97685	3.66183	2.97191	3.45042	3.23026	2.94519	3.28591	4.17829	3.56163	3.25709	3.17111	3.53521	3.41858	3.14102	3.03167	3.04412	2.74323	3.38982	3.248	3.52256	4.07819	3.43129	3.53371	3.94806	3.98406	3.33854	3.47038	3.40892	3.33589	3.64887	3.30034	3.59206	3.83204	3.81874	3.93418	3.74689	3.77809	3.78679
SFT2D2	4.66738	5.11427	4.38786	5.01545	4.83178	4.72639	4.35198	4.42799	4.88543	4.8962	4.71449	4.35856	4.28402	4.80245	4.96039	5.09604	4.5305	4.35691	5.21187	4.51573	4.75089	4.52302	4.85226	4.17905	4.70315	4.41649	4.47333	4.08032	4.79758	4.44065	4.68289	4.96039	4.14189	4.22602	4.58105	5.04373	4.68701	4.15313	4.01095	4.71665	4.6984	4.68701	4.4228	4.77664	4.79029	4.92645	5.06717	4.95787	5.19917
TBX19	2.60312	3.46878	2.60666	2.9666	3.12613	2.62036	2.7191	2.79062	2.86838	3.16453	2.79742	2.70308	2.52575	3.26067	3.10641	3.32338	2.77275	1.96832	3.25276	2.42211	2.77582	2.91493	2.83491	2.32966	2.58726	2.16978	2.99064	2.50549	2.77881	2.57988	2.90031	2.89117	2.31932	2.30335	2.71878	2.77929	2.63156	2.27855	2.16721	2.41812	2.65897	2.44395	1.93074	2.77301	2.70003	2.61784	3.04982	3.28281	3.45814
XCL1	1.8029	1.18915	2.65102	2.81657	1.78868	1.98154	2.05995	1.52328	1.93504	2.21422	2.3045	1.99748	2.02597	1.33904	2.29862	2.33445	1.53943	2.74165	1.77855	1.50249	1.63064	1.66774	1.83718	2.581	1.74038	1.76778	1.88078	1.92798	1.43482	1.8905	1.73514	1.59459	1.63127	2.01374	2.03704	2.41796	1.66568	1.93386	1.74497	2.39656	1.3057	2.65309	2.72726	1.83908	2.0032	1.95255	1.61055	1.24212	2.207
ATP1B1	2.87739	4.24824	3.89573	4.25625	4.22175	3.85851	3.84645	4.68617	3.46043	4.12628	3.90905	3.50383	2.86424	4.14802	4.03866	3.75727	3.78071	4.35942	3.43958	3.62607	3.18075	3.57235	3.63862	3.99926	4.07	3.2081	4.05962	3.40605	4.14	3.60658	3.98842	4.2467	3.30901	4.45007	5.01622	4.51996	4.19851	3.82635	3.94374	3.30915	4.29016	4.18785	4.00207	3.15339	3.01834	3.40573	3.26091	2.43066	3.61266
BLZF1	2.75341	3.41832	2.54447	3.66696	2.9068	3.70744	3.43222	2.77087	2.71299	2.883	3.46058	2.57825	3.55932	2.82479	3.21939	3.53608	2.77383	3.25224	4.28353	3.66878	2.79988	3.23115	3.25563	3.23085	2.81485	2.49123	3.50772	2.39685	2.46953	2.71067	2.9559	4.03354	3.06352	3.39551	3.49904	3.84267	3.04701	3.72523	3.59022	2.79874	3.26812	2.77672	3.53115	3.08533	2.9376	3.31032	3.00762	3.43758	3.3315
SCYL3	2.47438	2.50639	2.24564	2.59019	2.31541	2.64121	2.80093	2.49791	2.36694	2.36801	2.43857	2.18865	2.73426	2.31869	2.45433	2.62918	2.3062	2.72908	2.75859	2.42206	2.22167	2.39486	2.55953	2.70423	2.61125	2.38249	2.42596	2.28245	2.5646	2.66052	2.265	2.9706	2.83452	2.31061	2.76956	2.98582	2.41267	2.9532	2.20866	2.06988	2.41049	2.14863	2.13309	2.40778	2.43032	2.61279	2.45966	2.8563	2.74527
GORAB	2.46726	2.7125	2.56089	2.94347	2.48387	2.75173	3.24117	3.0255	2.95048	2.82031	3.06425	2.65406	3.44523	2.80517	2.97934	3.08432	2.71913	3.17305	3.24583	2.58153	2.68429	2.71598	3.21103	3.12787	3.01491	2.10714	3.14703	2.61	2.64528	3.02043	2.95071	3.14008	3.04677	2.61522	3.16955	3.49833	2.48947	3.19603	2.8389	2.47528	2.91746	2.69413	2.5674	3.02387	3.17514	3.15174	3.11	3.42329	3.3614
PRRX1	4.1294	3.67574	3.96069	4.43458	4.51187	4.08421	4.14402	3.95654	4.14923	4.1077	4.51555	3.90171	4.28185	4.14573	4.18568	4.548	4.56347	5.04609	3.39696	3.78846	4.12733	3.8655	3.9707	4.3144	4.63525	4.67019	4.14315	4.44726	4.57822	4.92006	3.74645	4.34014	3.88795	4.01243	4.8831	4.80668	4.94463	5.16376	3.80511	3.88599	3.99432	4.25369	4.56347	4.16344	4.66583	4.48502	4.58179	3.98134	3.78029
FMO3	3.43789	2.14206	4.58598	3.37915	2.82903	3.00941	3.81035	2.84672	2.58935	2.582	2.32023	2.17216	4.93195	2.12614	1.9242	2.88703	2.31009	3.45203	3.32795	3.17932	4.42093	2.29014	2.58072	3.35513	3.05427	2.85925	2.29375	2.49546	2.81585	3.29644	4.74253	2.40357	2.72379	2.75746	2.62052	2.71662	2.63692	3.19674	2.80827	1.88751	2.37643	2.57216	2.85976	1.89807	2.33933	1.93036	2.26619	2.23084	1.92993
FMO1	2.24719	1.4727	1.727	1.65382	1.85898	2.20512	2.23487	2.63012	1.26335	2.0717	1.82995	1.53396	1.70925	1.83988	2.47792	2.20396	2.00875	2.095	2.79367	1.58169	2.15937	2.14139	2.12157	1.96703	2.16252	1.66503	2.26425	1.89289	1.43643	2.39723	2.24719	2.7294	1.70313	1.88175	2.40739	2.2822	2.04562	2.55742	1.95292	2.11313	1.29304	2.02235	2.39723	1.86633	2.43004	1.68487	3.44081	3.07753	2.12918
FMO4	2.9576	3.66987	2.75805	2.55707	2.53075	2.75261	2.96843	2.62777	3.0409	2.91107	3.22622	3.5119	2.98499	3.45434	3.03478	2.94082	2.59464	2.84628	3.63255	2.97225	3.12471	2.79257	3.23601	3.18922	2.69545	2.43015	3.42198	2.29598	2.91695	2.32502	2.66575	3.10442	2.34478	3.09302	2.75235	3.57276	2.55848	2.71526	2.33014	2.94867	3.17404	2.74633	2.3071	3.61557	3.0744	3.78855	3.5373	3.80216	3.91914
METTL13	2.76917	3.53285	3.38853	3.45888	2.98534	3.29171	2.7447	3.30978	3.58487	3.40879	3.68053	3.22084	3.36193	3.42679	3.49821	3.29855	3.02239	3.22964	3.5437	3.06103	3.26991	3.37672	3.51968	3.82423	3.93082	3.59334	3.01416	3.24284	3.61062	3.19989	3.27945	3.07896	3.32763	3.6037	3.07051	3.64692	3.34032	4.1834	2.81051	2.76424	3.57182	3.2473	2.78926	3.6388	4.00308	3.65968	3.26495	3.28418	3.30765
DNM3	2.902	2.94045	3.27486	2.79206	2.93317	1.84565	2.48951	2.7326	2.82838	3.40289	2.76502	2.82964	2.66551	2.93419	2.40215	2.32607	2.99846	2.39288	2.32053	3.26232	2.37805	2.8485	2.68336	2.58817	2.80807	3.40213	2.33456	3.02446	2.6312	2.82656	2.72803	3.39933	2.29324	2.79761	2.23219	2.5885	2.49915	2.64508	2.4373	2.57318	2.84479	2.46661	3.3319	2.95012	2.50781	2.40667	3.0878	2.47606	2.49955
C1orf105	1.99804	2.17213	0.979086	1.19458	1.3737	1.08652	1.19319	1.37009	1.211	1.39346	1.17327	1.50759	1.4304	1.38088	1.57018	1.36289	1.86422	1.2949	1.41232	1.3489	1.44689	1.13054	1.67167	1.5936	1.42844	0.947932	1.34157	1.141	1.44066	1.38781	1.12929	1.33047	0.904585	1.3168	1.12811	1.28463	1.141	1.47288	1.21551	1.08278	1.21682	1.11618	0.950835	1.5015	1.24845	1.59068	1.1958	1.19767	1.58881
FASLG	2.22778	2.13237	2.02978	1.82757	2.22263	1.91998	2.06769	1.83276	2.03866	1.73725	1.49589	1.73625	2.07424	1.73436	1.80956	1.97933	1.9173	2.31966	1.56115	1.87704	1.59523	2.01757	1.99091	2.03819	2.25543	1.98584	1.66092	2.40262	2.06384	2.26008	1.8868	1.71479	2.27974	2.76625	1.84142	2.2704	2.75385	1.78006	2.57628	1.90325	1.83228	2.01342	1.80482	2.00955	1.97838	2.06957	2.07126	1.90178	2.19888
PRDX6	3.90893	4.47333	3.84317	4.50406	4.8758	4.31403	4.27031	4.3519	4.78369	4.33432	4.82695	4.54464	4.64075	4.58328	4.2202	4.92756	4.31403	4.97754	5.16612	4.77533	5.08562	4.55177	4.62337	4.35946	4.88998	3.56136	4.58742	4.6107	5.93951	5.23958	4.80405	4.79939	5.03883	4.8758	4.53225	5.40785	4.77998	4.59154	4.26408	4.95024	5.49512	4.73761	4.2362	4.92287	5.1329	5.06937	4.40552	4.63203	4.34787
KLHL20	3.81653	3.91945	3.97018	4.30084	4.04449	4.01626	3.74193	3.69869	3.82351	3.81485	4.17806	3.72784	3.76192	3.87008	4.13438	4.10042	3.3105	3.12931	4.15544	3.48788	3.93672	3.78383	4.4703	4.16751	4.52134	4.32554	4.15319	3.93423	3.06566	3.96068	4.5559	4.00896	3.80883	4.25963	3.82761	3.99021	3.75095	4.38559	3.09411	3.96755	4.05184	3.71989	3.83879	4.14564	4.4034	4.02938	3.82351	3.78147	4.00953
DARS2	3.14375	3.17517	2.65158	2.95381	2.64444	3.18289	3.69879	2.99331	3.1052	2.95128	3.09793	2.87556	3.31989	3.14085	3.2589	3.31916	2.93927	3.6872	3.25865	2.95486	2.88455	2.86586	3.23726	3.1996	3.31968	2.83546	3.1313	2.98818	3.20942	3.14141	2.80368	3.219	3.63696	2.97747	3.29079	3.64423	2.95146	3.50663	3.1368	2.56935	2.75075	2.66597	2.77643	3.25998	3.44773	3.25346	3.29124	3.3872	3.56199
ZBTB37	2.38026	2.43747	2.837	3.24005	2.8939	3.15017	3.07094	3.15414	3.19695	2.81245	2.59779	2.68998	2.77883	2.99755	3.12034	2.90615	2.33829	3.12663	3.0145	2.62916	2.85725	2.7769	3.11742	3.12245	3.15361	2.91507	3.06117	2.69333	2.6473	2.7739	2.80503	2.93384	3.0655	2.41625	2.76639	3.34706	2.94696	3.32587	2.62916	2.50797	2.85938	2.55553	2.32996	3.09218	2.83441	2.74495	2.45098	3.22536	3.4839
RABGAP1L	3.29151	3.12917	3.14677	3.34455	3.42632	3.55148	3.55314	3.21746	3.41701	3.24002	2.99032	3.0214	3.48676	3.11287	3.59586	3.52722	2.94259	3.6482	3.32166	3.34132	3.33105	3.21374	3.44317	3.62499	4.01659	3.76498	3.21886	3.82857	3.32828	3.56064	3.36208	3.71812	4.28325	3.22588	3.80443	3.85689	3.21774	3.97754	3.34975	2.9116	3.23702	3.2088	3.20076	3.17356	3.43919	3.35223	3.33789	3.5472	3.48158
GPR52	3.41176	3.10084	2.79756	3.21118	3.43157	3.29956	3.85521	3.00984	3.27929	2.93133	2.66033	2.83607	3.28462	3.0295	3.41681	3.00104	2.82475	3.91175	3.0392	3.14053	2.9433	3.15073	3.10181	2.94637	4.07213	4.03794	2.70273	3.92875	3.14466	3.7546	2.65733	3.27583	4.67507	2.37302	3.79513	3.53541	3.03758	3.25434	3.5899	3.02189	3.09409	3.33498	2.80658	3.1246	2.98668	2.61568	3.40476	3.41659	3.29345
CACYBP	2.96189	3.78012	2.90755	3.19302	3.41204	3.7827	3.34179	3.18728	3.29195	3.38411	3.52688	2.39564	3.48091	3.49364	3.69857	3.36768	3.07356	3.63707	3.92291	3.7196	3.41563	3.23074	3.70771	3.35416	3.58677	3.48076	3.26339	2.48144	3.09324	3.07092	3.07426	3.52825	3.12233	3.456	3.36477	3.44962	3.12079	3.83019	3.81328	3.52951	3.51682	3.23293	3.33995	3.85113	3.18376	3.65781	3.23564	3.68988	3.2255
RPS29	3.53536	3.26879	3.64815	3.66686	3.16463	2.76675	2.55523	2.6523	2.6635	3.57895	3.5916	3.81316	3.8034	3.51891	3.50648	3.56376	3.83784	4.09984	3.70007	4.28786	3.79497	3.67733	3.72045	3.71724	3.86445	4.15363	3.22984	3.82948	4.18713	4.65806	3.06978	3.1562	2.822	3.62769	2.49218	2.54454	4.01442	3.63439	4.17903	3.70439	3.69703	3.91678	3.89982	2.76132	2.51649	2.80232	2.96899	2.83317	2.67332
PAPPA2	2.1051	2.26678	2.16045	2.16166	2.76414	2.00773	2.51635	2.24366	2.28858	2.3377	2.73492	2.23294	1.94731	2.20963	2.24914	1.98513	2.16861	1.79239	2.04707	2.04406	2.04406	2.25095	2.19231	2.71828	2.72642	2.19773	3.37912	2.84894	2.53979	2.33461	2.25144	2.04124	2.35762	2.64977	2.78585	3.02066	3.95305	2.34765	2.03667	2.37682	2.25144	2.34894	2.16525	2.18096	2.21653	2.23602	2.3309	2.26098	2.26678
RASAL2	4.29082	3.65755	4.15293	4.0957	3.79726	3.806	3.86848	4.03158	3.90829	3.47784	3.51179	3.43639	4.56075	3.64121	3.8149	3.68669	3.77205	3.56506	3.71966	4.01929	4.25218	4.05102	4.01378	3.67995	3.81282	3.80413	3.83174	3.66009	3.99362	4.36797	4.14117	3.76803	3.15151	3.38018	4.01441	4.02772	3.78554	3.68597	3.40194	3.49921	3.64974	3.58183	3.86657	3.25079	3.32484	3.31075	3.46748	3.5056	3.54213
RALGPS2	2.02037	1.63289	1.91944	1.73709	2.4411	1.75419	4.00585	1.71465	1.50007	1.61903	1.71794	1.58243	2.29202	1.58281	1.56906	1.62686	1.69333	3.72966	1.6895	1.55233	1.63903	1.57675	1.5935	3.86073	4.15127	4.05817	1.94857	4.71307	2.30704	3.27658	1.38865	2.88225	5.28784	2.23283	2.76601	3.25213	2.16074	3.29909	2.28745	1.54118	1.8599	2.95758	2.00163	1.68679	1.70347	1.63068	1.54354	1.91626	1.70753
FAM20B	3.54672	4.23643	3.79618	3.5529	3.48447	3.66008	3.03539	3.6066	4.03143	4.11081	4.2569	4.0928	3.6798	3.96926	3.99268	3.8312	3.42522	3.28481	4.04666	3.78147	4.02587	3.65089	3.95165	3.82632	3.56807	3.53623	3.98118	3.47152	3.78462	3.59009	3.85577	3.82804	3.17861	4.20957	3.50383	4.01633	4.40352	3.69971	2.83143	4.02118	4.16312	3.80306	3.73256	4.53327	4.48744	4.53878	4.53142	4.06745	4.1188
TOR3A	2.82436	2.64697	2.895	2.56566	2.76782	3.29617	3.70977	3.41739	3.10878	3.2137	3.28077	2.94535	3.51437	3.11017	2.91472	2.87704	2.83588	3.41606	3.14999	2.72971	2.95308	2.91355	3.03083	2.81483	3.31426	3.10483	2.57484	3.90223	3.38534	3.26973	2.67047	3.42494	5.34604	2.46762	3.29112	3.56397	2.86909	2.78617	3.10146	2.56386	2.96446	3.22575	2.91612	2.5646	3.0689	2.84791	2.97213	2.89118	2.80153
SOAT1	3.67021	3.53307	3.76149	3.93901	3.56853	4.29201	4.78762	3.79472	3.3784	2.98992	3.46375	2.84693	3.87495	2.89524	3.28014	3.21692	3.32315	4.3899	3.83779	3.56233	3.41123	3.11263	3.66633	3.95699	4.2294	3.79987	3.15392	3.63908	4.00827	4.07268	3.53344	4.10102	4.62014	3.72747	4.32664	4.54686	3.5291	4.09573	4.44989	3.24862	3.62433	3.89837	3.8196	3.91235	3.78902	3.8381	3.98569	3.94242	3.6409
TDRD5	1.61419	1.23236	1.60772	1.31599	1.47101	1.56541	1.28885	1.60665	1.64623	1.69391	1.95128	1.60463	1.51735	1.92049	1.52005	1.52882	1.88273	1.27245	1.79113	1.77382	1.80682	1.59917	1.74154	1.65222	1.21274	1.42925	1.47191	1.30643	1.24655	1.59417	1.21967	1.04593	1.2645	1.3247	1.29887	1.43621	1.38174	1.468	1.43443	1.49077	1.38665	1.37213	1.53245	1.58658	1.68122	1.62854	1.48579	1.67251	1.63473
FAM163A	2.26905	2.33364	2.57221	1.79876	1.87763	2.12926	2.23873	2.16495	2.30565	2.29919	2.20535	2.46741	2.17339	2.41974	2.38879	2.30068	1.99967	2.46934	2.12394	2.07471	1.98813	2.16288	1.7103	1.82717	2.26107	1.88699	2.14601	2.02181	2.23081	2.29919	2.1534	1.82126	1.93714	2.27047	2.18133	2.29196	2.04386	1.8527	2.43985	2.22049	2.04181	2.00413	1.64674	2.33422	2.70643	2.1001	2.55098	2.59359	2.49969
TOR1AIP1	4.04504	3.86418	3.68027	3.75644	3.63988	3.50442	2.684	2.98663	3.71578	3.85504	3.42396	3.71828	3.47338	3.48464	3.76851	3.57694	3.44265	3.40861	3.77032	3.82443	3.60767	3.42805	3.63639	3.07816	4.1448	3.99401	3.4187	3.76983	3.733	2.84457	3.73199	2.60973	3.17786	3.989	3.69091	4.01904	4.24216	3.21622	3.29876	4.07632	3.96853	3.79298	3.19147	4.24395	3.31624	3.8521	3.53458	3.80961	3.88228
CEP350	3.35093	3.52927	3.65447	3.72034	3.51884	3.66512	4.40248	3.33035	3.40554	3.40958	3.61328	3.19945	4.0124	3.37468	4.12757	3.84975	3.25865	4.10867	3.71715	3.4546	3.21551	3.7117	3.84866	3.87494	4.2811	3.6494	3.73148	4.47686	3.11455	3.79469	3.26702	4.16866	4.68035	3.40246	4.07779	4.49593	4.41103	4.27287	3.17042	2.71945	3.25929	3.07008	3.36134	3.62318	3.45515	3.72211	3.40469	3.89594	4.14219
QSOX1	4.21187	4.35023	4.19028	4.3454	3.75869	3.95597	3.71159	4.34844	4.36699	4.32547	3.91346	3.95514	3.30359	4.26578	4.08761	4.2616	4.27983	3.25602	3.86077	3.76364	4.46427	4.16174	3.89878	3.29783	3.61525	3.06335	3.89932	3.62104	3.87452	3.54069	4.2701	3.76166	3.39517	3.60722	3.69704	3.72062	3.28234	3.02715	3.0559	3.73836	4.26712	4.00371	3.45774	4.03444	4.14284	3.84564	4.48419	4.10028	3.69564
LHX4	2.66067	2.22863	2.27613	2.42907	2.25569	2.60938	2.35318	2.68097	2.81459	2.83915	2.66146	2.75262	2.45292	2.72901	2.79049	2.23824	2.69486	2.25972	2.11908	2.39776	2.53794	2.78238	2.61704	2.41918	2.16433	2.64058	2.23645	2.50505	2.33153	2.25569	2.60369	2.49073	2.61604	2.46576	2.03274	2.02771	2.58268	2.14598	2.58183	2.39281	2.39776	2.22237	2.55541	3.10465	2.48046	2.75998	2.87114	2.40884	2.72141
XPR1	3.39695	3.8273	3.3272	3.73508	3.35616	3.78129	3.8796	3.34525	3.3971	3.86566	3.67798	3.45388	3.61092	3.56993	3.93723	3.80162	3.30792	3.6169	3.71987	3.58638	3.51035	3.67717	3.7421	3.57422	3.8093	3.57647	3.6151	3.06441	3.83054	3.56461	3.29794	3.72615	3.28835	3.59449	3.42409	3.79721	3.69579	3.44927	3.44173	3.40837	3.88169	3.5521	3.44471	3.95068	3.72318	4.02084	4.47792	3.914	3.68117
MR1	3.50234	3.78327	3.48095	3.73889	3.35111	3.62727	4.12702	3.3573	3.26649	3.59079	3.64319	3.40025	3.78878	3.52643	3.79206	3.81844	3.61113	3.33017	3.6145	3.32489	3.62258	3.56299	3.97153	3.35497	3.94341	2.60256	3.14102	2.90929	3.30893	2.87454	4.05011	3.38309	3.52643	3.60607	3.35497	3.57715	3.68702	3.55497	3.7689	2.86631	3.51223	3.31736	2.72083	3.25982	3.79898	3.45651	3.56366	3.53258	3.20149
IER5	4.00288	3.66268	3.9708	3.58533	3.79833	3.31435	3.15936	3.83568	4.19964	4.01176	4.28982	4.16593	3.25964	4.13511	4.14483	4.16544	3.3858	3.42739	4.05176	3.82285	4.16867	4.11438	3.78973	3.58295	3.83904	4.31517	3.68248	4.14548	3.84476	4.05338	3.6787	3.32577	3.62711	3.83177	3.44724	3.19859	3.706	3.30982	4.21758	3.90468	3.60871	4.13223	4.07965	4.42304	4.45431	4.0039	4.22321	3.3767	3.55292
CACNA1E	2.22873	2.04628	2.33638	1.93803	2.05512	1.95722	1.73759	2.0778	2.18161	2.23444	2.43255	2.06129	1.90497	2.34893	2.25724	1.73188	2.08038	1.52988	1.71067	1.93138	2.2445	2.0778	2.21385	2.11707	1.89517	1.88364	2.15415	2.14888	1.77789	1.95844	2.13651	1.80754	1.79299	1.95722	1.71536	1.64248	1.98402	1.89574	1.83328	2.23935	1.81832	1.87345	1.95652	2.23691	2.37391	2.07541	2.24877	2.29325	2.01142
NPL	2.39828	1.83731	2.86605	2.62139	2.53522	3.4917	4.83439	2.89226	1.95091	1.55566	2.87171	1.65276	2.88848	1.71372	2.43997	2.23158	2.00594	4.73294	2.15057	3.2125	2.06821	2.38225	3.11982	2.71471	3.46083	2.73379	2.21851	3.29235	3.36338	2.91322	2.21936	3.38481	3.7037	3.3361	3.3747	3.0758	2.70553	3.48811	5.46026	1.81461	2.53193	2.99957	2.28182	1.40375	2.06437	1.72509	1.95667	2.222	1.74924
DHX9	3.50992	3.91872	3.56874	3.89336	3.6533	3.8562	3.85355	3.63151	3.6493	3.75202	3.69053	3.66511	4.16847	3.66033	3.79175	3.8947	3.43075	4.08424	4.27798	3.62806	3.69533	3.6983	3.92292	3.94207	4.14589	3.94559	3.61068	3.86164	3.87235	4.02411	3.84542	3.94407	4.11995	3.96764	4.08829	4.30244	4.21798	4.31007	3.58617	3.69564	3.76924	3.67921	3.81219	4.28045	4.07547	4.3996	4.05345	4.03179	4.05203
LAMC1	4.80251	4.56065	4.56626	4.56308	4.81985	4.01403	4.00461	5.14209	4.82244	4.39834	4.69838	4.36269	4.39363	5.08128	4.92101	4.92371	4.82572	3.75369	4.14262	3.51136	4.55752	4.80924	4.39126	4.51654	4.7522	4.59024	4.93388	4.57248	4.4946	4.08399	4.39834	4.67225	4.2513	4.43936	4.84559	5.38606	5.33545	5.21425	3.06175	4.72866	4.16109	4.18129	4.10653	5.60296	5.15084	5.28929	5.12447	5.64859	5.62265
LAMC2	2.52557	2.36609	2.2514	2.14743	2.03624	2.27454	2.17602	2.33795	2.37984	2.47947	2.41273	2.56095	1.99159	2.77474	2.18889	2.59989	2.26229	2.39622	2.22016	2.31468	2.43435	2.20086	2.40991	2.43027	2.36168	2.48905	2.42511	2.42625	2.43374	2.28156	2.3656	2.17912	2.41986	1.91698	2.23636	2.3554	2.17538	1.91485	2.25908	2.32314	2.53397	2.35942	1.91698	2.8626	2.27936	2.75429	2.41171	2.40768	2.25079
SMG7	3.12488	3.04552	3.13208	3.15958	3.29112	3.16552	3.8466	3.38679	3.32207	3.25693	3.29071	3.16688	3.45712	3.38919	3.34256	3.41543	3.23173	3.70564	3.16245	3.13188	3.34969	3.37331	3.11248	3.33177	3.73528	3.25783	3.22794	3.52438	3.42187	3.30234	3.1162	3.40397	3.70457	3.04573	3.41912	3.70429	3.49595	3.43612	2.86291	2.84523	3.17381	3.20967	2.8989	3.12255	3.19834	3.11736	3.29529	3.42043	3.41081
RGL1	3.07105	3.5681	3.03732	2.79231	4.13272	3.27803	4.19682	3.05211	3.1962	3.51418	3.2469	3.16224	3.52545	3.75582	3.12471	3.72216	3.14537	5.25056	3.44845	2.7609	2.54048	2.89178	2.78626	4.11178	4.81452	4.39897	4.14434	5.06735	4.4852	4.31323	3.3687	3.24013	4.78112	4.1964	4.47656	4.61896	4.56332	4.95809	4.32364	3.31086	3.24605	3.81391	3.82165	2.58376	3.40653	2.46729	2.24204	3.16277	3.50134
TSEN15	2.88139	3.07781	3.39157	3.46039	2.54043	4.44432	3.62661	3.30495	3.64935	2.68549	2.98321	3.01911	3.25144	2.60762	2.89986	2.6136	2.30088	2.90992	3.46039	3.4636	3.11874	3.08492	3.60318	3.8977	3.53157	2.66464	3.48423	2.62174	3.43408	4.11008	3.24132	4.31734	2.7981	2.89906	4.06247	4.04269	2.90267	3.45529	3.28835	3.21579	4.31608	2.76034	3.51021	4.59779	3.91098	3.78814	3.57069	3.13175	3.80668
C1orf21	2.72937	2.58969	2.9256	2.93967	3.56089	3.21712	3.27617	2.85384	2.90059	3.0435	3.79774	2.72234	2.61416	2.45334	2.95562	2.78111	2.34299	4.28739	2.91966	2.60782	2.96371	3.06059	3.10684	4.08332	3.74154	4.2985	3.58856	3.94501	3.84725	3.97788	2.41431	3.49656	3.80989	3.84244	3.66607	4.27718	3.85822	4.36129	2.74543	3.27352	3.24225	3.39711	3.70997	2.97089	3.32312	3.32042	3.35114	3.52604	3.27088
RNF2	2.57927	2.62119	2.18716	2.89005	2.68151	3.35244	3.20068	2.85373	2.56274	2.40145	2.79902	2.56252	2.92144	2.51874	2.86117	2.92	2.69104	3.64044	3.32459	2.69829	2.5542	2.50332	2.41765	2.83953	2.51654	2.15908	2.42547	2.47323	2.6111	3.20582	2.35257	3.57383	3.10929	2.86587	2.97641	3.18135	2.77648	3.46664	3.13861	2.39889	2.80271	2.84663	3.22881	3.34228	3.02014	3.44919	3.18887	3.04263	2.85959
HMCN1	4.77514	5.39682	4.86293	4.9881	4.60043	4.99598	4.09904	5.1221	5.4521	4.88735	4.47669	4.74405	4.95886	5.29113	5.47322	5.39247	5.35099	2.81687	5.53661	4.84497	5.1221	4.99598	5.37463	4.27762	4.49322	3.37773	4.9329	3.56989	4.47808	4.21101	5.02983	4.92442	1.57713	4.41592	4.83675	4.872	5.00913	3.22919	3.1934	4.88071	4.69868	4.40851	4.14873	5.33523	4.80407	5.16067	4.75758	5.26443	5.66633
C1orf27	2.48723	3.29454	2.50127	2.96336	2.94615	3.46279	3.28386	2.7728	2.86466	2.8115	3.0251	2.6141	3.12572	2.63224	3.0007	3.07655	2.52532	3.504	3.37862	2.92904	2.73096	2.81962	2.94336	3.19363	2.96004	2.6459	3.08401	2.61314	2.88324	3.09692	2.85148	3.72662	3.39789	3.24406	3.31273	3.60983	3.03045	3.88413	3.20982	2.61001	3.14899	2.65546	3.3895	3.12271	3.12994	3.33583	3.16229	3.28559	3.30883
OCLM	2.30939	2.63924	2.23705	2.44691	2.56918	2.67306	3.64682	2.08934	2.30609	2.25581	2.42681	1.97212	2.16259	2.77913	2.17525	3.10577	2.40336	2.63429	3.0097	1.89136	2.48536	2.65881	2.11671	2.44409	2.75686	2.10315	2.66785	2.33955	2.60019	2.42057	2.62796	2.81405	2.82042	1.88484	2.48115	2.86743	1.72849	2.21391	1.53579	2.12884	2.24074	2.21424	1.80299	1.71629	2.43072	2.22146	2.56318	3.15621	3.48632
PLA2G4A	1.67945	1.84876	1.77777	1.74921	1.81945	2.0236	2.48563	1.89745	2.07448	1.50549	1.87503	1.34535	2.18594	1.7355	1.46293	1.62542	1.52838	3.15912	2.90701	1.92121	1.49456	1.60354	1.62383	2.22284	2.03984	1.82969	2.08929	1.83407	2.14375	2.43495	1.47366	2.34393	2.33452	2.35185	2.63698	2.94799	2.07806	3.2986	2.75866	1.48363	1.89049	1.66571	2.30469	1.42929	1.58948	1.64693	1.98168	1.74305	2.07577
RGS18	1.7349	1.5366	1.84346	1.64604	2.02574	2.23551	2.81582	1.68099	1.48837	1.55533	1.49591	1.49182	1.56873	1.28115	1.61615	1.5896	1.72468	3.77688	1.6465	1.46214	1.68212	1.59257	1.57973	1.92073	1.92433	2.37033	1.94608	2.55707	2.54875	2.22368	1.48681	1.71295	2.84205	2.86522	2.34317	2.47412	1.74102	3.48663	5.0838	1.52833	1.99314	2.05595	2.88155	1.28056	1.3693	1.47078	1.30311	1.42236	1.94443
RGS1	3.3681	1.05806	1.14647	1.5443	3.55336	2.3872	5.57401	2.00214	0.961278	1.09124	3.67415	1.59358	2.34992	0.948354	2.50521	1.09023	1.50524	2.5127	4.13154	4.19246	2.16074	3.987	2.05594	3.7146	4.04668	4.7481	2.49466	5.33288	5.29243	3.88686	1.53715	4.10052	5.54032	4.31525	3.81626	2.68625	2.37282	1.4069	4.65183	2.82053	4.29344	5.56445	5.8222	0.551854	1.73562	0.471146	2.61856	1.16122	1.35095
RGS13	1.48532	1.43959	2.16663	1.50524	2.04919	2.38791	2.16766	1.69313	1.31591	1.49077	1.44116	1.43076	1.65693	1.34403	1.3775	1.92013	1.52532	3.2476	1.96729	1.25276	1.31063	1.48827	1.45094	1.40664	1.61001	1.9784	1.90307	2.42561	1.69523	2.80203	1.3987	1.57536	2.41839	1.89109	2.20809	2.34537	1.51127	2.34393	3.15121	1.53032	1.59548	1.87009	1.41279	1.54918	1.50728	1.64284	1.57302	1.59434	1.97233
RGS2	3.63067	3.7459	2.72632	3.38911	5.25367	3.42341	4.1586	3.95534	4.65035	5.05016	4.48049	3.55226	3.54775	4.42386	4.34167	5.3038	3.62052	4.05104	4.87839	3.96326	2.69549	4.56238	4.27094	4.21603	4.74874	5.75179	4.69478	5.84218	6.76599	4.01382	4.95991	4.0411	5.18311	6.1215	4.6588	4.40776	3.74626	3.3193	5.31294	4.20687	4.03046	5.56437	6.29225	3.28539	4.1403	3.91855	3.7512	3.08635	3.10132
TROVE2	3.6419	4.26803	3.69163	4.56472	4.15917	4.77836	4.31943	3.97409	4.16855	4.15158	4.58653	4.07468	4.52355	3.94965	4.43221	4.24907	3.94611	4.67662	4.98916	4.62256	4.15773	3.92551	4.36071	4.38705	4.09314	4.02866	4.37987	3.7504	3.47495	4.40544	4.13989	4.9488	4.30895	4.5814	4.36924	4.6049	3.86991	4.99718	4.1741	4.07334	4.41904	3.79577	4.76675	4.62256	4.27303	4.75265	4.44126	4.39628	4.43893
CDC73	3.93669	4.07745	3.57825	4.15586	3.87693	4.30418	3.83494	3.84175	4.01532	4.04191	4.21921	3.73222	4.28482	3.68361	4.1733	3.94158	3.83623	4.06039	4.58605	4.38979	3.95955	3.85546	4.3961	4.13805	4.04909	3.72394	4.11625	3.57692	3.80273	4.12862	4.28297	4.56087	3.71656	4.25532	4.03807	4.28534	4.40595	4.56873	4.24114	4.10756	4.52237	4.06989	4.22597	4.03956	4.12572	4.28482	3.94114	4.10386	4.14955
CFH	4.47513	4.77399	4.88169	4.37733	4.89762	5.01624	5.46126	4.36283	4.33877	5.32999	4.27668	4.06946	5.40488	4.15883	3.71701	5.18515	4.19639	6.19538	4.32357	5.07088	3.88202	4.3604	4.35492	4.96617	5.16757	4.93653	4.49853	4.83963	4.4974	5.30698	5.47274	4.79444	5.27826	4.48185	5.71645	5.42593	4.45158	5.65717	5.01157	2.81466	4.1549	4.4492	5.12723	1.65292	3.51551	2.82922	3.9661	4.11317	3.98559
CFHR3	1.66883	2.10944	1.9346	1.93632	1.87895	1.92999	2.23968	1.91708	1.82061	2.18826	2.15845	1.79736	2.04839	1.68554	1.91313	2.18055	1.98198	2.88669	2.45276	2.38108	1.68327	1.81628	1.597	1.91708	1.85183	1.93403	1.84031	1.76698	1.94236	2.11953	1.87554	1.98739	2.32573	1.76938	1.95	2.03513	1.76174	2.14492	2.10381	1.04687	1.92921	1.73676	1.74556	1.17061	1.75779	1.53087	2.01021	1.6493	1.82921
CFHR4	1.31242	1.52919	1.48332	1.00772	1.56994	1.81276	1.23412	1.52919	1.74901	1.48081	0.880983	1.46187	1.80632	1.02552	0.925731	1.62348	1.04715	1.03247	0.762324	1.41109	1.453	1.55557	1.453	1.55159	1.292	1.33519	1.68741	1.41109	1.52126	1.65156	1.57794	1.36118	1.89423	1.24124	1.20061	1.89286	1.34501	1.69557	1.25798	1.53642	1.25519	1.12227	0.740355	1.11835	1.56611	1.26473	1.41258	1.84174	1.85001
CFHR2	1.50497	1.57477	1.25553	1.70357	1.67765	2.55333	1.4116	1.35237	1.45459	1.85411	1.22916	1.29481	1.59763	1.8688	1.53781	2.61235	1.35173	2.22657	1.83217	2.00537	1.70332	1.65259	1.60732	2.06404	1.61926	1.37973	1.24926	1.78575	1.47221	2.32723	1.65326	2.29857	2.11437	1.2507	1.68512	2.14787	1.43883	1.723	1.36639	1.01715	1.27381	1.5354	1.7703	1.21156	1.36917	1.27315	1.34677	1.51909	1.15178
CFHR5	1.23737	1.53701	1.60174	1.51848	1.47018	1.61979	1.33261	1.73402	1.49808	1.41189	1.64607	1.51606	1.26099	1.28796	1.606	1.47644	1.18724	1.38379	1.38379	1.22436	1.27916	1.31637	1.57238	1.48511	1.22347	1.51217	1.40606	1.36208	1.26099	1.43004	1.23387	1.57636	1.58283	1.39476	1.32258	1.39733	1.23969	1.61708	1.4642	1.29938	1.37413	1.43865	1.35234	1.57238	1.11381	1.35656	1.52433	1.22908	1.28007
CRB1	2.51379	1.68345	2.51297	2.2529	1.93	1.96163	1.42313	1.71364	1.70161	2.04208	2.00493	2.11926	1.49126	1.57905	1.9539	1.65004	2.12663	1.50529	1.67777	1.64546	2.23325	1.8784	2.03222	1.80833	1.62523	1.88677	1.47056	1.64024	1.71483	1.47964	1.86767	1.28757	1.77298	1.54312	1.70549	1.70772	1.98365	1.70363	1.99353	1.74762	1.58648	1.6126	1.66736	2.03617	2.10577	1.93457	1.85289	1.75393	2.03617
LHX9	2.89077	2.40463	2.77715	2.522	2.42979	2.49915	2.08272	2.41208	2.29897	3.01592	2.64539	2.39909	1.91499	2.5949	2.94235	2.43072	2.55571	2.6303	2.30883	2.64277	2.522	2.90821	2.37118	2.31756	2.69644	2.7927	2.20643	2.57959	2.62368	2.46997	2.52243	1.67434	2.47957	2.42078	3.06096	2.43433	2.39965	2.34693	2.29656	2.55101	2.29168	2.48632	2.3771	2.53256	2.75288	2.48454	2.52441	2.35366	2.20482
NEK7	4.87301	4.84649	4.75988	5.19314	4.45972	5.41135	4.57728	4.42843	4.2446	4.59874	4.85533	4.413	5.54041	4.21162	4.64181	4.72933	4.62614	4.85977	5.8132	5.41135	4.4785	4.52463	4.98337	4.75425	4.45559	4.321	4.66262	3.90054	4.43416	4.97423	4.71472	5.4749	3.93467	4.95061	4.6892	4.63313	4.86338	4.95963	5.03719	4.74895	5.26008	4.76783	5.21617	4.75988	5.02409	5.02409	4.87301	4.70211	4.74642
PTPRC	3.17712	2.49183	3.16557	3.24192	3.8495	3.70551	5.16584	3.23906	2.03616	1.62359	2.97285	1.94045	3.85556	1.6245	2.65363	2.60084	3.13607	5.10442	3.18977	3.5509	2.86245	2.63575	3.14541	4.15911	4.83545	4.73943	3.16557	5.2192	3.61877	4.22911	2.70312	4.01759	5.62265	4.10769	4.08755	4.13636	3.43112	4.48145	5.0858	2.27516	3.20097	4.24673	3.80622	1.55101	2.12178	1.85331	1.85592	2.29174	2.42322
NR5A2	2.17783	1.75939	2.29701	1.89316	2.54893	2.16131	2.61364	2.03898	1.7971	2.10003	2.13395	1.73137	1.92056	1.75939	2.05092	1.84804	2.03264	3.54158	1.57561	1.64482	1.94651	1.9753	1.87373	2.9418	3.0792	3.61904	2.74671	3.27633	2.66462	2.81307	2.06475	2.45226	3.78377	2.71101	3.14059	3.53258	2.72353	3.15189	2.49325	2.13894	2.14285	2.54389	3.03824	2.07023	2.15462	1.88328	1.96683	1.91922	1.93828
GPR25	3.69953	3.22671	3.48683	3.28444	3.71924	2.99887	3.14441	3.34951	3.55415	3.82361	3.25624	3.2673	3.09875	3.34858	3.55263	3.22377	3.48995	3.50916	3.26009	3.6614	3.16186	3.35363	3.29551	3.24597	3.54946	3.98562	3.29744	3.23404	3.19674	3.31516	3.30855	3.25679	3.59382	3.42525	3.42837	3.27438	3.77496	3.29823	4.29604	3.55512	3.33852	3.50375	3.27796	4.26023	3.77134	3.5047	3.44288	3.58504	3.65697
C1orf106	2.94189	2.90213	2.95717	2.38929	2.82527	2.50955	2.62239	2.96785	2.98702	3.08898	2.32672	2.85981	2.44056	2.78645	2.92426	2.27551	2.60961	2.24951	2.25396	2.82814	2.75611	3.07041	2.63441	2.2524	2.57741	2.86959	2.63625	2.81491	2.3277	2.24837	2.95988	2.85768	2.41002	2.41846	2.61151	2.39637	2.83346	2.62664	2.98935	3.00435	2.68473	2.61104	2.7579	3.00059	2.59469	2.39387	2.95887	2.25438	2.68693
PKP1	2.57683	2.68242	2.98676	2.5799	2.7987	2.4211	2.23279	2.43003	2.52433	2.90271	2.43543	2.62615	2.09607	2.52637	2.51939	2.21688	2.58293	2.2786	2.23329	2.34373	2.57683	2.42604	2.58955	2.79966	2.56212	2.74244	2.07758	2.39134	2.08967	2.37434	2.35565	2.12035	2.1276	2.53884	2.26168	2.12944	2.42225	2.36668	2.36023	2.41401	2.45935	2.45661	2.604	2.40229	2.49274	2.33836	2.55398	2.44256	2.40528
RPS10P7	3.22661	3.10503	2.86078	2.6126	3.19583	2.90172	3.77545	2.47706	2.67617	2.92171	2.79826	2.45825	2.47036	2.67862	3.11995	2.98416	2.64581	3.08223	2.71002	2.44242	2.50367	3.74228	2.96944	1.95563	3.28866	3.50528	2.88729	3.15212	3.3722	2.95027	2.7177	2.94836	3.29657	3.32082	3.32709	3.02625	2.38482	2.48006	2.45768	2.6664	2.85176	2.53788	2.68621	2.65513	2.77903	2.81806	2.90942	2.98465	3.45256
NAV1	3.92382	3.8412	4.18142	4.24943	4.12334	3.57083	4.2746	4.05302	3.77436	4.636	3.81968	4.09552	3.87547	5.06906	4.33105	4.90268	4.95269	3.41235	3.00654	3.24772	3.63899	4.55732	3.54773	3.34158	3.88895	3.47482	3.93998	3.94348	4.18716	3.96261	4.07538	3.80872	2.87579	3.37922	3.88552	3.71899	3.95685	3.62139	2.8343	3.28682	3.55342	3.30769	3.40651	3.74483	3.75559	3.69933	4.59749	3.60432	4.36922
IPO9	3.82073	4.23425	3.49215	3.68906	3.79867	3.62246	3.76235	3.67723	3.8841	4.10361	3.95371	3.86423	3.69288	4.48827	4.24614	4.34102	4.01478	3.59427	3.92285	3.64003	3.83585	4.00331	3.77996	3.57146	3.85083	3.21574	3.99471	3.66945	3.92368	3.62693	3.82793	3.72508	3.55099	3.91449	3.78927	4.12434	4.15004	3.98179	3.06214	3.64109	3.74554	3.52295	3.28428	4.44235	4.37552	4.333	4.28384	4.48334	4.37269
SHISA4	3.54482	3.83561	3.92712	3.70641	3.1702	3.77646	3.69226	3.83067	4.11567	4.00113	3.67563	3.63907	3.4203	3.88958	3.64504	3.97337	3.65899	2.62598	3.49709	3.5828	3.66806	3.59626	3.52587	3.03573	2.76141	2.4465	3.1558	2.91263	3.68923	3.13042	3.93751	3.78807	2.41434	3.10457	3.34819	3.29951	3.48544	2.8895	3.36076	3.84204	3.84204	3.56611	3.38583	3.96342	3.72365	3.86637	3.80252	3.40672	3.2351
TIMM17A	3.00787	3.62562	3.17125	3.69055	2.82887	3.56964	3.33204	3.35869	3.10083	2.83048	3.39569	2.85294	3.61374	2.87832	3.11594	3.10399	2.97749	2.99327	3.82212	3.81104	3.03151	3.0668	3.66823	3.22733	3.20075	2.89841	2.92393	2.65401	3.37209	3.60787	3.15219	3.9594	3.39784	3.25109	3.3607	3.5641	3.29218	3.5057	3.92002	3.13567	3.79077	3.50626	3.57026	3.50531	3.55363	3.87603	3.95865	3.30121	3.21864
RNPEP	4.02041	3.86578	3.90736	3.73034	3.86305	3.7365	4.13231	3.72233	3.73572	3.79095	4.07689	3.43409	3.40288	3.65946	3.52574	3.73705	3.56243	4.77296	3.05651	3.61683	3.46738	3.61617	3.45958	3.50595	4.18325	3.84004	3.82702	3.90147	4.44746	3.97265	3.63475	3.53232	3.6616	3.98452	3.99482	4.17251	3.61047	4.29189	4.66895	3.82702	4.23084	3.99661	3.62526	3.69797	3.77608	3.66051	3.84124	3.77857	3.66758
ELF3	2.70405	2.4687	2.36541	1.96244	2.20065	2.58373	2.178	2.45332	2.54414	2.65034	2.08057	2.26502	1.88632	2.24143	2.02627	1.82603	1.97782	1.25137	1.79188	2.24591	1.68667	2.2223	2.64018	2.49363	2.11065	2.25891	2.49928	2.58473	1.82309	2.25996	2.03181	2.00578	1.99347	2.28836	1.96349	2.08798	2.2568	2.20009	2.28521	2.37582	2.03181	2.31991	2.37421	2.40795	2.40841	1.98737	2.32941	2.08282	2.2794
GPR37L1	3.7351	3.42678	3.80881	3.2239	3.7761	2.95612	2.74529	3.08973	3.50586	3.52836	3.09341	3.21723	2.92762	3.14798	2.94906	2.76281	3.56133	2.52098	2.73632	3.44521	2.98172	3.25062	3.30357	3.37143	3.83343	3.67512	3.55383	3.868	3.02941	3.10931	3.15415	2.24155	3.24833	3.47136	3.46504	2.66088	3.91937	3.96866	4.00825	3.74052	2.92894	3.31861	3.32887	3.64159	3.5324	3.1862	3.54556	3.30497	3.19927
LGR6	2.57646	4.27266	2.54495	2.86431	2.96704	3.16677	2.13635	3.29852	4.4606	4.5387	2.49506	4.14209	2.779	4.74285	4.23561	4.46834	3.30837	1.74504	3.73969	3.41073	3.43925	3.74832	3.1556	3.13463	2.60151	2.20171	3.90834	2.58755	3.35378	2.11091	3.94275	3.01849	2.013	3.26127	2.67806	3.65888	3.56091	1.86538	1.97613	3.94171	3.5968	2.75299	2.27077	3.94752	4.13195	3.84869	3.87575	4.1226	4.1226
PPP1R12B	3.30005	2.70833	3.24893	3.20267	3.66084	3.21822	3.76546	3.88932	4.34292	3.05752	3.52423	2.95106	3.211	3.46517	3.28356	3.43651	3.08859	2.74108	3.48255	2.93081	3.7107	3.28833	3.57187	3.66827	3.26862	3.66105	4.04877	3.63523	3.25163	3.36602	3.60057	4.35129	3.84225	3.00568	3.0391	3.30321	3.49351	3.6794	2.80991	3.06845	3.42934	3.20547	2.92229	2.73714	3.5582	3.18725	3.03618	3.49149	3.16059
TMEM183A	2.8178	2.53955	3.07256	2.44551	3.17798	3.19873	2.9268	2.97319	3.47068	1.79901	3.05428	2.48716	2.94085	3.13033	2.60365	3.06452	2.57899	2.94463	3.33585	1.90957	2.78895	2.42772	3.5602	3.87214	3.43587	2.4194	3.23437	2.50482	3.2116	2.44172	2.98404	3.4931	2.90775	2.76535	2.94399	2.43953	2.76314	2.64415	3.09382	3.23573	2.35375	3.11563	3.10053	3.46536	3.86054	3.76474	2.48449	3.11907	3.53585
ADORA1	3.59883	3.13617	3.40557	2.99509	3.22291	3.08546	2.89491	3.0137	3.00625	3.26927	2.81934	3.01588	2.82664	2.92463	3.09197	3.05408	2.93389	3.04628	2.3477	3.07124	2.90971	3.11702	3.25174	2.84889	3.53126	3.42384	3.28919	3.34464	2.95284	3.03511	3.19974	2.4599	3.08958	3.21346	3.05221	2.89277	3.0353	3.0986	3.76564	3.35509	3.02163	3.10469	3.0726	3.06937	3.36454	3.01086	3.25375	3.17556	3.28721
BTG2	4.32624	3.15872	3.34118	2.84699	5.6095	2.97754	4.70799	2.95334	2.84297	3.20589	4.18133	3.01597	3.68067	3.23658	3.06989	3.08029	3.29967	4.17117	3.95942	3.54972	3.30695	4.32527	3.19038	4.39812	5.97825	6.19028	4.48231	6.10235	6.00608	4.57425	3.06118	4.0107	6.43472	5.65633	5.02748	4.8387	4.14673	3.57343	3.91509	3.89023	4.61773	5.37551	5.53583	3.28797	4.04603	3.2945	3.37949	3.4598	3.21566
ATP2B4	4.76307	4.73851	4.70552	4.69689	4.87592	4.23918	4.48493	5.00776	4.92476	4.69447	4.99392	4.56568	4.8106	5.16802	5.03563	4.97683	4.93576	4.19486	4.17633	4.24663	4.88156	5.00776	4.99708	4.6309	4.89292	4.51075	5.04317	4.68636	4.92476	4.35793	4.73406	4.43779	4.15744	4.50357	4.47745	5.21229	5.19859	4.21417	3.35978	4.60083	4.4575	4.30783	4.17879	5.19463	5.04317	4.84353	5.03306	5.29267	5.23744
LAX1	2.70639	1.85668	2.47995	1.95624	2.9439	2.15638	4.14996	2.29977	2.10668	1.98772	1.78597	1.7317	3.10573	1.51716	2.02931	2.05913	1.74237	3.09707	1.8272	1.64758	1.85872	2.16948	1.96768	2.55967	4.87951	4.20078	2.36134	4.40545	2.4472	3.33424	2.11802	1.85718	6.40599	2.53197	2.20547	3.50761	2.43582	2.71522	2.35382	1.9511	2.19422	3.17915	1.97539	2.16896	1.61903	1.93584	1.89104	1.57281	1.53389
ZC3H11A	4.45087	4.65894	4.11638	4.63973	4.73238	4.56358	4.68099	4.44146	4.33803	4.60028	4.14808	4.11078	4.85806	4.56881	4.78521	4.63462	4.80398	4.6166	4.79449	4.26011	4.31476	4.56881	4.79449	4.88761	5.63051	4.77083	5.1821	5.27524	4.43903	5.06047	4.56881	4.13284	5.19222	4.54517	5.19222	5.40808	5.19724	5.63051	3.93154	4.2337	4.43508	4.7439	4.62726	4.84904	4.60494	4.63746	4.93553	4.98742	5.30383
SOX13	3.26071	2.96173	2.61581	2.42479	2.97683	2.63953	2.99222	3.14328	3.08094	3.11395	2.74236	2.76978	2.93077	2.22479	2.76611	2.70016	3.2961	3.09671	2.5429	2.55828	2.87227	3.38168	3.13052	2.49385	2.5696	3.02984	3.228	3.09395	3.37926	3.25125	3.28726	1.63902	2.51534	3.00992	3.04915	3.12747	3.21227	3.20734	2.3728	3.10087	2.68072	2.72162	3.22141	3.01789	2.62134	2.34747	3.20699	2.98656	2.93237
MDM4	3.36659	3.4069	2.93114	3.41702	3.81917	3.2215	3.87136	3.333	3.53801	3.12787	2.9892	2.73322	3.45294	3.29423	3.35889	3.21777	2.93824	3.62903	3.34659	2.97024	2.87942	3.06213	3.37846	3.4861	4.07793	3.72921	3.79611	4.04257	3.57013	3.56032	3.47171	3.71965	4.50308	3.24865	4.06988	4.24565	3.34336	3.80356	2.9164	3.05364	3.31827	3.09054	3.03005	3.40453	3.31336	3.56517	3.56253	3.86608	3.97917
NFASC	2.77471	2.60636	3.74926	3.1079	3.31319	2.67215	3.61343	3.05071	3.37252	2.84772	2.69418	2.74601	3.6045	2.79447	3.14636	3.08893	3.03873	2.48935	2.47791	2.76139	3.42765	3.02466	2.66086	2.83903	3.08042	2.59099	2.81792	3.05071	2.89995	2.81841	3.91787	2.80146	2.71834	2.59442	2.6743	3.03169	2.72584	2.41295	2.59416	2.62457	2.86213	2.73158	2.51173	3.03032	2.97678	3.10415	3.31074	2.8861	2.40408
CNTN2	2.75444	2.62048	2.68234	2.42543	2.92487	2.4868	2.49809	2.63342	3.0452	2.94405	2.82003	2.67511	2.13985	2.52293	2.77052	2.5002	2.99102	2.06381	2.03954	2.74697	2.66313	2.81824	2.79465	2.48549	2.6958	2.74832	2.91709	3.27025	2.27251	2.71788	2.70916	1.84441	2.11088	2.76624	2.42132	2.22363	2.9428	3.21624	2.59939	3.16056	2.69815	2.77959	2.32138	3.03346	2.9103	2.61933	2.89827	2.60152	2.73723
TMCC2	2.45032	2.46791	2.56674	2.46903	2.03862	2.13529	1.95566	2.40813	2.74434	2.20777	2.49886	2.19926	2.23182	2.4315	2.36139	2.20344	2.46199	2.12246	2.38157	2.39156	2.70747	2.42288	2.41993	1.96231	2.17367	2.15295	2.25883	2.28846	2.34333	2.14863	2.26192	1.69484	2.03314	2.05863	2.00474	2.15024	2.22058	2.05407	1.83499	2.34947	2.2521	2.16637	2.18476	2.34988	2.18151	2.27157	2.5392	2.36038	2.31557
CDK18	3.7397	3.30144	3.87313	3.57115	3.46171	3.35207	3.63821	3.85274	3.58504	3.37537	4.316	3.35511	3.24024	3.34849	3.41571	3.46333	3.66053	2.99671	2.86526	3.53688	3.62646	3.99435	3.73959	3.24046	3.20926	2.99179	3.18384	3.23038	3.20121	3.1149	3.56576	3.60866	2.58144	3.06053	3.064	3.17001	3.25345	2.74145	3.25475	3.49561	3.54615	3.41422	3.18074	3.45074	3.60236	3.24938	3.40807	3.36418	3.4623
IKBKE	3.28762	2.74088	3.30051	3.14309	3.17103	2.99436	3.38502	3.21995	3.41094	3.15122	3.083	2.92291	2.9738	2.82554	3.23537	3.14234	3.25509	2.90283	2.65455	2.8978	3.25249	3.10044	3.20849	3.08866	3.53508	3.07449	2.85579	4.02897	2.92863	2.91158	2.91016	2.7929	3.67092	2.68856	2.63522	2.96887	2.68582	2.8355	3.03955	3.02045	2.73549	3.29483	2.67579	3.12224	3.02111	2.5831	2.7076	2.7217	2.58518
RASSF5	3.42559	2.78357	3.13027	3.00976	3.51857	3.16079	3.86029	3.29761	2.92313	2.97509	3.12655	2.71772	3.21857	2.68026	3.02596	3.03441	3.06763	3.73182	2.83903	2.88988	3.07997	3.15267	2.91613	3.12798	3.90866	3.77863	3.041	4.4805	3.76755	3.42133	2.98912	3.02265	4.39996	3.18018	3.32045	3.1227	3.33464	3.28362	3.55246	3.00174	3.02491	3.68176	3.66872	2.80594	2.83429	2.71925	3.10084	3.00817	2.92649
DYRK3	2.71048	2.67462	2.68314	2.88089	2.66534	2.87095	2.53036	2.88585	2.63436	2.58729	2.84856	2.36851	2.97949	2.5827	2.54645	2.62115	2.41229	2.40111	2.76932	2.91082	3.09579	2.52757	2.89252	2.73725	2.55186	2.50114	2.42912	2.68963	2.89438	2.89133	2.95427	3.02777	2.48187	2.6307	3.18788	2.91546	2.47612	2.5413	2.39056	2.73375	2.78203	2.74259	3.66946	2.39558	2.36879	2.44025	2.40822	2.4709	2.02515
MAPKAPK2	3.83001	3.52314	3.80094	3.73077	3.4852	3.41084	4.15255	3.85009	3.79073	4.09258	4.30037	4.03831	4.14059	4.058	4.00099	4.07387	3.83001	4.1352	3.68849	3.91314	3.87285	4.17372	3.54035	3.36004	3.81346	3.36702	3.42964	4.58924	3.98741	3.83806	3.59787	3.57663	4.37243	3.54369	3.74423	3.61817	4.02172	3.39094	4.04891	3.72128	3.80292	3.81226	4.14644	3.97788	3.77533	3.87237	4.34064	3.81226	3.74985
IL19	1.69749	2.18031	2.07814	1.90538	1.99085	1.80807	1.50396	1.63517	1.85227	2.14949	1.55031	1.75098	1.55806	1.79166	1.82163	1.86452	1.62087	1.26401	1.63976	1.74299	1.60716	2.0897	1.68316	1.9958	1.85072	1.60319	1.78298	1.84078	1.77144	1.68392	1.77743	1.55645	1.55517	1.66085	1.53821	1.5051	1.82658	1.58444	1.43244	1.79957	1.61722	1.59554	1.85847	1.99878	1.87233	1.79879	1.92806	1.52294	2.08092
IL24	1.69521	1.64768	2.13333	1.68103	1.80471	1.58781	1.54312	2.22511	1.99306	2.32553	2.06514	2.10106	1.56991	1.70787	2.35282	2.2345	2.23064	1.50675	1.70209	1.94302	1.79798	1.9882	2.0545	1.68676	2.11242	2.31927	1.77099	2.10831	1.67446	1.8393	2.03583	1.40674	1.78379	1.42235	1.5554	1.68773	1.95778	1.75896	1.41069	2.0754	1.76352	1.87121	1.96889	2.0222	2.04994	2.1831	1.89594	2.15722	1.82274
PFKFB2	3.05689	2.91201	3.05568	2.91544	2.92462	3.32679	3.55838	2.99345	2.77729	2.78106	3.23278	2.76506	3.02748	2.90341	3.14882	3.09682	3.18102	3.45275	3.0982	2.74665	2.79953	2.95267	3.10866	3.08268	3.20132	2.48711	2.77855	2.97931	3.24219	2.98122	3.17083	3.14854	3.28636	2.97523	3.28069	3.45864	3.12187	3.5278	3.3353	2.85697	3.0211	2.89989	2.97411	2.9759	3.00857	3.19781	2.75028	2.85391	2.75871
C4BPB	1.82165	1.78553	1.62847	2.01116	1.63961	2.23949	1.79908	1.94539	2.02861	2.13274	1.92833	2.68417	1.70099	1.51231	2.15465	2.07375	1.91796	2.04341	1.83637	1.54706	1.94881	1.82944	2.22035	2.03457	1.90532	2.09725	1.89538	1.91532	1.92144	1.92293	2.08028	1.83278	1.92558	2.00841	1.81012	2.0959	1.6788	1.86319	1.89126	1.89192	1.62847	1.65187	1.75878	1.91944	1.86981	1.70232	1.95124	1.51808	1.96488
C4BPA	1.4865	1.19996	1.60685	1.54223	1.47881	1.24308	1.46565	1.27365	1.93767	1.45379	1.57858	1.52394	1.75783	1.49383	1.5777	1.72233	1.51605	1.3343	1.17624	1.32822	1.47762	1.56082	1.36305	1.77942	1.53351	1.39647	1.4767	1.49679	1.46498	1.20972	1.45283	1.93003	1.25031	1.42603	1.10836	1.42182	1.36787	1.49383	1.47881	1.14714	1.49593	1.37734	1.66352	1.58255	1.85719	1.72233	1.12215	1.76968	1.36398
CD55	3.85913	5.09782	4.23806	4.95112	5.13094	5.08437	4.17385	3.84146	4.12412	5.10156	4.38059	5.39393	4.5608	4.59149	5.56879	5.64841	4.06836	3.50356	5.32627	3.87318	4.37151	4.34016	5.03425	3.79956	4.96258	5.0928	4.13289	4.531	4.64014	4.64901	6.18901	5.32627	3.71086	4.13899	4.49359	3.91216	3.55106	3.97617	4.03704	4.37624	4.7565	4.73071	4.60317	4.68932	3.71485	4.69194	4.21416	3.79474	3.12885
CR2	1.5896	1.41751	1.69402	1.5267	1.55282	1.40958	4.76008	1.45099	1.44721	1.58585	1.33546	1.42268	1.46549	1.34579	1.3955	1.37566	1.47611	2.44446	1.32262	1.60821	1.5808	1.47671	1.58025	3.32551	3.82	2.03857	1.28979	4.46051	1.51822	4.07242	1.61235	2.57188	5.33513	1.58356	1.42891	1.51745	1.59499	1.59866	1.81979	1.56388	1.43548	3.4539	1.59499	1.75019	1.68556	1.50227	1.55418	1.522	1.65138
CR1	1.99413	1.92899	2.51358	1.89796	2.3751	2.89375	4.29697	2.20939	2.03882	1.83898	2.36883	1.80418	2.4147	2.05594	2.28392	2.21592	2.07095	4.74647	2.20759	2.62439	2.00244	2.17864	2.56609	2.71627	3.58687	2.61753	2.32401	3.5332	3.81716	2.81978	1.79871	2.74197	4.23777	3.62568	2.51149	3.184	2.87686	3.28091	4.38109	1.86382	2.1913	2.75506	2.14707	1.91007	2.08701	2.03982	1.94075	2.36725	2.25555
CAMK1G	2.37361	2.72049	2.31926	2.45493	2.19367	2.6752	2.16866	2.69175	3.04464	2.94299	2.0232	2.40907	2.15798	2.27012	2.38406	2.13591	2.38104	1.69307	2.60291	2.11857	1.87717	2.32059	2.10149	1.66064	2.61385	1.95689	1.9422	2.17636	2.28298	2.29331	2.16548	2.55062	2.00047	1.72249	2.27609	2.03735	2.76021	2.0232	1.93014	2.49809	1.81894	1.55569	2.02769	3.23409	2.00195	2.19084	2.6513	2.47528	2.51427
G0S2	2.58508	2.10836	3.20123	2.57771	4.60259	2.9185	3.74866	2.72915	2.33176	1.87118	2.56139	1.9937	3.1174	2.53016	2.79829	3.08771	2.6278	4.16471	2.85659	3.32347	2.38122	2.68738	2.77522	3.03358	5.73779	4.14848	4.51412	4.80743	4.72653	3.69027	2.95068	3.09446	5.14265	6.0876	3.31908	4.21958	3.50307	4.03625	4.20823	3.11368	2.92937	3.35647	3.1429	2.48436	2.27628	2.76737	2.6182	2.24681	2.61114
HSD11B1	1.42285	1.78243	1.75646	1.89871	1.79441	2.09497	2.40766	1.84647	1.82591	2.40235	2.33493	2.17269	2.21415	2.48237	2.10906	2.66918	1.99811	2.49164	2.09869	2.57484	1.77479	1.85974	1.84341	2.23084	2.41385	1.96512	1.96393	2.33638	2.85057	3.2364	1.73331	2.11239	2.55126	2.05215	2.15095	2.84285	2.00989	2.03995	1.60218	1.65228	2.12367	1.96512	2.26717	1.70985	1.91635	1.30265	1.75353	2.03598	1.80346
TRAF3IP3	2.51072	1.97964	2.51464	2.40272	2.64978	2.55094	4.53767	3.04214	2.38625	2.12075	2.50891	2.20013	2.64457	2.0896	2.38363	2.17507	2.73664	3.61014	1.63322	2.43284	2.46467	2.42695	2.72226	2.54639	4.53818	3.38244	2.3895	5.19223	2.71126	2.98693	2.50223	2.41802	5.38935	2.63203	2.96469	2.94395	2.50303	3.26139	3.19915	1.83001	2.42522	3.09175	2.13207	1.70279	2.06171	1.8325	1.88448	1.95425	1.95335
SYT14	1.35855	1.42596	1.28118	1.18965	1.24829	1.57264	1.32378	1.10301	1.46268	1.88495	0.842932	1.428	1.44208	1.41418	1.3758	1.35792	1.10877	1.24756	1.22305	1.33989	1.25546	1.52058	1.09272	1.00269	1.57695	1.65905	1.29805	1.09096	1.22005	0.946366	1.14817	0.910603	1.03767	1.4607	1.34874	1.47201	2.05373	3.33487	1.45693	1.44263	0.964165	1.1889	1.97185	1.37877	1.59376	1.31687	1.53362	1.55395	1.45693
SERTAD4	3.04733	3.72242	3.49132	4.03965	3.54682	3.854	2.38212	3.6569	3.86185	4.61633	2.88191	3.37227	3.53853	4.03462	3.88473	5.01502	4.00122	3.28463	4.09657	3.83656	3.38486	3.50047	3.66267	3.44369	3.50584	2.49098	2.99902	2.40709	3.40085	3.46378	4.67771	3.95347	1.08701	3.59543	3.89865	3.42531	3.7424	3.75287	2.78802	2.94931	3.80818	3.31598	3.22862	2.71131	3.90258	3.38606	3.17411	3.50094	4.15567
HHAT	2.93086	3.03043	2.96456	2.71693	2.92885	2.6035	2.84062	2.72403	3.10257	2.89452	2.61828	2.60272	2.44293	2.8763	2.88025	2.97673	2.55328	2.81828	2.91627	2.53864	2.78152	2.64941	2.51701	2.83787	3.04678	2.6773	2.69096	2.9421	2.79297	2.74574	2.93167	2.73691	3.35536	2.49952	2.6498	2.94089	2.74695	3.01095	2.49651	2.55058	2.60234	2.64094	2.49152	2.58118	2.72403	2.70336	2.80596	2.72693	3.0058
RCOR3	3.45678	4.10711	3.07511	3.50839	3.93018	3.37002	3.84201	3.40832	3.74803	3.90215	3.2429	3.63521	3.82512	4.05381	3.79624	4.15695	3.77322	4.13601	3.94018	3.20096	3.22722	3.68581	3.54388	3.79558	3.75882	3.72163	4.07815	3.89764	3.8556	3.64718	3.5855	3.88368	3.6068	3.29084	4.11316	4.26407	3.51572	3.68177	3.08164	3.56806	3.66443	2.84838	3.13687	3.74871	3.90513	3.50562	3.2185	4.42559	4.82836
TRAF5	3.66157	3.82068	3.46842	3.69582	3.64825	3.53434	3.44474	3.83798	3.85163	3.5195	3.30928	3.25529	3.88111	3.72959	3.69612	3.63802	3.6051	3.05193	3.92763	3.45539	3.58797	3.65452	3.7691	3.71705	3.79019	3.37113	3.75889	3.81751	3.67362	3.53012	3.51695	4.01297	3.83407	3.29866	3.84896	4.18242	3.6487	2.90765	2.49791	3.5282	3.65246	3.48853	3.24812	3.9408	3.56109	3.73047	4.11255	4.27556	4.64331
DTL	1.77179	1.60664	2.00988	1.82158	1.54701	2.43469	2.29226	1.9078	1.39981	1.81048	1.72141	1.70918	1.78216	1.80427	1.8467	2.14522	1.97239	2.12817	1.54701	1.69007	1.87008	2.29026	2.03926	1.98058	1.9914	1.73502	1.69726	2.01118	1.87008	2.11347	1.82609	1.80049	1.57295	2.0369	2.00988	1.74794	2.02233	2.19948	2.37155	1.80246	1.87983	1.71859	2.13326	1.48631	2.079	1.49924	1.69149	1.88251	1.87848
PPP2R5A	2.85983	3.6836	2.48743	3.48361	3.33283	3.9564	3.10799	3.64926	3.54626	3.39234	3.66231	3.31546	4.0221	3.21075	3.61585	3.66571	3.19695	4.00692	4.38223	4.03532	3.70149	3.35801	3.66446	3.4782	3.30305	3.5377	3.78156	2.99359	3.72904	3.63919	3.57972	4.06745	3.62433	3.72992	3.70488	4.37204	3.55438	3.41227	3.27175	3.7777	3.97531	3.55223	3.6824	3.71984	3.92495	3.89522	4.2465	3.85664	4.30043
NENF	3.56363	3.34134	3.25561	3.26144	3.20337	3.61575	4.11003	3.90877	3.48855	4.20434	4.26001	3.95685	4.23464	4.10474	4.008	4.27241	4.32882	4.21443	4.14107	4.5548	4.26956	3.85834	3.18113	3.38141	3.2848	2.86701	2.90561	2.98373	4.54323	3.86464	3.68482	3.66781	2.89305	3.34861	3.59358	3.26522	4.08019	3.19593	4.33697	3.62588	3.973	3.59071	3.80917	4.08926	4.16347	4.42576	3.77527	4.11562	3.82918
ATF3	4.25355	2.3504	2.84913	2.86388	4.18261	3.03174	3.14127	3.14898	2.69728	2.33671	4.08404	2.462	2.84827	2.25043	2.58082	2.58283	2.21549	2.22207	3.69774	2.83361	3.13033	4.59889	2.98802	3.19113	3.79305	5.34302	3.27712	4.02051	4.29058	2.78591	2.52818	3.68755	3.71891	4.2631	3.96147	3.37836	3.3865	2.26514	2.75687	3.18124	3.87737	3.66014	5.231	3.59729	4.66846	3.47993	3.88132	3.07021	2.59197
FAM71A	2.57683	2.28622	2.66428	2.09583	2.06581	2.18156	2.14596	2.48071	2.26839	2.45149	1.82827	2.7007	2.19451	2.34191	2.86502	2.22225	2.34191	1.80572	1.98985	2.05724	2.5176	2.36756	2.76424	2.18527	2.11346	3.4649	2.29318	2.52808	2.04909	2.24029	2.41235	1.95615	2.25498	2.8693	1.75118	2.15889	2.09498	1.98487	1.99933	2.54353	2.28298	2.10925	1.92789	2.58869	2.68249	2.52969	2.15889	2.1371	2.2637
FLVCR1	2.30616	2.55703	2.1257	2.7515	2.49077	2.73376	2.73966	2.29912	2.71714	2.38052	2.658	2.39144	2.58244	2.51597	2.65283	2.658	2.3993	2.70507	3.22586	2.39396	2.46343	2.44954	2.02437	2.50997	2.55295	2.33794	2.11798	2.31209	2.56312	2.45416	2.40433	2.96736	2.98036	1.92478	2.42563	3.29846	1.88537	2.5862	2.45671	2.14915	2.50153	2.25431	2.5842	2.8842	2.54423	2.69122	2.71066	2.73495	2.72486
VASH2	3.01454	2.61625	2.38316	2.30756	2.44919	2.40821	2.42917	2.30004	2.50527	2.81934	2.41625	2.59683	2.41906	2.42016	2.59121	2.4644	2.68445	2.82932	2.30961	2.30862	2.386	2.63637	2.49472	2.15746	2.55971	2.94305	2.13101	2.51301	2.64211	2.27001	2.5956	1.96026	2.38065	2.16111	2.79499	3.11832	2.71018	2.81499	2.67215	2.36163	2.09666	2.62402	2.14067	2.8824	2.58338	2.5607	2.69307	2.87544	2.57025
RPS6KC1	3.21681	3.48747	2.99087	3.50041	3.22665	3.56066	3.22392	3.36549	3.31346	3.32	3.41537	3.18649	3.79837	3.27774	3.43325	3.33527	3.35159	3.42771	3.80602	3.4364	3.17389	3.07717	3.42533	3.33369	3.27162	2.81841	3.44574	2.72234	3.21794	3.45476	3.17139	3.78698	3.24523	3.13521	3.7716	3.76141	3.35579	3.71266	3.18491	3.08555	3.27326	3.05637	3.2793	3.53669	3.63845	3.73751	3.65428	3.70088	3.78267
PROX1	2.24893	1.69867	2.00509	1.54508	1.98289	1.7556	1.85985	1.63409	1.63294	1.70366	2.16659	1.59868	1.51201	1.51822	1.76737	1.7397	1.524	2.2068	1.70179	1.51263	1.41034	1.76565	1.56336	1.76067	1.85643	1.71097	2.19345	1.83095	2.43626	2.59459	1.64935	1.83159	3.66	2.51429	1.98813	3.2774	2.38047	1.88317	2.05082	1.90237	1.78366	1.6692	2.28305	1.73674	1.69356	1.80775	1.88669	2.23301	1.68685
SMYD2	3.73542	2.85899	3.43407	3.50321	2.4457	3.59452	3.44689	3.83266	3.03314	2.75279	3.36645	2.78448	3.85743	2.75035	2.82679	3.11112	2.78334	3.5338	3.56091	3.52376	3.06282	3.26012	3.3265	2.96787	3.12155	2.50453	2.58085	3.09715	3.0647	3.47784	2.9622	3.52595	3.85353	2.47872	3.48399	3.12792	2.48412	2.73767	3.64041	2.76739	3.3587	3.13739	3.27625	3.24498	3.06861	3.26491	2.92533	2.82612	3.11137
CENPF	1.29672	1.43545	1.56546	1.66056	1.44159	1.95889	2.3855	1.86061	1.36537	1.76239	1.62208	1.32303	1.64087	1.62708	1.74864	1.88171	1.96716	1.98538	1.76335	1.58738	1.55154	1.8973	1.94226	1.63945	1.93375	1.65926	1.63215	1.90869	1.45204	1.90023	1.48764	1.73781	1.83118	1.65143	2.23909	1.80516	1.55071	2.23281	2.10631	1.52891	1.68182	1.5711	2.00658	1.24053	1.65781	1.31123	1.54988	1.69533	1.51311
KCNK2	2.02483	2.15986	1.91405	1.85667	1.77954	1.95482	2.0986	1.81008	1.88369	2.10085	2.13892	1.91781	2.03095	1.97655	1.88943	1.88537	1.93324	4.72303	1.67957	1.83604	1.88921	1.88899	1.86395	2.31944	2.18578	2.57218	1.79468	1.86962	2.08972	2.23712	1.8663	1.9951	2.22285	1.92295	2.2948	1.92018	2.00719	3.28568	3.20677	2.01089	1.88899	1.95191	2.40557	1.92253	1.77054	1.74761	1.94837	1.93233	1.97395
KCTD3	3.3527	3.43348	2.78813	3.7071	3.30526	3.81608	3.18154	3.21965	3.13009	3.14406	3.54847	2.5386	3.57892	2.93446	3.24846	3.21992	3.07643	3.80062	3.71954	3.31832	2.96472	3.02293	3.35019	3.69751	3.17627	2.91243	3.39953	2.35661	3.06982	3.91355	3.17207	4.01969	3.20744	3.59435	4.01278	4.108	3.25367	4.53317	2.95978	2.9944	3.69138	3.16413	3.72119	3.44287	3.43843	3.60107	3.74325	3.74285	3.94889
SPATA17	1.55743	1.49979	1.35444	1.20148	1.63457	1.63279	1.57065	1.5167	1.75026	1.57725	1.5396	1.29141	1.41372	1.14241	1.56723	1.62188	1.16032	1.29916	1.76888	1.43691	1.29458	1.23451	1.27731	1.6411	1.6731	1.35236	1.47471	1.33539	1.36265	1.79785	1.72875	1.55743	1.97139	1.29587	1.32222	1.55938	1.38388	1.87182	1.57065	1.49259	1.36265	1.20933	1.72663	1.66899	1.63741	1.31432	1.24394	1.26072	1.30229
RRP15	1.68163	2.22225	1.7261	2.53248	1.91285	2.85215	2.74537	2.42361	2.58592	2.2193	2.87113	2.43634	2.87424	2.17527	2.88041	2.80969	1.9411	2.64643	3.15437	2.30253	2.68583	2.41099	2.97647	2.40606	2.25372	1.66866	2.21408	2.00655	2.50505	2.56788	2.4578	2.53248	2.75255	2.2984	2.42591	3.55844	2.50142	3.07481	2.10199	2.26016	2.78901	2.26223	2.50104	3.0434	2.94073	3.33225	2.42774	2.37812	2.59317
TGFB2	4.11055	4.67226	4.33701	4.71421	3.19781	3.97039	3.37288	3.85004	3.62091	3.75182	3.45808	3.60007	3.81995	4.58873	4.19832	3.80934	4.02452	2.81357	4.46874	3.98766	4.07761	3.99402	4.17525	3.28445	3.21226	2.72209	3.87499	2.91178	3.24227	3.82958	4.14914	3.49373	2.46534	4.40922	3.84637	3.68022	4.03466	3.30923	3.21408	4.24814	3.78783	3.59233	3.98548	4.35061	3.62044	4.13642	3.69664	4.05906	4.54799
LYPLAL1	2.31571	3.24166	1.86632	2.80408	2.60981	3.39824	3.5258	2.87333	2.92034	2.62001	2.6607	2.31638	2.87061	2.38202	2.5095	2.79311	2.27797	3.73912	4.08095	3.44512	2.4467	2.12152	2.88245	2.96518	2.54453	2.27132	2.61885	1.79314	2.88754	3.27304	2.83683	3.64568	3.30492	3.04692	3.56154	4.22769	2.61479	3.33804	3.48289	2.72263	3.53074	2.46466	2.40211	3.37682	2.93179	3.41401	3.04548	3.52718	3.35927
IARS2	3.27467	4.0279	3.10084	3.60756	3.12794	4.11013	3.34676	3.66473	3.43815	3.71016	3.50257	3.64382	3.66675	3.73441	3.96997	3.91488	3.09171	3.32754	3.94557	3.22029	3.6024	3.46952	3.76297	3.29599	3.30647	2.62552	3.43634	2.6074	3.12444	3.39657	3.61169	4.12484	3.6168	3.65702	4.17847	4.34341	3.61372	3.32313	2.75555	3.07881	3.58947	3.16317	3.33008	4.25126	4.45743	4.3324	4.32152	4.59975	4.1898
MARK1	2.45379	3.23256	2.51729	2.8133	2.67469	2.91238	2.25343	2.9187	3.336	3.07539	2.84803	2.75147	2.7438	3.08922	3.23256	3.07883	2.74818	2.21033	3.58208	3.02081	2.94136	2.88218	2.89717	2.92185	2.86527	2.55206	3.44693	2.31105	2.8093	2.76489	2.77818	2.75365	2.29823	3.20974	2.8988	3.60824	3.3626	2.78659	1.89702	3.37977	2.97875	2.51564	2.5774	3.37093	3.18356	3.48465	3.51578	3.71596	4.13047
C1orf115	1.89281	3.27998	2.83391	2.57685	3.48413	2.74004	2.41022	3.03348	3.69458	3.63384	3.24481	3.51139	2.41673	3.81835	3.05569	3.49444	1.90536	3.36052	3.16241	3.03005	3.22425	3.30814	2.82191	3.65005	3.72299	4.19158	3.82531	3.39396	3.14629	3.56983	3.31155	2.57503	3.75962	4.04866	2.94741	3.77651	3.89746	3.51025	2.51109	3.41489	3.39491	2.82468	3.17326	3.72017	3.65454	3.36434	3.54692	2.95957	3.40691
HLX	3.43143	3.20224	3.55552	3.13139	3.68006	3.11978	3.52232	3.11053	3.14562	3.33332	3.31235	3.33118	3.01174	3.09826	3.0999	2.97403	3.31516	3.57263	2.73179	3.28846	3.15768	3.17992	3.13465	3.21647	3.79056	4.10649	3.4171	3.91635	3.36554	3.57496	3.01635	3.00732	3.65226	3.60826	3.62863	3.45108	3.78686	3.35865	3.76971	3.47272	3.1711	3.54846	3.30829	3.53262	3.50235	2.98905	3.13615	3.16896	3.4772
FAM177B	1.70847	1.7783	1.46463	2.35691	1.36568	2.01297	2.43761	1.59074	1.59269	1.51168	1.76855	1.5851	1.95944	1.88925	1.54235	1.42184	1.82871	1.62862	1.42023	1.5291	1.66429	1.55764	1.8654	2.55458	1.97307	2.09833	1.88872	2.5364	1.56387	2.57428	1.92278	1.67962	3.1045	1.63104	1.84469	1.61932	1.99461	2.13309	1.71783	1.51935	1.56387	1.57409	1.78008	1.54877	1.62747	1.12878	1.97501	1.65977	1.71835
CAPN2	4.45961	4.2401	4.46653	4.5791	4.03425	4.29406	3.84487	4.54006	4.51054	4.28063	4.20378	4.37647	4.53364	4.42207	4.28781	4.43933	4.23104	4.36041	4.29257	4.246	4.3723	4.07303	4.27832	4.48297	4.37363	3.76612	4.34147	4.16785	4.58112	4.69659	4.30127	4.40843	4.4011	4.18153	4.47743	4.90218	4.54905	3.94035	3.75207	4.25595	4.55575	4.24915	3.92594	4.9197	4.77432	4.84021	4.89124	4.61906	4.83834
FBXO28	3.4874	4.05845	3.6388	3.96444	3.67922	3.92084	3.99654	3.43337	3.3429	3.77807	4.25942	3.63693	3.88327	3.57111	3.9815	4.14237	3.2623	4.10155	4.55423	4.14167	3.67922	3.77537	4.02555	3.92763	3.83712	3.61105	3.86335	3.61717	3.67205	3.54844	3.61476	3.85241	4.06456	4.13514	3.91912	4.18503	4.11568	4.11568	3.68615	3.78736	3.95487	3.78293	3.78519	3.97829	4.3689	4.24083	3.9513	4.29478	3.97106
DEGS1	3.78529	3.89351	3.75881	4.22839	3.52814	4.34846	3.95635	3.97671	3.41295	3.96707	3.75282	3.05601	3.96767	3.68571	4.26912	4.18367	3.58246	4.03397	4.52097	4.18131	3.96467	3.92072	4.13324	3.28405	3.46671	2.39326	3.24817	3.06064	4.22162	4.128	3.64692	4.21716	2.91838	4.00736	4.08712	4.4123	3.65969	3.96961	3.84641	3.68939	4.50558	4.19384	3.59841	4.39311	3.85124	4.59219	4.81247	4.1591	3.87585
CNIH4	3.96555	4.3401	4.13206	4.14325	3.40681	4.31428	3.89015	3.7867	3.52139	3.78007	4.02139	3.63253	3.31452	3.30806	3.50654	3.83601	3.36385	3.68382	4.61446	4.65721	3.42855	3.42911	4.0824	3.09371	3.53606	3.25956	3.62657	2.66462	4.25736	3.83601	4.04447	3.60975	3.22388	3.9509	4.31428	4.52931	3.75694	4.23894	4.45012	4.07217	4.72664	4.03415	3.77574	4.20086	4.45912	4.56528	5.0488	4.31617	3.98496
CNIH3	2.32516	1.67517	2.01724	1.7481	2.30428	1.77066	2.45724	2.21251	1.69961	1.93399	2.21251	2.17426	2.37767	1.52051	1.592	2.58049	1.98018	2.58563	2.20905	3.04819	1.455	2.23546	1.93795	1.83888	1.97652	2.20227	1.30603	1.92435	2.25017	2.20805	1.95914	2.81824	1.92083	2.10832	2.20805	2.46743	2.46983	3.22309	2.78111	1.91472	2.05987	1.96451	2.31049	2.20008	2.08769	2.25572	2.39638	2.41762	2.24608
DNAH14	2.04548	2.85963	1.78214	2.44219	2.15619	2.51804	2.49226	2.32078	2.23093	2.35458	2.51316	2.11883	2.44916	2.24769	2.96152	2.52743	2.40574	3.0863	3.07668	2.6956	2.33806	1.89664	2.08073	2.71487	2.15284	2.09661	2.80404	1.63644	1.96042	2.2971	2.51739	3.71472	2.81045	2.50552	2.99885	3.16748	1.9069	3.10681	1.92891	1.98708	2.71981	1.87292	2.13019	2.49424	2.67013	2.93822	2.52349	3.19902	3.05359
LBR	2.42892	2.69803	2.54401	2.78773	2.67573	2.76802	2.96544	2.76193	2.52303	2.37465	2.65003	2.28174	2.54369	2.53397	2.56291	2.5992	2.59063	3.23853	2.74773	2.71308	2.5357	2.22284	2.7462	2.92491	3.15542	3.14724	2.72352	2.86145	2.89554	3.19209	2.41871	2.6649	3.20597	2.92392	2.81918	3.11453	2.88113	2.96076	3.4017	2.66682	2.60829	2.77423	2.94299	2.62125	2.75715	2.9255	3.28039	2.93362	2.72407
EPHX1	2.34456	2.728	2.81476	2.60222	3.8872	2.95861	3.58836	2.69624	2.94886	3.39202	3.16938	3.09284	2.73613	3.24014	3.36774	3.56115	3.71294	5.21478	3.0933	2.53754	3.09392	2.71332	2.81875	3.9619	4.17806	4.14816	3.71381	3.84941	4.61491	3.9941	2.73491	2.9877	3.8614	4.30336	3.64929	4.0833	4.67709	4.05819	3.76738	3.17074	3.0374	3.39628	3.15056	3.07617	4.00321	3.21032	3.3911	3.80813	3.06361
MIXL1	3.35489	2.63558	3.11427	2.44346	2.95375	2.94422	2.90046	2.77395	3.30699	3.1843	3.50521	2.95112	3.00068	2.95348	3.2067	3.04441	3.2663	3.00778	3.1373	3.09193	3.38025	3.28054	3.08415	2.80326	3.12991	3.27501	2.31671	3.15231	2.61381	3.0627	3.06612	2.79694	3.47743	3.00098	2.26322	2.83983	2.94807	2.74405	2.78684	3.60839	3.03137	2.63082	3.0004	3.06729	3.10487	2.93588	3.27624	2.83431	2.90907
PSEN2	3.03512	3.30304	3.26251	3.31167	3.27908	3.33122	3.2805	3.37173	3.71811	3.13251	3.41545	3.19669	2.60589	3.18232	3.25615	3.42501	2.86567	2.91394	2.97678	2.96458	3.28274	3.03719	3.19646	3.05689	3.30698	3.14114	3.25175	3.18047	3.48152	3.13788	3.1174	3.04629	3.24768	3.29748	3.04953	3.77463	3.23165	2.99213	3.5102	3.17351	3.09261	3.22682	2.96164	3.94524	3.68887	3.81444	3.73036	3.38635	3.69957
ZNF678	1.91232	2.40947	2.58178	2.37923	2.51953	2.90762	3.04905	2.51768	2.61344	2.49579	2.26041	2.35758	2.53875	2.7469	2.64677	2.62401	2.31898	2.97809	2.65539	2.22779	2.6737	2.3949	2.4615	3.02793	2.55238	2.34521	2.91068	2.29546	2.17946	2.48412	2.59374	3.3264	3.0276	2.45369	2.96229	2.87908	2.30858	3.58752	2.83831	2.35899	2.43603	1.9475	2.49431	2.42664	2.52799	2.45369	2.54956	2.76078	2.92929
SNAP47	3.30362	3.2462	3.34685	2.96024	3.16686	2.87871	2.95645	3.34392	3.25785	3.38249	3.11316	2.95017	3.1002	3.3314	3.34574	3.42455	3.02986	3.14155	2.81265	2.89816	3.09069	3.07791	2.90324	2.9734	3.38595	3.18499	3.05189	2.97275	3.23281	2.96662	3.04448	2.75461	3.16948	3.15371	2.78091	3.09404	2.99729	2.66232	2.92954	3.12849	3.17526	3.23745	2.98435	3.62083	3.35515	2.82359	3.33208	3.33946	3.09696
PRSS38	2.11337	1.71088	1.77189	1.90861	1.73574	1.65457	1.56942	1.93057	1.85743	1.90437	1.48954	1.68301	1.59805	2.11487	1.93138	1.78039	1.81908	1.418	1.22223	1.85504	1.90132	1.98457	1.91514	1.72423	1.51479	1.40361	1.47218	1.75404	1.59805	1.83312	1.75149	1.83871	1.9926	1.57273	1.4663	1.54524	1.71061	1.70374	1.94638	2.08627	1.83549	1.7728	1.24312	2.60836	2.20027	1.78248	2.34272	1.96872	2.11164
WNT3A	2.26767	2.65008	2.65591	3.19848	3.13561	2.8527	2.41515	2.78749	2.63713	2.86182	2.59166	2.87329	2.60687	2.88877	2.44583	2.40231	2.63503	2.139	3.15371	2.51716	2.31625	2.6889	2.48804	2.42682	2.4848	2.97542	2.36236	2.82	2.61252	2.85484	2.10946	1.91993	2.148	2.61682	2.6952	2.45112	3.42831	2.43405	3.16862	2.59906	2.87279	2.65914	2.42682	3.01554	3.17454	2.69297	2.69345	3.195	2.95954
ARF1	5.51361	5.45506	5.82598	5.47716	5.28468	5.09144	5.26316	5.44428	5.41946	5.23632	5.45506	5.43163	5.30696	5.45506	5.18584	5.38752	5.29359	5.12075	5.12075	5.16771	5.39887	5.48971	5.35053	5.20407	5.40803	5.35053	5.35053	5.71246	5.23632	5.41946	5.29359	4.72169	5.35053	5.39887	5.3611	5.04879	5.07341	5.35053	4.83696	5.48971	5.3611	5.26316	5.22608	5.51361	5.35053	5.14538	5.01371	5.12867	5.10986
GUK1	4.56497	4.1713	4.51935	4.38978	4.20433	4.65514	4.36031	5.00166	4.84414	4.88563	5.71132	5.22946	5.14534	4.83085	4.77609	4.65514	4.95818	4.79516	4.95599	5.41701	5.16615	5.2657	4.32635	4.30455	4.03573	3.95402	4.04454	4.50971	5.11959	5.17003	4.27472	4.92705	4.05338	4.53963	4.32768	4.13245	4.66898	4.03875	5.06874	4.48342	4.48797	4.55166	4.80185	4.70982	4.71705	4.46017	4.24882	4.1116	4.13361
GJC2	3.85311	3.63675	3.82892	3.62869	4.26398	3.01145	3.17303	3.60313	3.58637	3.83832	3.72914	3.57095	3.38082	3.80161	3.83568	3.70117	3.57648	3.32196	3.69528	3.75149	3.51108	3.62813	3.66181	3.69445	4.05377	4.14311	3.21974	3.90519	3.7444	3.80951	3.45548	3.18725	3.14742	3.89209	3.29303	2.88777	3.88178	3.1656	4.32817	3.94952	3.92052	3.48641	3.81111	4.28192	3.94012	3.63971	3.51947	3.89897	4.00349
OBSCN	2.82208	2.8906	2.97398	2.67734	2.98855	2.64253	2.51629	2.97749	3.22547	3.15422	2.855	2.99835	2.52929	2.95456	3.34858	2.91982	2.84282	2.3911	2.47913	2.78934	2.70854	3.11545	2.82853	2.84231	3.01681	2.95295	2.81458	3.32834	2.67484	2.80164	2.96522	2.21237	2.92322	2.7964	2.46575	2.48527	2.74164	2.47808	2.75865	3.08996	2.76803	2.68229	2.72619	2.98485	3.12506	2.87495	3.11777	2.97856	3.07019
HIST3H2BB	3.02917	2.58898	3.06269	2.61391	2.88876	2.34241	2.87005	2.1911	2.84719	3.32681	2.72461	2.35089	2.25093	2.26875	2.30076	1.95011	3.11725	3.21727	1.50337	3.12492	2.41952	3.03256	2.64114	2.81475	2.68527	3.30562	2.31391	2.80198	2.82248	2.73862	2.72198	2.65626	3.01712	2.877	2.89851	2.50191	2.4984	2.61814	2.96386	2.1993	2.71525	2.90013	3.36015	3.01278	3.17552	2.44625	2.78742	2.51161	2.84002
RAB4A	3.18943	3.58279	3.14605	3.86672	2.64991	4.19186	3.32991	3.77104	3.56641	3.4783	3.80015	3.24392	3.54601	3.15648	3.55443	3.52135	3.26548	3.1166	4.01087	3.79952	3.74765	3.44067	3.8543	3.62173	3.29701	2.74042	3.56306	2.84911	3.38989	3.47546	3.64717	4.20035	3.01219	3.67398	3.78709	3.84303	3.16819	3.55565	3.46832	3.41993	4.15046	3.44986	3.7406	3.86104	3.86399	3.81324	3.64935	4.07881	3.8006
URB2	2.88445	2.93664	2.74679	2.84383	2.59833	3.06586	2.93738	3.09697	3.21871	2.92843	3.00353	2.85745	2.92491	2.97571	3.01909	3.20381	2.63227	2.5999	3.06285	2.53016	3.02565	3.13832	3.01726	2.7743	2.96055	2.60103	2.80864	2.80146	2.88603	2.71155	2.85297	2.84277	2.98649	2.62922	2.82511	3.19811	2.79454	2.63923	2.42036	2.73489	2.74465	2.65151	2.69795	3.1888	3.03889	3.30835	3.20785	3.10937	3.13262
GALNT2	4.43318	5.1636	4.45755	4.68512	4.43836	4.47957	3.85103	4.60624	5.00424	5.06675	4.69469	4.90686	4.27899	5.18383	4.96107	5.05437	4.56018	3.19689	4.59492	4.15988	4.5859	4.73498	4.76798	4.03093	4.36045	3.6278	4.51045	3.87839	4.09516	3.86306	4.93593	4.27822	3.50873	4.29642	4.09926	4.2478	4.24998	3.87219	3.29373	4.74655	4.60733	4.3817	3.75055	4.9868	4.80549	4.81891	4.69345	5.00601	4.94594
COG2	3.24424	3.41146	3.29382	3.38457	3.06104	3.6107	3.56817	3.62336	3.48557	3.42552	3.76247	3.09693	4.01489	3.40251	3.63196	3.41286	2.93693	3.26399	3.88544	3.36051	3.17792	3.16301	3.60062	3.35838	3.47834	3.08624	3.29382	2.94034	3.2242	3.41038	3.23816	3.79633	3.63349	3.55936	3.23668	3.65852	4.00482	3.84254	3.26437	2.47645	3.46396	3.18562	2.73275	3.49256	3.62819	3.72995	3.41969	3.62732	3.36564
CAPN9	2.28413	1.98629	2.39952	2.11278	2.32236	1.98296	1.89763	2.15798	2.29663	2.39411	1.84451	2.10329	2.08699	2.11873	2.26302	1.8278	1.96415	1.47616	2.36664	2.01337	2.25055	2.23717	1.90124	1.64859	2.09219	1.74553	2.04048	2.01337	1.7659	1.88831	2.00771	2.08259	1.74793	1.85018	1.79314	1.87342	1.84187	1.82964	1.64181	2.03816	1.88505	2.18235	2.19043	2.09933	2.05551	2.12213	1.92649	1.94602	1.88427
ARV1	3.16353	3.73237	3.24811	3.56188	2.48348	3.69212	3.58804	3.23741	2.95981	2.92182	3.50511	3.29266	3.79818	3.34949	3.20693	3.22113	2.94414	3.0786	3.68238	3.48578	3.33991	2.96314	3.92264	3.33219	3.32258	3.00736	3.19957	2.91765	3.31207	3.29795	2.85139	3.37253	3.00809	3.64396	2.94373	3.14849	3.08099	3.91295	4.03853	2.97936	3.88649	3.02659	3.69906	3.49061	3.52128	3.7616	3.26272	2.99419	2.83731
TRIM67	2.89299	2.75195	2.95268	2.84591	2.8134	2.55606	2.4037	2.42212	2.76836	2.93963	2.62864	2.77964	2.62059	2.63771	2.84991	2.74546	2.90463	2.61339	2.5547	2.90438	2.62092	2.82158	2.8718	2.44672	2.99885	2.99963	2.39649	2.82549	2.68316	2.66051	2.74396	2.32363	2.52527	2.63522	2.81283	2.64776	2.67022	2.30131	3.03969	2.91595	2.71045	2.7291	2.70426	3.23393	2.9479	3.15573	2.92088	2.96724	3.02724
GNPAT	3.12236	4.0453	3.55258	3.97048	3.72224	3.93213	4.29358	3.82252	3.3736	3.41329	3.40068	2.88958	4.03111	3.36386	3.76855	3.88028	3.69755	4.00657	4.29438	4.03353	3.54005	3.24324	3.83772	3.63249	4.14075	3.43989	4.26078	3.69755	3.80498	4.12662	3.75974	4.22835	4.09019	3.80005	4.37768	4.32246	3.50803	4.28632	3.61517	3.28806	4.01164	3.58458	3.86431	3.88601	4.02747	3.95902	4.12886	4.43087	4.10509
TSNAX	2.93693	3.52334	3.18928	3.38454	3.08629	4.09737	3.79734	3.128	3.04779	3.32533	3.57551	3.03511	3.73326	3.16088	3.29879	3.47167	3.13732	4.32544	4.20655	4.01441	3.39897	2.99492	3.36783	3.6006	3.41183	3.22764	3.43858	3.02395	3.31881	3.77119	3.32086	4.31481	3.86654	4.02071	3.73855	3.92589	2.87807	4.28772	3.8068	3.55172	4.14289	3.37011	3.77246	3.86424	3.74179	4.19989	3.57636	3.59768	3.52136
DISC1	3.05022	2.58508	3.11609	2.72837	3.03661	2.88209	3.68333	2.92536	2.58248	2.61913	2.75584	2.44296	2.87936	2.6747	2.64335	2.55792	2.84649	3.39	2.56668	2.78754	2.6728	2.75757	2.64993	2.94324	3.23809	3.00531	2.82128	3.52356	3.28107	3.34549	2.79805	2.6341	3.70058	2.72153	3.20283	3.13584	2.94299	3.41325	3.19028	2.64493	2.69437	2.93784	2.99581	2.76576	2.67855	2.47939	2.51804	2.62565	2.60365
KIAA1804	2.73876	2.69382	2.92178	2.73023	2.61156	2.62493	2.63567	2.61963	2.87125	2.87828	2.88942	3.01906	2.64004	3.05469	2.99485	2.72702	2.98203	2.62838	2.65815	2.8089	2.70434	2.77732	2.75687	2.58039	2.88609	2.76539	2.70399	2.77574	2.59753	2.75908	2.58821	2.59191	2.84305	2.85005	2.48456	2.78318	2.88325	2.61699	3.01642	3.01965	2.84129	2.71618	2.81764	3.23657	2.99239	3.25941	2.91435	3.18568	3.09075
KCNK1	2.55988	2.55353	2.49392	2.15079	3.05797	2.27603	2.71476	2.72299	2.82661	2.65721	2.72788	2.47958	2.19244	2.51876	2.2389	2.51572	2.18906	2.89252	2.07969	2.30128	2.09059	2.47599	2.43393	2.30433	2.42523	2.47271	2.28931	2.68681	2.93683	2.95461	2.58117	2.46635	2.84641	2.67701	3.28548	2.9167	2.1657	2.70217	2.50493	3.03972	2.30433	2.71476	2.6151	2.87165	2.86459	2.56491	2.69696	2.93964	2.77148
SLC35F3	2.85992	2.97807	2.73038	2.29743	2.63308	2.44601	2.35835	2.60173	2.7676	3.09101	2.36777	2.99489	2.46361	2.53916	3.11602	2.55166	2.54405	2.30546	2.49338	2.71113	2.71068	2.45021	2.42837	2.45173	2.36832	2.47019	2.37259	2.61015	2.58786	2.65085	2.89436	2.49752	2.28085	2.37833	2.16901	2.19167	2.65085	2.22379	2.65085	2.71353	2.93878	2.46468	2.63217	2.88778	2.93672	2.81163	2.81331	2.5995	2.71654
GGPS1	2.75073	3.34288	2.86211	3.00757	2.82337	3.56347	3.10038	2.91334	2.68397	2.99137	3.13165	2.27466	3.28259	2.59918	2.89667	2.94215	2.53236	3.15627	3.65969	3.79389	2.82712	3.01288	3.30237	3.4439	3.0678	2.66938	2.57482	2.61261	2.60415	3.19373	2.60553	3.322	2.82127	3.12939	3.50902	3.16238	2.98677	3.81425	3.29882	2.34255	2.97422	2.71122	2.97422	3.47719	3.32559	3.58345	3.39573	3.47855	3.23987
TBCE	2.44786	3.15744	2.24765	2.6425	2.54419	3.11108	3.32511	2.66734	2.80361	2.66677	3.06426	2.58044	2.93084	2.58769	2.9495	3.00646	2.51172	3.13697	3.22372	2.99385	2.68778	2.87777	2.58658	2.58227	2.53612	2.31959	2.97001	2.16301	2.82451	2.69516	2.75945	3.31399	2.779	2.76828	3.08469	3.3651	2.62945	3.19001	2.52675	2.25736	2.92735	2.35476	2.54373	3.0899	2.93475	3.38858	2.96218	3.4513	3.23923
GPR137B	3.8642	4.14421	3.94442	3.90977	3.50739	4.73094	5.89493	4.25514	3.66843	3.21471	4.05468	3.69933	4.0214	3.43355	3.80951	3.78098	3.84981	4.7625	3.9219	4.72934	3.72398	3.57679	3.95417	3.36243	3.69683	3.08757	3.07989	2.92137	3.95155	3.64796	4.1314	4.63469	3.25129	3.61664	4.19196	3.78962	3.44096	4.60506	5.67349	3.31406	4.03658	3.7557	3.96265	3.36433	3.83223	3.73439	3.25028	3.80997	3.38033
EDARADD	3.05837	2.17042	2.47938	2.42751	2.23252	2.75847	2.5649	2.64029	2.55388	2.59109	2.6776	2.5956	2.51887	2.42058	2.26694	2.62355	2.43465	2.77674	2.46519	2.50407	2.59454	2.60062	2.43119	2.25312	2.25263	2.50389	2.10332	2.45012	2.41969	2.39051	2.34966	2.42105	2.3425	2.33039	2.27601	2.3238	2.56829	2.19125	2.66492	2.28665	2.46478	2.43169	2.31362	2.72695	2.43855	2.62435	2.50934	2.58316	2.34781
LGALS8	2.88984	3.08218	3.02664	2.60644	3.15327	3.11787	3.23461	2.94396	2.58664	2.999	3.03314	2.58766	2.99498	2.66487	3.07544	2.96492	2.85775	3.02247	2.94982	2.78089	3.05427	2.8326	3.01871	2.93874	3.03675	2.53035	2.80347	3.00927	2.86017	2.76587	2.72315	3.1021	3.22063	2.93468	3.30827	3.09369	2.88896	2.99453	2.84749	3.04056	2.8207	2.75683	2.97569	2.79742	3.19151	3.207	3.17546	3.16636	2.795
ACTN2	2.58993	3.72587	2.5645	2.55554	3.06345	2.28248	2.13247	2.93058	3.48177	2.88911	3.28511	3.20675	2.51934	3.22063	3.34886	2.60343	2.9615	1.97602	3.47628	3.05233	3.00186	2.99693	3.06443	3.18551	2.89839	2.5285	4.08214	2.23801	3.22143	2.40693	2.72285	2.87002	1.92264	3.60004	2.59048	3.97587	3.56974	1.99367	2.14845	3.64145	3.22847	2.74813	2.81	3.84902	3.52639	3.95177	3.37692	4.23994	4.31476
MTR	4.23073	4.32653	3.92433	4.20092	4.56349	4.2712	4.02421	4.17401	4.50112	4.19985	4.49471	3.97594	4.40469	4.44904	4.64255	4.47755	3.94918	3.47026	4.30141	3.92433	4.24515	4.24428	4.4184	4.24274	4.70292	3.84395	4.58349	3.85396	3.99657	3.90073	4.33345	4.4081	3.96445	3.83011	4.2699	4.81246	4.58088	4.13251	2.90214	4.10272	3.99845	3.81034	3.69298	4.46972	4.27379	4.44459	4.09821	4.59168	4.75766
RYR2	2.51702	3.64577	1.93033	3.03039	3.61913	2.68044	1.71978	2.51311	3.71011	2.57019	3.32238	2.8353	2.82842	3.42538	3.44262	3.04601	2.97345	1.55164	3.3852	2.21345	2.97963	2.52168	2.78647	3.49981	3.05456	2.69986	4.07132	2.13515	3.16737	2.60677	2.77915	3.54306	1.54565	3.28608	2.70722	4.11589	3.68828	1.55273	1.59098	3.85353	3.10719	2.82119	2.51619	4.232	3.80237	4.3156	5.0941	4.44668	4.99407
CHRM3	3.12451	2.82812	3.05301	2.31559	3.22201	1.96957	2.61939	3.11388	2.90391	2.84533	2.61002	2.86406	3.17012	2.88705	1.94049	3.03214	2.37712	3.20387	2.68774	2.4842	2.45688	2.41346	2.11612	2.2151	2.37378	1.93729	1.64578	1.94661	3.02109	2.39309	2.9367	1.90007	2.13111	2.72832	3.05173	2.6163	3.0128	2.03821	2.05254	1.56666	2.74792	2.35558	2.90075	3.68279	3.28861	3.44331	3.0004	3.15079	3.51176
FMN2	1.45464	1.4411	1.28612	1.72808	1.5889	1.29424	1.29743	1.14402	1.35345	1.38283	1.72345	1.42052	1.32381	1.22969	1.32675	1.36738	1.42939	1.28214	1.21162	1.11211	1.41203	1.27111	1.41952	1.52209	1.29133	1.05305	1.6077	1.31652	1.22969	1.68599	1.29133	1.19101	1.67507	1.27545	1.45557	1.47189	1.46252	3.1783	1.14526	1.3573	1.26244	1.44623	1.78764	1.34496	1.40739	1.16056	1.5935	1.4914	1.36738
KMO	1.29322	1.51255	1.4861	1.3374	1.45222	1.92239	3.90879	1.55432	1.29821	1.46207	1.44385	1.19381	2.2484	1.25679	1.45326	1.36938	1.36728	2.80956	1.54389	2.26808	1.31039	1.63225	1.59573	1.85634	2.34562	1.62313	1.5461	2.82888	2.05606	2.05021	1.28436	2.31028	2.93002	1.50449	1.46667	1.57638	1.29584	1.78454	4.21924	1.47115	1.57638	1.8544	1.40987	1.32335	1.4128	1.22231	1.41186	1.52759	1.3497
WDR64	1.2113	1.42843	1.31578	1.41212	1.73959	1.24512	1.48147	1.3759	1.45275	1.3999	1.33565	1.13223	1.33874	1.37283	1.75968	1.4315	1.13651	1.08856	1.15911	1.13534	1.43252	1.55865	1.32152	1.41317	1.2244	1.53892	1.352	1.29683	1.43017	1.52192	1.58153	1.49533	1.57226	1.347	1.12414	1.37283	1.17703	1.22934	0.898395	1.0997	1.26872	1.24672	0.894455	1.74601	1.70098	1.30987	1.10984	1.12931	1.52066
EXO1	1.79187	1.76742	1.66171	1.76366	1.63446	1.60429	2.16257	1.75094	1.65561	1.8726	1.71275	1.70971	1.5967	1.45647	1.64807	1.68682	1.72001	1.458	1.95962	1.61116	1.73132	1.77973	1.93235	2.10805	1.75489	1.62218	1.72476	1.98942	1.62602	1.76028	1.57018	2.14113	1.75023	1.6024	1.64296	1.74076	1.66952	1.82852	1.79476	1.61901	1.5541	1.38022	1.70827	2.12691	1.69682	1.55088	1.58407	1.88639	1.50699
SDCCAG8	2.85918	2.73484	2.84129	3.08672	2.97783	3.38219	4.21342	3.11777	2.90656	2.83768	3.08589	2.79948	3.67953	2.96011	3.35663	3.10928	3.16746	3.66831	3.58111	3.32248	2.91686	2.99567	3.22309	3.27925	3.19882	2.80857	3.282	2.9986	3.10458	3.56897	3.08319	3.50281	3.55565	2.96622	3.69135	3.69917	3.11613	3.90183	3.67525	2.44869	3.12239	2.89266	3.2504	2.95542	2.95711	3.12918	3.0957	3.37342	3.39614
C1orf101	2.12482	2.06517	1.83691	2.11996	1.55988	2.16956	1.90061	2.17171	2.11359	1.98676	2.11414	1.87846	2.20794	1.85895	2.01888	1.81934	1.90876	2.00068	2.33752	2.28396	2.02026	1.94763	2.16824	1.86914	1.56104	1.69197	1.6606	1.72038	1.55921	1.90369	1.87497	2.02906	1.74445	1.54697	1.96475	1.82455	1.51169	1.64546	1.68851	1.74308	1.97394	1.42244	1.72464	1.68118	1.82181	1.98874	1.94023	2.01544	2.22242
EFCAB2	1.99377	2.00971	1.74516	1.91932	1.70836	2.21292	2.56427	2.70028	1.81648	2.24241	1.89094	2.18162	2.39797	1.98001	2.40894	2.0862	1.85304	2.31582	3.02217	1.86298	1.6875	2.03277	1.76437	2.09886	2.10517	1.72104	2.22285	1.95956	2.12153	2.22572	1.86984	2.42853	2.28701	2.00713	2.91397	2.5609	1.72635	3.06535	1.89855	1.95642	1.80028	1.52447	2.47025	1.76208	2.11939	2.1652	2.5315	2.79425	2.61357
KIF26B	2.62762	2.98448	2.37077	2.55034	2.05	2.40052	2.35216	2.41347	2.36686	2.58593	3.09083	2.51675	2.32466	2.73897	2.48117	2.90368	2.71775	2.84818	2.64775	2.399	2.3211	2.6744	2.7604	2.6327	2.34173	2.69799	2.30664	2.82213	2.31175	2.80621	2.58191	2.57989	2.37436	2.25513	2.52222	2.29752	2.28979	2.36391	2.56441	2.47668	2.51539	2.41066	2.6131	2.76063	2.63848	2.6408	2.73113	2.37808	2.18488
CNST	2.59535	2.62886	2.23301	3.21856	2.00677	2.92223	2.68791	2.67471	2.69289	2.19018	2.6669	2.1995	4.38687	2.5522	2.93738	2.94827	2.23991	2.97698	3.49445	2.89487	3.13792	2.86595	3.04243	2.59587	2.83696	2.2611	2.23447	2.62886	2.24749	2.80974	2.64586	3.27847	3.65337	2.08033	2.45046	3.50285	2.18314	2.50888	2.09353	1.69789	2.63322	2.60833	2.00236	2.7723	2.52818	3.20636	3.02325	3.05011	2.8539
SCCPDH	4.08559	3.97363	3.86311	3.97594	3.57938	3.84101	3.82488	3.76653	3.55669	3.64412	3.90656	3.46665	3.61113	3.61674	3.77638	3.70791	3.74704	3.82004	3.97296	3.9525	3.54782	3.52462	3.75651	3.65257	3.54254	3.28406	3.72837	3.07948	3.43933	3.73829	3.68036	3.78388	3.45364	3.94318	4.16718	4.05437	3.84847	5.07123	4.14896	3.36804	3.75545	3.43003	4.04733	3.6549	3.72552	3.75772	3.61088	3.87016	3.65957
VN1R5	1.50404	1.40579	1.78777	1.32724	1.25863	1.53231	0.945165	1.61039	1.16961	1.197	1.91023	1.49483	1.43776	1.00908	1.33431	2.18076	1.53581	1.05662	1.26656	1.16292	0.951649	1.32724	1.31892	1.40102	1.25994	1.4354	0.991333	1.11981	1.10174	1.25233	1.11676	1.53581	1.201	1.15052	1.59463	1.50505	1.34414	1.41682	0.918784	1.53701	1.0675	0.997217	0.976282	1.73907	1.25095	1.29296	1.66499	1.32126	1.31164
NLRP3	2.89826	2.19863	2.65664	2.23884	2.83136	2.56713	3.49646	2.69659	2.1941	1.90795	2.5449	1.80106	2.48481	1.82663	2.15073	2.40444	2.57606	3.36352	2.28435	2.33924	2.31854	2.516	2.26917	2.71837	3.16627	2.73627	2.38121	2.85831	3.48023	2.62678	2.36458	2.35192	3.39876	2.84114	3.23701	2.97418	2.50278	3.12191	3.08785	2.52936	2.21612	2.92422	2.87247	1.9144	2.41213	2.00576	2.10762	2.29403	2.05147
OR2W5	2.44983	1.79363	2.52989	2.30027	2.23337	1.77779	2.33736	2.43193	2.02778	2.22693	2.06363	2.38338	1.88675	2.18254	2.57268	2.24525	2.05139	1.98896	2.57181	1.87228	2.48212	2.65468	2.57654	1.95319	2.57818	2.0161	1.9521	2.61178	2.10709	2.00992	2.12636	2.08127	2.10583	1.94018	1.90372	2.15374	2.37074	1.90752	1.76202	2.14698	2.33828	2.16612	1.66476	2.10847	2.61638	1.97882	2.19716	2.33566	2.65665
OR2G2	2.46963	2.08127	2.47014	1.72504	1.81445	1.85235	1.92105	1.96324	2.12965	1.79291	2.17978	2.50094	1.90692	1.55237	1.74078	1.69037	2.5529	1.4372	1.92704	1.82352	1.69783	1.48892	1.97176	1.77082	1.71174	1.25632	1.70031	1.79236	1.94147	1.60893	1.53335	1.67061	1.31214	1.50983	2.04298	1.84535	2.17101	1.71056	1.97417	1.70084	1.77511	1.72679	1.78009	1.29499	2.03226	2.37467	2.02969	2.31364	1.6731
OR2G3	1.78643	1.2281	1.26493	1.64822	1.12067	1.25631	1.31972	1.41235	1.62322	0.962658	1.10429	1.38731	1.26493	1.32336	0.930837	1.09444	1.09728	1.49215	1.41235	1.28448	0.998099	1.02115	1.60781	1.50516	0.942735	1.87109	1.25125	1.82564	1.29381	1.73676	1.61462	1.68404	0.896226	1.5132	1.45999	1.82226	1.72115	1.34733	1.92093	1.24822	1.06086	1.50258	2.49359	1.99423	1.62082	1.54344	1.65992	1.40884	1.40587
TRIM58	2.52853	2.41307	2.91047	2.36128	2.69716	2.65065	2.06013	2.5994	2.9428	3.18309	2.67348	2.55974	2.31746	2.5271	3.0734	2.60645	2.30999	2.10161	2.74514	2.403	2.81483	2.88597	2.66573	2.58387	2.60118	3.01241	2.42602	2.84403	2.52594	2.61357	2.68725	2.38877	2.47252	3.16813	2.39006	2.55785	2.72511	2.23088	2.74185	2.5558	2.54994	2.70231	2.53619	2.76053	2.82863	2.50919	2.77655	2.76237	2.48962
OR2L13	1.98325	2.06413	2.28995	1.44896	1.52095	1.85968	1.96281	2.00141	1.96922	1.95049	2.35838	1.61019	1.86607	2.06413	1.89392	1.88135	1.97703	1.88756	2.56188	2.006	1.62311	2.00677	1.86977	2.34331	1.9279	1.8785	1.91339	2.41242	1.6141	1.65117	1.90175	1.49374	1.46478	1.81418	1.61638	1.46127	1.56018	1.64321	1.61869	1.70174	1.91569	2.17812	2.10444	1.85802	2.00763	1.67687	1.98966	1.9649	1.83028
OR2L8	2.96468	2.20959	2.56852	3.05308	2.63182	2.77827	2.57373	3.01416	2.81748	2.54783	1.91589	2.1026	2.84249	2.45988	3.04805	2.2518	1.79295	2.50122	2.02014	1.35792	2.43479	2.47531	2.70708	2.45617	3.33272	2.49829	2.22705	2.85547	1.92383	2.32008	3.299	2.61422	2.96224	2.29576	2.55944	2.26618	1.9403	2.34101	2.28023	2.53622	2.42569	2.22178	3.03673	1.83249	2.05452	1.64939	2.56949	2.42765	1.86654
OR2AK2	1.45764	1.67966	1.71522	1.19071	1.53671	1.84418	1.70928	1.42382	1.68096	1.66251	1.36005	1.61723	1.43872	1.58927	1.68823	2.11267	1.19585	1.56214	1.15506	1.00076	1.38692	1.55675	1.73059	1.77687	2.3788	1.77555	1.45295	1.89664	1.53885	1.47619	1.90583	1.21084	2.18226	1.35444	1.67799	1.29825	1.55016	1.74683	1.90965	1.29186	1.38692	1.55016	1.20019	1.36611	1.37571	1.61342	1.73779	1.69632	1.74306
OR2L2	2.15061	2.05389	1.23292	1.92745	1.28652	1.23633	1.85173	1.89722	1.12334	1.11797	1.10979	0.59248	1.86003	0.959588	1.91906	0.780898	1.0209	1.55773	1.09464	1.37742	1.59055	1.76191	0.98344	1.20999	2.06204	1.8141	1.76118	1.75463	1.49716	0.970287	1.93872	1.84053	1.51546	1.69628	1.8664	1.39015	2.16786	1.32294	0.828866	1.55912	1.63603	1.20099	1.14674	2.12799	1.12414	2.06479	1.92233	1.90464	1.17008
OR2L3	2.60883	1.36799	2.55784	2.60212	2.90355	2.77458	2.56156	3.09369	2.99594	2.11764	2.89889	2.32532	2.26375	2.61214	2.92392	2.89992	2.12208	2.35369	1.72941	1.9976	3.03288	3.18355	2.38023	2.69232	3.66948	2.94426	3.1524	3.27028	2.46945	2.49574	3.05493	2.62074	3.09857	2.7366	3.11603	2.12739	1.76359	2.93247	2.94195	2.86981	2.4121	2.67093	2.68232	2.85909	2.53009	2.71415	2.29954	2.89803	2.83194
OR2M5	2.19698	1.92817	2.08336	1.99306	1.65786	1.6653	2.1033	1.88713	1.83412	2.47466	2.51366	1.63044	1.79653	1.69914	1.94514	2.34957	1.95172	1.86949	2.2988	2.06129	1.56655	2.13696	1.28282	2.31275	1.80759	1.71378	0.917067	1.42251	2.16073	2.4151	1.56862	2.84871	1.68471	2.05394	1.73519	1.9598	1.83198	1.60765	1.80953	1.93287	1.74213	1.58924	1.42982	1.97744	2.14697	2.02736	1.61656	1.95354	2.11775
OR2M2	1.14453	1.06278	1.03755	0.816433	0.50495	1.14026	1.36101	1.2589	0.974731	1.09362	0.771574	0.984483	1.12918	1.10479	1.03755	1.12409	1.28501	1.03755	1.70879	1.13404	1.01978	1.40144	0.850609	0.747638	1.14026	0.670249	1.01978	0.886127	1.1174	1.27422	0.747638	0.925515	0.939412	0.995764	0.90024	1.00408	1.29605	0.747638	0.796563	0.747638	0.873315	0.974731	0.974731	1.48199	1.151	1.33382	1.42563	0.712757	1.2589
OR2M3	1.47098	1.14348	1.94277	1.18699	1.45462	1.94615	1.19648	1.02502	1.18766	1.32314	1.10853	1.68778	1.87622	2.26533	0.93118	1.26895	1.70852	1.68567	1.64335	1.28276	1.66806	1.26766	1.53802	0.988194	1.22104	0.805802	1.52388	1.14442	1.36433	1.79765	1.53858	0.954809	1.00655	1.62802	1.33616	1.90062	1.04778	1.47727	1.09381	1.65169	1.05537	1.19791	0.947587	2.52739	1.33727	1.33668	0.964159	1.79703	1.21647
OR2M4	2.39059	1.66066	2.41324	3.00096	1.67117	2.71357	2.14898	2.36694	2.33411	1.78861	2.0091	2.04935	1.99978	2.38216	2.36658	2.48849	1.84825	1.71458	2.06366	2.03222	2.54869	2.38421	3.23015	3.11533	2.23501	2.07524	2.38267	2.10802	1.94822	1.64661	2.47299	2.27906	1.6125	1.92534	1.65136	1.98596	1.75163	2.07326	2.4182	3.08235	2.05307	2.01427	2.97315	1.86638	2.00642	2.01058	2.12763	2.17664	2.24045
ZNF672	3.42496	3.36155	3.41118	3.2185	3.39537	2.86707	3.38666	3.47569	3.27186	3.46112	3.18225	3.20036	2.89442	3.32218	3.32459	3.64247	3.52595	3.17282	2.64182	3.24864	2.99517	3.36018	3.14566	3.26418	3.14476	3.31744	3.27502	4.25552	3.62386	3.28399	3.19293	3.12004	3.30106	3.35578	3.02895	3.15752	3.3544	2.72737	3.33214	3.37293	3.45631	3.30963	2.97417	3.49341	3.49933	3.36974	3.50855	3.20798	3.21178
PGBD2	1.72805	1.92943	1.77838	2.01989	1.88716	2.40896	2.17718	2.37573	2.18523	2.01767	2.66139	2.02042	2.14267	1.90496	2.02575	1.92282	1.81824	2.1078	2.26556	1.88671	2.11599	2.1735	2.26589	2.26799	2.40008	2.00352	2.0388	1.99409	2.18435	2.01127	2.06898	2.56336	2.82395	2.12539	2.20531	2.56874	2.04757	2.28682	1.62728	1.89617	2.18281	2.31227	2.19717	2.08697	2.06849	2.48979	1.94692	2.53258	2.01668
C1orf159	3.35606	3.09966	3.40019	3.11371	3.22106	2.99317	2.91661	3.20457	3.33142	3.32742	2.86802	3.36779	2.85205	3.07049	3.12012	2.98909	3.20403	2.79335	2.70166	3.22835	3.02556	3.3844	3.11918	2.98963	3.37063	3.06495	3.08975	3.56069	2.99317	3.09684	3.08395	2.55853	3.17777	3.2278	2.96197	2.97289	3.25546	2.92527	3.48604	3.29184	3.02556	3.0229	3.14029	3.47119	3.44116	3.26634	3.51248	3.45685	3.3338
TNFRSF18	3.64335	3.47075	3.87866	3.45944	4.00044	3.23419	3.23924	3.39168	3.74196	3.88449	3.40993	3.53005	3.11275	3.59513	3.55074	3.38585	3.52058	3.01352	3.31694	3.75654	3.66195	3.36873	3.49425	3.49398	3.98855	4.04631	3.49523	3.87564	3.43338	3.57627	3.77824	3.21751	3.57426	3.80746	3.44563	3.03648	3.53197	3.30014	3.85095	3.7647	3.37892	3.60572	3.60355	3.94468	3.95207	3.53713	3.59338	3.30357	3.41579
TNFRSF4	3.82141	2.84631	3.47615	2.92762	3.66977	2.70642	2.95059	3.30288	3.00733	3.3972	3.09572	3.26622	2.83199	2.97861	3.10188	2.87358	3.41615	2.69852	2.59887	3.33163	3.11563	3.25138	3.17803	2.93307	3.24598	3.74134	3.18032	3.9901	3.02117	3.26585	3.5683	2.34338	2.83639	3.45578	2.98651	2.67872	3.56314	3.126	3.6229	3.58767	3.25672	3.41319	3.4846	3.76384	3.55747	3.4618	3.71179	3.18801	3.22614
SDF4	4.30794	4.16768	4.35171	4.19555	4.34077	3.88372	3.5972	4.35749	4.27033	4.63795	4.34077	4.41116	3.79026	4.35833	4.52255	4.34501	4.22613	3.75737	3.74221	4.15414	4.2994	4.18342	3.90624	3.55194	4.25884	3.83942	3.59359	4.01362	3.95638	4.15567	4.33435	3.58826	3.94742	4.08235	4.20583	3.72109	4.20836	3.63878	3.87428	4.25171	4.20836	4.22098	3.86719	4.42352	4.29756	4.18665	4.02914	4.02914	3.95638
UBE2J2	3.198	3.08047	3.34755	3.11561	2.93072	3.25929	3.00566	3.34263	3.32932	3.31909	3.12679	2.92277	3.05746	2.9859	2.865	3.18059	3.12367	2.86178	3.15564	3.06612	3.11893	3.08189	3.1265	3.08676	3.09776	3.05639	2.91018	3.12833	2.774	2.84469	3.1873	2.79861	3.13849	3.14827	3.04703	3.18556	2.89624	2.77584	3.00618	3.38264	3.30949	3.113	3.03878	3.20727	3.34974	3.33619	3.34135	3.41061	3.1149
ACAP3	3.84451	3.19527	3.50307	2.96516	3.74289	3.15329	3.22967	3.66794	3.82715	3.65599	3.32118	3.59145	3.16853	3.59681	3.61395	3.63567	3.73788	3.43916	3.09096	3.39018	3.56958	3.73592	3.51643	3.41971	3.85421	3.9578	3.47708	4.02502	3.52795	3.42916	3.69054	2.9386	3.29348	3.14479	3.35435	3.29801	3.33656	3.08448	3.43106	3.52103	3.18439	3.4749	3.31362	3.86184	3.59145	3.22864	3.44327	3.23124	3.34344
CPSF3L	4.15913	3.54036	3.71234	3.34481	4.07723	3.2464	3.35618	3.89842	3.81204	3.74059	3.74864	3.87153	3.1935	3.93548	3.399	3.88197	3.82655	3.38816	3.13033	3.57796	3.86046	3.63155	3.57529	3.46311	3.63598	3.6749	3.8405	3.8161	3.71406	3.7233	3.6532	2.94404	3.56578	3.50458	3.50269	3.35432	3.56997	3.33371	3.58649	3.55561	3.64727	3.64361	3.32987	3.98582	3.8799	3.60202	3.67282	3.81716	3.88772
DVL1	1.7315	2.92502	1.87727	2.26331	2.20286	2.3271	2.50753	2.5933	3.01524	3.12004	2.93853	2.58447	2.60193	2.50039	2.21162	2.59471	2.41742	3.39691	3.02229	2.61299	2.86356	2.40911	2.80417	1.64455	1.908	1.92528	1.57814	2.3695	2.65271	2.60382	2.4581	3.08274	2.17074	2.14638	3.03731	2.62071	2.18531	1.89881	2.23081	2.20802	2.29765	2.42871	2.36839	2.41028	2.64973	2.48471	2.16592	3.29999	2.59202
MXRA8	5.33497	4.94432	4.88124	4.61739	5.28083	4.50156	3.84265	4.9807	5.08512	5.19177	4.99824	4.95871	4.60307	5.0302	4.61969	5.00456	4.97389	4.67255	4.34005	4.924	4.8376	4.93009	4.24875	4.1665	5.01666	5.07456	4.61272	4.85362	4.85362	5.1018	5.21243	4.18058	4.1681	4.49566	4.94949	4.319	5.05878	4.41198	4.94432	4.7854	4.73956	4.92094	4.60761	5.01357	4.98873	4.78326	4.19372	4.75321	4.91278
CCNL2	4.15466	3.68631	3.41865	3.42849	3.95074	3.49862	3.95701	4.16301	3.87949	3.58076	3.11954	3.38523	3.56133	3.78247	3.39126	3.75362	3.49354	3.02914	3.3296	3.35402	3.45089	3.68083	3.47914	3.88259	4.09499	3.98901	4.03488	4.02818	4.00856	3.81831	3.84138	3.66454	4.2984	3.31009	3.97137	3.95957	3.31155	3.53396	3.18629	3.55079	3.54515	3.3547	3.20252	3.8034	3.66338	3.53449	3.61268	4.08501	4.29664
SSU72	4.17554	3.46098	4.05381	3.82474	3.23947	4.2778	4.01666	3.9209	3.59787	3.4915	3.94091	4.06261	4.23805	3.206	3.80673	3.40521	3.69755	4.82372	3.01928	3.97587	3.59511	3.45522	3.46782	3.41112	4.17928	3.35334	3.01062	4.26935	4.23722	4.73332	3.66829	3.89216	4.24399	3.59959	3.84352	3.73543	3.75672	4.01506	3.98403	3.14305	4.09627	4.04311	3.70608	3.92724	3.56828	3.82099	3.49808	3.51518	3.49908
NADK	3.26453	2.87145	3.95483	3.13878	3.21547	3.25756	3.98253	2.83907	3.10208	2.9049	3.03874	3.08869	2.70491	3.16661	3.33462	2.88881	3.37064	3.31581	3.1161	3.26533	3.34902	2.97305	3.34408	3.58831	3.64654	3.65751	3.10251	4.46603	3.64796	3.16638	3.05506	2.54666	3.91224	3.2732	3.13269	3.24846	2.67021	3.20497	3.96285	2.97018	3.11809	3.02504	3.16715	2.76446	3.61611	3.05518	2.97044	2.48213	2.91918
CDK11A	2.77898	1.76047	3.361	2.13223	2.30446	2.66076	1.59848	1.83542	2.5778	2.72196	2.07589	2.86559	2.642	1.76654	1.57064	2.09662	2.00154	1.46975	1.45529	2.65648	1.85891	1.79222	2.20737	1.81113	2.42409	2.25724	1.89475	2.29658	2.35013	2.8618	1.88649	2.82439	2.73472	2.83383	2.6319	1.84227	3.06719	2.26239	2.62635	2.43399	2.77821	2.12961	2.71149	2.65272	2.98245	2.66523	3.12424	2.43996	2.72897
GNB1	5.54034	5.52636	5.7728	5.56884	5.22132	5.19585	4.72748	5.65057	5.31491	5.31491	5.7728	5.32822	5.13637	5.49845	5.23317	5.52636	4.93079	4.7803	5.23317	4.99511	5.44507	5.56884	5.32822	5.12795	5.51184	5.27696	5.40812	5.69319	5.10861	5.38809	5.49845	4.94871	4.69943	5.38809	5.17476	5.20715	5.32822	5.71048	4.84257	5.45915	5.43185	5.25328	5.17476	5.59961	5.10861	5.24337	4.92391	4.83322	5.17476
MORN1	3.04205	2.70274	2.8286	2.71747	3.09155	2.78837	2.26782	3.223	3.62327	3.18618	2.86828	2.85011	2.57217	2.73825	2.56591	2.61551	2.56247	2.37024	2.73871	2.39736	2.80701	2.94974	3.05276	2.8772	2.89187	2.87076	2.63941	2.68676	2.21994	2.88331	2.60336	2.64246	2.58516	2.58133	2.45285	2.61348	2.72547	2.34914	2.44559	2.90732	2.76538	2.8291	2.6201	2.725	3.00736	2.77321	2.48436	2.75839	3.11233
PEX10	3.54139	3.06504	3.15778	3.09553	3.01111	3.1685	2.98018	3.19264	3.21424	3.56591	3.20414	3.43349	3.05142	3.27715	3.41116	3.60902	3.37115	3.23108	3.29147	3.46713	3.41614	3.24559	3.11036	2.9795	3.33541	2.86688	2.82891	3.13423	3.26961	3.397	3.08717	2.99607	3.22154	3.30627	3.05312	3.34843	3.27483	3.04451	3.26758	3.51618	3.32171	3.28776	3.34415	3.46636	3.38616	3.28607	3.19597	3.1313	3.31532
PANK4	3.42338	3.28854	3.34697	3.19003	3.65238	3.06391	3.2019	3.62573	3.28663	3.35796	3.48279	3.08269	2.78511	3.57718	3.29769	3.46821	3.33379	3.05952	3.18739	3.15274	3.47701	3.50079	3.42855	2.99262	3.48582	3.36693	3.28463	3.4145	3.46313	3.34831	3.41739	2.79188	3.39254	3.46905	2.97139	3.25321	3.27586	3.55702	3.19315	3.34564	3.26981	3.13626	3.16371	3.4715	3.49396	3.43956	3.68023	3.44727	3.37105
TNFRSF14	4.03318	3.13962	4.13909	3.08974	4.04722	3.42688	4.86306	4.24216	3.77246	3.59627	3.49535	3.32084	3.28742	3.33567	3.21429	3.36445	3.56077	3.55122	2.82356	3.75093	3.3019	3.5216	3.22165	3.53384	4.10555	3.95231	3.3794	4.68009	3.62653	3.76565	3.68872	2.95701	4.33142	3.24004	3.6921	3.6206	3.48763	3.04447	4.00171	3.41127	3.41458	3.50249	3.47537	3.30245	3.09263	2.96893	3.08746	3.22148	3.17089
MMEL1	2.49532	2.30466	2.56291	2.1918	2.4589	2.01872	1.81959	2.25888	2.41494	2.49532	2.40117	2.2518	2.09318	2.08682	2.35861	2.09178	2.1082	2.41629	2.24904	2.49787	2.28359	2.47091	2.13194	2.31243	2.32436	2.16212	1.87692	2.20431	2.22179	2.42732	2.48231	2.11193	2.34627	2.14821	2.41084	2.13796	2.52117	1.94271	2.42154	2.5856	2.43047	2.3435	2.25244	2.91107	2.71721	2.14741	2.47018	2.58416	2.45687
LRRC47	3.93414	4.23372	3.94492	3.81542	4.09492	3.67362	2.93603	3.99145	4.42742	3.9945	3.97692	3.99575	3.08527	3.82436	3.88397	3.63727	3.71035	2.69498	3.49286	3.2932	3.91657	3.6699	3.96589	3.37627	3.69764	3.7288	3.73358	3.76977	3.77331	3.51671	4.1557	3.70757	3.35291	3.68437	3.52697	3.66125	3.58511	3.26605	2.70234	4.2159	4.02304	3.80551	3.65905	4.20473	4.57989	4.12503	3.75861	3.75785	3.81009
NPHP4	3.15434	2.90172	3.0519	2.82071	2.99548	2.80125	2.95862	3.09279	3.27825	3.2798	2.94938	2.95146	2.72253	3.21604	2.99772	3.088	2.89817	2.50191	2.64907	2.90306	2.73167	3.24256	2.80468	3.01609	3.09503	2.99348	2.57112	3.1261	2.88194	2.93958	3.07445	2.69747	2.90223	2.66732	2.83132	2.99995	2.9275	2.61694	2.98179	2.99844	2.83663	2.76155	2.90812	3.01956	3.03103	2.9622	3.02333	2.93186	3.17112
CHD5	2.70072	2.72471	2.85721	2.60371	2.79275	2.63814	2.16797	2.70025	2.92331	3.1628	2.60031	3.06045	2.336	2.6961	3.19244	2.83677	2.57766	1.99411	2.27707	2.64791	2.55588	2.70714	2.602	2.5864	2.44515	2.77092	2.76136	2.7393	2.43256	2.53854	2.61014	2.26073	2.29572	2.67392	2.20234	2.26191	2.90231	2.26696	2.75359	2.81083	2.53159	2.46024	2.49518	3.60143	3.06362	3.18013	2.88853	2.92464	2.82816
RPL22	4.44091	4.67297	4.64366	3.98101	4.0341	4.40176	4.09286	4.16655	4.42593	3.21894	3.20876	3.19772	3.78482	3.08056	3.5067	3.1221	2.66602	3.28452	3.76632	3.74363	3.19588	3.26333	4.33495	4.08894	4.78867	4.35666	3.94053	4.44403	4.42046	4.78066	4.12656	3.57813	3.99359	4.90525	4.34034	4.64255	4.59302	4.59755	4.10598	4.47228	5.02273	4.31587	4.21359	4.83782	4.7113	4.63909	4.40067	4.60535	4.67297
ICMT	4.39296	4.14394	4.67503	4.03627	3.50596	4.82698	3.2705	4.06145	4.10621	3.84309	3.92739	3.42162	3.69773	3.52786	3.45821	3.94376	3.58224	2.96269	3.57972	3.60806	3.87809	3.61274	3.77108	3.49472	3.81139	3.25719	3.37955	3.45171	3.69084	3.88751	4.11399	4.17319	3.10608	3.65333	4.03855	4.05078	3.7732	3.04489	3.27736	4.14122	4.01866	3.94324	3.89319	4.26965	4.12634	4.05551	4.00451	3.69084	3.51967
GPR153	3.23743	3.31455	3.23816	2.91294	3.59712	2.96835	2.5494	3.22624	2.79576	3.09949	2.96583	3.09392	2.95184	2.85489	3.08394	2.7833	3.32093	3.18144	2.68213	3.23933	2.81857	3.24093	3.00948	3.19592	3.23007	3.31014	3.28044	3.71102	3.16023	3.55905	3.3492	2.45791	2.90393	3.05376	3.30325	3.24073	3.63407	3.23178	3.71288	3.33914	2.74661	3.18061	3.24875	3.43673	3.44676	3.04344	3.18469	3.12944	3.31914
ACOT7	3.44694	3.20908	3.55775	3.1469	3.2579	3.27975	3.03831	3.35265	3.4351	3.33797	3.2219	3.37482	3.29792	3.34832	3.38076	3.36639	3.44451	2.96504	2.81676	3.39744	3.39606	3.43382	3.2505	3.23604	3.30029	3.12253	2.91767	3.141	3.23871	3.15296	3.36794	3.18754	2.76858	3.13038	3.02314	2.841	3.34779	3.03274	3.63847	3.19086	3.46647	3.31636	3.36593	3.33095	3.36423	3.33301	3.37698	3.16877	3.25628
HES2	2.41963	2.2415	2.54644	1.94405	2.05881	1.92809	1.65206	2.65855	1.55536	2.21585	1.82902	1.72353	1.63871	2.10896	2.10684	2.04957	2.50788	2.14701	1.98942	2.66276	2.30425	2.74202	2.56068	1.64262	2.10085	2.28152	2.12971	2.32103	1.83071	1.8833	1.6809	1.66833	2.33299	2.27248	2.06101	1.90078	2.02973	2.21684	2.55338	2.14151	1.99166	2.17416	2.00277	2.38347	2.668	1.1767	2.12133	2.59475	2.5727
TNFRSF25	4.17753	3.40528	3.97946	3.48367	4.16365	3.48433	3.57098	3.88093	3.79407	3.8629	3.61042	3.57389	3.38406	3.61177	3.66896	3.42982	3.90678	3.532	3.16205	3.46037	3.59643	3.76827	3.60706	3.70219	3.97982	4.33802	3.74771	4.54377	3.56179	3.77268	3.87195	3.08062	3.89989	3.69399	3.76998	3.43171	3.48318	3.62812	3.92032	3.87529	3.55353	3.91218	3.77014	3.74013	3.70938	3.4327	3.62784	3.54289	3.68352
PLEKHG5	3.19557	2.77268	3.12752	2.95546	3.48577	2.70215	2.5841	3.09546	3.15279	3.24844	2.7116	2.77646	2.70044	2.95761	3.01984	3.18618	3.27855	2.97546	2.66141	2.94569	2.84713	3.29694	2.75404	2.79956	3.1223	3.35409	2.87871	3.67164	3.26685	3.05415	3.13261	2.739	3.00275	3.18907	3.14286	3.01411	3.38946	2.95761	2.99363	2.99461	2.90066	2.98104	3.08101	3.10715	3.24094	3.08175	3.03829	3.11809	3.16364
NOL9	3.19815	3.47223	3.20393	3.32355	3.59182	3.40014	3.43748	3.24974	3.39926	3.40621	3.53471	3.40488	3.31021	3.59853	3.5642	3.69043	3.24181	3.44464	3.32628	2.97534	3.42912	3.51769	3.23492	3.36832	3.52983	3.01188	3.5305	3.29967	3.40488	3.18903	3.40651	3.42419	3.7301	3.39892	3.4642	4.00961	3.58826	3.6443	2.69701	3.11081	3.39394	3.10127	2.95389	3.91464	3.92738	4.01316	3.51629	3.8372	3.69222
KLHL21	2.95913	3.86066	3.04056	3.01551	3.86519	3.24648	2.14202	3.22501	3.46292	4.32157	3.49347	3.51738	3.12096	4.28479	3.58665	4.01906	3.62926	2.40084	3.46743	3.35459	3.37983	3.31019	2.93828	2.95684	2.94156	2.51067	3.39693	2.9571	3.77438	3.00537	3.38242	3.10605	2.43542	3.43034	2.59594	3.21427	3.4433	2.30438	2.34523	3.4163	3.59233	3.60059	2.86046	3.16254	3.42169	3.10376	3.48557	3.27492	3.52506
DNAJC11	3.24466	3.43933	3.33158	3.30733	3.23881	3.15415	3.55039	3.44084	3.39313	3.5032	3.77995	3.35623	3.30618	3.87179	3.5465	3.68446	3.2609	3.13794	3.44621	3.21677	3.56467	3.78166	3.29286	3.07247	3.50292	3.10806	3.43906	3.33235	3.27232	3.24431	3.49163	3.03211	3.3225	3.59493	3.27772	3.37777	3.60784	3.74375	2.99167	3.13287	3.5359	3.12288	2.91273	3.37124	3.45935	3.49584	3.28832	3.47115	3.52075
UTS2	1.56002	1.54739	1.0971	0.824003	0.963283	1.34685	1.58104	1.12863	1.40222	1.47733	2.28676	1.06374	1.30309	1.29598	1.10802	1.34989	1.20502	1.51398	1.53724	1.13049	1.23203	1.49096	1.55605	1.05411	1.41805	1.37083	1.09893	1.3505	1.31201	1.268	1.08152	1.28546	1.43287	1.59026	1.14233	1.50706	1.2141	1.29252	1.18537	1.09798	1.27592	1.198	1.44996	1.39629	1.43137	1.11645	1.04399	1.48138	1.48462
TNFRSF9	2.46528	2.18834	2.17571	2.17751	2.40216	2.37008	3.1802	2.51784	2.27915	2.47695	3.00803	2.09564	2.70251	2.40858	2.69555	2.57218	2.30746	2.51257	2.50071	3.01671	2.83617	2.69871	2.49089	2.1684	2.95949	2.54713	2.2017	3.05182	2.10182	2.2652	2.54175	2.52435	2.66298	2.2561	2.14682	2.26111	2.37177	2.53633	3.38798	2.36365	2.47004	2.84426	2.16971	2.57177	2.19497	2.21435	2.06338	2.30746	2.46702
ERRFI1	5.19144	3.74152	4.41482	4.53969	3.36114	4.24111	5.05852	4.92939	3.62461	3.93165	4.31774	3.58909	4.17645	3.55454	3.1852	3.94802	4.18336	2.22216	3.32515	3.75539	3.91962	4.99422	4.30512	3.8586	3.37817	3.39524	3.27972	3.08037	4.18115	3.92234	3.45906	4.1287	3.94547	3.78308	4.03799	3.90537	3.87841	2.23816	3.94241	3.86677	4.17282	4.13771	3.77117	4.67932	4.6337	4.72447	4.76348	3.85471	3.96381
RERE	3.78491	3.69712	3.64023	3.36221	3.92794	3.23554	3.76676	3.9403	3.94505	4.08606	3.63426	4.15453	3.76922	4.36828	4.07268	4.2228	4.02636	3.57553	3.48456	3.73643	4.02384	4.12348	3.54197	3.39629	3.72568	3.48942	3.78901	3.65871	3.61453	3.40654	3.98382	3.44049	3.35478	3.51661	3.64293	3.78406	3.98539	3.36005	3.12535	3.78295	3.60372	3.44686	3.51582	4.06785	4.05209	3.87148	3.85739	4.23243	4.31891
ENO1	6.16272	6.01862	5.87807	6.41804	5.55126	6.3271	5.77121	6.10344	5.71137	5.63588	6.8573	5.66181	5.26973	5.5944	5.55126	5.57288	5.63588	4.7704	5.44447	5.2143	5.66181	5.90546	5.983	5.63588	5.85027	5.25413	5.87807	5.26973	5.79525	5.5944	5.40832	5.90546	5.18471	5.23878	5.983	5.55126	5.29802	5.18471	5.93322	5.73655	5.93322	6.06883	5.07786	5.5944	5.82184	5.82184	5.57288	5.1404	5.31124
SLC2A7	2.8049	2.75522	2.653	2.6498	2.29819	2.37121	2.46085	2.51182	2.86638	2.87307	2.71739	2.99938	2.52496	3.01236	2.5781	2.7653	2.97937	1.84783	2.52974	2.74853	2.77511	2.82006	2.61018	2.50868	2.68514	2.55726	2.25952	2.17646	2.15866	2.2783	2.39737	2.04212	2.08311	2.2001	2.19019	2.22255	2.17285	2.13566	2.57167	2.49235	2.33214	2.36637	2.20692	3.03876	2.75311	2.37311	2.65794	2.60801	2.41622
SLC2A5	2.84021	2.18237	3.62445	3.70018	2.63873	3.06047	5.34375	2.92965	2.27857	2.49949	3.68923	2.33504	2.75592	1.9914	2.28383	2.55885	2.95013	2.89637	2.14287	3.11363	2.99543	2.65895	2.62484	2.90844	3.2613	2.33633	1.8975	3.20475	2.83757	2.69873	2.50945	3.38435	3.71793	2.36736	2.76654	2.11425	2.36436	3.50225	4.87876	2.67981	2.93542	3.1276	2.45072	2.8461	2.7124	2.66079	2.52704	2.52743	2.4224
GPR157	3.00646	2.93104	2.67065	2.98992	2.96077	3.28525	2.6258	3.39754	3.53193	3.21057	3.03612	2.66743	3.11962	2.93846	2.51826	2.86278	2.88732	2.55718	2.61187	2.56687	2.87288	3.08341	2.80578	2.72489	2.74608	2.9763	2.11851	2.77694	2.93391	3.09256	2.94223	3.25118	3.18224	2.06635	3.16365	3.09657	3.03648	1.91944	2.48695	3.01253	3.11725	2.6781	2.9568	3.25371	3.04404	2.66388	3.24676	2.76504	2.9721
CLSTN1	3.82376	4.1388	4.02309	3.80009	4.11503	3.52197	3.65773	4.1341	4.16078	4.38873	4.05045	4.00603	3.75693	4.60274	4.37343	4.49012	4.2519	3.93817	3.67004	3.6478	4.05892	4.178	3.55479	3.58948	3.81728	3.5382	4.0531	3.81885	3.89814	3.66591	4.16078	3.74375	3.52642	3.86934	3.84288	4.02955	4.17356	3.88799	3.12724	3.94247	3.84385	3.84004	3.49301	4.14707	4.28001	4.01982	3.92858	4.48052	4.36971
CTNNBIP1	3.78264	3.71392	3.81808	3.92287	4.06392	4.06349	3.86514	4.39506	4.41011	4.30262	3.90003	3.83386	3.89178	3.73823	4.11331	3.67971	3.83094	3.55678	3.77891	3.87009	4.16457	3.80421	4.06054	3.82857	3.79095	4.08323	4.22184	4.12186	3.95923	4.26047	4.49373	3.64613	3.57814	3.65346	3.70838	3.38753	3.98796	3.71727	3.79384	3.6092	3.5282	3.88368	4.10376	4.44427	3.9056	3.76491	3.52618	3.71923	3.69404
LZIC	3.59881	4.12902	3.92543	4.06627	3.88905	4.0305	3.32126	4.06401	4.12548	3.68197	4.26974	4.00713	3.95833	3.90092	3.97446	4.24316	3.68401	3.9161	4.28125	4.17653	4.12592	3.8477	4.34156	3.98288	3.51808	3.39831	4.01303	3.40617	3.45902	3.93501	4.60282	4.16337	3.69663	4.15571	4.12855	4.15794	3.98345	4.61021	3.88272	3.88363	4.18903	3.96192	4.11523	4.15402	4.3819	4.34633	3.93032	3.86925	4.00174
DFFA	3.12305	3.23989	3.18086	2.88052	3.03247	3.02726	2.76793	3.45659	3.44248	3.12009	3.33182	2.81775	2.53034	3.04655	3.05431	3.33083	2.90256	2.8945	3.00449	3.12184	3.23597	3.07778	3.24202	2.80988	2.85264	2.82491	3.03976	2.97261	2.92415	2.96766	3.46023	3.19515	2.909	2.946	3.12009	3.32554	3.20608	3.18332	2.9112	2.9929	3.4332	3.29026	2.90256	3.21915	3.80048	3.32149	3.18506	3.47814	3.1571
CASZ1	2.80812	2.68618	2.71599	2.62201	2.78445	2.66934	2.68758	2.83789	2.92894	3.12557	2.84399	3.03502	2.508	3.22932	3.28637	3.08034	2.73094	2.31982	2.8862	3.00293	3.18702	3.0897	2.86645	2.5905	2.61719	2.45381	2.87271	2.81026	2.84687	2.57965	2.65511	2.67832	2.44804	2.9244	2.55208	2.90642	3.23358	2.30468	2.87761	2.92049	2.96368	2.81219	2.80471	3.13606	2.85162	3.14505	3.39833	3.03267	3.34272
MASP2	1.98013	2.10567	1.67289	1.44509	2.18258	1.78132	2.1053	1.70717	2.36786	2.33779	2.27233	2.37687	2.08409	2.45291	2.29981	2.49157	1.90552	2.18649	2.29981	2.53592	2.29526	2.23746	1.99445	2.08251	1.83728	2.01856	1.44985	1.73284	1.77972	1.89936	1.73664	1.96232	1.83332	1.89153	1.66688	2.20164	1.84756	1.89242	1.73743	2.49914	2.08251	1.96315	1.62871	2.29111	1.89368	2.30714	1.61651	2.15026	2.30373
SRM	4.6945	4.10159	4.88981	4.40121	4.25303	4.65832	5.42162	4.74617	4.5128	4.60269	4.99361	4.42935	3.95127	4.35832	4.25303	4.81762	4.45498	4.71056	3.67638	4.46597	4.56692	4.48694	3.92387	3.59322	4.49442	3.9877	3.7981	4.95184	4.29082	4.81948	4.68107	4.04173	4.79399	3.99515	4.74254	4.1275	3.87159	3.94443	4.41662	4.42153	4.54107	4.66252	4.57553	4.25107	4.22868	3.87403	3.80699	3.48671	3.37058
EXOSC10	4.26202	3.69626	3.61057	3.40867	4.18077	3.29673	4.02539	3.95132	3.64635	3.88057	3.79623	3.82014	3.63117	4.28392	3.79201	4.22867	3.79277	3.63117	3.42135	3.56313	3.75652	3.93724	3.86603	3.56884	3.94592	3.91373	4.3303	4.0226	3.69268	3.72758	3.94592	3.42879	3.88608	3.72456	3.95499	3.96974	4.09414	4.80315	3.4723	3.25468	3.79817	3.36419	3.37797	3.91827	3.77145	3.78127	3.43259	4.01824	4.27354
MTOR	3.48045	3.47944	3.37846	3.4087	3.33159	3.30965	3.54249	3.49448	3.54324	3.68293	3.43586	3.38242	3.33833	4.01192	3.63109	3.92623	3.50237	3.16998	3.21639	2.93083	3.52896	3.74007	3.35496	3.22209	3.66904	2.94655	3.50694	3.58642	3.66941	3.1217	3.31292	3.37485	3.62811	3.04398	3.34837	3.70923	3.52343	3.15183	2.48985	3.26145	3.26843	3.09285	2.87634	3.58526	3.62549	3.5919	3.53687	3.83678	3.6953
FBXO2	2.52246	2.69099	2.81611	2.53338	2.58269	2.62859	2.41419	2.79005	2.59357	2.97873	3.435	2.74796	2.22709	2.49046	3.14156	3.16724	2.86154	2.57355	2.6586	2.6569	2.79493	3.06845	3.03009	2.65925	2.87778	2.33218	2.75087	2.77384	2.6712	2.46349	2.50745	2.94206	2.43098	2.82976	2.50036	2.42528	3.1452	2.89775	2.37152	3.07945	2.77632	2.96944	2.39366	3.19906	2.99967	3.10893	3.04471	2.78447	2.85308
MAD2L2	3.2609	3.25098	3.32658	2.6629	3.01375	3.3474	3.86989	3.46783	3.31696	2.95615	3.72335	2.73221	2.69173	2.65317	2.69815	3.01838	2.85474	3.53768	2.87927	3.31068	2.77842	3.06567	3.04734	2.81042	3.31068	3.33733	3.04307	3.95584	3.49168	3.87156	3.20242	3.3839	3.9787	3.20184	3.39995	3.49925	3.33503	4.06286	3.96394	3.14096	3.36506	3.56455	3.50817	3.4654	3.41342	3.15289	3.583	3.33517	2.88726
MTHFR	3.42374	2.83757	3.23922	2.54418	3.36597	2.90222	3.21912	3.16277	3.07517	3.25785	3.67829	2.9159	2.7471	3.53406	3.12955	3.52952	3.32583	3.27364	3.17439	2.94433	3.01759	3.24286	3.23002	3.21055	2.70704	2.34023	3.03985	3.33433	3.47484	2.78312	2.76644	3.05058	3.2525	3.05493	2.86198	3.4957	3.34622	3.50741	2.08146	2.87546	3.007	2.65661	2.12945	2.96416	3.06346	3.09359	2.90385	3.2552	3.36132
NPPA	2.45295	2.79963	3.11722	1.9919	2.02882	1.92574	1.849	1.61106	1.76855	2.13296	2.14656	2.4557	2.13601	2.44107	2.26023	2.42557	2.2782	1.86693	2.30716	2.38286	2.49607	2.42748	2.22291	1.50909	1.93095	2.28539	1.91485	2.3104	2.11481	2.06047	1.80054	2.36278	2.84514	2.04471	1.56272	1.65404	1.96719	1.75763	2.14126	2.25641	1.523	1.96048	1.77287	3.03713	2.75414	2.6147	2.39441	2.15213	1.99708
NPPB	2.72965	2.38902	2.59445	2.13435	2.49774	2.49147	2.10427	2.53996	2.87022	2.83578	3.12594	2.40146	2.39871	2.97808	2.8512	3.13351	2.61768	2.15126	2.63813	2.42886	2.8946	2.9744	2.5533	2.59139	2.95268	2.92033	1.92149	3.17687	2.28773	2.33314	2.828	2.49448	2.12366	2.43648	2.51289	2.0704	2.58159	2.35461	2.67246	3.29309	2.64789	2.74113	2.31351	2.85381	2.92934	2.37539	2.60738	2.93618	2.97184
DHRS3	2.87254	3.65395	3.98222	4.41066	4.47958	3.7763	3.75207	3.75258	3.60156	4.26029	4.60172	4.29635	2.87474	3.97378	3.57543	4.01212	4.54138	4.60808	4.09072	3.49085	4.0268	4.16033	4.46193	4.47958	4.56672	4.4189	4.10599	4.20579	4.67342	4.66179	3.70755	3.59012	4.54527	4.92245	4.15331	4.22021	4.64029	5.98084	3.85585	4.17081	4.33971	4.20721	3.61836	4.19323	4.53088	3.66087	4.31858	4.05541	3.16584
CASP9	3.11125	3.26504	3.13173	3.04534	3.07854	3.2811	2.99626	3.39301	3.09244	3.1126	3.01282	2.88031	2.92313	3.1117	3.08225	3.31865	3.08133	3.02193	3.17327	3.29572	3.3014	3.37775	3.18317	3.00436	2.85646	2.69112	3.03979	3.04173	3.85866	3.04152	3.25765	3.20139	2.77419	3.18838	3.13624	3.08586	3.08973	3.14088	2.77859	3.10019	3.30564	3.28203	3.13793	3.10873	3.25282	3.33801	3.01637	3.24731	3.14183
AGMAT	3.2827	2.8833	2.99623	2.34914	3.30586	2.63308	2.436	2.75135	2.75716	2.97573	2.56023	2.6676	2.59994	2.48406	2.73818	2.5463	2.68442	2.48406	2.50368	2.64898	2.59323	2.5573	2.7798	2.72158	2.93285	2.79888	2.35199	2.82294	2.45624	2.68309	2.59067	2.23936	2.98165	2.74925	2.85914	2.40154	2.80196	2.27729	2.59952	2.80679	2.51016	2.85632	2.50415	2.83452	3.12633	2.84436	3.02448	2.89214	2.99419
ZBTB17	3.39319	2.90427	3.20427	2.93152	3.3378	2.7134	3.18722	3.66415	3.64642	3.63884	3.67651	3.28706	3.00518	3.60881	3.3378	3.67101	3.5987	2.73527	3.06981	3.38917	3.52145	3.48165	3.56959	2.94807	3.30713	3.15418	3.07396	3.63129	3.22993	3.18182	3.7164	2.93784	3.08051	3.08196	3.08666	3.06103	3.07741	2.72581	2.95011	3.51819	3.10379	3.24786	2.94764	3.33721	3.35721	2.89058	3.54213	3.25558	3.00382
HSPB7	3.99843	4.52985	3.59952	4.32055	3.90128	4.83935	3.62951	4.75269	5.21803	4.91485	5.22846	4.81791	3.79916	4.97631	4.81791	5.02549	4.47683	1.22264	4.47869	4.60291	5.0784	4.94805	4.42981	3.69085	3.21148	1.55519	4.28081	2.16614	4.57947	3.42788	4.57133	5.12407	0.949045	3.95501	3.58365	4.06622	4.36384	0.984759	1.47529	4.82311	5.35657	4.74507	3.68491	4.46409	3.54399	4.36477	4.20163	3.87673	4.17467
FAM131C	3.49322	3.10395	3.35867	3.06462	3.13175	2.99487	2.52749	2.80721	3.05922	3.34221	2.72209	3.15073	2.91383	3.19084	3.13211	3.00827	3.49167	3.28753	2.8261	3.49533	2.89584	2.99849	3.1105	3.00322	3.33662	3.6295	2.86036	3.24639	2.80517	3.20748	3.13742	2.76687	3.01925	3.10999	3.06462	2.98346	3.66612	2.88873	3.2907	3.46412	2.87963	3.12684	3.14798	3.62929	3.6344	3.4869	3.60262	3.45088	3.70445
EPHA2	3.5511	2.96438	3.42936	3.24423	3.41676	3.3386	3.14475	3.67176	3.30884	3.5848	3.64527	3.08833	3.53873	3.22986	3.41624	3.50915	3.1716	3.09134	3.13866	3.05426	3.3374	3.61804	3.50789	3.30124	3.54921	3.79796	3.32247	4.06915	3.6327	3.65902	3.65611	2.96755	3.3038	3.29691	3.08128	3.11637	3.27884	3.37631	2.90534	3.22528	3.04996	3.47763	3.45165	3.48296	3.09323	3.00574	3.35406	3.0903	2.94041
ARHGEF19	2.78961	3.08925	2.65645	2.63269	2.57708	3.17215	3.11124	3.03354	2.88017	3.02434	3.11312	3.00641	2.68964	2.85245	3.27938	3.10016	3.15903	2.62966	2.4416	2.83219	3.11827	2.88645	2.88556	2.90589	2.74188	2.7558	2.79129	2.79024	3.00963	2.74459	2.74728	2.55085	2.69767	2.41041	2.14189	2.74459	2.60717	2.70811	2.5979	3.08148	2.73427	2.95381	2.67931	3.19209	3.01501	2.99504	2.93146	3.06184	2.81987
FBXO42	3.80435	3.97899	3.35823	3.69503	4.07779	3.57201	3.6823	3.69959	3.87109	4.02594	3.91507	3.9709	3.6396	4.29996	3.95775	4.02663	3.74939	3.03939	3.83313	3.36846	3.90093	3.86823	3.6285	3.51719	3.71852	3.06197	4.08116	3.14739	3.7961	3.17348	3.88946	3.73587	3.36977	3.61975	3.57069	3.79923	3.86754	3.19219	2.78667	3.76408	3.83339	3.60151	3.03155	4.0105	4.07686	3.98234	4.05211	4.39786	4.40855
SPATA21	2.55088	2.34425	2.9075	2.60491	2.44991	2.35117	2.21004	2.2628	2.76226	2.62297	2.17484	2.25034	2.00799	2.47847	2.38784	2.53082	2.26114	2.19522	1.85473	2.4655	2.65794	2.30907	2.32838	2.56819	2.24361	2.74323	2.56707	2.598	2.22681	2.15568	2.45773	1.8875	2.06808	2.60089	2.58033	2.48148	2.45694	2.32294	2.4043	2.47103	2.3905	2.53406	2.36456	2.73061	2.89979	2.48148	2.80383	2.59642	2.54183
CROCCP3	2.52561	2.19688	2.36729	2.33746	2.5824	2.30996	2.18005	2.86299	2.81914	2.37635	2.38721	2.68719	2.52966	3.25473	2.625	2.46306	2.54542	2.49907	2.91546	2.60965	2.55089	2.82761	2.51284	2.25979	2.03936	1.85597	1.8549	1.80321	2.22061	2.24712	2.22061	2.47314	2.01374	2.17649	2.1692	2.10374	2.12302	1.95937	1.79236	2.2649	2.46021	2.2184	2.21003	2.92031	2.42459	2.67981	2.4225	2.86261	2.76204
MFAP2	4.07886	3.64704	4.14878	3.96717	4.09942	3.75102	4.64798	4.31398	3.87651	4.32809	3.6983	3.99548	3.73012	4.04082	4.00666	4.07172	4.89388	4.21754	3.54278	4.04121	3.966	3.68249	3.60934	3.52837	3.86088	3.6774	3.70417	4.02786	4.25812	4.1025	4.25867	3.7449	3.53098	3.87098	4.85	3.84636	3.90366	3.85317	4.06316	3.81671	4.14234	4.01959	3.56057	3.59582	3.70497	3.45939	3.64022	3.35415	3.41517
ATP13A2	3.44979	2.99383	3.66701	3.24446	3.3959	3.08667	3.65015	3.60844	3.09934	3.52012	3.18424	3.14495	2.95348	3.44539	3.27083	3.36837	3.18424	3.52358	2.60349	3.29023	3.1492	3.43665	3.22602	3.01394	3.34817	3.44062	3.23159	4.01595	3.31124	3.50631	3.56428	2.94783	3.31624	2.982	3.12876	2.99182	3.06933	3.01006	3.39335	3.12705	3.04743	3.13364	3.22514	3.15981	3.2015	2.80954	3.46325	3.26651	3.1488
SDHB	3.07319	3.58079	3.2475	3.2787	3.12318	3.51465	3.56164	3.15719	3.06143	3.41384	3.63664	3.29515	3.61645	3.14915	3.30612	3.3366	3.07916	3.55139	3.56678	3.95672	3.03187	3.13953	3.4418	3.18687	3.48669	2.84087	2.87138	3.25405	3.89516	3.65122	3.03855	3.51012	3.61481	4.07888	4.08637	3.7388	3.48	3.54633	3.77371	3.40788	4.03229	3.53059	3.41495	3.88353	3.91161	3.90983	3.72511	3.82409	3.49542
PADI2	3.07668	2.77773	3.00277	3.38202	3.36502	3.28947	2.88232	3.48053	3.34592	3.26952	2.94001	3.08225	2.85284	2.70441	3.14126	2.87026	3.2069	2.50927	2.84854	2.9923	3.00322	3.19967	3.1136	2.86281	3.16847	3.00452	3.06817	3.14992	2.90948	3.07597	3.20012	2.70536	2.66547	3.21151	2.54785	2.58023	2.77474	3.29249	3.28435	3.42198	3.00703	3.21612	3.25354	3.57251	3.11649	2.84973	3.01302	2.89817	2.68256
RCC2	3.49461	3.18271	4.22159	3.72999	3.85708	3.34041	4.0559	3.992	3.51386	3.5743	3.79767	3.24952	3.41072	3.17162	3.15969	3.62688	3.70599	4.05163	3.0167	3.15071	3.6273	3.68435	3.67202	3.85383	4.47135	4.18397	3.51418	4.64994	4.05028	4.22464	3.92718	3.32355	3.97857	3.61723	4.11214	3.93579	3.5835	4.27536	3.83657	3.70443	3.4842	3.99245	4.03122	3.27334	3.8042	3.04929	3.3134	3.15406	3.43291
TAS1R2	3.10557	2.72819	3.35394	2.02887	2.39489	2.54656	1.95327	2.04377	2.05792	2.51129	1.65945	2.64278	1.92103	2.45051	2.23479	2.07906	1.88518	1.74762	1.71436	2.33852	2.03099	2.46546	2.19409	2.22649	2.13522	2.44224	1.82484	2.20606	2.08962	2.3164	2.01966	2.2691	2.11155	2.09847	2.29183	1.69165	2.32944	2.02281	2.68935	2.53998	2.26072	2.3023	2.31702	2.6817	2.94529	2.68037	2.69482	2.70949	2.52791
UBR4	4.41915	4.53195	4.24718	4.10838	4.5479	3.802	4.14668	4.39827	4.41636	4.46708	4.02135	4.16423	4.02454	5.04709	4.5644	4.6002	4.23065	3.48079	3.84021	3.63366	4.32797	4.52367	4.08441	3.99825	4.50571	3.87122	4.59821	4.45949	4.56758	3.83965	4.22467	4.00566	4.03692	3.87347	4.08608	4.5369	4.41406	3.87007	3.01456	4.03879	3.94108	3.82673	3.53476	4.32359	4.19908	4.11097	4.8337	5.03583	5.10561
AKR7A2	4.79448	4.04312	4.07712	3.72149	4.23464	3.75609	3.06253	3.78787	3.70981	4.27656	3.89652	4.07649	4.04634	4.05045	3.7808	4.25922	4.48824	4.43397	3.63961	4.49024	3.97961	3.98341	3.37648	2.43839	3.93993	4.09767	3.72788	3.91183	3.9955	4.08833	4.10613	3.6949	3.95839	3.70879	4.06069	3.88049	4.27698	3.22709	4.64919	4.25418	3.5973	4.10477	3.64074	4.76898	4.37376	4.27522	4.0102	3.7585	4.33213
AKR7A3	3.50264	3.70332	3.35949	3.52582	3.77355	3.41937	3.57932	3.53836	3.72481	3.70523	3.32966	3.35549	3.48381	2.94959	3.65297	3.4815	3.36098	3.45093	3.12681	3.40841	3.4685	3.47072	3.67096	3.43595	3.91118	3.87161	3.61693	3.62916	3.14785	3.61791	3.42853	2.73692	3.52901	3.72117	3.53939	3.45571	3.18234	3.72783	2.88734	3.46362	3.53637	3.592	3.31409	3.33584	2.9052	3.09655	3.38331	3.49047	3.10686
CAPZB	5.33302	4.66087	4.8553	5.0847	4.94025	4.48228	5.25032	5.03813	4.69558	4.54144	4.91643	4.21752	4.62429	4.67294	4.58302	4.92016	4.87958	5.34043	4.24164	4.42597	4.69228	4.8157	4.73488	4.5485	4.90754	4.58993	4.56672	4.94933	5.11356	5.26658	4.90039	4.55593	4.17097	4.98388	4.94933	4.87958	5.25603	5.12888	5.33302	4.83812	5.22074	5.15832	4.56972	5.06943	5.31891	5.09425	4.80051	4.92016	4.69228
TMCO4	2.89456	2.93355	2.64149	2.93001	2.87653	2.92559	2.91357	2.8151	3.07423	3.13739	3.15833	3.02224	2.76726	3.15423	3.10167	3.19072	3.1091	2.81982	3.12441	2.92585	3.21494	2.97635	2.96942	2.88217	2.76105	2.7381	2.93149	2.83373	3.01425	3.00408	2.85902	2.81466	3.14342	2.87244	2.72882	3.01968	3.17512	2.95241	2.75926	2.98446	2.77551	2.91631	2.60464	3.3717	3.65949	3.47889	3.36935	3.44387	3.3717
RNF186	3.01004	2.83054	3.43396	3.07461	3.38001	2.50303	3.20282	2.82152	3.08844	3.56795	2.59581	2.23422	2.5331	2.50344	2.76595	2.49422	2.93678	2.38911	2.31222	2.87667	2.67803	2.92597	3.14301	2.80265	3.34716	2.78441	2.93432	3.28488	2.5616	2.16072	2.74411	2.05284	2.54486	2.77364	2.73472	2.58354	2.93759	2.81951	2.45826	3.20402	2.86709	2.84852	2.79036	2.83894	2.59546	2.79774	2.84852	2.56822	2.99783
PLA2G2E	3.21606	3.09281	3.75944	2.94272	2.95152	3.02805	2.75737	3.19127	2.91812	3.49641	3.35588	3.21502	2.94347	2.82904	3.231	3.35793	3.19273	2.31483	2.70274	3.0127	3.24658	3.24124	2.87204	2.62681	3.09314	3.06804	3.00477	3.03335	2.59473	3.07951	3.28963	2.64404	2.55187	2.96959	2.58838	2.39899	2.65361	2.5756	2.75675	3.06442	2.91855	3.06472	2.9729	3.12512	3.2449	3.24465	3.4338	2.90943	2.6499
PLA2G2A	1.64955	1.47866	2.12305	1.51907	3.75861	1.87935	5.47696	1.79899	1.92922	1.86531	3.58544	1.66542	1.57789	1.7287	1.46729	1.60917	1.5988	6.94672	1.60155	1.70872	1.55643	1.70906	1.34047	5.75983	5.64393	5.39478	3.53764	6.10191	7.2198	5.84227	1.85661	3.78448	6.08582	4.59142	3.7052	6.29847	3.46577	6.14202	1.64694	2.5738	4.54015	4.88934	4.88353	1.76136	1.93171	1.81993	1.60419	1.73915	1.75504
PLA2G2D	2.66808	2.63812	2.61133	2.56967	2.43124	2.8096	3.55894	2.41487	2.39762	2.28228	2.37487	2.3534	1.88598	2.39063	2.55838	2.58746	2.2446	2.47076	1.82912	2.55525	2.28577	2.77374	2.67327	2.27119	2.98719	2.81218	2.43052	4.82631	2.46458	2.64756	2.31678	2.51567	3.19693	2.555	2.38639	2.13282	2.36432	2.45423	2.75201	2.1266	2.37004	3.25265	2.40557	2.90153	2.46661	2.69073	2.42458	2.53196	2.48088
CAMK2N1	3.80186	3.86688	2.94273	3.07726	3.89239	3.35357	3.08512	3.94777	3.80104	3.95837	4.05779	3.77538	2.53718	4.37961	3.43664	4.22478	3.86495	3.92237	3.79011	3.36196	2.9791	4.62511	3.5499	3.90801	2.99472	4.12154	3.83652	3.86543	4.22227	4.26912	3.07466	3.60254	2.96519	4.08332	3.78385	4.60898	3.94435	3.92145	3.42517	4.19462	4.03747	3.03965	4.46773	4.41913	4.07547	4.57482	3.93273	4.37093	4.56588
MUL1	3.09959	3.31623	2.97215	3.8135	3.39732	3.26131	2.86179	3.02069	3.23862	3.72973	3.45515	3.44259	3.11265	3.03548	3.18346	3.52899	2.70401	2.88169	3.6142	3.43556	3.19593	3.07062	3.25514	3.32058	3.55096	2.6641	2.7721	2.92853	3.1839	3.32058	2.7814	3.21597	2.82484	2.94215	2.56425	3.26673	3.56683	3.35616	3.07047	3.25488	3.50995	3.3353	3.017	3.62953	3.52613	3.26419	3.78621	3.35546	3.06397
DDOST	4.39814	4.38758	4.60735	4.38758	4.35188	3.89239	4.07303	4.25991	4.22712	4.19591	4.19161	4.15121	4.0225	4.61625	4.14751	4.31505	4.20952	3.9867	3.52804	3.71818	4.37599	4.16761	4.24226	3.98275	5.16561	4.72904	3.39401	4.00133	4.66285	4.28241	4.57739	3.67836	4.63167	4.16761	4.15121	4.25103	4.44236	3.91597	4.16451	4.12211	4.4958	4.68653	3.57338	4.87346	4.74704	4.41287	4.6722	4.51124	3.98532
KIF17	3.25646	3.01539	3.35618	2.883	3.05494	2.74925	2.79007	2.98546	2.97419	2.95434	2.7703	3.05718	2.77848	2.8315	2.96133	2.97607	3.07432	2.74892	2.63055	3.04295	2.82937	3.07693	2.89294	2.66095	3.10273	3.33167	2.72976	3.2502	2.85858	2.97542	2.70281	2.53881	2.73498	2.97885	2.63123	2.81986	3.27594	2.86688	2.97002	3.23667	2.78601	2.87807	3.1525	3.20789	3.02481	2.98562	3.21052	2.90922	2.99354
HP1BP3	4.31412	4.39241	3.84141	4.02497	4.58228	3.76457	4.2732	4.21289	4.33559	4.53582	4.2769	4.20653	4.34952	4.64061	4.34247	4.52812	4.37602	4.18772	4.47384	4.07652	4.33407	4.27557	4.08683	4.1501	4.53801	4.38006	4.6697	4.62979	4.35524	4.15776	4.49073	4.08939	4.4412	4.13484	4.69726	4.83189	4.58452	4.6669	3.66662	4.11373	4.3014	4.04279	3.95747	4.31077	4.51938	4.48827	4.2967	4.66386	4.74162
EIF4G3	3.4533	3.28406	3.6779	3.25826	3.69332	3.34409	4.38201	3.63013	3.68992	3.73793	3.49623	3.33054	3.74948	3.80572	3.84039	4.09796	3.74948	4.63892	3.37695	3.0768	3.6089	3.72379	3.41692	3.58515	4.05855	3.7742	3.58704	4.4604	3.91476	3.97224	3.31892	3.7809	4.09637	3.6348	4.32017	4.34498	4.05714	4.50074	3.90147	3.223	3.311	3.35523	3.56361	3.73457	3.74948	3.9095	3.85062	3.61754	3.71105
ECE1	3.89517	3.56664	4.25258	3.55837	4.17638	3.32788	4.14114	4.09705	3.9335	3.97136	4.13525	3.66075	3.90077	4.17005	3.64845	4.02325	4.17638	4.04776	3.3116	3.4386	3.86239	4.24019	3.60263	3.7313	4.02204	4.12256	4.18675	4.43263	4.21459	4.29341	3.66913	3.27984	4.07956	3.84922	3.85007	3.96788	4.30987	4.42865	3.26419	3.54958	3.62498	3.60925	3.83337	3.64073	3.77797	3.55509	4.22	3.78009	4.11912
RAP1GAP	2.25935	2.58288	2.36029	2.10224	2.27101	2.42653	1.99944	2.75204	2.40175	2.76357	2.60957	2.77939	2.12887	2.31279	2.52256	2.83307	2.71255	2.02067	2.04786	2.21133	2.10029	2.42289	2.30505	2.49819	2.21939	2.08619	2.40669	2.50327	2.07156	2.31421	2.16286	2.5151	2.0832	2.42653	1.80344	1.93015	2.61566	2.96985	2.59481	2.45957	2.02438	2.37747	2.60514	2.50456	2.80871	2.18753	2.56512	2.46063	2.53222
USP48	4.04525	4.19126	3.84874	4.07496	4.03349	3.93805	4.24902	3.92456	3.87345	3.7355	3.58554	3.74862	4.01819	3.77708	3.90849	3.76876	3.74399	3.73824	3.9131	3.72857	3.70781	3.65438	3.91038	4.06047	4.27046	3.97779	4.14573	3.95997	3.65841	4.01779	3.91852	4.14019	4.64559	3.8728	4.25353	4.31185	3.8783	4.08436	3.3758	3.45713	3.83557	3.57495	3.66818	3.76585	3.73213	3.81274	3.80449	4.0732	4.22863
HSPG2	5.01498	4.71321	5.24299	4.75654	5.12523	4.20348	4.45255	5.22446	5.05798	5.11219	4.59303	4.74516	4.20929	5.51949	5.02348	5.21828	5.21513	3.73144	3.85968	4.05102	5.15777	5.26638	4.26477	4.21476	4.66597	4.3109	5.12765	5.15777	4.59303	4.70005	5.22748	4.39076	3.71096	4.33103	4.64752	4.45805	4.59458	4.36148	3.20185	4.92261	4.62172	4.69438	4.48085	4.80068	4.80273	4.40127	4.55707	4.70334	4.98766
WNT4	3.14684	2.97334	2.96566	2.90518	3.27307	2.91756	2.38999	2.54204	2.40391	3.29667	3.11835	3.24242	2.68854	2.89427	2.98882	2.90044	2.76264	2.43904	3.3425	2.82674	2.2891	2.88809	2.90206	2.67101	2.73144	2.98663	2.49505	2.98488	2.63872	2.67902	2.30772	2.65569	2.64081	2.90629	2.30476	2.46791	2.72661	2.75643	2.91436	2.86765	2.8694	2.96009	2.88999	2.92288	2.84226	2.78457	3.18543	2.95111	2.82309
LUZP1	3.79598	3.33401	3.67915	3.92849	3.58374	3.29333	3.26282	3.78047	3.29371	3.21506	3.85658	3.31945	3.68983	3.43391	3.88923	3.72461	3.18054	2.83143	3.76509	3.23199	3.68842	3.75742	3.40508	3.1039	3.74306	3.4671	3.66391	3.56168	3.47355	4.02608	3.68258	3.4376	2.87065	3.59723	3.65879	3.6908	4.2157	3.75195	2.92207	3.02685	3.4286	3.22392	3.49427	3.72037	3.72658	3.83695	3.62234	3.06416	3.59542
HTR1D	2.67439	2.88207	2.71453	2.25957	2.46801	2.41421	2.96802	3.36426	2.48454	2.42544	2.60439	2.95086	2.08217	2.35961	2.6951	2.65401	2.45675	1.88531	2.07076	2.13409	2.25503	2.64117	2.59823	2.52355	2.80704	2.62223	2.69971	2.02541	2.32501	2.08805	2.58998	1.69382	2.16023	2.002	2.40887	2.4071	1.93943	2.00932	2.112	2.43572	2.17437	1.94693	2.4165	2.25545	2.35833	2.15664	2.49043	2.39234	2.47273
HNRNPR	4.30457	4.73233	4.29625	4.44498	4.75904	4.58842	4.67744	4.41475	4.53656	4.23544	4.24223	4.08661	4.33009	4.01441	4.04682	4.32473	3.94813	4.28038	4.4915	4.02487	3.96381	3.92287	4.30795	4.82204	4.83358	4.57516	4.77603	4.82204	3.81172	4.47691	4.3694	4.86831	5.37946	4.56453	5.29099	5.40994	4.37845	4.95212	4.2622	4.50667	4.36025	4.12441	4.35657	4.91586	4.80183	4.779	4.40227	4.89212	4.92482
ZNF436	3.64425	3.5748	3.52532	3.63781	4.00151	3.6896	3.79383	3.26836	3.36663	3.68495	3.90508	3.38244	3.4642	3.68201	3.55645	3.84285	3.66905	3.9657	3.6896	3.81161	3.54379	3.50785	3.55893	3.84604	4.22449	4.24943	4.09469	4.31772	3.61976	4.15348	3.60977	3.65245	4.06133	4.00718	4.15329	4.40013	4.10982	4.49615	3.31651	3.70741	3.77083	3.81921	4.04847	3.33326	3.55645	3.57933	3.2086	3.58475	3.67458
TCEA3	3.81346	4.34529	3.26294	3.53779	3.95264	3.73135	4.08594	4.14177	4.26278	4.46781	4.5304	4.88735	4.17499	4.8887	4.73352	4.80719	4.28233	3.61879	4.15752	4.46685	4.09	4.48658	3.95185	3.34183	3.08232	2.70689	4.14116	2.81127	4.2544	3.37965	4.17299	3.94228	2.30224	4.01383	3.6614	3.96973	4.59066	3.45423	3.45184	4.1514	4.2161	3.75008	3.57775	4.56872	4.26484	4.28858	3.59985	4.24907	4.70807
ASAP3	2.90434	2.57238	2.6438	2.382	3.19757	2.63332	2.89611	3.31287	3.10014	3.27264	3.39143	2.7318	2.65558	3.13846	2.82668	2.80464	2.73629	3.77307	2.61592	2.5693	2.90154	2.81249	2.62425	3.00736	3.45328	3.46845	2.9129	3.61969	2.89324	3.42191	2.75391	3.03107	2.8627	2.95866	3.3787	3.49933	3.03404	3.54048	2.70536	2.72029	2.90028	3.07923	3.02581	2.80144	2.90231	3.04709	2.90181	2.80076	3.07234
E2F2	3.13877	2.81949	2.97427	2.34358	2.44352	2.49001	2.35539	2.42444	2.559	2.72794	2.20363	2.42325	2.53658	2.49001	2.60237	2.64702	2.66218	2.45851	2.43943	2.50043	2.49513	2.67418	2.13255	2.33311	2.79966	3.06999	1.87992	2.92371	2.31558	2.51279	2.05821	2.47296	2.28809	2.82202	2.36776	2.22273	2.715	2.21418	2.95409	2.62218	2.31474	2.52011	2.21123	2.79256	3.18044	2.45029	2.65294	2.79501	2.52745
ID3	4.82142	4.12268	4.65694	4.0068	5.1532	4.26034	4.45562	4.64886	4.56948	4.3577	4.45722	3.61698	4.18206	4.09051	4.4435	4.37217	4.55809	2.95211	4.4954	4.14752	3.99654	3.92673	4.44575	4.03078	4.35894	4.32954	4.3577	3.9105	5.70356	5.06702	4.98864	4.31399	3.12174	4.51975	4.61927	4.34346	4.44575	4.26737	3.27052	4.28297	4.81169	5.19628	4.88216	4.73095	4.4154	4.37357	4.20173	3.70497	4.06821
GALE	3.02923	2.70246	3.07182	2.87734	2.70488	2.94062	3.05945	3.04449	2.87408	2.89045	3.02252	2.81954	2.87964	3.06003	2.95077	2.69609	2.87964	2.93352	2.90646	2.81421	3.09224	3.04775	3.0217	2.78002	2.95946	2.91677	2.62228	2.87539	2.74852	2.96465	2.79809	2.86453	2.76041	2.74547	2.64414	2.4416	2.49447	2.66183	3.17582	2.87027	2.69016	2.82558	2.87058	2.95891	2.70719	2.73695	2.86108	2.80998	2.73503
HMGCL	3.1995	3.8885	3.14048	3.39033	2.83692	3.74818	3.16387	3.54517	3.73249	3.38596	3.74218	3.52832	3.28023	3.62628	3.53019	3.53182	3.04805	2.92552	3.6484	3.41259	3.42937	3.20886	3.84738	3.31385	3.39033	2.64813	3.10168	2.67872	3.85574	3.0859	3.44973	3.64654	2.84379	3.43776	3.2032	3.30167	3.43853	3.43737	3.03527	3.49094	4.08017	3.62844	3.08451	3.732	4.09983	3.74125	3.43052	3.73297	3.26549
FUCA1	2.43246	3.91861	2.74073	3.40008	3.02338	4.5404	4.32847	3.65898	3.22615	3.31334	3.17651	2.99305	3.67121	3.41349	4.35861	4.25246	3.03432	5.81882	3.74886	3.8505	3.3793	3.23991	3.76611	3.31965	4.02661	2.00147	2.49022	2.80794	4.36249	3.92467	3.9487	3.89727	3.73345	3.95982	3.78081	3.81277	3.82467	3.13609	5.70542	2.69906	3.82152	4.21745	2.44829	3.5959	4.19961	3.75175	3.32954	3.62716	3.44739
MYOM3	2.55945	2.3377	2.68603	2.49996	2.46408	2.53195	2.77783	2.67885	2.89051	2.78729	2.90231	2.64379	2.45383	2.47201	2.68918	2.62426	2.50406	2.10673	2.33529	2.49157	2.71831	2.74592	2.68984	2.32469	2.47572	2.37631	2.35334	2.63494	2.09116	2.57168	2.6791	2.31929	2.14887	2.59066	2.13451	2.06078	2.40019	2.30442	2.55417	2.72324	2.5088	2.60011	2.48942	2.89155	2.6663	2.37631	2.55894	2.55041	2.42909
IL22RA1	2.4581	2.6265	2.97688	2.30583	2.90571	2.50245	2.38014	2.46585	2.64084	2.74244	2.51622	2.98999	2.33676	2.64608	2.55021	2.50502	2.52632	2.23401	2.46362	2.31855	2.88197	2.48371	2.77185	2.71286	2.44818	2.68724	2.50759	2.54268	2.2863	2.50019	2.68334	2.1429	2.82545	2.43202	2.34742	2.34092	2.45319	2.30729	2.59722	2.54177	2.16752	2.57484	2.471	2.61089	2.71332	2.95044	2.69975	2.58953	2.59262
RUNX3	3.12484	2.9457	3.43566	2.81088	3.28614	2.88025	3.47432	2.91247	2.94688	2.96629	2.77293	2.73352	3.18226	2.7431	2.80368	2.59055	3.11879	2.85527	2.57838	3.11317	2.83169	3.16458	2.93296	2.38708	3.50437	3.13941	2.82872	4.44201	3.18916	3.0778	3.13199	2.62981	3.92798	2.9689	3.05186	2.9317	3.2311	2.39058	3.63795	2.7795	2.79599	3.24984	3.02554	2.98985	3.08367	2.83169	3.06519	2.75922	3.00129
SYF2	3.34634	3.96317	3.51819	3.61398	3.36056	3.84881	3.80831	3.70415	3.38878	3.43307	3.74792	3.48128	3.88295	3.34428	3.73446	3.27375	2.99038	3.17265	4.07001	3.75121	3.39258	3.40503	3.79763	3.91128	3.61779	3.78224	3.76601	3.52271	3.52233	3.74585	3.26029	3.89812	3.63798	4.526	4.07918	4.1853	4.03568	4.37408	4.12059	3.49124	3.99444	3.47465	3.73607	4.20252	3.98632	4.14638	3.77026	4.10952	3.8
PAQR7	3.55956	2.84881	2.74774	2.82552	2.79207	2.84145	2.70707	3.56403	3.63556	2.72219	3.21935	2.89725	2.64657	2.70798	3.15382	3.19874	2.97833	2.6576	3.08276	2.56746	2.90863	2.93214	3.16701	2.52363	2.86763	2.43641	2.88984	2.35899	2.69576	2.97206	3.08731	2.85864	2.98565	2.72337	2.86615	2.94529	1.94983	2.75017	2.01398	2.41553	3.00145	2.40179	2.85621	2.82128	2.90979	2.61507	2.38591	2.92674	2.49433
STMN1	2.69472	2.70789	2.66557	2.34758	2.46774	2.72358	2.85196	2.87363	2.72001	2.61468	2.57615	2.59785	2.74945	2.73488	2.75017	2.74446	2.82232	2.75148	3.12959	3.14228	2.58315	2.68849	2.75487	2.43646	2.48678	2.54875	2.68211	2.52099	2.80695	2.79629	2.514	2.70789	2.65789	2.64463	2.81282	2.90233	2.68983	3.13383	3.0671	2.592	2.95878	2.44739	2.8175	2.94844	2.86847	2.96457	2.77147	2.94932	3.06345
PAFAH2	3.08765	2.73011	2.94127	2.5835	2.98542	3.41889	3.45808	3.03451	2.97534	2.84951	3.56527	2.60931	2.80655	2.62763	3.18772	3.05594	2.60242	2.94384	2.71612	2.93239	2.94253	2.7949	2.92001	2.97492	3.61585	2.95555	2.96177	3.11758	3.00141	2.82243	3.16221	3.07513	3.51882	3.25053	2.90936	3.23936	3.3194	3.78742	3.1224	2.72137	3.27805	3.00726	2.552	2.74505	3.16403	2.8596	2.91572	2.91914	2.58833
SLC30A2	2.75112	2.85502	2.90524	2.28374	3.22918	2.77011	2.74079	3.03444	2.75188	3.05368	2.66185	3.06373	2.32488	2.79944	3.28652	2.39519	2.66935	2.24187	2.6676	2.72302	2.99678	2.72574	3.00431	2.67326	2.5291	3.09631	2.6014	2.67613	2.18643	2.23485	2.79094	2.30442	2.57614	2.48371	2.46123	2.30133	2.82637	2.75229	2.63681	3.17609	2.71649	2.88305	2.67284	2.73011	3.23562	2.86758	2.87449	2.70505	2.7802
TRIM63	2.28295	1.78782	2.09217	1.16766	1.87527	1.97606	1.74093	1.87887	1.74149	1.89942	1.79629	1.8747	2.02062	1.91409	2.00465	1.94717	2.158	1.83218	2.31872	1.8883	1.83561	2.10167	1.24624	1.72856	1.81267	1.90796	2.04949	1.80561	1.7218	1.55757	2.08096	1.63204	2.06534	2.1237	1.94176	1.70638	1.80507	1.72783	2.00978	2.18813	1.97074	1.89582	1.89008	2.27528	2.2124	2.12186	2.03552	2.0006	2.14816
UBXN11	3.0225	2.47546	3.041	2.87074	2.67476	2.78444	3.67164	3.00819	2.87779	3.06114	2.84621	2.90755	2.6369	2.90755	2.62149	2.71333	2.82888	2.7062	2.6592	2.84904	2.83298	3.10663	2.81464	2.70687	2.83456	2.88386	2.42999	2.88088	2.667	2.67906	2.76545	2.67097	2.99007	2.70987	2.79456	2.87159	2.57733	2.66732	2.93512	2.74602	2.44955	2.8126	2.63128	3.17427	2.74993	2.67747	2.84084	2.92646	2.95685
AIM1L	3.10851	2.18335	3.31327	3.24328	2.62888	2.91885	2.78671	2.75782	3.26412	3.06058	2.69489	2.77544	2.56545	2.96502	3.0577	2.68589	3.22216	2.19731	2.71559	2.87594	3.12094	3.00079	3.10994	3.09209	3.17734	2.9432	3.04199	3.18291	2.72422	2.84849	3.06662	2.57622	2.56385	2.82456	2.72137	2.49546	2.74245	2.59117	2.86511	2.95426	2.85472	2.98153	2.98037	3.07401	2.93509	2.80074	3.31779	2.58175	3.07571
ZNF683	3.17951	3.06205	2.95359	2.7496	2.99264	2.66895	2.74195	3.1919	3.23146	3.16034	2.88132	2.99486	2.83499	2.9053	3.41436	2.95853	2.99653	2.40151	2.8751	3.19965	3.11048	3.0318	2.85872	2.74247	2.93923	3.26416	3.08577	3.29339	2.77011	3.0318	3.15496	2.36138	2.87403	2.84777	3.01165	2.89364	2.8504	2.5492	2.67708	3.36394	2.76887	2.75062	2.65591	3.4942	2.62912	2.95766	3.03256	2.71171	3.41099
GPN2	3.33947	3.0485	3.17787	2.99165	3.04889	3.12238	3.12426	3.41098	3.16877	3.28958	3.35195	3.10259	2.55174	3.00382	2.99539	3.42595	2.71877	2.62672	2.9992	3.02151	2.95345	3.14087	3.20048	2.22422	2.70688	2.53196	2.45275	2.90269	3.01258	3.16314	3.04278	3.34379	2.85475	3.04612	2.82249	2.78325	2.58712	2.75293	2.47521	3.21443	3.33515	2.87454	2.42618	3.22087	3.48115	3.44715	3.20198	3.23267	2.93898
GPATCH3	3.0184	2.78861	2.97435	2.83624	2.7846	3.07156	3.21078	2.95833	3.26372	3.06067	3.04797	2.9058	2.62822	3.12467	3.07274	2.7819	2.96492	2.4521	2.73573	2.94789	2.84265	2.94755	3.18236	3.1996	3.22445	3.06512	2.9058	3.40114	2.82934	2.89837	3.35131	2.50576	2.73455	2.76361	2.80197	2.67687	2.84457	2.70889	3.21933	3.07274	3.15132	2.98788	2.91204	3.05362	3.15634	2.74119	3.15098	3.15634	3.12504
NR0B2	2.2802	2.19595	2.60509	2.1664	2.1533	2.21631	2.29797	2.2864	2.25547	2.40352	1.6138	2.40459	1.67972	1.93533	1.89608	2.05267	2.11416	1.26334	1.6683	2.13053	2.23025	1.39385	2.33092	1.93779	1.97962	2.04147	1.85623	1.76377	2.00468	2.53219	2.22929	2.12707	2.25705	2.28872	1.92802	2.06203	2.2627	2.44233	2.34539	2.54101	2.56901	1.76917	1.99503	2.1686	1.97491	2.1473	2.49255	2.33722	1.8861
FAM46B	3.45324	3.94543	3.64918	3.95631	3.52138	3.8022	2.81254	3.37161	3.84079	3.69437	4.58862	3.9477	3.29235	3.46753	3.64446	3.50313	3.34239	1.28057	3.6874	3.49785	3.93288	3.15723	3.80455	3.28971	2.94643	2.57785	3.47284	2.05564	3.59121	3.35447	2.79519	3.6517	1.80172	3.67855	2.6889	3.99985	3.49785	1.89205	2.64213	4.20778	4.11644	4.05335	2.69451	3.45783	3.51419	3.24341	4.02017	3.33147	3.47136
SLC9A1	2.79459	3.03111	3.78219	2.93715	2.74433	3.12585	3.26544	3.24711	3.27673	3.08987	2.67774	3.20718	2.69923	3.2604	3.33916	3.62632	3.36729	2.7324	2.58175	2.68073	3.04777	3.2678	2.71979	2.5499	3.13871	3.19818	3.00448	3.4077	2.9524	2.68144	3.26443	2.99116	2.53847	3.05987	2.92778	3.07191	2.93185	2.28013	2.57865	3.06283	2.81622	2.76038	2.4396	3.07255	3.6167	3.00206	2.79835	3.09166	2.7575
MAP3K6	4.05017	3.66237	3.9556	3.79281	3.41396	3.39275	3.87549	4.24779	3.52935	4.0724	4.41219	3.42788	2.95626	3.87219	3.56081	3.81931	3.9501	2.79077	2.71431	3.35826	3.50868	3.43491	3.30223	3.18457	3.39691	2.99672	4.00868	3.82082	3.6484	3.70723	3.1896	3.46372	3.27151	3.19611	3.45493	3.02841	2.95183	3.03691	2.71943	3.37533	3.96321	3.21605	2.42891	3.3793	3.67662	3.40505	3.66769	3.24431	3.35784
FCN3	2.57782	2.55685	3.76851	3.49898	2.27625	3.22614	2.35331	3.0729	3.31791	2.56273	2.53502	3.11724	2.03216	2.67454	2.90673	2.27889	2.99911	2.52026	2.35168	2.96157	2.42776	2.61796	2.59961	2.85881	3.26158	2.97826	2.81993	3.17753	2.86064	2.48627	2.99145	2.59635	2.40779	3.08194	2.65144	2.61418	2.36697	2.76419	2.70998	3.5303	2.9273	2.5945	2.63737	2.70621	3.20519	2.86517	2.97427	3.07207	2.26381
CD164L2	2.86044	3.10387	2.9189	2.60011	2.72926	2.60639	2.51469	3.1073	3.23729	3.23789	2.67442	2.77282	2.71282	3.22218	3.36573	2.6666	2.63598	2.47721	2.69073	2.47869	2.90258	2.93129	3.09642	2.84896	3.36506	3.39204	2.62911	3.0689	2.48199	2.78226	3.2577	2.00721	2.85738	2.46317	2.31223	2.29443	2.3843	2.09469	2.45488	3.05752	2.55935	2.24728	2.71726	3.03528	2.99575	2.38032	2.84388	2.56758	2.55845
WASF2	4.26896	3.80149	4.19047	3.62879	4.09727	3.63767	5.23875	4.47054	4.31783	5.04701	4.33539	4.49501	4.28267	5.15317	4.67915	4.9305	4.63692	4.68484	3.95356	4.23824	4.55383	4.89913	3.83265	3.86915	4.37473	3.76796	4.27538	4.34867	4.18018	4.22019	4.10347	4.09825	4.0362	3.93674	4.15226	4.18018	4.61019	3.70884	3.70186	4.16868	4.2078	4.07048	4.15936	4.22403	4.58787	4.10492	3.93121	4.57537	4.46062
AHDC1	3.79747	3.53885	3.67151	3.12053	3.78887	2.93752	3.54595	3.66987	3.7201	4.69087	3.61044	3.61952	2.93729	4.23824	3.79169	4.31505	4.45636	3.23008	3.11713	3.31379	3.64948	4.17942	3.14313	2.89267	3.14153	3.20914	3.59622	3.62935	3.37527	3.47542	3.8436	3.35152	3.06139	3.67574	3.24837	3.11768	3.80022	3.30731	3.09485	3.85563	3.65362	3.33953	3.44691	3.72685	3.87384	3.46325	3.76179	3.25148	3.93092
FGR	3.43259	2.97025	3.25141	3.11327	3.28779	3.02685	4.81252	3.44796	2.99576	2.79562	3.07024	3.03888	2.72553	2.91035	3.31437	2.85023	3.23733	3.34621	2.61839	3.864	2.8854	3.11911	3.29417	2.79722	3.9335	3.90296	3.37356	4.2744	3.60757	3.25881	3.16658	2.75689	3.47444	3.78127	3.12788	2.96023	3.03309	3.45532	4.29696	2.88724	3.00185	3.19612	3.36846	3.22634	2.86073	2.64315	2.93784	2.8601	2.81155
IFI6	4.71874	4.0383	5.06392	4.15212	4.49435	4.30134	4.69365	5.41191	3.72649	4.24444	6.01535	3.76975	4.08425	3.34381	3.95881	4.26877	5.49808	4.8872	5.1252	4.9905	5.16494	5.38033	4.83128	4.25027	4.50608	4.06603	4.01555	4.39805	4.2528	4.39688	4.86953	4.24119	3.6585	4.10444	4.67908	3.88311	4.65566	5.09258	5.39846	4.5621	4.99746	5.2688	5.75815	3.94038	4.24119	4.09538	3.66299	4.66938	4.42236
RPA2	2.23085	2.30082	2.71945	2.81406	2.0697	2.12027	3.12517	2.40665	2.45756	3.05537	3.23957	2.87599	3.33487	3.14187	2.56975	3.43141	2.27958	3.23621	3.24519	3.25621	2.61047	2.79288	2.72675	3.20358	2.68737	2.59799	2.77572	2.55567	3.4552	3.50311	2.27498	2.22825	3.53619	3.41978	2.34972	3.22396	3.79496	3.41941	2.86946	2.76763	3.01794	2.76123	2.98056	3.18602	2.71255	3.10924	2.4102	3.32361	2.5233
EYA3	3.04125	3.15184	2.76539	3.1714	2.93571	3.31905	3.51417	3.09151	3.24825	3.0044	3.31735	3.05371	3.34769	3.24145	3.39273	3.4872	3.05412	3.00822	3.54308	3.26666	3.22818	3.32427	3.51391	2.82507	3.18609	2.73303	3.0137	2.77754	3.04753	2.97457	3.09528	3.73122	3.46516	2.66036	3.14782	3.58906	3.12533	2.98174	2.85093	2.81227	2.99112	2.87236	2.90687	3.0513	3.20043	3.19443	3.66307	3.63615	3.49624
PTAFR	3.12532	2.28489	3.47959	3.73508	3.65686	3.32063	4.87302	3.50001	2.56964	2.29303	3.11895	1.47452	3.108	2.48616	2.98415	2.65615	3.2663	4.55393	2.69317	3.17895	2.86902	2.97666	3.05772	3.2204	4.1707	3.88697	3.3284	3.7856	3.58144	3.15023	2.85694	3.35014	4.32846	3.65449	3.47308	3.39637	2.82562	3.8961	4.86521	2.60891	3.1415	3.73196	2.83793	1.26695	2.8167	2.08441	2.65867	1.5098	2.65455
DNAJC8	1.49245	2.4143	2.05917	2.51976	1.44835	2.00395	3.10463	2.53985	2.62816	2.72451	3.04513	2.72696	2.9395	2.30411	2.78723	2.53329	2.40842	2.86597	3.00325	3.22748	2.47829	2.65137	2.5834	2.41972	1.89624	1.35394	2.05747	1.63566	3.01227	2.66434	2.21751	3.54847	2.03215	2.94235	2.07198	3.26121	2.77066	3.20916	2.81382	2.33326	2.63987	2.35506	2.32489	2.52673	1.41935	3.64426	2.52163	2.90988	2.48676
TAF12	2.63603	2.87488	2.43304	2.44613	2.26835	2.74148	4.0016	3.06356	2.48177	3.03002	2.81689	2.66416	2.97002	2.96488	2.70213	2.98269	2.89778	3.3529	3.45164	2.70103	2.61563	2.6917	2.85335	2.99257	2.91378	2.28609	2.59263	2.49902	3.46041	3.31661	2.91703	2.87488	3.61452	2.5917	2.99634	3.1577	2.38292	3.33931	3.236	2.83408	3.20795	2.99224	3.00024	2.45889	3.18974	3.0935	3.03995	2.65195	2.52848
TMEM200B	3.99598	3.47833	3.41353	3.47259	3.95206	3.46645	2.86805	3.71962	3.83585	4.00578	3.72077	3.47021	3.47135	3.46158	3.53005	3.78249	3.69146	3.37089	3.65928	4.17458	3.61678	3.6103	3.52264	3.43904	3.80303	3.87655	3.81743	3.52969	3.64797	3.80606	3.72353	3.22853	3.20457	3.74392	3.62495	3.73473	4.06441	2.98163	4.0162	3.95162	3.71456	4.00184	3.93554	4.03197	3.78903	3.792	3.8437	3.77872	3.80698
SRSF4	4.73451	4.37932	4.27521	4.19413	4.67227	3.89003	4.42559	4.72733	4.26981	4.44433	4.39762	4.53875	4.18506	4.36152	4.37158	4.47267	4.44029	4.00861	3.88084	4.17039	4.09304	4.49942	4.06434	3.84259	4.40738	4.25487	4.63497	4.78842	4.11065	4.20646	4.34482	3.82922	4.62624	4.26633	4.74031	4.7084	4.67227	4.30835	3.92512	4.12743	4.30408	3.82815	4.19653	4.65709	4.69278	4.31118	4.5577	4.84682	4.90513
MECR	3.78927	3.23671	3.53712	3.27588	3.34199	3.37979	3.29641	3.53359	3.78267	3.55888	3.7716	3.45682	3.18186	3.61962	3.54221	3.63519	3.359	3.11041	3.55238	3.50887	3.57133	3.52159	3.40803	3.41252	3.33625	3.49491	3.35476	3.2586	3.38599	3.20349	3.60143	3.10244	3.48382	3.45263	3.37313	3.42652	3.36634	3.27423	3.32709	3.72612	3.58217	3.33871	3.15819	3.7311	3.67015	3.60488	3.10562	3.33297	3.63417
MATN1	2.77664	2.08226	2.68154	1.91415	2.34111	2.22396	2.1994	2.37361	2.47556	2.31313	2.63464	2.49301	2.36982	2.12241	2.51747	2.03223	2.31757	1.97212	2.48163	2.4038	2.26606	2.56688	2.34531	2.09085	2.38805	2.36686	2.15344	2.62853	2.31864	2.41595	2.04066	1.83706	2.38688	2.56055	2.0469	2.20711	2.31475	2.13414	2.54107	2.42846	2.53813	2.57318	2.26817	2.62755	2.79212	2.50562	2.79823	2.63514	2.70922
LAPTM5	5.41768	3.70313	5.62093	5.50048	5.34262	5.5526	7.13941	5.26549	3.60578	2.87043	5.12006	2.92108	4.34434	2.76036	3.71159	3.93192	4.86623	6.09151	3.7157	5.75963	4.71694	4.26626	4.54497	5.18179	6.07328	5.30191	4.63056	6.52446	5.28194	5.62093	4.90695	5.23191	6.72091	4.98777	5.57378	4.94224	4.15689	5.53083	6.84329	4.36975	5.05658	5.91517	5.21679	2.0334	3.98068	2.81994	3.76819	3.61029	3.34654
SDC3	2.82731	3.33308	3.62957	3.06989	3.47956	3.29753	4.38582	3.50413	3.27321	3.19403	3.14084	3.2586	2.70259	3.26643	3.76537	3.71619	3.73751	3.91001	3.06808	3.25979	3.24589	3.24068	3.03987	3.02059	3.25492	2.77326	3.43849	3.62693	3.81833	3.28433	3.38949	2.99822	3.01717	3.66069	3.36811	3.33184	4.01545	3.79003	3.90689	3.71454	3.06775	3.48623	3.02177	3.45062	3.57947	3.36214	3.43817	3.29107	3.56633
PUM1	4.27088	4.2499	4.0328	4.26739	4.88425	3.93384	4.26897	4.20328	4.38899	4.66532	4.78838	4.24053	4.21223	4.85612	4.5899	4.96064	4.52917	4.01134	3.84466	3.78147	4.67051	4.48142	4.03576	4.13548	4.63944	4.1272	4.71105	4.64824	4.48541	4.19111	4.37603	3.82283	4.53645	4.45402	4.3032	4.76447	4.6787	5.08293	3.10517	4.06904	4.29779	3.94961	3.8433	4.10215	4.57283	4.24053	4.23721	4.79147	4.38363
NKAIN1	2.55709	2.61416	2.98353	2.34864	2.48566	2.6079	1.9915	2.35232	1.90022	2.71672	2.47029	2.7561	2.27673	2.33648	2.38769	2.52074	2.51996	2.26153	2.16224	3.0044	2.36841	2.68212	2.5025	2.37579	1.86625	2.54924	2.22839	2.70673	2.26153	2.1596	2.31574	1.80364	2.74156	2.49641	2.37579	2.36893	2.35783	2.12374	2.33226	2.478	2.16941	2.19734	2.20815	2.63287	2.90473	2.35491	2.37625	2.4522	2.59319
SNRNP40	3.18403	3.38843	3.32129	3.32761	3.22754	3.0957	3.3389	3.27814	2.90789	2.15834	3.42284	3.02796	3.04172	3.49817	3.27547	3.56495	2.99616	3.33486	3.30023	2.8744	2.82138	3.08921	3.49871	2.95145	3.78899	3.21019	2.67715	2.99232	3.89195	3.26566	3.46659	3.52059	3.71465	3.79081	3.80654	3.94866	3.74076	3.58441	3.19635	3.1317	3.31952	2.94652	3.16167	3.5677	3.93816	3.52619	3.42679	3.53038	3.16791
FABP3	2.90579	3.51723	2.96379	2.50835	2.714	3.52993	3.85616	3.53881	3.80101	3.03513	4.65863	3.0697	2.95513	2.48258	3.3269	3.04684	2.95935	3.03339	3.30419	4.18579	3.1403	3.35269	3.88849	3.28988	2.84038	3.22077	3.7385	2.48457	4.28653	2.34226	3.09497	3.40586	1.6082	3.29872	3.22189	4.42588	3.73823	2.57588	3.34667	3.88071	4.12513	3.45302	3.26788	4.28955	3.98378	4.00799	3.69701	3.68391	3.43813
PEF1	3.87909	3.96565	3.79442	3.43036	3.456	4.21533	3.49459	4.11478	4.21584	4.03953	4.31989	4.37205	3.80923	4.08218	3.82069	4.19854	3.99723	3.41958	3.82595	4.31362	4.2932	4.07207	3.76948	3.29587	3.18372	2.96109	3.59281	3.44629	4.43582	4.05476	4.02344	4.10233	3.64828	3.47781	3.81796	3.98695	3.79852	3.07423	3.3992	3.64828	4.43466	4.02251	3.68792	4.09084	3.88859	3.86197	3.84148	3.64752	3.58924
COL16A1	4.63635	3.88587	4.07344	3.51677	4.5015	3.53681	3.2051	4.17687	4.54927	4.86127	3.64484	4.4023	3.4895	4.8765	4.14902	4.8642	4.16592	2.73039	3.27339	3.76368	4.16537	4.05667	3.67984	3.52966	4.07889	3.33642	3.84178	3.99491	3.53611	3.9364	5.00343	3.63578	2.71288	3.1935	3.70035	2.92455	3.16208	2.89878	2.80142	3.69226	3.89832	4.09526	3.66709	3.61193	3.26373	3.30736	3.27062	3.44128	3.61242
SPOCD1	3.07881	2.89424	3.0933	2.64176	2.74772	2.85228	3.07317	2.53616	2.8835	2.89757	2.63178	2.27635	2.07648	2.6714	2.65802	2.47913	2.65968	1.40438	2.2947	2.38097	2.361	2.80868	2.85501	2.73571	3.03407	2.55929	2.59747	2.83642	2.50653	2.5441	2.91718	2.63112	2.23483	2.49754	2.11714	2.24493	2.57727	2.42448	3.34644	3.17202	2.3873	2.76968	2.81231	3.42851	2.80167	2.30414	3.84049	2.81667	2.73943
PTP4A2	4.74247	4.47368	4.5913	4.84577	4.51492	4.91482	4.57386	4.13969	4.0526	4.41232	4.58072	4.53186	4.51085	4.33274	4.1525	4.27619	3.96218	4.69927	4.72542	4.42975	4.47543	4.3271	4.65965	4.4769	4.87865	4.96271	4.16855	4.95107	4.29724	4.48953	4.0419	4.65623	4.6955	4.97043	4.65244	4.97775	4.95759	5.25454	4.47368	4.6793	4.485	4.45625	4.87427	5.10282	4.72377	5.09821	4.89818	4.42975	4.45182
MARCKSL1	3.24202	2.52786	3.2249	2.78119	3.77418	2.52275	3.61132	3.23244	2.95207	3.35723	3.21657	3.27592	2.96535	3.25466	1.87214	3.17535	2.85506	3.63798	2.95698	3.26916	2.98085	3.07891	2.80128	3.27548	3.18496	3.40096	3.30827	3.62726	3.50606	4.68138	3.0988	3.37942	3.38277	3.75073	3.84125	3.40565	3.93725	3.51998	4.29755	3.45389	3.19907	3.57918	3.53204	3.3899	4.03239	3.20788	3.25684	3.20407	3.49467
BSDC1	3.8696	3.68581	3.36844	3.46781	3.50813	3.24683	3.33579	3.7845	3.44129	3.82066	3.7524	3.71139	3.47923	3.99034	3.78669	3.81694	3.54248	2.75721	3.68116	3.4854	3.8142	3.87869	3.49957	3.06766	3.65562	3.07158	3.45577	3.37114	3.21774	3.08	3.78248	3.12544	3.21893	3.2127	3.18754	3.15414	3.11676	3.4634	2.55234	3.27046	3.53805	3.37578	3.06545	3.64468	3.88202	3.6015	3.70274	4.02089	4.01755
ZBTB8OS	1.20942	0.88098	0.856408	1.06072	1.23916	0.839609	1.54492	1.62627	0.999648	1.03818	1.12996	1.01916	1.1453	1.02774	1.43114	1.37509	1.19967	1.39835	1.46461	1.02905	1.33012	1.15428	0.934355	0.903567	1.27292	1.08233	1.17194	1.04323	1.52561	1.1123	1.5205	0.689656	1.52674	1.81003	1.23095	1.13954	1.78662	1.28299	1.23286	1.06363	1.98161	1.37689	1.73393	1.27249	1.69308	1.00703	0.811438	1.40779	1.07616
SYNC	2.95738	3.67191	2.39644	3.86462	2.62492	3.87168	2.38904	3.53767	3.76429	3.21793	3.382	3.15734	3.0559	3.44002	3.88077	3.28594	2.66717	2.3022	3.88902	3.43501	3.54863	3.37128	3.81526	2.89994	2.74271	2.45601	3.73706	2.56187	2.88481	2.98979	3.05963	3.58646	1.77161	3.68684	3.42601	3.6641	3.71981	2.67476	2.14129	3.99602	3.97272	3.59921	3.36577	4.66673	3.37222	4.66023	4.46249	4.20532	4.48998
YARS	3.72571	3.48017	3.61642	3.61475	3.40349	3.544	3.84463	3.87164	3.62009	3.58674	4.34017	3.12763	3.29914	3.47685	3.51896	3.72142	3.44151	3.64088	3.47295	3.43514	3.48856	3.77518	3.87635	3.59008	3.62784	3.22177	3.58027	3.61594	3.56626	3.32908	3.78477	3.43221	3.56356	3.43797	3.90799	3.79669	3.52258	3.59139	3.36477	3.30796	3.87635	3.66252	3.60276	4.43741	3.78439	3.98051	3.37911	3.29878	3.36011
FNDC5	2.62564	3.04252	2.73093	3.01794	2.98685	2.45821	1.80132	2.38419	2.85331	2.92241	2.64284	2.62184	2.4521	2.9929	2.97697	3.03743	2.5785	1.69021	2.68678	2.55966	2.81812	2.69707	2.58516	2.29667	2.7466	2.63356	2.77072	2.4032	2.7952	2.45152	2.9664	2.27347	2.18712	2.90723	2.35477	3.00792	3.39621	2.61798	2.2729	2.7891	2.84153	2.38679	2.5181	3.13213	2.7413	2.73133	2.67414	3.03305	2.78355
TMEM54	3.83754	2.80685	3.96534	3.70384	3.192	3.8078	3.78927	3.56843	3.65514	3.29873	3.64944	3.13213	3.23916	2.87745	3.41022	3.39174	3.21312	3.08937	2.80809	3.30198	3.35048	3.51108	3.0164	2.92371	2.94458	2.87885	2.01074	2.82812	3.28917	3.88662	3.61738	3.84223	2.94366	2.88395	3.10177	3.26613	2.97623	2.31871	3.13942	3.05085	3.56534	3.38046	3.31044	3.37606	3.44335	2.91415	3.29208	3.05196	2.78577
RNF19B	4.06834	3.5297	3.93959	3.38092	3.94791	3.45073	4.95137	3.6902	3.07529	3.15041	4.69521	3.28262	4.03865	3.74198	4.02519	3.94585	4.46873	4.98189	3.13395	3.98164	3.79915	4.23169	3.21696	3.50203	3.91275	3.69143	3.81796	4.65188	4.77594	3.96056	3.81858	3.68115	2.86103	3.70698	3.64057	3.31955	3.73438	3.57777	4.56781	3.18357	4.04771	4.22708	4.63614	3.93358	4.26878	4.08068	3.97291	4.03115	3.80726
AK2	3.37428	3.14843	2.4314	2.89154	3.25855	3.22485	3.61315	3.181	3.22875	2.88739	3.15732	2.38915	3.40685	2.99611	3.42218	3.38642	2.71662	3.11758	3.37973	3.43381	3.19802	3.11902	3.57203	3.15938	3.51194	2.9258	3.23883	2.45618	3.67284	3.60083	2.8655	3.48826	3.53055	2.81886	3.1934	3.91788	3.20382	3.50006	2.72772	2.56699	3.29189	2.94964	2.3505	3.14653	2.90836	3.65869	3.08833	3.44072	3.41465
TRIM62	2.92683	2.70995	2.66276	2.40407	2.4857	2.29432	2.39549	2.52009	2.65616	2.9564	2.63061	2.76674	2.45356	3.07644	2.64096	2.8496	2.66117	2.11998	2.59292	2.38711	2.5952	2.99557	2.43758	2.21471	2.52101	2.57437	2.38348	2.96805	2.47358	2.5508	2.46388	2.24055	2.10061	2.2748	2.33267	2.42292	2.5298	2.18901	2.49757	2.49338	2.53536	2.28132	2.28355	2.73424	2.60179	2.57926	2.84474	2.59717	2.94992
PHC2	3.70946	3.53579	3.6451	3.35058	3.60788	3.14055	3.75034	3.73588	3.6548	4.11899	3.62555	3.76461	3.59059	3.97735	3.64718	3.8209	3.85607	3.51574	3.69884	3.63334	3.58578	3.78555	3.39259	3.01005	3.42578	3.32123	3.32447	3.18936	3.4836	3.50372	3.68311	3.32524	3.07312	3.43492	3.35058	3.33206	3.53899	3.15369	3.81315	3.55565	3.45701	3.21791	3.27974	3.54262	3.57826	3.43571	3.62988	3.57203	3.73207
CSMD2	2.73787	2.5517	2.6857	2.51657	2.46699	2.4394	2.20353	2.46968	2.4781	2.58964	2.41129	2.5568	2.10576	2.63625	2.43758	2.35582	2.6199	2.29682	2.28643	2.37195	2.2334	2.48858	2.42328	2.31203	2.4145	2.46485	2.3768	2.60497	2.35184	2.2334	2.39191	2.13383	2.40213	2.46582	2.40248	2.3539	2.45529	2.53402	2.44542	2.63584	2.31637	2.38711	2.48858	2.66632	2.71747	2.65129	2.85271	2.83567	2.77237
ZMYM6	3.67828	3.73128	3.36298	3.74459	3.67729	3.76373	4.22532	3.4599	3.49349	3.36875	3.26355	3.18189	3.65443	3.3167	3.53179	3.43577	3.36529	3.59487	3.74829	3.42113	3.23283	3.33367	3.55255	3.47649	4.01179	3.57839	3.59783	3.72171	3.25619	3.71912	3.63408	3.79838	3.93038	3.47712	3.61635	3.83381	3.22366	3.89753	3.73882	3.11074	3.56303	3.31985	3.2868	3.59226	3.47146	3.55012	3.50825	3.82807	3.94051
SFPQ	4.36468	4.36118	3.95274	4.2072	4.79371	3.9696	4.56924	4.39279	4.67454	4.12689	3.75466	4.1104	4.36844	4.11223	4.24446	4.10644	3.9255	4.08626	3.94329	3.75528	3.88392	4.20282	3.93132	4.2741	4.65386	4.62764	4.65228	5.33279	4.79688	4.6974	4.28487	4.62519	5.39184	4.07913	4.94817	5.30439	4.01095	4.51887	3.77018	4.1989	4.0218	4.02334	4.30871	4.72699	4.19981	4.37699	4.03651	4.37699	4.88544
KIAA0319L	3.67107	3.48817	3.37894	3.38874	3.45748	3.3446	3.70302	3.39562	3.34912	3.39465	3.34041	3.3703	3.4662	3.51915	3.55223	3.70417	3.29435	3.31388	3.15238	3.07907	3.44104	3.62816	3.43081	3.28408	3.67352	3.30934	3.47766	3.80567	3.34986	3.34672	3.48591	3.20584	3.71918	3.0766	3.28137	3.60545	3.23403	3.4362	2.74392	2.98312	3.30934	3.15867	2.89741	3.27037	3.14718	3.28997	3.47173	3.61343	3.68741
PSMB2	4.54521	4.57155	4.52848	4.48272	4.6204	4.32634	4.87414	4.26218	4.20411	4.17739	4.72673	4.12376	4.30251	4.01425	4.11125	4.29763	4.33864	4.61226	4.01708	3.96852	4.30251	4.31643	4.24247	4.46251	4.84106	4.28071	3.95409	4.65858	4.83848	4.67085	3.9564	4.34059	4.89271	4.67085	4.74589	4.61412	4.45216	4.77304	4.95782	4.48059	4.55612	4.44724	4.30862	4.54297	4.60788	4.62929	3.97248	3.98486	3.91069
C1orf216	3.5894	3.38234	3.44636	3.02908	2.58286	3.66396	3.02033	3.56764	3.59719	3.19482	2.95942	3.06102	3.10043	3.24167	3.41725	3.3567	2.89983	3.12684	2.87407	3.26661	3.60748	3.19842	2.70197	3.1158	3.03253	2.59675	3.28431	2.76552	3.20314	2.75023	3.1653	3.41929	2.59994	3.45688	3.17795	2.93353	3.13693	3.08299	2.84579	3.33735	3.64062	3.32755	3.02778	3.54734	3.24572	3.22544	3.60819	2.95077	3.2167
CLSPN	1.30467	1.26095	1.3	1.26482	1.22662	1.5022	1.93307	1.54361	1.51629	1.6959	1.21586	1.15546	1.54553	0.978573	1.24953	1.6959	1.46398	1.68223	1.41147	1.28489	1.29249	1.54775	1.57963	1.5414	1.68125	1.4083	1.38892	1.61315	1.53162	1.47081	1.50536	1.33494	1.28049	1.46398	1.62203	1.69957	1.43984	1.67728	1.66827	1.27189	1.43684	1.52597	1.3011	1.47278	1.42385	1.45873	1.59486	1.39144	1.42132
COL8A2	4.12508	3.79917	4.34753	3.34867	3.6015	3.51829	3.31475	3.81991	4.21657	4.01862	4.01519	3.8109	3.2269	3.26683	3.92669	3.76529	3.2329	2.63031	3.08303	3.24476	3.78515	3.63079	3.85282	3.06862	3.66692	2.91801	3.23326	3.23326	3.17803	3.50431	4.2536	3.89578	2.18269	2.84738	3.21475	3.0644	3.5132	2.65967	3.2467	3.57373	4.08982	4.28704	3.87988	3.65495	3.19149	3.48702	3.35335	3.13212	3.37325
TRAPPC3	3.92656	4.05392	3.61214	4.30749	3.45519	4.47127	4.45418	4.36652	4.19359	3.6806	4.28881	3.40505	3.95877	3.9655	4.07414	3.97314	3.62825	3.57541	4.55573	4.47023	4.33299	3.85985	4.3733	3.71344	3.92393	3.44665	3.48975	3.21329	4.16756	3.82155	4.26841	4.55374	3.59225	4.03199	4.094	4.13188	3.74471	3.59758	3.94657	3.99043	4.50734	4.37626	3.8429	4.38404	4.55843	4.60864	4.47324	4.22277	3.59935
STK40	3.42366	3.58739	3.73144	3.72027	3.47564	3.53429	3.25951	3.78636	3.88804	3.90367	4.17203	3.6545	3.38188	3.82639	3.77847	3.94793	3.31035	3.01099	3.58417	3.57538	3.94408	4.10555	3.83751	3.20007	3.12891	2.6999	3.49464	3.57208	3.66376	3.07854	3.82841	3.51589	2.93933	3.46328	3.24268	3.53275	3.52961	2.7991	3.05297	3.59756	3.73276	3.65007	3.5014	4.19769	3.74505	3.98046	4.05911	3.80331	3.63002
LSM10	3.38339	3.14031	3.28628	3.66407	2.26554	3.52115	4.10734	3.77954	3.1295	2.89343	3.61419	2.75659	3.40334	2.97845	2.90841	3.04799	3.07185	3.40647	3.67011	3.75558	3.35807	3.27271	3.5308	3.24541	3.30673	3.06638	2.62373	3.17502	3.88242	3.35044	3.12503	4.06957	3.70454	2.90911	3.0661	2.73899	3.15481	3.25356	3.45718	3.66677	3.54322	3.57986	4.09385	3.51198	3.6054	3.6248	3.29239	3.19237	3.08443
OSCP1	2.30935	2.45204	2.27255	2.11286	2.41729	2.17769	2.10682	2.35861	2.28691	2.35075	2.32693	2.285	2.22203	2.19073	2.35416	2.59995	2.35901	2.11921	2.33872	2.40843	2.16092	2.53056	2.22149	2.06094	1.94093	2.06779	2.07776	2.22385	2.35553	2.28302	2.24623	2.41189	2.27867	2.183	2.2659	2.38418	2.35695	1.98043	2.09706	2.19148	2.34147	2.02522	2.28653	2.28381	2.4991	2.24898	2.01271	2.64578	2.26942
MRPS15	3.45018	3.56376	3.35285	3.72909	3.45258	3.87447	3.97726	3.60162	3.36364	3.96005	4.4122	3.84735	3.95727	3.62764	3.69654	3.52721	3.65997	4.31932	4.04501	4.48791	3.94984	3.9585	3.56586	3.20918	3.4498	2.89997	3.18473	3.7798	4.4424	4.26911	3.27007	3.99434	3.7652	4.31932	3.96062	3.88751	4.71355	4.2041	4.8124	3.77418	3.94159	4.06725	3.88394	3.57924	3.94683	4.00871	3.83649	3.67095	3.43155
CSF3R	2.78091	2.41409	3.10082	2.67471	3.55245	2.73246	4.00514	3.00649	2.4041	2.66929	2.58944	2.24697	2.24559	2.30018	2.62639	2.45753	2.9334	3.94274	1.98552	2.48155	2.74726	2.50028	2.76346	2.78521	2.77067	4.21579	3.65998	3.77092	3.60534	2.87962	2.32525	2.48008	3.29798	3.79412	2.66969	2.54648	2.51595	2.97081	4.15999	2.92477	2.62492	2.63523	2.99894	2.50991	2.40057	2.35403	2.56551	2.22328	2.30198
GRIK3	2.53803	2.34162	2.32587	2.18617	2.3604	2.03664	2.3582	2.15526	2.23199	2.50399	2.4607	2.33415	2.35544	2.23747	2.3883	2.32003	2.26462	1.98569	2.17186	2.18462	2.37265	2.36866	2.28052	2.35544	2.18617	2.45682	2.61608	2.26462	2.17875	2.26462	2.12812	2.0441	2.26307	2.32399	2.67657	2.11682	2.70967	4.83056	2.42354	2.37956	2.1305	2.24836	3.16266	2.65231	2.34725	2.3223	2.55482	2.38397	2.43283
MEAF6	2.81508	3.35964	2.69899	3.13216	3.21443	3.49883	3.14765	3.28185	3.39984	3.14898	2.94378	2.89041	3.103	2.98434	3.18231	2.88954	2.83057	2.69739	3.76899	3.19012	2.84113	2.95269	3.38931	3.01048	3.01254	2.84113	3.21979	2.74296	3.30332	2.9667	3.3879	3.7401	3.0595	3.18774	3.29971	3.64199	2.78239	2.93295	2.72076	3.26073	3.26603	2.93624	2.84955	3.24688	3.25956	3.2518	3.47588	3.62242	3.18492
SNIP1	3.48628	3.443	3.61715	3.20762	3.37136	3.40331	3.5239	3.48752	3.99625	3.64528	3.35334	3.54178	2.91646	3.50324	3.36253	3.00641	2.72095	2.63998	3.13688	3.01811	3.70282	3.06588	4.12706	3.61746	3.62654	3.9033	3.78526	3.83021	3.50172	3.44533	3.71281	2.87337	3.56118	3.36578	3.23494	3.60312	3.47543	3.58427	3.18864	3.84898	3.35086	3.56535	3.68718	3.72991	3.56863	3.44649	3.34346	3.629	3.51453
GNL2	3.72577	3.88111	3.66085	3.80927	3.46084	3.6294	3.92845	3.74314	3.09351	3.4786	3.98281	3.40522	3.69331	3.37119	3.7777	3.58599	3.57893	3.33031	3.80872	3.81257	3.73172	3.66984	3.95714	3.93022	4.22992	4.35685	3.89203	3.92966	3.07732	3.66751	3.85727	3.66226	3.80796	4.26532	3.85727	3.64371	4.35374	4.54181	4.1817	3.59116	3.5506	3.55538	4.01078	3.8755	3.96368	3.9522	3.61217	3.29041	3.22269
RSPO1	2.66012	2.60618	3.00204	2.62932	3.03362	2.65238	2.28317	2.75456	2.95991	3.13621	2.57433	2.75887	2.45598	2.69875	2.68369	2.53019	2.78765	3.17934	2.3116	2.90628	2.23209	2.65766	2.61576	3.02271	3.04514	2.9713	2.60637	3.11517	2.90826	2.98993	2.64336	2.57778	2.69953	2.66939	2.69265	3.03081	2.87505	2.57903	2.80073	2.8355	2.89837	2.63837	2.52735	2.63481	2.99985	2.74842	2.89633	2.5976	2.62015
C1orf109	2.55648	2.7708	2.3669	2.44313	2.44822	2.78171	1.82377	2.95904	2.64062	2.94353	2.64346	2.91071	2.84023	2.60224	2.93228	2.95947	2.57306	2.1072	3.22019	2.71928	2.78023	2.63733	2.68629	2.29601	2.5057	2.31311	2.65088	2.28201	2.50092	2.67194	2.4071	2.50623	2.24691	2.39272	2.4307	2.84572	2.9745	2.52468	2.18719	2.51907	2.71455	2.52342	2.63951	2.82101	2.91127	2.76051	2.56035	2.56224	2.56097
EPHA10	2.53378	2.08159	2.58308	2.00002	2.27007	2.10099	1.82598	2.1887	2.17628	2.64663	2.05089	2.23162	2.07871	2.13047	2.17559	2.07613	2.26871	1.81119	2.04378	2.50115	2.26177	2.4096	2.34693	2.03998	2.42172	2.39641	1.80698	2.3067	2.51708	2.41707	2.13268	1.77088	2.16231	2.39279	2.34566	2.14882	2.32483	1.84403	2.19596	2.48837	2.0873	2.14037	2.27617	2.63502	2.73019	2.24357	2.62438	2.24919	2.54809
SF3A3	3.40642	3.54587	3.85745	3.0707	2.98264	3.18306	4.13044	3.96126	4.26951	3.64966	3.88466	4.18094	3.77505	4.09729	4.3899	3.97053	4.03417	3.73461	3.44143	3.51316	4.12845	3.68286	4.30312	3.48355	4.08055	4.38227	4.23602	4.89233	4.03017	3.90224	4.76556	2.43636	4.26051	3.14388	3.9371	4.2282	3.324	3.67292	3.21652	4.29904	3.4092	3.85996	3.26688	4.12701	4.2245	3.71925	2.86121	3.70928	3.74117
FHL3	3.3378	3.61632	3.38389	3.20429	2.88247	3.65408	3.62086	3.74364	3.41397	3.58535	3.84939	3.54668	2.8859	3.7221	3.37791	3.86464	3.23549	2.77445	3.53273	3.49441	3.39684	3.53211	3.16631	2.86484	2.54894	1.70484	2.80781	2.44125	3.47787	3.68609	2.92717	3.4958	2.15536	2.57049	3.12267	3.0456	2.96962	2.76995	2.88911	3.28567	3.62026	2.88015	3.14646	3.64206	2.82467	3.58864	3.89946	3.52608	2.98067
POU3F1	4.04501	3.65214	3.71851	3.44989	4.56949	3.53738	3.30506	3.73821	3.94104	4.11523	3.429	3.80433	3.35985	3.58438	3.4419	3.50013	4.09484	4.01529	3.1408	4.30742	3.5305	3.74756	3.66368	3.2728	4.09924	4.24338	3.69625	4.09142	3.93189	3.99931	3.72945	3.11754	3.62655	3.87492	3.85553	3.75201	4.20898	3.4305	4.32298	4.28094	3.62396	3.951	3.65332	4.44549	4.21285	4.12384	4.10164	3.97656	4.35215
RRAGC	4.13085	4.05614	4.09266	4.02315	3.97783	4.14771	3.28436	4.35764	3.73142	3.75981	3.98224	3.16777	3.22765	3.63087	3.84812	3.5331	3.45057	3.64455	3.78653	3.62643	3.98792	3.9365	4.60281	3.82276	4.02524	3.88383	3.87067	3.9199	3.37895	3.80256	4.13819	3.71324	3.48689	4.07296	3.85999	3.97718	3.68429	4.4504	3.90586	4.16185	4.35117	4.1659	3.85009	3.72649	4.1863	3.99811	3.78948	4.03962	3.69152
GJA9	1.94844	1.66053	1.74414	1.69023	1.48032	1.47598	1.45248	1.38654	1.39926	1.53049	1.74757	1.52551	1.76935	1.5595	1.42521	1.99924	1.75833	1.66883	1.92245	1.60681	1.49195	1.48351	1.79101	1.55667	1.58776	1.36887	1.23858	1.40095	1.55091	1.58608	1.47102	1.17246	1.61278	1.47102	1.50009	1.87556	1.44012	1.10819	1.55833	1.40901	1.65888	1.45052	1.36701	1.74964	1.95731	1.97307	1.91347	1.69684	1.83476
RHBDL2	2.15691	1.23015	1.58739	1.56037	1.83568	1.40832	2.48089	2.74865	1.80368	1.71776	1.86241	1.54813	1.65697	1.6143	1.50189	1.68854	1.50498	1.84682	1.72743	1.68238	1.78448	1.69003	1.91923	2.04767	1.63952	1.67235	1.67863	1.57814	1.74791	1.5507	1.88784	2.03689	1.86064	1.40992	1.3771	2.00397	1.36972	1.54738	1.21227	1.2965	1.36721	1.31233	1.68672	1.78218	1.76641	1.39388	1.75363	1.57814	1.40992
PABPC4	4.21934	3.68404	4.09639	4.21934	3.89457	4.10456	4.30465	4.04278	3.59885	3.63523	4.20586	3.53187	4.1368	3.51794	3.86257	3.83654	3.99735	4.16841	3.68723	4.49251	3.8583	4.10082	4.02616	3.7534	4.07062	3.90647	3.95313	4.36319	4.34283	4.18835	4.11835	4.08295	4.70771	3.80638	3.85486	3.89457	4.11626	3.86519	3.88233	3.48925	4.16635	3.8583	4.25525	3.60321	3.8916	3.63998	3.68357	3.81282	3.69276
HEYL	4.28858	4.47904	4.54683	4.07175	4.25808	3.39702	3.94177	4.47754	4.23205	5.24148	3.86327	4.6138	4.06888	5.45767	4.61959	5.00621	4.27483	2.75662	4.24244	4.21538	4.36247	4.86353	3.78918	3.25359	3.26698	3.0708	4.05886	3.59268	4.03128	3.49065	4.92783	3.45095	2.27256	3.71457	3.77468	3.18425	3.73939	3.13196	2.93234	3.66152	3.89688	3.32927	4.10838	3.48363	3.3627	3.38113	3.24639	3.39748	3.42476
NT5C1A	2.49963	2.45106	2.21298	2.3118	2.27399	2.12074	2.15802	2.15002	2.45704	2.87727	2.31921	2.4335	2.18094	2.64532	2.5632	2.44112	1.88383	1.87904	2.38351	2.83521	1.86494	2.36219	2.76254	1.91964	1.70095	1.4519	2.45826	2.1557	1.97396	1.84677	2.65229	1.78534	1.90961	2.11761	2.30383	1.96069	2.2421	1.94634	1.99579	2.65182	2.11142	2.3851	1.94687	2.35131	1.98906	2.42831	2.56563	2.07621	2.11705
HPCAL4	2.67964	2.21322	2.43683	2.10321	2.56391	1.88817	1.94318	2.33381	2.32575	2.30177	2.14493	1.83499	1.8368	2.20689	2.18781	2.36676	1.92445	1.54382	2.02929	2.11776	2.36548	2.34654	2.21194	2.61529	2.26867	2.41321	2.20044	2.40738	1.66302	1.79744	1.88817	1.9903	2.73824	1.85774	2.1513	1.70382	2.21086	1.97527	1.82253	2.02636	2.19053	2.23375	2.02721	2.38969	1.96378	2.19053	2.12966	2.33435	2.26707
BMP8B	4.7569	3.76666	4.33093	3.90858	4.55746	3.3211	3.57914	4.04891	4.27124	4.40955	3.90322	4.30932	3.9582	4.10237	4.26975	3.91911	4.02038	4.49539	3.40615	4.62584	4.25083	4.29325	3.5664	3.96283	4.82714	5.30677	4.10377	4.0146	4.40194	4.48529	3.97841	3.25595	4.38778	4.08845	4.0269	3.93196	4.52662	3.89471	4.66739	4.47455	4.11295	4.07268	3.82885	4.81175	4.47366	4.18814	3.95889	4.55208	4.47181
TRIT1	3.27741	3.18034	2.99131	3.19874	3.22365	3.44208	3.69735	3.37226	3.31565	3.11222	3.24231	2.65939	3.61156	3.1856	2.6797	3.40279	3.17855	3.75126	3.337	2.84984	2.83942	3.08565	3.1641	3.02551	3.78583	3.13954	2.97264	3.40428	3.39398	3.41057	3.09484	3.48581	3.68818	2.65598	3.54854	3.9932	3.34351	3.94632	3.71638	2.24401	3.02017	2.90962	3.07747	2.74243	3.11494	3.41723	3.43949	3.33344	3.51233
PPT1	4.18127	4.21086	4.07762	4.52167	4.08564	4.93398	6.28869	4.40775	4.18663	4.02284	4.90356	3.69403	4.4329	4.03726	4.10975	4.4329	4.63697	5.40914	4.40161	4.89771	4.33389	4.1506	4.57519	4.23144	4.91195	3.45088	4.165	4.1288	4.99928	4.60973	4.42296	5.09354	4.49058	4.62066	4.65525	4.5498	4.74173	5.26853	5.72913	4.05831	4.71087	4.93085	4.10622	3.9937	4.7296	4.26117	3.6431	4.75068	3.83943
COL9A2	3.66094	3.35583	3.64928	2.99053	3.36066	3.22061	2.83045	3.47999	3.69568	3.68417	2.77931	3.42493	2.92194	3.22577	3.36374	3.16805	3.19729	2.76705	2.98503	3.1934	3.51724	3.1796	3.50121	2.93833	3.28175	3.41717	3.38635	3.3674	2.91194	3.20579	3.38172	2.98973	2.72231	3.28235	2.8605	2.61361	3.28529	3.01973	3.47275	3.64074	3.15749	3.15485	3.3967	3.89035	3.64425	3.54771	3.61342	3.55918	3.76279
RIMS3	3.04689	3.3847	3.1808	3.16198	2.95166	3.69173	2.45811	3.17117	3.76297	3.61887	3.73737	3.60089	2.53256	3.7338	3.53301	3.51219	3.15797	1.84666	3.35835	3.25387	3.77317	3.4984	3.42828	3.07054	2.37891	2.30223	3.34259	2.54335	3.17378	2.51025	3.10399	3.29964	1.97228	3.17568	2.51178	3.12911	3.55004	2.24969	2.81902	3.64139	3.42645	3.21607	2.90636	4.15085	3.92963	3.77389	3.62029	3.63722	3.4277
CITED4	3.23707	3.51801	3.22925	3.19004	3.23785	2.73629	2.65588	2.97086	3.44821	3.60124	3.23447	3.84567	3.10127	3.51615	3.2235	3.46785	3.33371	3.09927	3.64476	3.61021	3.24345	3.56401	2.84046	3.0247	2.64943	3.28298	3.07673	2.97675	3.16341	3.09787	3.22484	3.17477	2.76244	3.13979	2.60998	2.67853	3.644	2.4242	3.26527	3.68358	3.46574	3.36361	3.46502	3.65888	3.5504	3.25888	3.21973	3.39253	3.47909
SLFNL1	3.05664	2.76002	2.87	2.8388	2.90644	2.7535	2.62612	2.92499	3.08441	3.08968	2.72318	2.76735	2.60526	3.14505	3.33522	3.09574	2.94953	2.49901	2.81018	2.72791	2.75438	3.00047	2.81388	2.30084	2.70425	2.63525	2.83846	2.95616	2.73903	2.3161	2.75478	2.20144	2.45202	2.44438	2.36275	2.81676	2.58795	2.35566	2.67242	3.00241	2.72318	2.63139	2.41708	2.85629	2.94294	2.65242	2.93167	2.88538	2.77332
SCMH1	3.86038	4.14053	3.84781	3.75187	3.99702	3.51551	3.43825	3.89534	4.06956	4.17098	4.12936	4.25858	3.82208	4.27978	4.2597	4.33388	3.9324	3.53499	3.94492	3.92662	4.1138	4.14134	3.76237	3.57305	3.75926	3.28874	4.09118	3.69718	3.86852	3.59563	4.02047	3.76525	3.29537	3.74425	3.56827	3.79769	4.06838	3.38507	3.2814	3.78414	3.94426	3.65578	3.58584	3.96764	4.05172	3.91115	4.22199	4.23103	4.38118
EDN2	3.54689	3.03141	3.43717	3.29	3.62862	2.68497	2.67593	3.1291	2.78196	3.29358	3.29299	3.0666	2.58657	2.70572	3.02034	2.89805	3.01494	2.30471	2.0058	2.99552	2.98924	3.37824	2.793	2.52976	3.03032	3.03697	2.62974	3.25664	2.84584	2.92126	2.9828	2.55271	2.78341	3.08359	2.65591	2.40132	2.96145	2.67869	3.32094	3.6082	2.82217	2.6233	3.04164	3.89595	3.76438	3.23296	3.31653	2.90564	3.17765
HIVEP3	2.83771	2.69203	2.99948	2.52441	2.83917	2.48608	3.52448	3.08241	2.78097	2.68346	2.80675	2.5239	2.348	2.60603	2.69333	2.43391	2.85258	2.71481	2.25893	2.61168	2.50426	2.771	2.74816	2.5616	2.82298	2.59212	2.53321	3.25812	2.54062	2.58104	2.66766	2.19533	2.83655	2.72851	2.6693	2.60645	2.7744	2.65083	2.88068	2.85523	2.53015	2.77681	2.4984	2.55823	2.5087	2.61745	2.81309	2.71773	2.52176
GUCA2A	2.97362	2.88398	2.76196	2.56361	1.91809	2.97008	2.77359	2.59548	2.73059	2.47871	2.89156	2.63667	1.6923	2.46403	2.51163	2.46756	2.62005	2.14642	1.54983	1.81168	2.13583	2.67057	2.414	2.99601	2.39846	2.74787	2.86813	2.79265	2.26272	2.30883	2.85707	1.96325	2.59642	2.41976	2.3997	2.36797	2.27984	2.39692	2.17291	2.66863	2.47817	2.75877	2.5307	2.8386	2.91473	2.77466	2.7971	2.3578	2.80595
FOXJ3	3.83682	4.05694	3.59233	3.62112	4.11288	3.54347	4.60032	3.83448	3.86154	4.1058	3.63003	3.79755	3.89181	4.0175	4.2036	4.50369	3.54672	4.24565	3.76535	3.35732	3.6148	3.82335	3.64512	3.62812	4.34088	3.74303	4.05783	4.45457	4.0922	4.28669	3.69135	4.02511	4.05543	3.54595	3.93901	4.43986	4.55537	3.84856	3.43416	3.64958	3.58206	3.24507	3.55426	3.94722	4.06745	3.98289	3.58829	4.35665	4.35665
ZMYND12	2.54456	1.95188	2.49485	1.77806	1.7345	2.37464	2.77938	2.24322	1.99251	1.85826	2.34823	2.1803	2.05847	2.00018	2.25663	2.04199	2.15204	2.34335	1.83247	2.0496	2.11102	2.16401	2.22835	2.0881	2.29986	1.80144	1.88018	2.27775	2.20351	2.05102	2.07569	1.87726	1.99622	2.21541	2.18162	2.01437	1.9919	2.17011	2.34148	2.21373	2.29881	2.10243	1.59315	2.24322	2.38397	1.9344	1.86135	2.19505	1.97956
TMSB4X	2.21912	2.28879	2.65575	2.39269	2.32467	2.49142	2.65674	2.60376	2.99196	2.97592	2.57706	2.32518	2.84401	2.93185	2.46373	2.58977	2.29477	2.77372	3.24457	2.91309	3.30241	2.59433	2.48746	2.33182	2.37485	2.2186	1.73429	2.64036	2.30109	2.33907	2.48647	3.07388	2.46539	2.53593	2.34712	2.58113	2.2121	1.93043	2.53031	2.55281	2.96898	2.51422	2.04719	3.00862	2.61608	3.24036	2.36445	2.77591	2.76974
CLDN19	3.63841	3.18398	3.71962	2.82399	3.29946	3.05157	2.33199	2.90488	2.75805	3.37211	2.91523	3.18767	2.52728	2.60468	2.82399	2.49105	3.25748	2.70938	2.35978	2.90539	2.72246	2.84155	2.94244	2.88847	3.27395	3.49101	3.01233	3.45165	2.79012	2.90887	2.97126	2.36394	3.18294	3.21085	3.17904	2.59356	3.34416	3.16148	3.72995	3.3983	2.7247	3.03318	3.26332	3.28282	3.61775	3.19155	3.48347	3.15439	3.08426
SLC2A1	4.20203	4.78283	4.54538	5.00625	4.14148	4.77414	4.67475	5.43371	4.27783	4.20709	5.56704	4.10126	3.42031	4.48246	4.63967	4.41251	3.59692	2.198	2.76234	3.495	3.75731	5.54932	5.00988	3.51151	4.01164	3.32929	4.24569	3.64311	3.13535	3.25145	4.30518	4.80594	3.52424	3.90566	4.06385	3.0167	3.2192	4.35152	3.78477	4.24154	4.8559	4.40888	3.43843	4.15931	3.99657	3.81045	4.47733	4.36271	3.84495
EBNA1BP2	2.69172	3.45124	2.95798	3.33331	2.82548	3.40291	3.15987	3.40227	3.46252	3.27587	3.96973	3.62843	3.41443	3.39091	3.49631	3.54027	2.94495	2.87308	3.74676	3.44191	3.39966	3.52238	3.75892	3.58073	2.9209	2.47434	3.0861	2.506	3.32074	3.13744	3.32008	3.4184	3.31501	3.54372	3.02827	3.58839	3.39221	3.46311	2.99985	3.31785	3.61969	3.1014	3.2572	4.12253	3.90882	3.84201	3.07379	3.41769	3.6327
C1orf210	2.69886	2.64314	2.33161	2.28205	2.00045	2.03675	2.53587	2.4116	2.55399	2.42035	2.31738	2.18851	2.63593	2.47397	2.49802	2.33647	2.17924	2.41606	2.43153	2.60117	2.14452	2.56925	2.09028	2.4044	2.93614	2.54656	2.0825	2.48319	2.44387	2.52442	2.74843	2.75987	2.10468	2.46123	2.78678	2.20967	2.61551	2.38006	2.87646	2.94752	2.15539	2.42281	1.49995	3.04456	2.834	2.60969	2.78678	2.82077	2.62625
ELOVL1	3.97472	3.70987	4.11303	4.13386	3.59097	4.1294	5.06271	4.49654	3.63457	3.60753	4.09922	3.21817	3.20603	3.16468	3.46689	3.84896	3.37004	3.83205	3.81202	3.66915	3.88362	3.61831	3.90955	3.22935	3.58919	3.68858	3.00547	3.42991	4.53427	4.16609	3.93715	3.97129	3.87392	3.7152	4.28466	4.40638	3.56364	3.81386	3.71081	3.37036	4.25702	4.28659	3.45098	4.02365	3.64291	3.92877	4.47303	3.51848	3.2648
MED8	3.36433	3.72591	3.38543	3.49343	3.14811	3.47821	3.82371	3.67432	3.59871	3.45973	3.64361	3.47896	3.84186	3.87085	3.86617	3.6048	3.59814	3.35704	3.80655	3.59782	3.43588	3.74126	3.7797	3.42621	3.78258	2.68642	3.39344	3.15721	3.62225	3.70085	3.67248	3.62607	3.53154	3.31829	3.58505	3.69296	3.03245	3.60743	3.23417	3.15142	3.57277	3.35857	3.40172	3.76523	3.57171	3.69296	3.50998	3.68633	3.57011
HYI	2.89415	2.93254	3.11826	3.01117	2.96747	3.31906	2.79285	3.30082	3.42647	3.21043	3.28591	3.03388	3.115	2.9657	3.21772	3.19001	3.19423	2.82378	3.19869	3.13428	2.97896	3.16372	3.03698	3.05148	2.56685	3.03049	2.87959	2.16362	3.37785	3.08493	3.33421	2.77981	2.57322	2.81685	2.7723	3.34034	3.38612	2.63434	2.84365	3.15466	3.31277	2.732	2.99002	3.35126	3.37497	3.41649	3.30133	3.46763	3.2448
SLC6A9	3.43854	3.3459	3.53248	3.20373	3.6257	3.00669	3.16755	3.40118	3.47319	3.56093	3.59455	3.40382	3.21821	3.33235	3.35002	3.52773	3.89606	3.21941	3.18787	3.35578	3.35096	3.39762	3.39784	3.26864	3.60629	3.6301	3.43039	3.447	3.35677	3.35021	3.30266	2.79282	3.09748	3.39784	3.34483	3.37893	3.28428	3.23392	3.37311	3.55666	3.23684	3.25251	3.39381	3.97048	4.04766	3.76714	3.61215	3.67415	3.65946
ERI3	2.94073	3.13602	2.96098	3.33669	3.11454	3.01961	3.13406	3.14541	3.29588	3.5172	3.5485	3.62431	3.27613	3.64253	3.67842	3.84328	3.6442	3.62984	3.56379	3.37254	3.5446	3.56491	2.95614	2.85626	2.59618	2.66271	2.61427	2.59499	3.64937	3.48439	3.23327	3.2914	2.99961	3.06654	2.6941	2.97145	3.24071	2.89515	2.54139	2.81157	3.24441	2.95376	2.92732	2.91584	3.22232	3.44556	3.29518	3.38492	3.08966
TMEM53	3.03518	2.77586	3.00089	2.41833	2.48284	2.88575	3.10094	2.94478	2.75109	3.07645	2.94701	3.06225	2.56915	3.19291	2.73706	2.94934	2.64325	2.69868	3.02678	2.3624	2.75109	2.96237	2.62479	2.46068	2.76389	2.40369	2.59163	2.60033	2.82884	2.88034	2.6628	2.2393	2.63388	2.48178	2.53847	2.76621	2.51884	2.36391	2.5034	2.65331	2.7035	2.67275	2.60583	3.03723	2.78189	3.00911	2.75704	2.85609	2.47953
BEST4	2.48427	2.4468	2.87751	2.18112	2.49996	2.01759	2.08228	2.73637	2.55332	2.57294	2.37533	2.32318	2.06562	2.24733	2.55229	2.38936	2.49286	1.96799	2.16097	2.35704	2.0433	2.72416	2.35955	2.03982	2.04096	1.93522	1.99556	1.88327	2.28271	2.60638	2.21575	2.38636	2.03298	2.2372	2.16458	2.24678	2.26749	1.8039	2.68815	2.2889	2.12927	2.1738	2.50966	2.71849	2.67119	2.62252	2.60279	2.49671	2.5015
PTCH2	3.58289	2.99122	3.42616	2.83764	3.21515	2.75884	2.90127	3.33859	3.21515	3.32303	2.91206	3.3829	2.80932	2.92968	2.99083	3.05371	3.19989	2.70595	2.44743	3.11275	3.1292	3.27079	2.9678	2.74784	2.92289	3.46967	2.80423	3.15667	2.84108	2.81975	3.14581	2.44268	2.73608	2.69359	3.39233	2.93706	2.98933	3.31934	3.18783	3.1173	2.79406	2.62819	3.27932	2.89285	3.21188	2.94225	3.17003	2.87991	3.31893
HECTD3	3.77573	3.30208	3.66064	3.35521	3.20111	3.34997	3.38343	3.82388	3.82875	3.69524	3.8337	3.52597	3.44475	3.92472	3.44703	3.78818	3.6634	3.22662	3.43242	3.48876	3.87207	3.95373	3.03269	3.24704	3.21071	2.95214	3.42249	3.50267	3.65142	3.43498	3.54465	3.25149	3.02567	3.15175	3.08563	3.40354	3.46906	2.90774	2.75701	3.5427	3.63655	3.41251	3.28546	3.37138	3.28482	3.27691	3.55084	3.63808	3.67861
MUTYH	3.1444	3.25179	3.09813	2.96893	3.04595	2.72827	3.20939	3.09056	3.1959	3.12903	2.92803	2.96225	2.70312	2.92082	2.84671	3.07737	3.08021	2.74073	2.75895	2.73818	2.72328	2.94056	3.08656	2.74346	3.17748	2.91956	3.16301	3.43859	3.0173	3.14061	3.17084	2.63042	3.04214	2.96291	2.86716	2.89083	2.83642	3.18977	2.76469	3.10672	3.05337	2.97154	2.76568	2.99218	3.01507	2.95681	3.05218	3.05337	3.04269
[truncated: 14,295 more rows]
[truncated: 66 more columns]
