# Supplementary material for: Common molecular mechanism and immune infiltration patterns of thoracic and abdominal aortic aneurysms
Source: Front Immunol. 2022 Oct 21;13:1030976. doi: 10.3389/fimmu.2022.1030976 (PMC9633949; doi:10.3389/fimmu.2022.1030976)
Supplement: Supplementary file 3 [file Table_3.xlsx]

## Sheet: all gene expression profile fil
all gene expression profile files
id	GSM642285_con	GSM642286_con	GSM642287_con	GSM642288_con	GSM642289_con	GSM642290_con	GSM642291_con	GSM642292_con	GSM642293_con	GSM642294_con	GSM642295_con	GSM642296_con	GSM642297_con	GSM1386841_con	GSM1386842_con	GSM1386843_con	GSM1386844_con	GSM1386845_con	GSM1386846_con	GSM1386847_con	GSM1386848_con	GSM1386849_con	GSM1386850_con	GSM641955_treat	GSM641960_treat	GSM641963_treat	GSM641966_treat	GSM641975_treat	GSM641984_treat	GSM641986_treat	GSM641988_treat	GSM641989_treat	GSM641999_treat	GSM642008_treat	GSM642033_treat	GSM642040_treat	GSM642041_treat	GSM642044_treat	GSM642058_treat	GSM642059_treat	GSM642067_treat	GSM642076_treat	GSM642077_treat	GSM642081_treat	GSM642083_treat	GSM642094_treat	GSM642115_treat	GSM642124_treat	GSM642125_treat
TTLL10	3.25513	3.19926	3.3126	3.33022	2.93622	3.13643	3.01461	3.49307	3.09827	3.26177	3.13304	2.73974	3.08628	3.086	3.16652	3.20002	3.21204	2.67933	3.26176	3.10014	2.88871	3.01723	3.137	3.55753	3.26983	3.38358	3.18927	3.33722	3.10821	2.7896	3.03706	3.33112	3.40854	3.29013	3.27912	2.82443	2.96037	3.23453	2.67729	3.00139	2.40736	2.68679	3.18845	2.97759	3.19615	3.0609	2.77355	3.21153	3.32961
B3GALT6	3.75194	3.31413	3.01456	2.98037	3.21419	3.08799	2.93041	3.23501	3.24975	3.30662	2.98716	2.81742	2.98835	3.68107	3.08045	2.69867	3.42641	3.22009	3.21846	3.67185	3.17004	3.30702	3.01459	2.66213	2.57876	3.23629	2.76049	2.85332	2.74505	3.1424	3.14831	3.20021	3.39678	3.24702	2.79582	2.81169	2.70923	2.82131	3.0422	3.06263	2.77219	2.99698	2.98477	3.03971	2.90762	2.56218	3.07462	2.76662	2.78926
PUSL1	3.6058	3.51298	3.37008	3.39954	3.05399	3.38091	3.36165	3.68529	3.33623	3.48783	3.44207	2.94309	3.1439	3.55378	3.55132	3.15064	3.69795	3.27652	3.44199	3.76656	3.33641	3.51166	3.23276	3.55007	3.05066	3.73673	3.27942	3.49686	3.00066	3.0625	3.25299	3.07689	3.51574	3.1965	3.61758	3.22579	3.11416	3.12254	3.25744	3.63447	3.26599	3.1292	3.70806	3.04028	3.50966	2.95191	2.75874	3.35795	3.49997
VWA1	4.82011	4.90065	4.64278	4.59593	4.59033	4.59519	4.39788	4.55167	4.25478	4.40577	4.17494	3.80536	4.26181	4.28829	3.86523	4.26739	3.24783	3.74461	4.06997	3.79841	3.87532	4.31481	4.61185	4.36921	3.84417	4.81106	3.6217	4.52463	3.63489	3.12356	3.74655	3.81531	4.15026	3.56983	4.37596	3.98083	3.95262	3.59717	3.93382	4.16175	4.15133	3.59934	4.54253	4.06279	3.78916	4.15952	3.41991	4.28129	4.60962
ATAD3C	2.53406	2.08827	0.857023	2.05176	2.09452	2.5597	2.56395	2.63035	2.7379	2.5144	2.43351	2.11588	1.81501	2.20642	2.45475	2.9044	2.2538	1.79659	2.46021	2.61729	2.13329	2.06919	2.41165	2.63737	3.30813	3.05593	2.75604	2.63153	3.1285	2.23586	3.13219	3.44399	3.5384	3.43744	1.98253	1.94478	2.88722	2.92677	2.51735	2.68237	2.55322	2.37434	2.56429	3.65401	3.13099	3.2753	2.52395	2.84395	2.57621
ATAD3A	4.31233	3.47068	3.572	3.86573	3.17499	4.14652	3.452	4.04841	3.55893	3.97167	3.91136	2.97199	3.67949	3.92521	3.58201	3.7358	3.9842	3.19436	3.63869	3.98735	2.96301	3.96165	3.44532	4.24027	3.3591	4.15086	3.39537	4.29393	3.10452	2.67209	3.59126	3.74411	3.75183	3.58697	3.73169	3.52706	3.37929	3.28996	3.16546	3.38024	3.68615	3.22101	4.01187	3.47415	3.74736	3.28649	3.59941	3.72542	3.74798
CALML6	2.83792	3.08657	2.79955	2.92183	2.86004	2.05851	2.2328	2.77972	2.43729	2.9579	2.18268	2.14199	2.18581	2.54556	2.65571	2.70067	2.63661	2.35869	2.39401	2.6504	2.4315	2.12838	2.52977	2.25522	2.16939	2.62395	3.15539	2.66134	2.70678	2.13631	2.28152	2.75713	2.2063	2.45173	2.21133	1.74051	2.37891	2.49313	2.95241	2.53757	2.06472	2.40315	2.19107	2.28718	2.38295	3.10912	2.62367	2.70622	1.69912
PRKCZ	3.01978	2.49349	2.53733	2.55874	2.62424	2.59192	2.34937	2.6549	2.42085	2.55291	2.56874	2.30057	2.67946	2.37585	2.45248	2.56791	2.41976	2.5617	2.45139	2.51828	2.01035	2.42764	2.57142	2.74136	2.31207	2.71405	2.772	2.7494	2.56309	2.83156	2.71672	2.5735	2.94356	2.95799	2.35619	2.51675	2.53161	2.83342	2.66535	2.51567	2.83934	2.91575	2.70434	2.97486	2.66278	2.79219	2.65688	2.82802	2.39756
SKI	4.41193	4.22652	4.02236	3.88133	4.06973	4.25455	4.00002	4.03991	4.01947	3.89936	3.96561	3.93025	4.11144	3.95634	3.53215	4.16641	3.49328	4.35469	4.0518	3.54747	4.23405	3.7974	4.08865	4.104	3.87813	4.17882	3.91231	4.30402	3.79026	3.83785	4.30738	4.32493	4.54538	4.16874	4.55984	4.37772	4.65553	4.40027	4.59088	4.42192	3.89467	3.7777	4.08372	4.46917	4.67681	3.7255	3.6801	4.106	3.59216
RER1	4.3497	4.3018	4.26634	4.0873	4.3659	4.16117	4.30256	4.17399	4.37145	3.96922	4.15274	4.40017	4.14518	4.43173	4.33196	3.90815	4.33916	4.26088	4.35979	4.38903	4.2506	4.38054	4.32622	4.13487	4.15699	4.04501	3.89389	4.16232	4.14567	4.14943	4.28634	3.96367	4.17654	4.04565	4.00421	4.11767	4.08018	3.98125	4.12472	4.07831	4.12593	4.23043	4.17969	4.16232	4.04934	3.90567	3.82657	4.16417	3.53527
PLCH2	3.71743	3.61887	3.10675	3.50282	3.24949	3.30867	2.92989	3.59905	3.20063	3.58032	3.58143	2.56243	3.23725	2.61127	2.69347	2.9204	2.49824	2.97151	2.71458	2.58872	2.3558	2.5849	2.74181	3.51742	3.00345	3.12554	2.89004	3.39094	2.99683	2.91331	3.30817	3.41472	3.67184	2.92509	3.0728	2.76828	2.98095	3.30817	2.84006	3.07938	2.64721	2.74675	3.1573	3.17578	3.18089	3.08613	2.76421	3.73381	3.3063
ACTRT2	3.37909	3.08907	3.31462	2.76192	3.03522	3.05055	2.69764	3.41252	3.24524	2.69032	2.82983	2.36667	2.49476	2.49657	2.50901	2.82043	2.37987	2.36194	2.12812	2.47791	1.87092	2.31041	2.28903	2.61101	2.79477	2.75725	2.70718	2.48803	2.65322	2.04561	2.62285	2.59539	2.80275	2.24978	2.59422	2.77764	2.60059	2.36021	3.04752	2.70308	2.04336	2.25157	3.04316	3.17316	3.02132	2.13459	2.39677	2.38248	2.54756
PRDM16	4.37655	4.13373	4.09011	4.24664	4.25328	4.2222	4.26183	4.09685	3.73443	3.87075	4.25729	4.0912	3.94624	3.93982	4.1616	3.84185	3.94071	3.68795	3.76729	3.71901	3.85266	3.61469	3.58385	3.82343	3.66347	3.7856	3.65938	3.70818	3.49331	3.16915	4.04705	4.2222	4.01419	3.68057	4.02047	3.5154	4.39484	4.05722	4.16975	3.93276	2.71243	3.47439	3.65876	3.95168	4.2434	3.68752	3.45832	3.46734	3.07613
ARHGEF16	2.89285	3.02299	2.62094	3.001	2.6318	2.81745	2.68067	3.14989	2.86312	2.87212	3.04564	2.3787	2.73395	2.78127	2.76007	3.20414	3.23363	2.60768	2.6375	2.91415	2.64526	2.93306	3.10735	3.14359	2.63078	2.77792	2.71361	2.72028	3.01968	2.77127	2.98061	3.17569	3.26541	2.92588	2.72392	2.31074	2.59102	3.14531	2.48635	2.85767	2.67387	2.76595	2.88718	2.91294	3.01547	2.99946	2.79547	2.91294	3.15934
TP73	3.60578	3.40011	3.41532	3.4145	3.23906	3.11508	2.92325	3.65681	3.15119	3.23086	3.34638	2.61813	2.91486	2.77571	3.16983	3.4538	3.08801	2.67086	2.99327	3.1266	2.97467	3.14706	3.06784	3.3998	3.02768	3.47422	2.78631	3.35358	2.88641	2.81155	3.12384	2.92325	3.35196	2.9089	3.17787	2.90058	2.75265	2.99574	2.86119	3.14638	2.71472	2.6266	3.29321	2.92399	3.0929	2.95112	2.85661	3.16864	3.36368
TPRG1L	4.47936	4.24127	4.20726	3.64065	3.95519	3.88972	3.81446	3.97657	3.82815	3.66041	3.60375	3.63547	4.05998	4.66835	4.48925	3.71713	4.38798	4.38602	4.59555	4.57715	4.55654	4.39175	4.33364	4.34006	4.28843	4.11074	3.90439	3.85763	3.75201	3.62768	3.58631	3.91426	4.38262	4.26618	4.07801	3.97782	4.01525	4.15592	4.11557	3.65069	3.7424	3.38451	4.35391	3.86084	3.94843	3.98444	3.64443	3.32284	3.41948
CCDC27	3.24536	2.95987	2.61217	3.01762	2.95626	2.8128	2.56224	3.02165	2.59778	2.81072	2.91185	2.45036	2.78961	2.60775	2.76711	2.80374	2.35332	2.42594	2.01796	2.3407	2.59247	2.45574	2.65143	3.0504	3.04537	3.19457	2.74077	3.11283	2.85449	2.84544	3.08462	3.334	3.25593	2.65969	3.15929	2.75026	2.88852	3.3693	2.69571	3.05199	2.45523	2.53719	2.8901	2.97003	3.16009	3.20244	2.83496	2.85642	3.09084
DFFB	3.245	2.71884	2.83121	2.83807	2.72433	3.23063	3.26019	3.02693	2.8568	2.7681	2.74605	2.7336	2.80771	2.99956	2.62137	2.69274	3.19144	3.23462	3.18334	3.12078	3.09547	3.00874	2.75531	3.41563	3.12873	2.88264	2.47367	3.31111	2.70826	2.96116	3.14042	3.45241	2.94518	2.97101	2.57914	2.45427	2.74351	2.67981	2.9943	2.9795	2.19534	2.9435	2.9491	2.79378	3.01118	2.96599	3.27719	3.36197	3.0469
AJAP1	2.31861	1.99259	2.57713	2.27342	2.25471	2.14239	2.09163	2.62252	2.15092	2.27587	2.26412	2.17198	2.08799	1.88593	2.10713	2.28635	2.05307	1.91117	2.05328	1.95704	1.91844	1.97359	2.10441	2.62639	2.29222	2.60114	2.25993	2.37404	1.9681	2.0305	2.12621	2.41817	2.18603	2.409	2.28569	1.95738	2.11404	2.24222	2.09422	2.39157	2.2623	2.57328	2.44961	2.33479	2.37777	2.15033	2.12005	2.02997	2.24714
KCNAB2	2.68204	3.20677	3.01609	2.86318	2.87898	3.00282	2.99583	2.80481	2.96592	3.04958	2.89903	3.3058	2.9845	2.84138	2.89086	3.22235	2.8808	2.78195	2.89952	2.64022	2.88161	2.86469	2.83468	3.18568	2.75257	2.85339	2.99553	3.0872	3.30884	4.46152	3.25413	2.78934	2.96943	3.2228	2.76125	3.21324	2.85577	3.17244	3.00966	3.03346	4.11567	2.88563	3.36035	2.96063	3.0283	3.06481	2.98966	3.69008	3.03823
RNF207	3.58629	3.34563	3.03349	3.25823	3.26255	3.27393	3.15797	3.31069	3.08856	3.07945	3.22481	2.90075	2.90918	2.81294	3.3093	3.14507	3.1155	3.02233	2.967	2.99717	3.00889	2.79639	3.13414	3.41265	2.92454	3.42596	3.07523	3.36778	3.08173	3.18976	3.44846	3.36186	3.36068	2.94965	3.14901	3.06863	3.09543	3.16704	2.95882	3.1723	2.69084	2.94463	3.28673	3.36014	3.3129	3.21058	3.04102	3.24225	3.3533
ESPN	4.01736	3.75616	3.68838	3.95279	3.67391	3.67047	3.56305	3.98719	3.36806	3.55165	3.57669	3.06058	3.30363	3.31432	3.54409	3.76219	3.31775	3.00211	3.40675	3.4324	2.79338	2.99102	3.35919	3.53784	3.39999	3.5281	3.35735	3.62651	2.99042	2.83127	3.2936	3.28919	3.42317	2.95552	3.45182	3.14319	3.27316	3.1864	3.28595	3.43106	3.50205	2.94307	3.68684	3.36278	3.4589	3.35833	2.67929	3.53049	3.66439
ZBTB48	2.95414	2.68453	2.27814	2.35926	2.57574	2.8666	2.52368	2.88656	3.08432	2.67678	2.56469	2.49159	2.74124	2.73011	2.4787	2.19468	3.15227	2.87931	3.23423	3.26462	2.62175	1.96939	2.38712	2.84991	2.81635	2.62052	2.37635	2.96196	2.97386	2.85689	3.12039	3.25092	3.32795	2.95643	2.79623	2.49691	3.22617	3.08081	2.55707	2.69442	2.31061	2.904	2.49495	3.14749	2.95543	2.72451	2.93129	2.02926	2.34147
PHF13	3.44672	3.56423	3.40113	3.53999	3.69037	3.56218	3.35177	3.86338	3.14713	3.72739	3.07885	3.44635	3.60844	3.78737	3.70184	2.70697	3.64046	3.60443	3.7123	3.61024	4.0295	3.5657	3.06646	3.74129	3.75691	3.73991	3.47115	3.21526	3.50573	2.46841	3.59269	3.65513	3.55372	3.60437	3.36228	3.00408	3.72606	3.52138	3.57216	3.45908	2.24909	3.14908	2.85838	3.58648	3.75628	3.27948	3.0763	3.4438	2.85704
THAP3	2.48572	2.26558	2.14796	2.67514	1.80831	1.88807	2.29937	2.40577	1.58647	2.43127	2.07392	1.94738	2.52664	2.01685	1.85772	2.05398	1.67564	2.06197	2.0331	1.67859	1.86017	2.16445	1.88672	2.29802	2.26453	2.3376	1.86959	2.35415	1.73599	2.06426	2.14982	2.09862	2.30669	2.05436	2.24361	2.04705	1.66895	2.28324	1.293	1.97877	1.93728	1.68528	2.10885	1.92622	1.94859	2.37739	1.73363	2.22035	1.82804
CAMTA1	1.96321	2.15487	2.52514	2.19167	2.56411	2.43856	2.31721	2.54552	2.26006	2.5076	2.00245	2.44173	2.83687	2.0004	1.78302	2.00122	2.15431	2.39941	2.45928	2.47369	2.46903	2.21299	2.4044	2.42616	2.97885	2.40707	2.3989	2.03678	1.99858	2.83068	2.34092	2.22474	2.48947	2.36481	2.01855	1.88468	2.37322	2.02822	2.36191	1.88705	2.18919	2.51063	2.10528	2.05585	1.89313	2.15487	2.04055	2.37368	2.09357
VAMP3	4.95496	4.95855	4.81809	4.36643	4.62502	4.68917	4.68404	4.69783	4.58761	4.41093	4.21531	4.46406	4.68541	4.83621	4.82951	4.14517	4.78343	4.85559	4.80589	4.88316	4.83151	4.86014	4.62086	4.29403	4.59761	4.2981	4.09589	4.41371	4.47214	3.88341	3.87712	3.83534	4.17379	4.31366	4.11624	4.18123	4.13316	4.2417	4.22998	4.24018	4.17929	4.22113	4.53454	3.98532	3.97271	4.58522	3.88341	4.30056	3.91906
PER3	3.34894	4.24446	3.28643	2.25575	4.31063	4.60084	3.80726	3.08033	2.50061	2.92098	2.65718	3.67857	3.09139	3.98483	3.20714	3.56024	3.94347	4.08919	3.10217	4.21315	4.34171	4.20283	4.07383	4.29238	4.60308	4.27135	4.25189	4.83674	4.05135	4.02472	4.1689	4.21892	4.4452	3.97085	4.43699	4.09664	4.57725	4.53847	4.58238	4.62796	4.29358	4.17264	4.0829	4.32531	4.29358	4.25838	4.27504	4.5259	3.83687
PARK7	4.90309	4.32132	4.57597	4.33211	4.35239	4.06179	4.53049	4.25862	3.92718	4.19525	4.18924	4.08465	3.84373	4.95477	4.9784	4.58026	4.57266	4.94003	4.87125	4.81226	4.81204	4.95578	4.72957	4.81979	4.24077	4.52597	4.83089	3.78521	4.81665	4.47323	4.54375	4.56985	4.62844	4.46428	4.79048	4.81665	3.98041	4.72655	4.25407	4.47069	4.05489	5.12037	5.1745	4.78161	4.36589	4.64122	4.56876	4.30268	4.24403
CA6	1.74153	1.73382	1.9337	1.7015	1.76088	2.0689	1.74313	2.01923	1.81013	1.98484	1.9555	1.76424	1.82734	1.86399	1.90362	2.36963	1.74493	1.6561	1.62636	1.69707	1.82381	1.75731	1.83993	1.97464	1.74153	1.67831	1.73246	1.74246	1.84268	1.60858	1.57789	1.94106	1.91243	1.81537	1.69483	1.81537	1.68369	1.73481	1.68475	1.62233	1.40243	2.20097	1.88898	1.71017	1.96445	1.53881	1.69411	1.89671	1.72555
H6PD	3.29544	3.10986	3.31821	3.13214	3.37606	3.36846	3.24391	3.2026	3.62409	3.69202	3.63022	3.64795	3.27166	2.94365	2.94208	3.74203	3.12344	3.44827	3.36576	3.26208	3.51694	3.4422	3.0186	3.13939	3.38839	3.24958	3.45683	3.60126	3.22888	3.42995	3.72318	3.73461	3.9181	3.91752	3.8807	3.20361	3.75141	3.65833	3.98751	3.3405	3.5933	3.58682	3.28203	3.55982	3.84233	3.09383	3.10088	3.19649	2.53258
SPSB1	3.575	3.38776	3.41121	3.33685	3.41448	3.71351	3.72172	3.5404	3.69418	3.75948	3.34576	4.12143	3.40893	4.40212	4.16632	3.22613	4.70735	4.44	4.27337	4.80421	4.08574	3.90455	3.96842	4.60964	4.27178	5.10889	4.70064	4.16869	3.97936	4.41739	4.07835	3.9023	5.23427	4.5067	4.33784	4.52707	5.18389	4.72141	4.83597	5.44462	2.99634	4.17301	4.68516	4.6804	4.90761	4.13623	3.22719	3.31184	3.32712
SLC25A33	2.24549	1.56616	2.75896	2.01696	1.47315	1.33016	1.98412	1.46337	3.06161	2.96333	3.10041	2.36004	2.81211	1.65943	1.64932	2.43571	1.64083	1.20629	1.54845	1.45425	1.50325	1.87048	1.84528	1.96142	2.18435	1.66062	1.92386	1.38066	2.09517	2.48898	1.51231	1.32814	1.70048	1.61827	1.07338	1.43233	1.47921	1.65825	1.80723	1.11505	1.79678	2.71674	1.96569	2.66503	2.55304	1.25346	2.6568	1.49585	1.88108
PIK3CD	2.81886	2.65364	2.39041	2.99078	2.81979	3.02618	2.80136	3.0884	2.59071	3.08359	2.7396	2.93537	2.79084	2.98307	2.18208	2.27438	3.24399	3.21586	2.35677	3.15394	2.85682	2.06251	2.37116	3.09414	2.84855	3.02536	2.78372	3.43116	2.859	3.48906	3.32377	3.08074	3.18048	3.23528	2.87522	2.83385	2.98393	3.07085	2.89833	3.17911	3.44616	2.45646	2.73605	3.11708	3.06924	2.99078	3.079	3.62686	3.50296
NMNAT1	1.922	1.92617	1.84428	1.58965	1.84807	1.52568	1.87896	1.60745	1.95937	1.81717	1.77088	1.9433	1.78545	1.84272	1.88113	2.00146	1.41666	1.93559	1.90336	1.76574	2.00965	1.79337	2.05505	1.44526	1.75322	1.65457	1.83846	1.86678	1.66402	1.84689	2.00021	2.01823	1.85361	2.07894	1.97534	1.70904	1.58537	2.10833	1.85063	1.71453	2.13494	2.38058	1.90587	1.94972	1.67366	2.03194	2.11524	1.8679	1.46744
RBP7	2.15174	2.64724	2.88021	1.79798	2.32391	2.71366	2.21259	2.29967	3.39439	3.35757	2.94503	2.44297	2.74433	3.12245	2.86911	3.29773	1.48696	2.7124	2.68865	2.08661	2.86443	2.92455	2.57395	1.73925	1.37401	1.98774	2.37244	2.71656	2.42491	2.64417	2.20293	1.58701	1.79046	1.80573	2.01052	1.49093	1.38769	2.58201	1.89216	1.83595	4.0066	2.18632	1.79149	1.57488	2.49741	2.40095	3.06312	2.74634	2.41972
UBE4B	4.19722	4.35242	4.1447	4.44583	5.06616	4.89859	4.60208	4.44086	4.41476	4.11404	4.01114	4.1499	4.57352	4.67078	4.01085	3.66249	4.62491	4.53412	4.51656	4.60499	4.64173	4.42152	4.52019	4.01951	4.42295	3.87815	4.17765	4.37974	3.82462	3.51062	3.73626	4.00257	4.20653	3.89092	4.15709	3.7178	4.6187	4.59674	4.38807	4.06695	3.11294	3.72965	3.86593	4.31482	4.13513	3.96761	3.71059	4.10162	3.59193
KIF1B	4.05355	3.70453	3.91179	3.91643	4.12265	4.53523	3.96483	4.12561	4.14646	4.38316	4.36023	4.18396	4.49766	3.99837	4.07029	3.04744	4.14038	3.81942	4.09473	4.14759	3.85344	4.0066	4.0394	3.37907	3.7502	3.66297	3.50652	3.51645	3.55324	3.47839	3.42989	3.68836	3.5547	3.56141	3.53862	3.39344	3.73206	4.02786	3.83132	3.50434	3.08421	3.63253	3.39488	3.57938	3.73892	3.61544	3.3783	3.39028	3.03247
PGD	3.51363	3.6179	3.74465	3.37185	3.48672	2.74632	3.60301	3.3604	3.50958	3.34434	3.22548	3.89059	3.59238	3.25742	2.6802	3.29144	4.57943	4.44079	4.01749	4.06852	4.03316	3.80619	3.71849	3.87794	3.70398	3.82647	3.88037	4.23333	3.82916	5.10649	3.92484	3.7772	3.54298	4.196	3.33054	3.76092	3.51518	3.56561	3.7735	4.07858	5.26616	3.44588	4.10742	3.55797	3.73856	3.47501	3.99118	4.69142	4.23728
APITD1	2.44902	2.60455	2.60794	2.41376	2.41376	2.44224	2.24258	2.46038	2.35765	2.37432	2.40895	2.27659	2.42182	2.38976	2.12741	2.52602	2.20139	2.45421	2.35419	1.95382	2.54496	2.42612	2.53961	2.56227	2.31559	2.31096	2.10365	2.14417	2.48664	2.25822	2.67281	2.22519	2.52808	2.43095	2.66166	2.41603	2.25755	2.26381	2.18531	2.36053	2.35322	2.64375	2.72964	2.17382	2.44401	2.49057	2.07484	2.30619	1.99846
PEX14	3.67569	3.66093	3.57995	3.59086	3.7036	3.6003	3.64247	3.54997	3.53503	3.62651	3.74225	3.41976	3.21285	3.60298	2.94545	3.2463	3.67516	3.4855	3.52829	3.36747	3.35831	3.46263	3.21313	3.49112	3.35806	3.80538	3.71068	3.46252	3.42076	4.03889	3.67802	4.08435	3.67802	3.57899	3.48582	3.1048	3.61939	3.51079	3.57436	3.36094	3.18189	3.07992	3.45016	3.54106	3.46385	3.49386	3.36536	3.67471	3.08507
TARDBP	4.08076	3.95566	4.05466	4.22183	4.59096	4.57342	4.58617	4.16998	3.97076	3.95659	4.0268	4.2349	4.32146	4.11621	4.27323	3.36897	3.99369	4.10016	4.43393	3.95621	4.29327	4.22521	3.38739	4.04487	4.34103	3.80193	3.90468	4.30839	4.08403	3.58895	3.88992	3.90118	3.57187	2.96197	3.68439	3.8175	3.68083	3.56166	3.61798	3.65969	3.29142	4.01395	3.44013	3.5382	3.78623	3.99789	4.36993	4.34285	4.31691
ANGPTL7	2.01162	1.8441	2.07944	2.06487	2.24973	2.30604	2.03239	2.98368	2.80963	2.2073	2.19545	1.72722	6.24919	3.9539	2.6011	3.72784	1.47566	2.62488	2.73058	1.51572	2.29624	3.75813	5.14016	2.32513	4.55499	2.31987	1.81506	2.22197	2.36208	2.15625	2.59807	3.53307	4.18789	2.51403	3.50455	2.05705	3.48074	3.16313	2.98656	2.19154	1.67062	2.16246	2.48692	2.36903	2.25216	2.04851	2.49221	1.99774	2.19288
UBIAD1	4.02057	3.53829	3.86271	3.37281	3.4731	3.46889	3.35691	3.69251	3.22877	3.81503	3.84954	3.13047	3.57174	3.8012	3.79513	3.36788	3.92316	3.82297	3.67429	3.83253	3.74086	3.98738	3.96478	3.95165	3.79146	3.7683	3.71948	3.84899	3.25103	3.79062	3.70348	3.93841	3.81852	3.6526	3.74549	3.31005	3.84584	3.51798	3.68683	3.22812	3.24957	3.39378	3.60395	3.99559	3.48468	3.68545	3.29591	3.42996	3.83433
FBXO44	3.12223	3.61848	2.89907	3.18145	3.30627	3.37008	3.34341	3.37132	3.11047	3.08829	3.05855	3.03749	3.35418	2.79871	3.00199	3.21772	2.87946	2.80581	2.76076	2.88195	2.93507	2.86279	2.78947	3.50354	2.97997	3.23111	2.83295	3.27464	3.0968	3.36122	3.3709	3.08036	3.24358	3.13832	3.13581	2.94912	3.18747	3.19718	3.04133	3.19865	2.66813	3.07154	3.24923	3.06105	3.59713	3.09555	3.14149	3.19792	2.92374
FBXO6	3.61783	2.97121	2.96781	3.16087	2.59393	2.85087	2.96334	3.17919	3.06729	3.18064	2.97831	2.59304	3.1072	3.40558	2.78971	2.85152	3.57098	3.39758	3.12249	3.38026	3.23231	3.30764	3.26379	3.09603	2.84431	3.39412	2.84686	3.40123	3.19366	3.2435	2.95378	3.35387	3.2592	3.44069	3.03935	2.49928	3.14268	3.06494	2.91085	3.04353	2.75445	3.1234	2.9457	3.38916	3.023	3.79546	2.8624	3.36125	3.32309
AGTRAP	3.94674	3.77228	3.58292	3.37306	3.58925	3.44921	3.34207	3.55919	3.5102	3.58925	3.30864	3.45513	3.53439	3.84794	3.75715	3.24591	4.10564	3.71383	3.30381	4.12055	3.63341	3.48736	3.75868	3.87399	3.65568	4.56777	2.97256	3.96884	3.23815	3.73276	3.71428	3.60166	3.92908	3.77763	3.58668	3.36315	3.33944	3.02986	3.67447	3.58292	4.05564	2.88711	3.99999	3.07012	3.51118	3.31312	3.42167	3.91336	3.87654
CLCN6	3.76192	3.68484	3.55599	3.76401	4.1847	4.0566	4.02419	3.75311	3.72174	3.79195	3.75186	3.74896	3.78756	3.85809	3.05111	3.29677	3.83161	3.74081	3.73717	3.82581	3.62162	3.1656	3.14096	4.11755	3.84892	3.85092	3.41758	4.0388	3.37599	3.62704	3.84728	3.81924	3.66493	3.76471	3.5071	3.3798	4.1206	3.65561	3.84175	3.65962	3.19315	3.23073	3.07999	3.59207	3.87673	3.72627	3.60124	3.94842	3.93992
PLOD1	3.73401	3.57061	3.43193	3.70531	3.42641	3.25505	3.41706	3.56426	3.949	3.84069	3.65063	4.27642	3.08415	4.30554	4.42816	3.15873	4.74336	4.68295	4.39256	4.69295	4.66685	3.23865	4.52491	4.86367	4.13915	5.15255	4.65637	3.96997	4.40033	4.74301	5.16537	4.36563	4.51402	4.78039	4.25128	3.92895	4.36041	4.26695	4.45372	4.6472	3.35887	2.97907	3.7912	4.10619	4.78354	4.04848	3.33841	3.76249	3.16808
MFN2	4.11346	4.4744	4.20128	3.7465	3.69949	3.87987	3.9438	3.75423	3.86895	3.78008	3.96799	3.80417	3.91239	4.08346	3.17705	3.63047	3.98091	4.19014	4.28136	3.23648	4.12866	4.04544	3.99377	3.88049	3.88908	3.91834	4.00866	3.64317	3.54669	3.10046	3.71876	3.886	3.96864	4.36627	4.0743	3.60417	4.14741	3.82504	4.13948	3.7434	3.50284	3.84465	4.1229	3.97715	4.04663	3.84006	3.70208	3.90168	3.42033
MIIP	3.52479	3.63801	3.26988	3.36397	3.05212	3.29841	3.05641	3.11731	3.17748	3.2185	3.48554	2.97428	3.61817	3.5788	3.06454	3.43883	3.96042	3.74202	3.69325	3.67399	3.45649	3.42233	3.4722	3.48352	3.57101	3.51949	3.45263	3.88259	3.54434	3.33464	3.54099	3.19851	3.83554	3.70097	3.4246	2.84734	2.75793	3.1133	3.16395	3.5128	3.34543	2.95507	3.40485	3.17986	3.41293	3.4246	3.21918	3.61387	3.49422
TNFRSF8	3.79395	3.63715	3.45721	3.61137	3.43066	3.36108	3.22454	3.75053	3.11375	3.42248	3.46237	2.66701	3.1053	3.32803	3.53239	3.74953	3.51403	3.10025	3.29171	3.42811	3.15046	3.17696	3.45095	3.69449	3.34694	3.68709	3.28583	3.66413	3.16274	2.99007	3.30002	3.40924	3.58252	2.87578	3.45697	2.78466	3.13482	3.16732	2.89682	3.35868	3.01848	2.80897	3.34476	3.09531	3.26963	3.49233	3.09667	3.54154	4.00507
TNFRSF1B	2.51199	2.7592	2.34233	2.47531	2.36693	2.5937	2.72946	2.42575	2.25675	2.94835	2.71806	3.18136	2.06514	2.92121	2.1906	2.51774	3.64394	3.48124	3.16847	3.81643	3.43351	2.41901	3.55335	3.26527	2.47818	3.42075	2.95684	3.81672	2.94557	4.31841	3.14813	2.55677	2.58431	2.99447	2.13384	2.69184	2.28272	2.45992	2.61102	3.05835	4.84608	2.37986	2.99221	2.99122	3.03002	2.4979	3.42559	3.88143	4.02997
VPS13D	3.93034	3.91629	3.99534	4.10502	4.17632	4.16882	4.13507	3.86938	4.12458	3.97604	4.02994	4.2794	4.17849	3.84196	3.71907	4.17868	3.78641	3.65309	3.83921	3.80745	3.81878	3.35977	3.77674	3.91512	3.86497	3.76561	3.80274	3.98583	3.65721	3.73433	3.79335	3.93644	3.83947	3.71993	3.69232	3.78835	4.04711	4.04127	3.97639	3.71741	3.4184	3.67346	3.44926	3.85883	3.92361	3.84908	3.87199	4.16277	3.71741
C1orf158	2.49375	2.21329	2.24094	1.69176	2.24785	1.96894	1.92763	2.2242	2.1686	2.04936	1.99543	1.60346	1.53843	1.73363	1.65555	1.94383	1.41376	1.51512	1.22927	1.54752	1.37175	1.52212	1.49366	2.13194	2.11794	1.31491	1.45219	2.099	2.08142	2.05717	1.76441	2.01003	2.45403	1.42297	1.74198	1.9915	2.32178	2.03616	2.19266	1.96412	1.50577	1.73142	2.44422	2.48732	1.95732	1.75777	2.11088	1.37327	1.7699
PRAMEF1	1.77514	1.5052	1.93955	1.5542	1.78568	1.5956	1.39779	1.21423	1.92866	1.56654	1.61737	1.40958	1.66707	1.20243	1.4324	1.55102	1.33657	0.923973	1.27713	1.14392	1.04781	1.12433	1.02996	1.14356	1.42552	0.98527	1.32607	0.777502	1.26407	1.35948	0.779584	1.24083	2.10078	1.82308	1.81136	1.37293	2.17404	2.16544	1.95116	1.79265	1.56654	2.18912	1.25652	2.00677	1.29072	1.75364	1.14755	1.22985	1.13085
PDPN	2.31907	2.88163	2.10983	2.4853	2.96	2.76846	2.84947	3.26195	3.03738	2.61441	2.63676	3.22245	4.1431	2.88085	2.6807	2.31947	3.45208	3.10374	2.98504	3.21377	3.10874	2.83848	3.63067	2.67411	3.02277	2.82156	2.72429	2.43095	2.55444	4.38262	2.56531	2.54835	3.1841	2.71078	2.66268	2.76744	3.13224	2.38289	2.62757	2.45368	3.27974	2.25667	3.25796	2.43403	2.27159	2.22057	2.1914	3.10597	3.10986
PRDM2	3.50238	3.37612	3.4917	3.39479	3.58245	3.71522	3.71315	3.5705	3.41866	3.35791	3.4689	3.43292	3.50796	3.04659	2.94192	3.23876	3.2207	3.37527	3.31703	3.15442	3.37002	2.95074	3.65695	2.98919	3.14016	2.96513	3.08984	3.12185	3.0196	3.59303	3.09167	3.15562	3.29186	3.17094	3.24944	3.18719	3.42435	3.3963	3.3577	3.21021	3.29415	3.31597	3.1788	3.26869	3.29273	3.03552	3.33723	3.35325	3.184
TMEM51	1.98293	2.17293	2.00805	1.59265	2.23703	2.24996	2.51006	2.56011	1.49338	2.06832	1.97985	2.70788	2.1227	1.67478	1.4613	1.54748	3.13073	3.22155	2.88188	3.07363	2.89293	1.46975	2.09603	2.21396	2.1194	3.17641	2.28704	2.23624	2.11345	4.56469	2.96111	2.74325	2.44252	2.81365	1.99829	2.66487	1.58737	2.08036	2.10542	2.68736	2.53504	2.8563	2.90868	1.91199	2.42616	2.47789	2.41017	2.55339	1.67452
EFHD2	4.14228	3.21078	3.56462	3.50361	3.31393	3.23675	3.03324	3.18325	3.35502	3.66996	3.45614	3.39353	3.13387	3.79971	3.3758	2.90188	4.20921	3.76695	3.70703	4.09315	3.6277	3.54608	3.77089	3.41169	2.79211	3.75537	3.33645	3.71769	2.99149	4.49655	3.31948	3.30609	3.6622	3.5895	3.63617	3.53625	3.43882	3.47208	3.62288	3.90561	4.56715	3.5045	3.71586	3.77024	3.74698	3.30171	3.62381	3.89763	4.06198
CTRC	3.25406	3.12199	2.87525	3.34008	3.12686	3.01038	2.97431	3.18007	2.59974	3.26296	3.01769	2.54604	3.15809	2.62962	2.64462	3.09478	3.06418	2.32119	2.79165	3.04553	2.40294	2.23582	2.38363	3.22548	3.02005	3.51943	2.72094	2.88325	2.80517	2.42184	2.9005	2.95003	3.05557	2.87092	2.82225	2.49093	2.99572	2.83376	2.75173	2.98219	2.30978	2.48194	2.98141	3.26185	2.8181	2.96584	2.47969	3.06601	2.68187
CELA2A	3.65285	3.10341	3.10308	3.13081	2.8945	2.777	2.94757	3.30278	2.63213	3.0266	2.82379	2.40696	2.66271	2.6428	2.78068	3.07035	2.92711	2.47755	2.81838	2.75002	2.75206	2.96139	2.72184	3.28922	3.06139	3.34476	3.20696	3.14819	2.50122	2.56175	2.79686	3.10243	3.18875	2.94725	2.92271	2.83169	2.81216	2.86763	2.46097	2.87585	2.14336	2.45938	2.65402	2.60143	2.77828	3.32259	2.87614	3.31448	3.17534
CELA2B	2.56187	2.69392	2.74918	2.38127	2.42333	2.84915	2.38566	2.85306	2.74615	2.61667	2.81107	2.10768	2.63912	2.50924	2.60289	2.93998	2.65404	2.35815	2.52682	2.48132	2.44564	2.51196	2.6311	3.10981	2.80395	2.77862	3.00894	2.73778	2.35256	2.09545	2.53835	2.36657	2.60115	2.75002	2.56465	2.29228	2.48606	2.34315	2.33587	2.50718	2.12221	2.2661	2.6838	2.38516	2.25179	2.36657	2.27618	2.57367	2.42092
DNAJC16	3.02086	3.12441	3.31775	3.44507	3.26748	3.07043	3.3947	3.02973	3.5871	3.00831	3.32623	3.35828	3.27925	3.01709	3.30365	3.61045	3.1395	3.16144	3.14509	3.23432	3.24124	3.05469	3.19879	2.94487	3.24123	3.00459	3.15584	3.03881	3.35285	3.61773	3.19088	3.0724	3.05174	3.26748	3.07689	3.41829	3.35444	3.24976	3.35042	3.11621	3.51735	3.44294	3.13107	3.19779	3.17319	3.22364	3.24256	3.64295	2.82993
DDI2	2.99619	3.29009	3.17585	2.87861	3.04831	3.32938	3.313	3.00147	3.15683	3.08475	3.15319	3.39358	2.97359	3.0966	3.32137	3.65101	3.29212	2.98409	3.13169	2.94412	3.13355	3.21368	3.17865	3.25337	3.447	3.33264	3.33726	3.35583	3.2459	3.48867	3.34084	3.50149	3.06981	3.34368	3.10171	3.44344	3.48043	3.34443	3.47022	3.24076	3.44435	3.32484	3.08742	3.07081	3.30788	3.44344	3.27519	3.48595	2.94211
RSC1A1	3.82595	3.66543	3.59288	3.63003	3.63288	3.82145	3.72019	3.62169	3.63239	3.87078	3.61396	3.94418	3.34957	3.57904	3.22418	3.59853	3.7037	3.56434	3.86168	3.63279	3.51762	3.76041	3.35798	3.62679	3.57355	3.71963	3.54307	3.48117	3.51251	3.91483	3.42538	3.46746	3.30916	3.48867	3.24899	4.00065	3.52866	3.65801	3.66575	3.39237	3.71012	3.66086	3.30582	3.54458	3.65158	3.58514	3.69652	4.02403	3.69202
PLEKHM2	3.57863	3.58746	3.22181	3.49576	3.42894	3.24717	3.31626	3.13555	3.52688	3.99929	3.61427	3.41951	3.58274	3.78389	3.17047	2.99134	4.26592	3.79717	3.89774	4.06496	3.6729	3.63496	2.66076	3.70305	3.44144	3.98425	3.48588	3.45239	3.53027	3.93376	4.00568	3.50628	4.37849	4.33351	4.15457	3.67023	4.40753	4.01873	4.39526	4.25019	3.75345	3.58897	3.94597	4.2127	4.08502	3.26287	3.0365	3.53315	2.79412
SLC25A34	3.78019	3.54509	2.82271	3.24925	3.041	3.39217	3.09478	3.43405	3.03506	3.24965	3.42584	2.86773	2.74195	2.92235	2.8277	2.88871	3.29746	3.41985	3.49945	2.90255	3.73832	2.50612	2.53581	3.76634	3.23247	3.31301	3.07456	3.59964	2.72593	3.18804	3.64738	3.98452	3.72925	3.10294	3.73038	3.17565	3.70723	3.83296	3.44045	3.29574	2.47473	3.03506	3.08493	3.42425	3.47359	3.45146	3.07852	3.76757	3.5156
FBLIM1	4.46246	4.33802	4.25371	4.37182	4.21777	4.58445	4.4965	4.53643	4.19176	4.34126	4.4832	4.33933	4.20106	4.39235	3.55553	4.65466	4.25273	4.42716	4.50213	3.38309	4.63682	4.64221	4.34466	4.2812	4.03189	4.00573	4.03041	3.94429	3.8955	3.60269	4.50682	4.68042	4.67167	4.1781	4.35506	3.9425	4.55495	4.17551	4.59883	4.28362	2.83482	4.12235	4.12567	4.49264	4.39617	4.13017	3.76669	3.51711	3.32541
SPEN	4.20516	4.21678	4.21479	4.19231	4.55317	4.55225	4.34793	4.23205	4.27674	4.10887	4.55677	4.1156	4.40817	4.50033	4.6042	3.38326	4.56509	4.70546	4.58979	4.58353	4.40174	4.35995	4.16431	3.9988	4.06724	3.84166	3.40617	4.21479	3.36828	4.03096	4.08075	4.11269	4.35311	3.84214	4.15891	3.71721	4.81973	4.39306	4.43366	4.03227	3.16474	3.3255	3.45148	4.12969	4.25704	3.6224	3.64675	4.19112	3.62637
C1orf64	2.33414	2.75389	2.44184	2.55121	2.83215	2.48074	2.48127	2.56626	2.56184	2.62892	2.73229	2.38455	2.43774	2.35986	2.69305	2.82854	2.60199	2.48487	2.43508	2.42838	2.57069	2.2969	2.65409	2.84448	2.61609	2.7194	2.40062	2.35367	2.51558	2.40714	2.49983	2.93665	2.92169	2.50417	2.35854	2.00617	2.40466	2.95052	1.98096	2.49264	2.01366	2.20874	2.6071	2.53269	2.62209	2.71687	2.81396	2.60846	2.44603
CLCNKA	2.85611	2.78638	2.9734	2.54366	2.83618	2.91571	2.68163	3.1528	2.57566	2.81918	2.86791	2.49015	2.72377	3.13526	2.56134	2.87361	3.27497	1.76433	2.92773	3.00066	2.54586	2.88893	2.50789	3.19955	2.59755	2.75027	2.65177	3.11687	2.52585	2.45727	2.52121	2.913	2.8773	2.86665	2.75706	2.39279	3.07645	2.81115	2.74828	3.04938	2.26797	2.55243	2.42352	2.75574	2.67048	2.75607	2.60371	2.88779	3.14313
CLCNKB	2.80929	2.92895	2.69172	2.8176	2.82817	2.85486	2.67331	2.86365	2.62698	2.99775	2.89762	2.44786	2.44648	2.6389	3.01573	3.30537	2.9199	2.76449	2.80909	2.87834	2.85031	2.7814	2.83325	2.86111	2.98603	3.58455	3.04827	3.10789	2.75848	2.65717	3.13072	3.32366	2.91265	2.57672	2.92803	2.53948	2.76178	2.87947	2.37974	2.77314	2.38377	2.39284	2.5242	2.60635	2.9426	3.24322	2.92922	3.3555	3.42256
NECAP2	3.79033	3.87912	3.7996	3.57371	3.77487	3.76904	3.83536	3.60736	3.8273	3.45159	3.4857	4.13754	3.95977	4.36434	3.57841	3.4441	4.62092	4.52684	4.29003	4.44393	4.35425	3.88555	3.69961	4.27232	3.9615	4.3834	4.23843	4.19786	4.14201	5.84068	4.38247	4.14201	4.04133	4.47617	4.05447	4.52161	4.25823	4.14889	4.44894	4.37871	5.1996	4.30254	4.52707	4.31637	4.26415	4.1189	4.1757	4.7102	3.96984
CROCC	3.18817	3.20507	2.89117	2.77865	3.21209	2.96168	2.81725	2.80845	3.21554	2.83763	2.92032	2.85152	2.67203	2.94459	2.99045	2.53984	3.12984	2.73936	2.88594	3.00742	2.91835	2.589	1.98172	2.74912	2.54424	2.74883	2.34074	2.64539	2.68121	2.33528	2.83173	3.1605	3.41634	3.16483	2.79688	2.64204	3.2957	2.82423	2.98658	2.87512	2.54612	2.4964	2.89945	2.87096	3.03445	2.78259	2.21064	2.58783	2.40937
PADI1	3.22757	2.75112	2.51979	2.84718	2.89449	2.66418	2.49446	2.70541	2.45395	2.56373	2.5681	2.29818	2.52363	2.26403	2.46513	2.87036	2.45531	2.33854	2.37202	2.39084	2.16448	2.27697	2.27962	2.68587	2.55646	2.39009	2.51017	2.26585	2.27687	2.19949	2.59766	2.60482	2.55162	2.3012	2.58702	2.26739	2.45616	2.57015	2.453	2.43413	2.17002	2.3165	2.57342	2.37126	2.54882	2.4299	2.28219	2.36994	2.39009
PADI3	2.9534	2.88043	2.67708	2.78152	2.77918	2.38479	2.67637	2.92712	2.47777	2.53902	2.78926	2.11347	2.71487	2.12479	2.36553	2.51663	2.25316	2.1723	2.32674	2.26149	2.05422	2.43809	2.62153	2.53586	2.49153	2.67846	2.44169	2.55278	2.51495	1.86959	2.54755	2.39545	3.07607	2.62608	2.79912	2.29926	2.24999	2.47777	3.01323	2.64112	2.19508	2.73055	2.69546	2.51851	2.55948	2.65003	2.10814	2.57285	2.40449
PADI4	3.32743	3.27213	2.91685	3.33426	3.23033	3.45079	2.45557	3.41876	3.39298	3.16555	3.01462	2.6204	2.83098	2.38485	2.24061	2.48611	2.28481	1.89833	1.90604	2.34505	1.75734	2.09368	2.30285	3.1102	3.41607	3.62025	2.55898	3.32489	2.3969	2.1916	2.73512	2.90794	3.42205	2.76128	3.15071	2.41606	3.08349	2.82523	3.18422	3.02454	2.13097	2.77491	2.70147	2.96738	3.42269	3.09955	2.63671	2.96519	3.40705
PADI6	2.08289	2.18622	2.32383	2.51452	2.35671	2.77355	2.21338	2.77486	2.22664	2.41908	2.54912	2.11574	2.37991	2.24906	2.39772	2.55896	2.42903	2.15378	2.01817	2.28468	2.05128	2.33206	2.25226	2.38383	2.31197	2.64843	2.4639	2.35344	2.18805	2.09077	2.54685	2.26132	2.49059	2.17478	2.60166	2.47453	2.369	2.24977	2.6306	2.43208	1.94254	2.27096	2.14683	2.15661	2.54759	2.50236	2.02912	2.19299	2.27646
ARHGEF10L	4.12647	3.72771	3.83931	3.95109	3.88149	4.1801	4.18959	4.08116	3.70127	3.77898	4.12819	3.86491	3.77195	3.92895	3.93836	3.39075	3.97847	3.77278	3.59312	3.86726	3.71813	3.67056	2.78687	3.70628	3.64536	3.73987	3.51522	3.73584	3.43621	3.16511	3.71899	4.04201	3.92412	3.83093	3.93712	3.38285	4.1634	3.69372	3.8516	3.6587	2.87133	3.71272	3.47973	3.80938	3.92348	3.5094	3.55215	3.37579	3.31348
ACTL8	3.07025	2.94771	2.71301	3.17888	2.68592	2.69914	2.4552	3.02328	3.03606	2.6849	3.00606	2.66072	2.85709	2.46551	2.52508	2.54437	2.51066	2.4242	2.35867	2.52644	2.5381	2.49802	2.35489	2.53007	2.99739	2.60358	2.49439	2.57774	2.25361	2.31553	2.64918	2.55276	2.72979	2.79421	2.82626	2.21157	2.88342	2.78694	2.31592	2.76944	2.36154	2.33507	2.58371	2.53929	2.67636	3.00527	2.39396	2.252	2.20266
IGSF21	2.48539	3.10692	2.71173	2.63792	2.8715	2.89576	2.54523	2.34415	2.84739	2.89227	2.91851	2.57844	2.06576	2.37493	2.27652	2.59441	3.89889	3.18864	3.24404	3.48907	2.86594	2.12995	2.13382	3.71056	2.57651	4.02934	2.87006	2.13473	2.96072	4.37787	3.47986	3.22488	2.83779	3.63236	2.85053	2.80283	2.37674	2.42575	2.92967	3.26385	3.00261	2.51993	3.31012	3.43334	3.16142	2.553	2.78578	2.73294	2.4762
KLHDC7A	3.17407	2.82778	2.6922	3.18102	2.70779	2.93933	2.74043	3.21996	2.37871	3.15408	3.05425	2.51094	2.50419	2.42495	2.45498	2.60696	2.28349	2.39308	2.2499	2.40834	2.55481	2.45748	2.49686	3.15408	3.01075	3.07228	2.41947	2.6199	3.09878	2.60557	3.09369	3.2712	3.3036	2.86792	3.30968	2.14264	3.03432	3.04813	2.38374	2.87418	2.11764	2.23706	2.68102	3.05816	2.93678	3.12559	2.45808	3.0684	3.01253
PAX7	3.65053	3.34265	3.369	3.3941	2.93041	3.12092	2.97569	3.19244	3.06179	3.04659	3.22084	2.72747	3.15072	2.69345	3.00449	3.14269	2.68728	2.37787	2.62405	2.86944	2.7942	2.63053	2.46466	3.36414	2.86454	2.8266	2.89235	2.90088	3.18725	2.42232	2.63353	2.92158	3.30957	2.98738	3.11406	2.89826	3.09945	2.97187	3.00511	3.11524	2.75332	2.8552	3.09176	2.83942	3.20436	2.81585	2.73555	2.62555	3.06333
MRTO4	3.77147	3.77795	3.99054	3.19392	3.20727	3.44927	3.4207	3.50412	3.81358	3.63773	3.51707	3.54203	3.17854	3.8068	3.07304	3.70164	3.55421	3.21507	3.69203	3.42551	3.44188	3.91846	3.75609	3.30401	3.06703	3.49466	3.49657	2.70533	3.30049	3.38663	3.23433	3.41268	3.178	3.64105	3.01993	3.2137	3.11562	3.04945	3.22739	3.27637	3.11179	3.15983	3.39243	3.41475	3.15079	3.42095	3.65699	3.10224	3.25037
PQLC2	3.32621	3.17216	2.86549	3.23025	3.10787	3.12928	2.88989	3.58557	3.10949	3.297	3.29657	2.66868	2.6237	3.08997	2.92891	3.12128	3.05786	2.74346	2.67543	3.00452	2.87783	2.84522	2.74346	3.54194	3.32011	3.51305	3.19756	3.26569	3.0666	3.11451	3.25818	3.36424	3.37604	3.23993	3.0147	2.83728	3.10129	3.20133	3.09843	3.34564	2.88697	3.12297	3.282	3.2882	3.38466	3.03431	2.79506	3.22116	3.27081
RPS14	2.58755	2.24498	2.11624	2.04827	2.41709	3.00368	2.08311	2.01792	2.39765	1.76496	2.52409	2.77672	1.69173	2.81247	2.80158	2.51437	2.49221	2.67985	2.78545	2.69905	2.69758	2.78399	2.91085	1.66016	2.55254	2.30011	2.3277	2.2159	2.22098	2.57748	2.21031	2.69591	2.5893	2.69274	2.38715	2.2013	2.11522	3.03508	3.29032	2.59511	2.10115	2.55966	2.05796	2.74774	2.19702	2.4005	2.08367	1.94285	2.83077
HTR6	3.21539	3.05025	2.72807	3.02268	2.80906	3.00739	2.75612	3.13322	2.65851	2.91397	2.79346	2.60092	2.73837	2.52688	2.55654	3.14482	2.69086	2.61187	2.64581	2.46181	2.56201	2.518	2.64774	2.97184	2.82568	3.00875	2.7377	2.92472	2.57278	2.29696	2.69743	2.63301	2.95305	2.78881	2.61411	2.61411	2.04864	2.73466	2.6568	2.73177	2.4942	2.62065	2.50284	2.6197	2.50966	2.33896	2.6648	2.888	2.53113
PLA2G5	2.98671	3.0929	2.69465	3.52656	3.08526	2.8107	3.05318	3.15932	2.78364	2.55637	3.27683	3.29403	2.85253	3.32858	3.32075	3.01373	3.26562	2.29671	2.27173	2.60941	3.21034	3.37667	2.98388	3.55611	2.84065	3.82582	3.20154	2.28812	2.84378	3.37416	4.10986	3.4978	3.16461	3.25397	2.94842	3.89407	2.93869	2.96279	3.51819	2.8572	3.33776	3.18167	3.74048	3.21601	3.6377	3.4248	2.93003	3.38115	3.18849
PLA2G2F	3.2662	2.82577	3.03797	3.54062	3.13489	2.56261	2.71793	3.40795	2.74012	3.02243	3.37163	3.08886	2.80957	2.88535	2.82013	3.24466	2.87857	2.4719	2.20052	2.88185	2.61398	2.60545	2.55056	3.11557	2.80294	3.56712	3.25655	3.12693	3.0976	2.53832	2.64167	3.09371	3.37602	2.95152	3.07656	1.94649	2.99789	2.79807	2.27496	3.15929	2.17124	2.39127	2.71793	3.17169	2.7335	2.99386	2.22822	3.25352	3.35263
UBXN10	2.62312	2.39014	2.39014	2.57354	2.40538	2.02599	2.29536	2.79961	2.49358	2.89696	2.18064	2.29838	2.37911	2.28288	2.46798	2.221	2.07796	2.25449	2.27269	2.39957	2.20971	2.36796	2.21252	2.25488	2.11474	2.73016	2.67448	2.47437	2.31418	1.91291	2.73525	2.38488	2.70515	2.48244	1.79059	1.92911	2.50456	2.41581	2.3606	2.37947	3.24036	2.60278	2.90733	2.34922	2.38285	2.13213	2.5848	2.59487	2.52334
VWA5B1	2.78647	2.86557	2.83013	2.9542	2.99215	2.80498	2.65619	3.02712	3.35731	3.06576	2.859	2.28236	2.88311	2.23991	2.60399	2.85315	2.63962	2.41506	2.59266	2.57636	2.47923	2.294	2.77641	2.34153	2.09161	2.57931	2.28998	2.19065	2.91013	2.4824	2.9255	2.97014	3.0955	2.83908	3.05436	2.25501	2.75219	3.1682	2.48118	2.42618	1.95404	2.60221	2.45222	2.58055	3.11919	2.27694	2.44193	2.818	2.69369
FAM43B	4.00106	3.63767	3.5649	3.6279	3.43728	3.55759	3.21295	3.68908	3.29706	3.6163	3.50535	2.8671	3.24277	2.93956	3.10801	3.53811	2.99065	2.9442	3.3039	3.13763	2.55585	3.49559	3.42721	3.30042	3.29471	3.56458	3.38231	3.4661	3.11419	2.6707	3.09638	3.2665	3.45265	3.31153	3.56223	3.13856	3.10648	3.26142	3.14194	3.42853	3.28684	2.5496	3.42707	2.76197	3.27735	3.03069	3.03117	3.53629	3.92435
CDA	2.36904	2.32669	2.35923	2.56761	2.21716	2.55493	2.32818	2.42136	2.2007	2.52084	2.66088	1.99853	2.39338	1.9579	2.02694	2.43458	2.00648	1.99267	1.93042	2.23718	2.07785	2.60696	2.84681	2.21184	2.48851	3.04459	2.88568	2.85069	2.24423	2.85069	2.36204	2.50594	2.48085	2.77856	2.71055	2.31362	2.59753	2.17012	2.51143	2.33292	3.36164	2.23633	2.04729	2.45417	2.22904	2.43244	2.90029	2.95543	3.24621
PINK1	3.87784	3.87052	3.47058	3.72152	3.7485	3.47965	3.74767	3.5627	3.58269	3.72743	3.73978	3.59256	3.67751	4.12056	3.6107	3.42586	3.67647	3.57958	3.67332	3.81539	3.72543	3.83053	3.33375	3.51405	3.71842	3.55693	3.43184	3.15536	3.41943	2.91003	3.57383	3.39163	3.25443	3.2631	3.63847	3.48007	3.93462	3.82579	3.81725	3.51488	3.09083	3.40508	3.75193	3.16874	3.48089	2.95007	2.8922	3.27589	2.88342
NBPF3	3.29545	3.035	3.58736	2.79665	2.53591	2.85313	2.98792	2.67993	2.7456	2.85606	2.51651	3.12331	3.01377	2.82957	2.75299	2.80454	3.0585	2.85534	2.7506	2.89375	2.62367	2.79217	2.54235	3.27217	2.67975	2.82895	3.19252	2.88687	3.2119	2.77798	3.10254	3.04372	3.14284	3.04583	2.71045	3.26043	3.21173	3.1898	2.97487	2.74352	2.50895	3.40653	2.90777	3.08675	3.25191	2.89121	3.17798	3.24385	2.82895
ALPL	2.72156	3.17186	2.92103	2.7545	2.70079	2.31427	2.33863	3.1893	2.89813	2.43729	2.67846	2.10291	2.48007	2.83993	2.60228	3.08115	1.50636	2.56055	2.82198	1.95512	1.10617	2.82282	3.74062	3.05311	2.46407	2.45169	3.01947	3.39011	2.27228	2.58726	2.53654	2.51813	2.2983	2.35263	2.75399	2.35801	2.59552	2.57747	2.61876	2.72492	5.31659	1.76345	2.52843	2.75951	2.97149	2.55601	2.85673	2.5253	3.07772
CELA3B	3.28236	3.34194	2.80401	3.16754	2.82008	3.28269	2.92374	3.64903	2.79484	3.35177	3.1104	2.85079	2.81176	2.90057	3.36459	3.18813	3.06909	2.75859	2.88485	3.09305	2.84808	3.12848	2.79641	3.33477	3.00529	3.47031	2.83665	3.22516	3.32218	3.61487	3.27923	3.15451	3.35665	2.89082	2.93423	2.76283	2.95582	2.83901	2.92374	3.16283	2.94871	2.4525	2.70342	3.05424	3.04911	3.35635	3.16386	3.6244	3.77755
CELA3A	2.38178	2.90492	3.02604	2.69974	2.62275	2.68486	2.48293	2.93153	3.0819	3.063	2.93176	2.39737	2.63927	2.56394	2.64563	2.90986	2.52794	2.1755	2.54357	2.60248	2.38674	2.65411	2.43504	2.7447	2.6579	2.76134	2.85102	2.18859	2.35974	2.21573	2.45461	2.86445	2.93786	2.45433	2.77085	2.13101	2.75165	2.84948	2.9608	2.83764	2.58626	2.7314	2.8871	2.97484	2.83356	2.86142	2.54928	2.63347	2.56059
CDC42	3.67796	3.4393	3.696	3.99688	3.79739	3.99444	3.92454	3.94348	3.82073	3.91731	3.65982	3.65817	3.41386	3.65897	3.44411	4.42762	3.72722	3.70021	3.83894	3.57203	3.89852	3.71624	4.067	3.50432	3.31607	3.30971	3.44883	3.17395	3.41622	3.42886	3.38931	3.27008	3.27573	2.94779	3.32762	3.52214	3.23796	3.49597	3.30069	3.39664	3.4727	3.49055	3.38621	3.30687	3.69383	3.69518	3.4643	3.58679	3.74446
ZBTB40	3.38998	3.99796	3.54042	3.60139	4.06241	4.15694	4.55621	3.43896	2.96463	3.23773	3.63759	3.93932	3.76428	3.83339	3.99012	3.28406	3.99206	4.10487	4.01904	3.76277	4.27338	3.64242	3.99548	3.37206	3.57431	2.95136	3.29671	3.43465	3.18373	3.29079	3.67337	3.77121	3.81422	3.22239	3.3885	3.02342	3.98493	3.64368	3.88245	3.09221	2.09478	3.35442	3.20959	3.77673	3.60228	3.5823	2.99086	3.43044	2.55035
EPHA8	3.32221	3.4751	3.35343	3.36981	3.40847	3.16927	3.17862	3.74684	3.16901	3.36059	3.37574	2.82809	3.23968	2.80948	3.01227	3.07836	2.82861	2.99463	2.79327	2.91849	3.08442	2.87389	2.97403	3.58674	3.25496	3.41274	2.95248	3.35585	2.97066	2.70163	3.30937	3.13634	3.35848	2.92046	3.18198	2.79722	2.90213	3.05533	3.05386	3.42646	2.91047	2.61086	3.24182	2.73937	3.09415	3.03239	2.9216	3.34828	3.08923
C1QA	1.7022	2.46118	2.0365	2.55137	2.55527	2.68384	2.58022	2.19778	2.00059	2.97614	2.50769	2.98735	2.57669	2.42491	1.92382	2.05486	4.19162	4.77332	3.79227	2.65527	3.81844	2.0453	2.77411	3.49489	2.29816	4.52506	3.79776	3.68564	3.65336	5.41788	3.66635	2.75507	2.34608	3.96544	2.60933	3.85423	2.17847	3.01086	3.15462	3.51658	5.77902	3.39515	4.20919	3.37992	3.41074	3.33107	4.04784	4.90764	3.53626
C1QC	1.37299	3.32815	1.60745	2.68047	2.41537	2.44241	2.82135	2.17991	2.21633	3.23996	2.59246	3.37772	2.4222	3.32448	3.01434	2.32473	5.41628	5.07941	4.87104	4.15697	4.88814	3.58405	4.25542	4.56343	2.86414	4.84203	4.22655	4.05224	4.3004	6.58756	4.25637	3.17381	2.50019	4.32193	2.59387	4.32677	2.4695	3.18556	3.62733	4.09318	6.17152	3.37748	4.34661	3.92956	3.70539	3.41648	4.35468	5.26614	3.61379
C1QB	2.05273	2.57285	1.98818	3.07543	2.35268	2.8836	2.72736	2.32052	2.3396	3.21205	2.75047	3.35791	2.79761	2.98122	2.65501	1.52338	4.91274	4.76076	4.33149	4.29872	4.13854	2.66129	2.76914	4.17738	2.57614	4.58102	3.87011	3.80043	4.15241	6.44452	4.28488	2.7507	2.88061	4.26423	3.10502	3.97967	2.5725	3.48807	3.64215	3.9959	5.93929	3.59342	4.57402	3.82378	3.66521	3.62203	4.05579	4.56021	3.61823
EPHB2	2.91408	2.93373	2.56521	2.86835	2.72978	2.52586	2.91998	2.94803	2.84928	2.93527	2.92413	2.73076	2.6184	2.91699	2.55042	2.61024	3.17169	2.94034	2.79214	2.91443	2.98429	2.44739	2.55357	2.98871	2.72829	3.25831	2.83213	3.13235	2.86122	3.4972	2.94634	2.68463	2.94605	2.93984	2.53069	2.65624	2.74094	2.85594	2.7253	3.0082	3.2549	2.5469	2.6933	2.78371	2.93763	2.83538	2.95181	3.25956	2.97964
KDM1A	3.72165	4.21331	4.06723	3.75299	4.06394	3.95259	4.21255	3.52336	3.66613	3.7221	3.51524	3.80957	3.99529	4.17476	4.23128	3.34686	4.17949	4.15986	4.04995	4.24996	4.23012	4.0997	4.05409	3.55541	3.91937	3.36508	3.52395	3.90765	3.46229	3.94984	4.0985	3.74365	3.907	3.90637	3.56905	3.83865	4.24474	3.81165	4.20111	3.80414	3.9652	3.75123	3.44005	3.76779	3.8541	3.60433	3.52943	3.6934	3.20757
RPL11	4.30245	3.60405	4.46322	4.08154	4.56976	4.48045	4.56463	4.1329	4.15919	4.148	4.1329	4.1376	4.4619	4.86056	4.98627	4.97308	4.92421	4.78385	4.78272	5.0608	4.53632	4.9134	5.21387	4.68632	4.27289	4.59882	4.47267	4.33091	4.33091	4.53514	4.34527	4.00631	4.88887	5.19828	4.90607	5.44785	4.74896	4.80607	4.56463	5.05711	6.03144	5.39389	5.79908	4.92788	4.96535	4.74087	4.84838	4.33936	4.68836
TCEB3	3.34764	3.72359	3.63758	3.7043	3.71534	3.48372	3.78945	3.52311	3.98729	3.72094	3.79313	3.74619	3.80626	3.70473	3.62574	3.20676	4.00747	3.63136	3.83137	3.85538	3.60369	3.69353	3.20782	3.35136	3.56481	3.3175	3.48448	3.28189	3.54615	4.22152	3.34237	3.38617	3.7543	3.75323	3.27885	3.5654	3.82106	3.73303	3.90325	3.42857	3.4167	3.64205	3.76766	3.71973	3.75121	3.47435	3.37932	3.58568	2.95067
LYPLA2	4.93835	4.43452	4.27346	4.33227	3.94546	3.79543	3.71544	4.1163	4.35507	3.77941	4.09916	3.52777	4.09512	3.6932	3.46579	4.18542	3.57805	4.40339	4.29139	3.2229	4.44278	3.82764	4.38899	4.67113	4.11451	4.61617	4.82201	4.09699	4.85796	3.82223	4.8758	4.78926	4.85796	5.14732	5.12692	4.43817	4.95763	4.57261	4.45154	4.76759	3.14195	5.03795	4.55914	5.55037	4.68386	4.26715	4.20476	4.5936	4.50069
GRHL3	2.93078	2.81021	2.78356	2.8084	2.63418	2.53151	2.41261	3.05743	2.58459	2.74683	2.75328	2.49758	2.77059	2.36172	2.55413	2.81205	2.46241	2.28754	2.39517	2.38559	2.36261	2.48816	2.44865	2.74009	2.42081	2.78179	2.77247	2.53024	2.50428	2.3081	2.58634	2.65516	2.71572	2.40569	2.56115	2.37143	2.62939	2.74734	2.78333	2.83388	2.26238	2.40821	2.65599	2.50825	2.71	2.71318	2.38053	2.39005	2.75092
NIPAL3	2.63236	3.20693	2.91327	3.2743	3.36884	2.86582	3.02959	2.98383	3.49551	2.75302	2.66531	2.67103	3.23451	3.40239	2.43565	2.80545	3.30367	3.49444	2.78397	3.5581	3.64555	2.95388	3.54637	3.77754	3.19279	3.96908	3.57043	2.8813	3.73318	3.8018	3.61608	3.1694	3.12546	3.33933	2.97044	3.52953	2.87613	3.4314	3.37438	3.02186	3.09876	2.52773	3.1948	3.3901	3.27591	3.81266	3.15896	3.76534	3.5011
RCAN3	2.30554	2.02272	2.19315	2.44717	2.34029	2.48248	2.32678	2.18155	2.42743	2.89192	2.75949	2.70231	2.67753	1.90894	2.18677	3.00292	2.70563	2.51835	2.61904	2.25503	2.05221	2.43118	2.47026	2.82756	2.34536	2.89269	2.67115	2.49841	2.90167	3.59137	2.56375	2.68327	2.50573	3.16205	2.42418	2.87817	2.15986	2.95008	2.52928	2.36609	3.37173	2.30789	2.86468	2.3837	2.91455	2.65387	2.54361	2.99085	3.11384
SRRM1	3.79517	3.75255	3.82674	3.57947	3.89007	3.76913	3.94163	3.99041	3.75916	3.87823	4.09558	3.38613	4.02843	4.06468	4.19026	3.50874	4.19054	4.13308	4.12571	4.14454	4.04888	4.16512	3.98176	4.18484	4.25194	2.88637	3.51957	4.12499	3.08443	3.79621	4.07995	4.02127	4.05645	4.01031	3.6689	3.65808	3.87656	3.71807	4.33929	3.63941	4.14873	3.39953	3.68276	4.03475	4.21512	3.51376	3.42591	4.06822	3.68025
CLIC4	6.86805	6.86805	6.59693	6.86805	6.40874	6.40874	6.50903	6.50903	6.59693	6.86805	6.69279	6.59693	6.59693	6.24357	6.68423	7.04216	5.87383	6.19639	6.68942	6.13176	6.70022	6.61036	6.65658	5.49026	6.30392	6.07816	6.23995	5.61946	6.59693	5.67147	5.8633	6.03606	5.82443	5.70988	5.74516	5.82443	5.42377	5.90878	5.90878	5.32926	5.08253	6.23995	5.67147	5.78531	5.46838	6.13012	6.30392	5.67147	5.49026
RHD	0.83698	1.11136	1.09394	1.13182	1.13854	1.16135	0.824596	0.848156	1.18547	0.868455	1.03184	1.01042	1.01596	1.0737	1.07999	1.4921	1.08183	0.992086	1.13477	1.1995	1.04585	1.186	1.04791	1.44079	0.815856	0.974403	0.908602	1.3729	0.857406	1.2214	1.20183	1.10112	1.01596	1.29676	1.23673	1.26105	1.20699	1.97991	1.25141	0.900913	0.9889	1.61431	1.00155	1.23949	1.02553	1.35351	1.15479	1.11761	1.0373
LDLRAP1	3.9875	3.90692	3.67002	3.56078	3.63067	3.74766	3.86096	3.64743	3.59638	3.57935	3.52413	3.91859	3.11638	3.94568	3.65029	3.36187	4.05114	3.92309	3.40763	4.19996	3.61008	3.32156	3.07487	3.5633	3.55914	3.75119	3.94325	3.5936	3.76094	3.28269	4.01234	4.09862	4.44679	3.96584	3.89361	3.70934	4.33341	4.02724	4.16033	3.84949	2.82008	3.84583	3.36738	3.93288	4.18506	3.67228	3.25043	3.49215	3.34343
MAN1C1	3.20583	4.15541	3.28207	3.15869	3.85747	3.22641	3.66082	3.22557	3.38997	2.94576	2.91755	3.20523	2.81964	3.76163	3.20756	3.2485	3.53753	4.75071	3.31911	3.69008	3.92266	3.50766	2.98127	3.25976	3.43959	3.54607	3.20736	4.06242	3.03536	3.43306	3.08836	3.66678	4.48164	3.64641	3.80752	3.32113	3.87768	3.4187	4.14606	4.02907	4.42101	3.43274	3.00174	3.48301	3.52316	2.93781	3.77101	3.91915	3.65103
SEPN1	5.61115	5.52536	5.47087	5.43655	5.60525	6.019	5.36773	5.69172	5.32159	5.3093	5.33583	5.1586	5.48522	5.34162	5.33781	4.8154	5.64416	4.97601	5.46685	5.64774	4.87598	5.28675	5.15361	5.1431	4.73734	4.46128	4.09436	5.29531	4.10993	4.16904	4.36774	4.24149	4.92937	4.34356	5.08822	5.23964	4.59009	4.07311	4.71513	5.15467	5.70421	4.39645	5.67422	4.41454	4.87296	4.30548	3.8585	4.94744	5.19535
EXTL1	3.10208	3.26878	2.65487	3.21909	2.9592	3.09367	2.87366	3.34106	2.96366	3.28088	2.98525	2.71714	2.97791	2.89527	2.83824	2.9159	2.65463	2.45543	2.67245	2.90781	2.80675	2.75904	2.62113	3.0578	3.07593	3.13701	3.00841	2.90185	2.71545	2.55621	2.78781	3.09056	3.19564	2.89865	3.13021	2.62167	2.75247	2.83455	2.72951	3.06196	2.77499	2.66935	2.92695	2.75021	2.94753	3.00736	2.8372	2.70921	2.99775
PDIK1L	3.77077	3.07194	3.35606	3.06659	3.50208	3.41201	3.12783	3.08857	3.33455	3.36939	3.11969	2.80627	3.35347	3.37559	3.3595	3.14515	3.18523	3.51653	3.26098	3.30909	3.65136	3.45407	3.55659	2.81791	2.80494	2.64598	3.40128	3.25477	3.59156	3.32189	3.00143	2.96515	2.91084	3.47456	2.59062	3.28414	2.86907	3.1646	3.23432	2.33481	3.90488	3.56941	3.11863	2.81178	2.77346	3.32446	3.14846	4.1572	3.57514
ZNF593	3.5263	3.33778	3.59889	3.12857	3.0711	3.28453	2.98312	2.97301	3.60738	3.02695	3.18577	2.69693	3.06304	3.11674	3.06905	2.5203	3.05988	3.09707	2.99266	3.10443	2.60156	3.27965	3.40189	3.04566	2.54745	3.27683	2.41744	3.19803	2.39987	2.79173	2.97673	2.97886	3.0241	2.72019	3.11495	2.56952	2.64525	2.60447	2.52942	2.7753	2.70916	3.12046	3.00746	2.74267	2.9834	2.37448	1.82335	2.30867	2.91144
CNKSR1	2.50584	2.36296	2.24321	2.21335	1.96948	2.34241	2.10666	2.50199	2.10166	2.20285	2.41072	1.95684	2.17385	2.29663	2.39662	2.39482	2.28601	2.10092	2.2251	1.97949	2.26359	1.93594	2.0655	2.69511	2.41072	2.52682	2.11227	2.47632	2.23483	2.51841	2.16436	2.64788	2.3279	2.42028	2.2465	2.18359	2.29903	2.59754	2.14322	2.5564	1.7668	2.06546	2.12673	2.24826	2.43138	2.28688	2.41072	2.79572	2.29583
SH3BGRL3	4.52573	4.31622	4.28044	4.84547	3.82828	3.6782	4.3733	4.39922	4.76353	5.71754	4.62022	4.78479	4.40989	4.79996	3.72467	3.98856	5.38496	5.07763	4.56758	5.06491	4.56511	3.74049	4.10589	4.59601	3.71736	4.61078	4.50444	4.00983	4.63899	6.22785	4.42543	3.94346	4.43802	5.06336	4.33542	4.27614	4.39024	4.24863	4.93847	4.71083	5.03344	3.73529	5.1001	4.74671	4.45369	4.26737	3.80302	4.18528	3.90142
CD52	1.30589	2.11775	1.45025	1.61633	1.27682	1.88837	2.08452	1.30616	1.35635	2.56633	1.44262	2.72126	1.62372	1.39773	1.27395	2.03414	3.97743	4.81479	3.75935	2.8855	4.00874	1.34803	4.28508	3.05018	2.53043	2.22596	1.31066	2.62137	3.28314	5.4757	2.62793	2.33465	1.82974	2.24784	2.03037	2.73357	1.77667	2.834	2.4057	2.09941	4.93569	1.87305	3.3055	2.62725	2.15763	2.81488	4.32805	5.11136	4.6863
LIN28A	1.64299	2.02808	1.93629	2.29326	1.99787	1.94635	2.03813	2.70436	2.12661	1.75927	2.09235	1.63083	2.02996	1.91038	2.21484	2.30892	2.30039	1.48368	2.09015	1.91624	1.97634	1.97524	2.07722	2.19431	2.01792	2.42957	2.17403	2.40511	2.14743	2.00346	2.25903	2.13919	2.56268	1.81849	2.44131	1.71003	1.85458	2.07476	2.14841	1.83582	1.82911	2.32225	1.71774	2.20594	1.99356	2.33929	1.7154	2.25443	2.53088
DHDDS	4.27484	3.90855	3.93225	3.81735	3.71948	3.8011	3.97408	4.07656	4.41163	4.10519	4.14896	4.02287	3.59244	4.16179	3.36276	3.34624	4.14818	3.74503	3.85288	4.10201	3.60197	3.9779	3.07795	4.04708	4.18805	3.96272	4.0888	4.01564	3.65861	3.97515	3.76274	3.87955	3.98394	4.10938	3.63937	3.51524	4.15409	3.8037	3.86979	3.88266	3.36574	3.81027	3.66003	3.99905	3.85623	3.84671	3.59873	4.25878	3.50462
HMGN2	2.07916	2.4536	2.30849	2.04348	2.13187	2.36396	2.21625	2.45198	2.37134	2.60633	2.57534	1.90566	2.57232	2.25834	2.41246	2.08457	1.59464	2.64341	2.64263	1.3421	2.60025	2.1702	2.1353	1.6882	1.98616	1.22077	2.18066	1.95413	2.84355	3.30421	2.09799	2.14411	1.89806	2.65319	1.51812	2.02532	1.68765	2.16496	1.34674	1.62725	1.79564	2.23048	2.52561	1.22507	1.86095	1.38153	1.24446	1.31335	1.84588
RPS6KA1	2.60897	2.57216	2.42509	2.55469	2.79906	2.66961	2.54157	2.56631	2.43948	2.80296	2.7171	3.01001	2.55016	2.15139	2.3188	2.42105	3.40646	3.0513	3.03211	3.30247	2.60109	2.04065	3.00645	3.07821	2.52686	3.23688	3.03602	3.15258	2.99717	4.01264	3.19365	2.86186	2.70557	3.22852	2.57615	2.86546	2.43294	2.75643	2.87798	3.08813	3.80101	2.70529	3.26873	3.00957	2.89906	2.75485	2.98961	3.33729	3.29139
ARID1A	3.73333	3.72553	3.39291	3.67601	3.70881	3.98215	3.75616	3.75999	3.59694	3.72553	3.77415	3.69038	3.59492	3.62925	3.82823	3.4191	3.56323	3.83497	3.80412	3.70737	3.89256	3.61529	3.94093	3.58999	3.56511	3.58278	3.29719	3.66931	3.04399	4.07336	3.74879	3.61813	3.81165	3.42005	3.62939	3.3669	4.01212	3.70719	3.9976	3.81518	3.62341	2.94712	3.11052	3.62439	4.02425	3.22857	3.2025	3.83465	3.2454
PIGV	4.00073	4.27046	3.66895	3.71291	3.41099	3.70753	3.42292	3.50708	3.38498	2.99135	3.62386	3.24559	3.33262	3.56277	3.63654	3.217	3.34762	3.72581	3.60334	3.79889	3.71109	3.44492	3.13881	4.05986	3.87337	4.05757	3.68712	3.28047	3.64505	3.43957	3.72458	3.76271	3.74569	3.80027	3.6114	3.26644	3.55536	3.49558	3.70014	3.45545	3.40542	3.23258	3.32881	3.56395	3.43098	3.46454	3.46408	4.36308	3.79947
ZDHHC18	3.60074	3.73725	3.4838	3.61271	3.63935	3.89726	3.45678	3.65865	3.28365	3.65696	3.50316	3.36326	3.29238	3.73137	3.02652	3.3996	3.72772	3.76995	3.43989	3.87351	3.48414	3.11232	3.38531	4.2819	3.74114	4.1266	3.70487	4.10595	3.50147	4.26742	3.86179	3.58313	4.02358	4.05041	4.0257	3.66142	4.03	3.79301	3.71632	3.68906	3.75795	3.45406	3.78058	4.02809	4.21187	3.4944	3.60026	3.77469	4.21429
SFN	3.27131	2.82242	2.89231	3.02045	2.57969	2.44395	2.23712	2.76892	2.97316	2.59909	2.94832	2.6653	2.44694	2.61861	2.49547	3.35593	2.97551	2.34988	2.26418	2.88136	2.34698	2.59551	2.24572	2.73999	2.23091	2.4114	1.9311	2.57881	2.55292	2.82458	2.37339	2.81177	2.87883	2.9088	2.7409	2.14891	2.57504	2.20877	2.27956	2.30069	2.46513	2.34461	2.4509	2.60516	2.51282	2.76499	2.58966	2.75569	2.53282
NUDC	3.37318	2.78978	3.20865	2.98339	3.59108	3.25695	3.37808	3.61996	3.14902	3.50305	3.77458	3.08962	3.33522	3.69998	3.83817	3.04548	3.57355	3.74312	3.82986	3.62979	3.6659	3.7252	3.61634	2.99951	2.89673	2.85332	2.96	3.13208	3.14711	3.25156	3.6127	3.66532	4.09659	3.09952	3.22647	3.39465	3.99389	3.22086	2.72837	3.17113	3.2033	3.46616	3.15613	2.75135	3.00382	3.51537	3.01519	3.38973	3.29321
TRNP1	4.24439	3.87721	3.7064	3.64667	3.83264	3.93087	3.67563	3.82346	4.18261	3.86589	3.68696	3.18903	3.7473	3.57787	3.9755	3.35074	3.09659	4.48123	4.2713	2.73265	4.89016	3.90818	3.96199	4.12204	3.59365	4.24909	3.76473	4.11207	3.3234	3.09184	3.82507	3.8625	3.78708	3.40832	3.81321	3.41225	3.54615	3.68349	3.28184	3.56328	3.08201	3.33304	3.91434	3.77063	4.03014	3.39717	3.30551	3.48193	3.92005
WDTC1	3.33971	3.61197	3.24667	3.64575	3.6889	3.64543	3.51672	3.06148	3.22982	3.33392	3.20131	3.42844	3.64684	3.49592	3.6683	3.3565	3.62351	3.26176	3.03228	3.40285	3.42837	3.19181	3.26568	3.6321	3.53559	3.65753	3.3045	3.66316	3.25013	3.49421	3.71597	3.6434	3.98717	3.9041	3.77799	3.43954	4.17184	3.73679	3.9863	3.93989	3.67395	3.28704	3.51309	3.96523	3.9489	3.36006	3.38863	3.58117	3.13106
TMEM222	3.99351	3.83672	3.8738	3.23586	3.37124	3.37698	3.58303	3.70064	3.59604	3.59207	3.68746	3.32193	3.4925	4.0485	3.80136	3.02874	4.02609	3.44146	3.75588	3.83607	3.48083	3.63921	3.70043	3.71719	3.70549	3.43795	3.59379	2.98177	3.1153	3.36242	3.69664	3.60398	3.97866	4.02442	3.88404	3.32991	3.96529	3.61777	3.79475	3.28025	3.47521	3.69601	3.70581	3.81059	3.6413	3.4249	3.46468	3.08357	3.5083
SYTL1	3.01074	3.55507	2.7711	2.79317	2.8079	2.31436	2.41695	3.30968	2.65873	3.33713	3.0607	2.42313	2.60965	2.74232	2.38851	2.48819	2.82939	2.76481	2.48227	2.80199	2.32038	2.19148	3.00958	3.17827	3.13141	2.94835	2.73264	3.10055	2.93388	2.95477	2.97584	3.47795	2.82692	2.93329	2.69305	2.83853	2.42569	2.63421	2.86963	2.56338	2.49204	2.54881	3.04798	2.7756	3.0206	2.47863	3.34748	3.14517	3.13439
GPR3	3.06346	2.83446	2.9969	3.11577	2.97159	3.21044	2.71729	3.42463	3.17989	2.91925	3.00134	2.43915	2.58024	2.93436	2.79007	3.41201	3.06627	2.51628	2.69451	2.86738	2.64829	2.99533	2.81901	3.40773	2.73214	3.07009	2.45956	2.67945	2.57364	2.66478	2.98548	2.58227	3.32058	2.77679	3.25117	2.93847	2.60484	3.05626	3.17906	3.35064	3.04493	2.97729	3.17936	2.91614	3.02755	2.76554	2.1578	3.19539	2.95948
FAM76A	3.20687	3.20268	3.32494	3.04458	3.2466	3.49818	3.33119	3.25231	3.15775	3.36724	3.5646	3.44265	3.34513	3.4447	3.32388	3.59512	3.52779	3.187	3.4032	3.47565	3.37437	3.45268	3.44129	3.14333	3.04363	3.10011	3.03227	2.78865	3.39337	3.17712	3.38615	3.2339	3.20872	3.38531	3.07262	3.54221	3.03037	3.55504	3.50929	3.28167	2.97249	3.62044	3.28539	3.6293	3.36745	3.35431	3.18163	2.97349	2.68148
STX12	3.96622	4.17055	4.34394	4.2909	4.23266	4.05157	3.57562	4.33765	4.50244	4.44794	4.55949	4.40147	4.55827	4.34533	4.37135	3.68461	4.36087	4.37348	4.46033	4.37372	4.45182	4.44805	4.3106	4.13755	3.99841	4.03727	4.10976	3.55212	3.9392	4.11261	3.89674	3.52114	3.41771	4.30849	3.12418	3.89241	3.324	3.86958	3.49068	3.29649	3.64633	4.65395	4.15275	3.96201	3.70524	4.48575	4.0084	3.91724	3.83353
PPP1R8	3.76482	3.88397	3.65925	3.49849	3.5192	3.30923	3.4752	3.70654	3.57405	3.64302	3.57139	3.34434	3.54901	3.30546	3.34289	3.9261	3.22477	3.68123	3.71681	3.02414	3.60756	3.5425	3.80919	3.7335	3.69961	3.70254	3.71091	3.50029	3.5866	3.46982	3.54237	3.41535	3.17652	3.61076	3.33332	3.29665	3.37906	3.34144	3.46764	3.38509	3.03137	3.52053	3.25312	3.35549	3.37147	3.63294	3.68742	3.68357	3.86884
SMPDL3B	3.19322	3.54448	2.92039	3.69695	3.11505	2.91702	3.32379	3.2595	3.3682	2.73566	2.94712	2.9804	2.92151	2.95324	2.68206	3.00613	2.83658	2.90086	2.7162	2.85618	2.73297	2.63416	3.55143	3.52617	3.79993	3.69721	3.25135	4.0513	3.17582	3.22881	2.56487	2.78214	3.44547	2.63144	2.72815	2.90295	2.93906	2.66586	3.15548	3.20117	2.94008	1.81611	3.10766	2.86606	2.87221	2.65935	2.9629	3.98703	4.08243
XKR8	3.49432	3.6951	3.29712	3.2845	3.29768	3.31634	3.18402	3.57161	3.11191	3.40128	3.50527	3.16857	3.1963	3.38151	2.99143	3.00056	3.44617	3.25437	3.14446	3.46695	3.10687	3.06575	3.29269	3.52386	3.34689	3.25049	2.9936	3.74512	3.20426	3.09665	3.13946	3.15296	3.63377	3.49835	3.39768	3.18897	3.27851	3.19678	3.62974	3.64252	2.94805	3.1848	3.41827	3.36409	3.52277	2.94306	2.92401	3.30446	3.3166
ATPIF1	3.45131	3.3807	3.53769	2.83727	3.19397	3.29763	3.27753	2.87964	3.34882	3.36456	3.11582	2.87392	3.09326	3.39984	3.54216	2.86668	3.29575	3.48963	3.25305	3.43612	3.24611	3.24722	3.10778	3.39824	3.30769	3.31895	3.2494	2.89749	2.94513	3.27753	2.55802	2.86313	3.25666	3.40702	3.29794	3.04916	3.14374	3.25925	3.08396	3.02258	3.03886	3.37111	3.37737	3.13241	2.97844	2.9728	3.36947	3.00211	2.77732
SESN2	3.45887	2.82736	2.94912	3.08916	3.17581	3.08891	3.10186	3.40528	3.01124	3.32674	4.81409	3.05177	3.24857	2.85377	2.84965	2.75977	3.27353	2.9819	3.02646	2.73761	2.95659	3.54967	2.5723	3.18181	2.90202	3.12199	2.59543	2.79287	2.61481	2.58815	3.02819	2.586	3.1492	2.94657	2.92616	2.86744	2.82989	2.77202	3.02819	3.08149	3.00122	2.82736	3.20306	2.83491	3.0178	2.41118	2.56192	2.2944	2.53348
MED18	2.16553	2.30432	2.47579	2.14522	2.30122	2.05435	2.11589	2.24299	2.12084	2.23905	2.54157	2.28638	2.16913	2.00585	2.19031	2.74607	2.1334	2.30834	2.2378	2.18728	2.48316	1.77243	2.74863	2.01596	2.34615	2.8833	2.07469	2.20154	2.42046	1.73962	2.2425	2.20266	2.57175	2.5623	2.15438	2.32172	2.12135	2.18529	2.37074	2.31519	1.80308	2.38315	1.99851	2.2483	2.29349	2.05085	2.23165	2.05803	1.8391
RCC1	2.76328	2.77136	2.66429	2.93162	2.67758	2.47682	2.64985	2.75579	2.63197	2.69639	2.52822	2.50058	3.1194	2.8489	2.86465	2.93878	3.09165	3.04009	3.06632	3.08438	2.85701	2.99043	3.11683	3.10452	2.79512	3.13828	3.20438	2.82295	3.33163	2.95734	2.95711	2.7282	2.65769	3.0343	2.49346	2.96537	2.36632	2.61079	2.69844	2.69265	2.7821	2.35443	2.72688	2.94868	2.72307	2.89282	2.87735	3.32567	2.98329
TRNAU1AP	3.13444	3.17735	3.33831	3.27062	3.41708	3.62254	3.33283	3.44498	3.36746	3.40995	3.23868	3.47239	3.65189	3.12527	3.15478	3.09635	2.84151	3.2017	3.23843	2.72358	3.10716	3.29246	3.00041	3.10069	3.28803	2.8849	2.93244	2.94357	3.00142	3.47193	3.1083	3.03394	3.13523	3.23568	3.06326	3.1143	3.17876	3.03086	3.30324	3.23138	3.12543	3.12279	3.30031	2.97632	3.13819	2.87076	2.76626	2.87375	2.55845
RAB42	2.52241	2.28873	1.56619	1.99278	1.73774	2.01117	2.17528	2.07379	2.2954	2.50153	2.00991	2.2217	1.36825	1.93871	1.83774	1.9465	1.52877	1.97178	1.85748	1.59689	1.98582	1.71188	1.8345	1.92504	1.62332	2.08439	2.02444	2.08127	2.74717	2.64251	2.58956	1.91653	1.53821	2.56328	1.66369	1.4689	1.89997	2.00142	1.86104	1.45218	2.65324	1.90734	2.67158	2.12724	2.0475	2.17659	2.11885	2.31185	1.81883
GMEB1	3.52315	3.26231	3.31173	2.93506	3.29309	3.25469	3.40464	3.1076	3.46847	3.34788	3.47063	3.49728	3.13337	3.34925	3.01808	3.08487	3.46866	3.39001	3.35993	3.40425	3.45248	3.44615	3.40766	2.94341	3.05654	2.93888	3.14806	2.97714	3.2056	3.5513	3.16689	3.44551	3.1718	3.53447	3.16498	2.98084	3.15498	3.18577	3.7989	2.976	3.15959	3.05272	2.91225	3.13679	3.25988	3.34339	3.22378	3.37928	3.00166
YTHDF2	2.62618	2.92233	2.77402	2.88458	3.12075	3.07829	2.88333	3.20604	3.29151	3.31349	2.70548	3.20889	3.0555	3.50346	3.71279	2.6572	3.4411	3.57515	3.45885	3.46136	3.53188	3.65941	3.53983	3.34118	3.73661	3.65416	3.1884	2.80771	3.238	3.37871	3.64383	3.38479	3.02737	3.46987	2.89592	3.00659	3.58051	2.83426	3.35744	2.95575	3.70314	3.18725	2.78419	3.56628	3.45769	3.14293	2.32628	2.93441	2.35615
OPRD1	3.53116	3.04863	3.20765	3.26579	3.31336	3.3257	3.15079	3.31209	3.17297	3.16211	3.50104	2.99531	3.15104	2.77582	3.09316	2.98047	3.02844	2.81994	2.22429	2.91118	2.45183	2.92583	2.52923	3.34114	3.13706	3.0923	2.33287	3.58898	2.59134	2.61865	2.83644	3.09963	3.13446	2.94057	3.04811	2.81474	3.06422	2.87814	3.17862	2.846	2.53499	2.79099	2.98094	2.96458	2.94452	2.8821	2.78156	3.1399	3.5456
EPB41	2.77219	3.23709	3.06655	3.24713	3.35501	3.23915	3.42414	2.99924	3.18743	3.14533	3.05883	3.46112	3.05757	2.54285	2.93947	3.29219	2.86371	3.03852	2.82641	2.70429	2.87396	2.96716	3.10512	2.93933	3.04417	3.06059	3.18199	3.31238	3.15259	3.71828	3.04386	3.08898	3.14061	3.38345	2.98014	3.27126	3.11989	3.33857	3.29063	2.98201	3.58244	3.06353	3.1612	3.10848	3.14856	3.24507	3.02037	3.73512	3.30683
PTPRU	3.3809	3.2595	3.25336	2.95726	3.30742	3.28345	3.19585	3.16321	3.14177	3.1308	3.06885	3.31555	3.10895	3.35471	3.41795	2.78574	3.06695	3.00892	3.04918	3.15618	3.17042	3.18009	3.17603	2.65065	3.19659	2.94088	2.83274	3.08242	3.00187	2.65415	3.19394	3.18556	3.27162	3.30689	3.26973	2.992	3.33698	3.36948	3.49402	2.99866	2.67015	3.0075	2.79356	2.78384	3.33022	2.73412	2.80694	2.80769	2.5821
ZCCHC17	3.41698	3.62198	3.54087	3.26218	3.46065	3.40221	3.51638	3.41387	3.26758	3.8124	3.25405	3.5517	3.09476	4.28831	4.23991	3.59923	3.90649	3.9359	4.09707	4.06077	3.93105	4.11659	3.79091	3.41477	3.50253	3.30828	3.7302	3.57097	4.11244	4.62484	3.76827	3.51136	3.33594	3.93014	2.75583	3.46065	3.45545	4.01313	3.69842	2.9345	3.46526	4.22713	3.93571	3.52519	3.45071	4.04963	3.53329	3.78877	3.01
SERINC2	3.84808	3.54072	3.30715	3.4986	3.43616	3.65428	2.91802	3.64753	3.52421	3.55092	3.7307	3.23008	3.43016	2.53665	2.8629	3.18573	3.441	2.89485	3.08154	3.34273	2.85187	2.73545	2.9831	3.76347	3.28909	3.54334	3.24149	3.5662	3.24814	3.93858	3.20838	3.3466	3.58346	3.32807	3.38077	3.38515	3.33743	3.42	3.48832	3.46674	3.02386	2.73158	4.04401	3.6118	3.5711	3.27047	2.54321	3.5198	3.18207
TINAGL1	5.17565	4.33708	4.94174	4.78512	4.33002	4.36694	4.24432	4.55156	5.19821	4.87773	5.20925	4.56108	4.34707	5.1928	4.81542	4.35017	4.47263	4.70148	4.81276	3.41476	4.83053	5.4976	4.84341	4.90802	4.79997	5.02891	4.71281	4.63166	4.49328	4.00508	5.12941	5.10118	4.92989	4.89923	5.10684	4.70358	5.28651	4.92317	5.11185	4.80164	2.98655	4.71084	4.73178	5.38237	5.03817	4.71084	3.98903	4.06653	3.64732
HCRTR1	3.00512	3.12255	2.62634	2.92993	3.00158	2.86175	2.58383	3.26579	2.73258	2.82107	3.04565	2.46691	2.71023	2.75818	2.73274	2.96729	2.68539	2.48486	2.67079	2.81965	2.66052	2.77512	2.87454	3.19476	3.14162	3.05316	3.12624	2.92391	2.7691	2.28557	2.9304	3.41196	3.22706	2.6855	3.32257	2.29987	3.23022	3.18663	3.18383	3.06127	2.15005	3.1743	3.01742	3.06851	3.07108	2.60877	2.87385	3.20492	3.06076
KHDRBS1	3.93866	4.18947	4.06408	3.26651	3.85761	4.01544	3.97161	4.26423	3.83942	3.722	3.69323	3.40854	4.00657	4.203	4.29976	4.1988	3.74936	4.35357	4.26484	4.06224	4.36523	4.46621	4.48915	3.92839	4.14373	3.93285	3.70741	4.17751	4.17137	3.33511	3.86036	3.98425	3.68039	3.35296	4.05995	3.83514	3.33448	3.41971	3.80446	3.75682	4.14154	3.51084	3.57597	3.31481	3.6718	3.69146	4.18741	4.14154	3.90193
TMEM39B	3.22401	3.62103	3.30385	3.23707	3.28481	3.28559	3.27211	3.34152	3.03545	3.12063	2.86731	3.19783	2.87883	3.40082	2.3471	3.1042	3.16319	3.31857	3.03803	3.11471	3.39807	3.27842	2.98521	3.07059	3.1535	2.68801	3.16735	3.3392	2.97713	3.18355	3.32061	3.39465	3.61615	3.228	3.28855	2.71408	3.51969	3.28046	3.81616	3.39019	3.18328	3.34095	3.0599	3.20603	3.34594	3.01979	2.73427	2.98145	2.98756
KPNA6	4.23973	4.391	4.26763	4.36089	4.2239	4.08104	4.46829	4.30799	4.41751	4.42622	4.25884	4.18169	4.42334	4.41343	4.30747	3.27799	4.11723	4.26824	4.22995	4.27728	4.26549	4.36306	3.68364	3.81052	3.83761	3.66401	3.9216	3.55747	3.89983	3.6568	4.02879	4.10244	4.16385	4.43942	3.97362	3.99191	4.23379	4.24619	4.43799	4.08746	3.54731	4.07763	3.87205	4.33589	4.17647	3.99004	3.5836	3.83291	2.93174
TXLNA	4.07916	4.13181	4.04751	3.73786	3.80911	3.9497	4.35593	3.75529	3.71227	3.90246	4.15948	4.41588	3.51268	4.40086	4.4484	3.81917	4.19575	4.21785	4.09009	4.29348	4.37044	4.40506	4.48801	3.82473	3.92566	4.0964	3.93684	4.1273	3.61843	3.72044	4.1273	4.32252	4.3868	4.55965	4.15948	3.99988	4.41259	4.27695	4.50055	4.14482	3.49735	3.50086	3.70193	4.27991	4.27572	4.10196	3.6905	4.10859	3.44847
CCDC28B	2.75582	3.02589	2.8438	3.12705	2.88888	3.20157	2.71824	3.1827	2.87359	2.96292	3.14754	2.80904	3.01913	2.90158	3.09081	2.78031	2.56021	2.77497	2.20331	2.95626	2.89968	2.51554	2.61949	3.12994	3.03289	3.14638	2.51264	2.77107	2.61265	2.76246	3.02117	2.87892	3.01655	2.93421	3.04184	2.73915	2.79365	2.85217	3.04354	3.09155	2.68418	2.2845	2.89744	2.8954	3.21394	2.88704	2.67389	3.04814	2.5614
IQCC	2.09714	2.68709	1.97617	2.17337	2.48256	2.82097	2.29668	2.61743	2.18787	2.33843	2.5698	2.60486	2.40767	2.69996	2.70293	2.1622	2.31313	2.62171	2.2238	2.69578	2.64464	2.57507	2.76136	2.82818	2.50408	2.82207	2.26579	2.77036	2.52452	2.5187	2.64107	2.87893	2.50857	2.22144	2.24466	2.4159	2.27805	2.37171	2.45295	2.66148	2.42484	2.14147	2.48584	2.54346	2.43903	2.53773	2.62936	2.94786	2.56407
EIF3I	4.7045	4.72481	4.70983	4.26415	4.55616	3.95884	4.21369	4.36604	4.56529	4.06785	4.41475	4.19896	4.29245	4.99787	5.1955	5.09667	4.81624	5.03155	5.16408	4.67915	5.04834	5.32677	5.20476	4.76612	4.7045	4.79664	4.86955	4.68556	4.54318	4.00937	4.44596	4.54318	4.80718	5.275	4.92559	4.33414	4.77821	4.60501	4.64068	4.44884	4.85126	4.24178	4.59641	4.54564	4.53422	4.24379	4.78478	4.50486	4.74076
FAM167B	2.46755	3.36924	2.76546	3.09629	3.14719	3.12144	2.82245	3.35472	3.00684	2.84121	3.0682	2.56064	2.92345	2.73853	2.862	3.30717	2.78646	2.79843	2.68247	2.6797	2.68739	2.55397	2.8092	3.02991	2.64955	2.79491	2.38036	3.02496	2.3566	2.94615	3.01261	2.58624	2.82402	2.47917	3.03971	2.9044	2.33077	2.25786	2.72817	2.75351	3.01518	2.82933	2.73137	2.19478	2.84403	2.27035	2.12486	2.52138	2.81247
LCK	2.73743	2.74179	2.58876	2.68417	2.66868	2.57623	2.51331	2.82926	2.68667	2.68417	2.54468	2.52016	2.61554	2.7141	2.73953	2.95702	2.84963	2.74518	2.78625	2.73165	2.67292	2.3156	2.83449	3.14787	2.72841	2.90743	2.91772	3.11079	2.65784	3.2799	2.66816	2.65427	2.68145	2.69214	2.64306	2.62295	2.50442	2.78223	2.63028	2.64874	3.03908	2.49953	2.76208	2.81271	2.81371	2.66341	2.89193	3.68468	3.35515
HDAC1	4.15012	4.7542	4.62161	4.00929	4.1689	4.0685	4.19504	4.24167	4.07831	3.53441	3.74987	3.8276	4.12514	4.32873	4.42983	3.80121	4.16655	4.43065	3.75957	4.23803	4.33421	3.79911	4.37974	4.25096	4.41066	4.27267	4.10164	4.45391	3.88939	4.10434	4.33564	4.22828	3.72396	4.35636	3.74449	3.86934	3.93741	3.94249	4.12907	3.60045	3.9527	3.89626	3.75159	3.97029	4.00073	4.28102	4.60868	4.72391	4.56391
TSSK3	2.50458	2.47287	2.38347	2.54002	2.40098	2.42268	2.49626	3.19179	2.36247	1.86582	2.44075	2.47225	2.58624	2.09625	2.03947	2.58651	2.08085	2.04955	2.16199	2.01859	2.3049	2.11871	1.85423	2.45795	2.08499	2.36202	2.20746	2.48473	2.2428	2.27844	2.57849	2.78862	2.31859	2.38393	2.68252	2.0592	2.7498	2.34484	2.62913	2.29183	2.03491	2.08848	2.46507	2.61437	2.44931	2.35933	2.0739	2.48688	2.20471
ZBTB8A	3.1223	3.43237	3.41096	2.86966	3.09453	3.51838	2.84684	3.22963	3.07878	3.49556	2.88052	2.87687	3.01281	3.10827	3.21214	2.87907	3.26709	3.05982	3.46519	3.15051	3.26096	3.17565	3.57272	2.83434	3.1265	2.64099	3.04208	2.91161	3.23978	2.59871	3.10825	3.07322	2.77513	2.7949	2.58877	2.92464	2.59225	2.86316	2.83524	2.74662	2.75915	3.07098	2.70346	2.4881	2.98637	3.1352	2.77652	3.24036	2.58013
RBBP4	1.4557	1.0452	1.87338	2.13209	1.87157	2.12314	1.70339	2.11962	1.63381	1.9515	2.12999	2.16217	1.53122	1.52862	1.76591	1.24318	0.923075	1.24199	1.63181	1.46968	1.2473	1.36473	1.01165	1.94679	1.72991	1.23918	0.955325	1.1796	1.48995	1.78514	1.2291	1.64203	1.63707	1.04008	1.55601	1.60902	1.05559	1.33266	1.24644	1.31897	2.04585	1.75255	1.69178	0.827766	1.78325	1.4039	1.8591	1.63085	1.0506
KIAA1522	3.17472	3.06254	3.05648	3.50831	3.11387	3.49894	3.02747	3.64938	3.14125	3.36238	3.24159	2.99695	3.17007	3.36158	3.28561	2.77729	3.06856	3.09602	2.85221	3.19992	3.03842	3.19058	3.20024	3.02747	3.08294	3.22586	2.8197	2.85579	3.15309	2.9262	3.15926	3.33863	3.30218	2.88864	3.17862	2.57856	2.95448	3.05825	3.05683	3.0518	2.84052	2.25426	3.01749	3.0551	3.23341	3.00595	2.86772	2.85954	3.21781
S100PBP	3.31251	3.51043	3.59416	3.74041	3.65224	3.99595	3.80543	3.64478	3.51688	3.46592	3.73009	3.90452	3.83358	3.60898	3.40189	3.38463	3.61171	3.89259	3.68699	3.64228	3.85969	3.71785	3.84866	3.87755	3.83867	3.73795	3.66469	3.85964	3.48938	3.6679	3.6318	3.75325	3.44385	3.38569	3.25418	3.85561	3.64734	3.55765	3.51959	3.33557	3.4017	3.86655	3.2034	3.44921	3.64031	3.84919	3.71227	4.33449	3.9031
HPCA	2.94681	2.43101	2.40884	2.69051	2.11052	2.53365	2.16811	2.24151	2.23637	2.78262	2.50497	1.73335	2.17797	1.81755	2.61417	2.48497	2.22235	1.92694	1.96372	2.03204	2.04448	1.93773	1.9556	2.40023	2.18336	2.16708	2.72777	2.36302	2.52901	2.51777	2.71879	2.87935	2.69108	2.57512	2.41553	2.29553	2.97115	2.9481	2.19228	2.32733	1.75585	2.46408	1.87379	2.3405	2.91127	2.89973	1.95365	2.26765	2.04148
ZNF362	3.88418	3.50433	3.80293	3.16268	3.91242	3.94521	3.59636	3.5948	3.36831	3.45927	3.50864	3.6247	3.33772	4.78623	4.51892	3.5042	4.38605	4.6352	4.41283	4.30836	4.56232	4.25635	4.48509	4.48784	4.20703	3.93219	3.91994	4.15965	3.42734	3.6392	4.38065	4.25971	4.33938	3.99388	4.47892	4.32538	4.85113	4.66559	4.59117	4.65349	3.66566	4.0975	4.23929	4.40276	4.18436	3.7527	3.39012	3.40353	3.17387
ZSCAN20	3.16437	3.60287	2.75652	3.53419	2.19664	3.47533	3.18636	3.17161	2.63653	2.9383	3.35183	3.17045	2.62222	3.06602	3.41475	3.69871	3.37537	3.12004	2.85034	2.94397	2.96515	3.16221	2.91454	2.5523	3.3487	3.959	3.46783	3.68159	3.61696	3.26271	3.26247	3.94169	3.38203	2.90387	3.53028	2.85493	3.49041	3.09107	2.89574	3.22825	1.78764	3.30055	2.70541	2.06553	3.36422	3.79219	2.67566	3.89217	4.31389
HMGB4	1.51946	1.89937	1.8862	1.74712	1.43355	1.82883	1.87869	1.53939	1.56621	2.03541	1.98238	1.48277	1.53808	1.65601	1.70962	1.97263	1.70827	1.54194	1.78896	1.68901	1.71007	1.6622	1.84521	1.75184	1.30278	1.63561	1.53657	1.69111	1.79925	1.62593	1.94903	2.37795	1.94476	1.78596	1.86337	1.56305	1.96242	1.72587	1.56528	1.66328	1.4504	1.44747	1.36481	1.88923	1.65272	1.97266	1.8767	1.96172	1.7819
C1orf94	2.43486	2.62215	2.02096	2.24345	2.10588	2.27537	2.05793	2.57212	2.04594	2.39193	2.00195	1.82282	2.2114	1.92369	1.89019	2.40365	1.91904	1.71417	1.92133	1.88558	1.87262	1.91805	2.03368	2.25528	2.12383	1.91851	2.13908	1.76768	1.97832	1.52123	2.12607	1.80558	2.05653	2.05143	1.85829	1.8122	1.67671	1.81055	1.51879	1.81279	1.82741	1.8495	2.15737	1.65504	1.93694	1.91994	1.74546	1.87658	2.05583
ZMYM1	2.53136	2.7462	2.71445	2.94278	3.16509	3.10941	2.89123	2.73792	2.51787	2.21393	2.60823	3.00329	2.89922	3.13399	3.23818	2.54686	3.32647	3.25906	3.18726	3.30289	3.36452	3.11266	3.22566	2.4531	2.69863	2.55719	2.99085	2.61255	3.50941	3.11393	2.69417	2.50297	2.37488	2.76151	2.42285	3.07899	2.5691	2.84674	2.82845	2.41674	3.39489	3.4884	2.68829	2.4944	2.46916	2.77254	3.08038	2.54862	2.66276
ZMYM4	3.63253	3.92529	3.86386	3.81992	4.04717	4.2062	4.26158	3.83753	3.72861	3.30306	3.72495	4.12606	3.66228	3.98119	4.23952	3.7934	3.80341	4.08537	4.15702	3.92809	4.16752	4.12448	4.04755	3.55828	3.68495	3.21131	3.79288	3.64122	3.76737	4.24012	3.72111	3.80634	3.85754	3.74535	3.34102	4.17159	3.67889	3.95937	4.07828	3.63199	4.28894	4.13995	3.8488	3.61877	3.63905	3.73091	3.74404	4.05568	3.42299
NCDN	3.69297	3.57119	3.53186	3.31796	3.43409	3.43061	3.30022	3.81657	3.6391	3.62369	3.2139	3.07823	3.33523	3.52275	3.39034	3.24295	3.36957	3.27133	3.4123	3.35624	3.23801	3.34116	3.14262	3.8269	3.3698	3.47325	3.24075	3.50777	3.3972	3.34395	3.67872	3.77671	3.80179	3.45208	3.57062	3.13712	3.63041	3.39308	3.76363	3.61737	3.17932	3.28522	3.30273	3.79071	3.64491	3.2479	2.98744	3.29924	3.01166
TFAP2E	3.98938	3.67512	3.54438	3.46474	3.35986	3.53744	3.39186	3.72035	3.02176	3.33756	3.5621	2.96152	3.36736	3.17479	3.22513	3.45352	3.4235	2.92719	2.9499	3.36783	2.88604	3.29037	3.28296	3.81649	3.44688	3.62621	3.05923	3.78224	2.87957	3.05956	3.13669	3.27476	3.55721	3.19003	3.46391	3.04501	3.37222	3.22008	3.20771	3.50649	2.84615	3.05508	3.57462	3.16058	3.36206	3.19846	2.72869	3.60032	3.68847
TEKT2	3.25589	2.73115	2.15699	2.50325	2.70176	2.41571	2.56694	2.70391	2.43826	2.58707	2.95298	1.96511	2.55093	2.19156	2.41231	2.44854	2.03056	2.32254	2.34439	2.41101	2.38042	2.27572	2.24447	2.93977	2.56592	2.67273	2.33733	2.47344	2.72747	2.38289	2.72809	2.40384	2.70749	2.5327	2.56038	2.46651	2.64493	2.4821	2.49889	2.63181	1.93296	2.36665	2.55993	2.55329	3.05062	2.41075	2.02745	2.37324	2.4583
ADPRHL2	3.38496	3.06963	2.98203	3.1638	3.07265	2.93123	3.10089	3.32513	3.17925	3.37743	2.91096	2.71209	2.75362	3.40667	2.56788	2.71822	3.27878	3.23467	2.50623	3.27744	3.21922	3.09952	2.38094	2.66954	3.05054	2.72256	2.772	2.54995	3.30432	2.46089	2.80028	3.1743	3.06327	3.41635	3.00863	2.69459	2.89129	2.80902	3.28315	2.9768	2.41202	3.24594	2.92361	3.19459	3.26348	3.13583	2.22291	2.73286	2.25589
MAP7D1	4.26221	3.92059	3.53983	3.67242	3.81134	3.84848	3.95743	4.03085	3.38961	3.82388	4.10374	3.69423	3.64084	4.27818	4.40028	3.4108	4.41188	4.26065	4.36988	4.33603	4.30072	4.13725	4.0542	3.99558	3.53409	4.11086	3.53174	3.93519	3.2987	3.9029	4.39682	4.32731	4.3462	4.22473	4.12224	3.64278	4.28579	4.02494	4.49331	4.27086	3.5516	3.4011	3.94589	4.40408	4.45645	3.72041	3.39886	3.65659	3.26639
THRAP3	4.20375	4.42243	4.42357	3.84875	4.35028	4.50061	4.49217	4.41135	4.44459	4.18697	4.10387	4.08055	4.43601	3.86321	3.79767	4.16597	3.89042	4.40778	4.41008	3.66827	4.46227	3.9224	4.46439	4.19175	4.50957	4.12796	4.2914	4.46768	4.08268	3.76437	3.92709	4.07849	4.38284	4.47024	4.18485	4.20161	4.35872	4.44295	4.61203	4.1128	3.90482	4.55181	4.29558	4.52291	4.17343	4.36845	4.29558	4.56208	4.21511
ZC3H12A	2.48491	2.66634	2.35868	2.2827	2.42841	2.53292	2.47372	2.98999	2.32005	2.50465	2.91253	3.12968	2.36385	2.09769	2.23483	2.52039	3.14779	1.69758	1.91736	2.33154	1.69307	2.23195	2.48131	3.11328	3.18723	3.98721	2.95976	3.71564	3.47628	3.90589	3.58758	3.65159	3.399	3.30601	3.00211	3.20703	3.29049	3.19926	3.32598	3.31831	2.51738	2.96303	3.31955	2.9192	4.46828	2.94024	2.45569	3.92662	3.03829
DNALI1	3.01482	2.96398	3.12729	2.49958	3.09408	3.1889	3.2978	3.56563	3.04519	3.0025	2.74277	2.50732	3.4616	2.93378	3.20948	2.90323	2.42765	3.38248	2.54169	2.62111	3.60391	2.63924	3.11685	3.0226	3.49965	3.17024	3.44184	2.98755	2.90989	3.27822	3.28393	3.60858	3.64419	3.72235	3.29996	3.3792	3.45778	3.20434	3.28669	3.32571	3.12896	3.41988	3.38762	2.84785	3.47925	3.20499	2.7931	2.79274	3.34559
CDCA8	2.02659	3.08427	1.98837	2.46135	2.38022	2.40646	2.14831	2.79429	2.35743	2.49889	2.07564	1.89483	2.04185	1.88017	1.61014	1.78712	2.21622	1.76948	1.9238	1.75326	1.66547	1.52123	1.88218	1.95307	2.06548	2.3116	1.43618	2.15471	1.53502	2.29631	1.78824	2.00018	1.75407	1.5269	2.23562	2.11829	1.87716	1.86153	2.04452	1.61375	2.0763	1.81931	2.21811	1.82266	1.89987	1.9199	1.74508	1.86973	1.74111
MANEAL	3.66679	3.58171	3.27351	3.41627	3.24829	3.30435	3.37152	3.55888	3.25666	3.21915	3.4483	2.86741	3.13719	3.22113	3.24027	3.50009	3.08779	3.25796	3.09163	3.22393	3.13911	3.16155	3.55799	3.59172	3.053	3.34753	3.19937	3.45036	3.15829	3.35384	3.40537	3.68501	3.4205	2.96132	3.62942	2.80625	3.1812	3.08095	2.97751	3.35858	2.91326	3.06954	3.0747	3.37169	3.48432	3.26793	3.31433	3.48891	3.75556
AKIRIN1	3.99571	4.26145	4.38863	4.01161	3.90216	4.00119	4.0722	4.26145	4.52121	4.15691	4.43225	4.11485	4.12959	4.28769	4.42267	4.25535	4.26294	4.34769	4.62812	4.20431	4.60628	4.4229	4.60193	4.03447	3.68025	3.95813	3.77006	3.99403	4.32898	4.51662	4.28599	4.13474	4.11864	4.20017	3.61238	3.65618	3.61365	3.81833	3.52858	3.70976	3.87772	4.17881	3.9819	4.09426	4.03972	4.21423	4.08175	4.51952	3.48484
NDUFS5	3.78161	4.28224	3.94136	3.54846	3.81411	3.78936	3.35273	3.21552	3.71547	4.2559	4.27092	3.77123	4.03511	4.6429	4.64479	4.01153	4.19934	4.36697	4.65423	4.17716	4.30882	4.6575	4.21091	3.83376	3.92249	3.60839	3.10774	2.90025	3.49586	4.11356	3.85051	3.07134	4.06366	3.96447	3.92124	4.57854	3.8874	4.09528	3.80971	4.16042	4.53375	3.76081	5.13046	4.22962	3.81758	3.04432	3.05162	2.87503	2.31011
MACF1	4.0397	3.6359	4.02388	4.50191	4.69953	4.69448	4.48349	4.517	4.1803	4.18708	4.30785	4.53489	4.21678	4.22198	4.233	3.64714	4.17405	4.20953	4.24317	4.09726	4.2879	4.24873	4.15724	4.31439	4.12544	4.01112	3.8684	4.36166	3.69591	3.99359	4.30216	4.30617	3.65385	3.65407	3.56327	3.86261	4.12727	3.9621	4.02782	3.76794	2.87454	3.60968	3.49074	4.09898	3.99393	4.0551	3.68835	4.18519	3.41233
BMP8A	3.25501	3.18939	3.0278	3.01621	3.44079	3.20326	3.28221	3.79346	3.05905	3.30512	3.33733	2.89386	2.95885	2.57463	2.82827	3.3636	2.96652	2.69896	2.78816	3.07531	2.6794	2.89253	3.07756	3.12928	3.12106	3.32168	3.22353	3.36537	2.80676	2.66739	2.95522	2.98123	2.83622	3.06293	2.67299	2.87418	2.75001	2.65811	2.81982	2.75053	2.43475	2.56865	2.86787	2.718	2.6381	2.82341	2.56412	3.61636	3.29165
PPIE	3.77071	3.9566	3.94754	3.12216	3.76091	3.81168	3.6124	3.483	3.85456	3.39241	3.32474	3.56605	3.44238	3.86011	3.24174	3.92918	3.83601	3.92482	3.90292	3.27622	3.93535	3.81156	3.90676	3.24897	3.80298	3.05062	3.31326	3.16247	3.31049	3.23073	3.31417	3.17098	3.63401	3.7578	3.75326	3.82006	3.63747	3.85002	3.84367	3.72422	3.07319	4.04636	3.86464	3.50174	3.41194	3.81427	3.35775	3.72643	3.04703
MFSD2A	2.67988	2.42357	2.45241	2.79116	2.3317	2.41977	2.12424	2.4123	2.4769	2.78092	2.72294	2.54666	2.48481	2.10981	2.15777	2.38119	2.3777	2.28665	2.07013	2.25193	2.00893	2.36955	2.34912	2.78639	2.60935	2.80895	2.472	2.61769	2.59812	2.99692	2.45241	2.4364	2.41481	2.59928	2.43252	2.02469	2.28167	2.39795	2.34556	2.4902	2.25002	2.28107	2.52546	2.55536	2.52369	2.40953	2.24739	2.8736	2.00341
CAP1	5.73936	5.5902	5.99984	5.82705	5.25922	5.71352	5.55365	5.48483	5.67146	5.97283	5.62737	5.80917	5.701	5.62988	5.72701	4.95394	5.69974	5.52739	5.60543	5.7784	5.48725	5.55409	5.07168	5.56708	5.02655	5.5075	5.40708	4.60329	5.22488	5.24883	5.29264	4.92626	4.82629	5.22488	4.83352	5.15839	4.8111	5.19408	5.21386	4.85941	4.79042	5.14885	5.18495	5.24883	5.38493	5.32806	5.22488	5.38493	4.92626
RLF	4.21055	4.02257	4.19436	4.21055	4.47476	4.4471	3.93498	3.81863	3.97889	4.00806	4.08951	4.43477	3.82913	4.0131	3.99641	3.5313	3.60843	4.17872	4.00895	3.59817	4.12048	4.10443	3.53854	3.67321	4.18973	3.5423	3.92505	4.01599	4.1265	3.74557	3.53016	3.87256	3.5423	4.13783	3.36035	3.6178	3.53324	3.76163	3.70026	3.42845	3.18757	4.06102	3.68282	3.44714	3.63026	4.05563	3.74651	3.80643	3.77194
ZMPSTE24	5.30601	4.70419	5.38231	5.3926	5.26427	5.07528	4.64666	5.36781	5.14758	4.84374	5.12385	4.90684	5.21348	5.03178	5.32083	4.28567	4.99559	5.17466	5.12953	5.09141	5.23478	5.21781	5.03397	3.53057	4.55901	3.4817	4.37609	4.13316	4.67522	3.78784	3.92611	4.28945	4.24653	4.17447	4.10427	3.7991	4.21131	4.70017	4.54387	3.71471	4.19126	5.18134	4.42715	4.43185	3.94462	4.51878	4.12449	3.95581	3.55213
SMAP2	2.86391	2.94898	2.90192	2.83853	2.90399	2.86578	2.98194	2.73828	3.25318	3.41009	3.102	3.48149	3.3366	3.6228	2.76343	2.78451	4.268	4.22739	4.32918	4.18506	3.74282	2.62175	5.08531	4.09635	3.11096	3.9593	3.7809	4.2281	3.67994	5.66403	3.71173	3.17977	3.09354	3.62944	2.83368	3.74403	2.92159	3.32141	3.49942	3.83124	5.1025	3.1152	3.57883	3.40794	3.53954	3.35006	4.12096	4.72776	4.86075
ZNF684	1.50011	2.15742	2.04987	1.76482	2.15079	1.89555	2.21021	1.52362	2.19631	1.89271	2.24181	2.22477	1.76215	2.19626	2.43331	2.162	2.26523	2.22431	2.35407	2.31754	2.41878	2.32738	2.30289	1.68248	1.79981	1.36504	1.99248	1.36432	2.28721	2.66352	1.99517	1.97584	1.77368	2.53844	1.7196	2.1494	1.79675	2.10226	2.24015	2.00597	2.02597	2.58169	2.18619	1.51079	2.10805	2.03351	2.08513	1.48622	1.40358
NFYC	2.90201	2.89452	3.2429	2.9662	3.14567	2.79157	3.10029	3.04348	3.07005	2.74042	2.77488	2.71025	2.8154	3.13728	2.19368	2.28972	2.67196	3.16967	2.67122	2.84714	2.94173	2.85728	2.3856	2.70959	3.02597	2.83916	2.95921	2.6431	2.45936	3.02421	2.67799	2.73812	2.82618	2.51373	2.67854	2.63419	2.87482	2.8636	3.17448	2.65776	2.50155	2.64369	2.79218	3.05325	3.04507	2.80026	2.27912	2.88206	2.56374
KCNQ4	3.63641	3.35688	3.31136	3.42527	3.31025	3.4149	3.23135	3.47462	3.27746	3.29472	3.4383	3.09501	3.35898	2.96654	3.004	3.28397	2.91653	2.89455	2.91554	2.80084	2.9143	2.98903	2.95789	3.37002	3.09687	3.37114	3.11855	3.27565	3.04593	2.6456	3.10805	3.38	3.51697	3.32911	3.13676	2.90807	3.17197	3.14802	3.14278	3.27809	2.6875	3.13651	3.20636	3.49924	3.3557	3.08018	2.61929	3.00758	2.96403
GUCA2B	2.13677	2.49768	1.57444	2.6086	1.99547	2.20754	2.1153	2.31213	2.19356	2.46152	2.35774	1.99329	2.07367	1.57182	2.13115	2.49348	1.90331	1.90355	1.68601	1.98175	1.80636	2.13409	1.73723	1.8107	2.38442	2.34348	1.35413	1.97043	1.82635	1.92625	1.89031	2.14686	2.87668	2.24608	1.98056	1.98746	2.48071	2.02026	1.68347	2.48624	1.79009	1.83651	1.69949	2.01966	2.27103	1.66643	1.90048	2.1422	1.51794
RIMKLA	2.91967	2.93217	2.98945	3.00861	2.91623	2.77012	2.37149	2.91426	2.98119	3.16787	2.82112	2.62927	2.9664	2.60296	2.65231	2.93167	2.58455	2.40544	2.43995	2.71717	2.43318	2.72189	2.61606	2.7425	2.74492	3.07393	2.61116	2.58389	2.71836	2.71953	2.68586	2.81365	2.93051	2.7134	2.93096	2.39945	2.93952	2.73976	2.63583	2.39423	2.56332	2.62525	2.78106	2.53	2.79411	2.46406	3.04113	2.60316	2.59431
PPCS	3.72736	3.94328	4.00578	3.6131	3.25418	3.67355	3.98314	3.28957	3.62864	3.70469	3.62156	3.67636	3.43861	4.2103	4.34438	3.70992	4.25289	4.18907	4.17693	4.41434	4.299	4.27763	4.22242	3.07482	3.78284	3.51747	3.85115	3.37052	4.89075	4.65027	4.09796	3.60858	3.26807	3.71752	3.76985	4.24559	2.96548	3.35462	3.4269	3.34291	3.72852	4.63391	4.08603	3.74614	3.24411	4.11229	4.15839	4.19487	3.69856
CCDC30	1.79588	1.66854	1.98618	1.66518	2.39765	2.08708	2.13909	1.83878	2.01701	2.01401	1.92614	1.78955	1.73846	1.8245	1.84176	2.23036	1.84591	1.65299	1.73525	1.78495	1.62162	1.88082	2.15413	2.1981	2.5821	2.01495	2.29198	1.85761	2.27511	2.26391	2.30119	2.31861	2.45316	1.90591	2.4063	2.25818	1.96716	2.17376	2.32	1.93333	2.42184	2.43582	2.36914	1.51855	2.40542	2.21375	2.52675	1.94568	1.68033
PPIH	4.26996	4.18163	3.9496	3.56633	3.8089	3.84052	3.88268	3.5921	3.69138	3.78072	3.84157	3.57662	3.41281	4.08242	4.11676	3.80352	3.24496	3.96007	3.94567	3.87715	3.95329	4.04233	4.2592	4.27964	3.88763	3.85073	3.96785	3.91779	3.63246	4.80404	3.88507	3.83049	3.7263	3.818	3.19001	3.79313	3.47267	3.44421	3.7593	3.74674	4.20183	3.75798	4.14224	3.643	3.27277	3.64547	4.2738	4.62215	4.28611
C1orf50	3.65987	2.88733	3.4429	2.7086	3.13082	3.20669	2.97759	3.02756	3.30927	3.00709	2.93658	3.13267	3.38812	3.34897	3.41838	2.43136	3.23256	3.32852	3.28769	3.48592	3.30905	3.30063	3.28617	2.75929	3.37381	2.82046	2.43404	2.31753	2.60088	3.10838	3.22816	2.84403	2.78007	3.32762	3.10327	3.34224	3.45409	3.00681	3.36506	2.68566	2.92993	2.97483	3.31547	2.68465	2.57063	2.88222	2.34379	2.51379	2.63406
ERMAP	2.84298	3.17882	2.67633	3.01689	2.90981	2.81871	3.02659	2.96073	2.64477	2.98641	3.03903	2.84329	3.02059	2.94422	2.53831	2.67564	2.76732	2.57585	2.94973	2.8909	2.8403	2.29424	2.71392	3.4322	3.22205	3.50284	3.13932	2.92023	3.0304	3.18706	3.05467	2.92699	3.24631	3.0217	2.99911	2.68742	3.02825	3.06673	3.1472	3.03102	2.6726	2.52721	3.04494	2.97913	3.01488	3.0252	2.79566	2.93448	2.99911
ZNF691	2.36931	2.5664	2.48752	2.42138	2.70257	2.70059	2.64153	2.53595	2.55503	1.98853	2.45793	2.65144	2.31208	2.76937	2.99922	2.63883	2.36832	2.94788	2.77238	2.96695	2.82678	2.61459	2.67851	2.71377	2.73025	3.00243	2.71143	2.52992	3.02817	3.16852	3.15428	3.06996	2.87518	2.55068	2.74584	2.64056	3.08456	3.09002	2.80056	2.78459	2.63717	2.85513	2.5664	2.65357	2.85254	2.94774	2.89278	2.89354	2.49397
TMEM125	3.52649	3.18487	2.8673	3.57482	3.16443	3.51523	2.98569	3.31666	3.22791	3.1652	3.17426	3.00803	3.06729	3.21945	3.18752	3.35114	3.06388	3.12213	3.11337	3.21694	2.99114	2.92612	3.2942	3.66276	3.08129	3.56055	2.90433	3.63666	2.89673	2.81427	3.22331	3.34256	3.55771	3.21868	2.91092	3.23008	2.77991	2.83816	2.80307	3.32114	3.01192	2.67361	3.09647	3.16198	3.06936	3.12894	3.11131	3.11263	3.75672
TIE1	2.44407	2.68416	2.21099	2.67482	2.38849	2.67482	2.66781	2.57053	2.57348	2.49534	2.52554	2.27169	2.4684	2.78428	1.99493	3.38834	1.69221	2.78559	2.86303	2.09741	2.98911	2.91382	3.41753	2.85072	2.38145	2.87186	2.74465	3.59841	2.70403	2.93941	2.55863	2.46335	2.66002	2.63495	2.42949	2.41779	2.5275	2.41851	2.43961	2.16489	3.61224	2.18681	2.26413	2.42148	2.53974	2.2159	3.18424	3.24443	3.86171
MPL	2.69648	2.48446	2.20257	2.25607	2.37031	2.27147	2.07611	2.55474	2.35843	2.34169	2.56718	2.12813	2.2267	2.52083	2.62005	2.24745	2.13747	2.39444	1.75007	2.30576	2.59934	2.07666	2.07115	2.21052	2.05828	2.29946	2.11355	2.23203	2.16476	2.20388	2.1989	2.14916	2.48577	2.04895	2.39082	1.87068	2.01074	2.38591	2.1187	2.31318	1.66755	2.08339	2.1814	2.07137	2.16923	2.19749	1.88883	2.18333	2.02007
CDC20	2.81485	3.68644	2.14838	1.89212	1.83022	1.48904	1.82219	1.85781	2.40337	2.79431	2.53556	1.41705	2.58949	2.1201	2.1364	1.61189	3.11727	2.20758	1.89771	2.29979	1.87746	1.10538	2.01754	1.18117	1.86676	2.55937	1.30992	1.64678	1.15172	2.28926	2.21505	2.71096	1.88961	2.06398	2.91785	1.18044	2.95527	3.2228	2.1529	2.60738	2.03361	2.50744	2.08149	2.65016	2.03989	1.08923	1.60128	2.24286	1.90464
PTPRF	3.27603	3.2241	3.14292	3.19408	3.71642	3.37944	3.22205	2.85277	2.9641	3.14047	2.67256	3.21908	3.26556	3.75411	3.3983	3.13394	3.58435	3.68004	3.4165	3.51427	3.54658	3.43243	2.65729	2.97982	3.00377	3.50846	3.09643	3.44005	2.96552	3.34146	3.55166	3.16169	3.30791	3.86752	2.89023	2.70703	3.30547	3.19155	3.59422	3.67315	3.36411	2.40787	2.56406	2.92973	3.70677	2.68103	2.84101	3.50197	2.2204
KDM4A	3.31871	3.73902	3.37758	3.3605	3.75126	3.83131	3.89536	3.28415	3.48566	3.34544	3.62237	3.63256	3.55792	3.21873	2.98683	3.27691	3.33528	3.49251	3.14965	2.92903	3.39515	2.9632	3.10192	3.34191	3.29459	3.20874	3.35028	3.42145	3.27574	3.42597	3.40333	3.5861	3.43772	3.61027	3.22932	3.3818	3.58991	3.51528	3.55931	3.35435	3.32043	3.10191	2.8085	3.32354	3.51161	3.36232	3.29363	3.82963	3.41267
ST3GAL3	3.32338	3.2407	3.40126	3.02445	3.15331	3.11571	3.12364	3.23456	3.24367	3.12129	3.28092	3.17552	3.12964	3.58365	3.57274	2.91781	3.32664	3.25028	3.5381	3.35776	3.39098	3.42519	3.1061	3.10756	3.2609	3.17178	3.1988	2.71204	3.48395	3.11528	3.18084	3.47585	3.26168	3.40032	3.50027	3.31834	3.64726	3.33232	3.51537	3.2127	2.78798	3.47559	3.32775	3.47841	3.35415	3.0263	3.00581	2.73567	2.52583
ARTN	3.36504	3.36791	3.33114	2.97656	2.98447	3.19625	2.68311	3.00741	2.91922	3.1773	2.9438	2.55766	2.85626	2.66805	2.57773	3.27993	2.80689	2.52137	2.74171	2.59666	2.50298	2.69722	2.75018	2.95516	2.97706	2.7105	2.59444	2.87997	2.40976	2.42281	2.67828	2.65957	3.23788	2.59336	2.75564	2.47909	2.59125	2.405	2.6915	2.49002	2.39619	2.3525	2.94077	2.77099	2.80352	2.63914	2.65595	2.75044	2.99045
IPO13	3.64834	3.55254	3.5519	3.57025	3.34799	2.99818	3.55937	3.0763	3.5741	3.21242	3.27222	3.29702	3.21706	3.62658	3.57081	2.6815	3.83252	3.43701	3.71529	3.7669	3.44542	3.54906	3.15095	3.36526	3.31336	3.46811	3.29048	2.88769	3.29296	3.37583	3.49833	3.41333	3.4268	3.60733	3.27138	2.94356	3.64301	3.6742	3.51263	3.3889	2.98606	3.22263	2.88671	3.47899	3.45514	3.03529	2.73165	2.76104	2.23846
DPH2	2.82847	2.90291	2.77718	2.60023	2.78684	2.81333	2.83104	2.59249	3.17691	2.90368	2.82788	2.906	2.7153	2.94213	3.02657	3.31316	3.05339	2.86103	3.08161	3.04001	2.83735	3.08155	3.09111	2.9285	3.01014	2.75678	2.74154	2.48249	2.91704	2.93436	3.05812	3.18052	2.90548	3.06076	2.8203	2.81242	2.9135	2.76739	3.06418	2.94926	2.64016	2.9836	2.63276	2.84879	3.0822	3.00499	2.67519	2.98412	2.65324
ATP6V0B	3.33753	3.58499	3.59484	3.81299	3.35831	2.94315	3.27014	3.41625	3.61949	3.68416	3.59441	3.66031	3.47531	4.1617	4.09677	2.98808	4.9602	4.39405	4.50423	4.90568	4.08913	4.15813	4.22498	4.37506	3.64456	4.56146	3.75053	3.80295	4.3908	4.83535	4.29269	3.46229	3.71827	4.23016	3.21331	3.45021	3.24013	3.20206	3.24887	3.47808	4.35765	3.80166	4.29982	3.60098	3.303	3.60645	3.33176	4.06379	3.46362
B4GALT2	4.22075	3.946	3.81905	3.81317	3.64939	3.63387	3.66751	3.78946	3.82972	4.04562	3.89646	3.80371	3.62732	4.21585	4.41731	4.19099	4.09102	3.89371	3.99339	4.24676	4.00166	4.02469	3.93117	4.43597	4.0178	4.35097	4.4026	3.89563	4.18687	3.78662	4.43273	4.31049	4.39985	4.41925	4.22357	4.1644	4.25705	4.19756	4.24917	4.3979	3.95727	4.1857	4.4274	4.50148	4.49335	3.93981	3.72636	3.899	3.89445
CCDC24	3.49486	3.02567	2.74127	2.84711	2.97874	2.9424	2.89403	3.10378	2.78354	2.88566	3.10523	2.36907	2.85794	3.26385	3.26332	2.56661	3.56305	3.36858	3.20635	3.37631	3.18824	2.2935	2.65175	3.16257	2.83251	3.04975	3.05634	3.1445	2.87184	2.92468	3.29761	3.37788	3.13733	3.20764	3.18672	2.37916	3.05007	2.96762	2.98339	2.91127	2.3033	2.35174	2.77897	2.60647	3.05879	3.3268	3.03782	3.08855	2.99765
KLF17	2.66293	2.9626	2.61416	2.56355	2.57949	2.87526	2.2738	2.59902	2.62555	2.5727	2.53602	2.63623	2.46564	2.23611	2.31107	2.81311	2.20813	2.0621	2.11393	2.37962	1.65402	2.17734	2.10818	2.40515	2.43162	2.03946	2.25631	2.20085	2.23967	2.07086	2.44108	2.40824	2.29737	2.63515	2.30182	2.18386	2.39846	2.59986	2.30465	2.27554	2.3733	2.53121	2.23014	1.97629	2.55944	2.07259	2.18124	2.07632	2.03714
DMAP1	3.52374	4.20379	3.54076	3.53958	3.65718	4.05039	3.85351	3.5647	3.91282	3.56614	3.67832	3.35862	3.56739	3.87984	3.72934	2.98605	4.11636	3.75509	3.90881	4.08149	3.67939	3.63089	3.68302	3.58892	3.56614	3.37288	3.29256	3.44965	2.8836	3.17334	3.41551	3.70004	3.36733	3.69388	3.45723	3.13929	3.55359	3.35979	3.53651	3.39717	2.63244	3.10737	2.92087	3.42333	3.47086	3.48882	3.28852	3.35426	3.28318
RNF220	3.45128	3.25327	3.15048	3.21238	3.02306	2.88116	3.25167	3.24969	2.78742	3.28645	2.8595	2.94977	3.18563	3.99201	3.83591	3.3345	3.96817	3.80288	3.9874	3.88373	3.81347	3.73849	3.76378	3.61398	3.20967	3.62063	3.13652	3.42245	3.24406	3.67051	3.66777	3.73987	3.76041	3.58862	3.60082	3.35096	3.47929	3.43875	3.56358	3.2816	3.46405	3.03475	3.34247	3.53585	3.6825	3.28268	3.37312	3.21476	2.89966
KIF2C	2.91251	2.17175	2.98832	1.87781	2.21731	1.80656	2.13356	1.84648	2.25628	1.71811	1.92664	2.17458	1.94594	1.70842	1.94509	2.07178	2.21195	1.64105	1.72483	1.73102	1.748	1.55199	1.63041	1.72239	1.92286	1.7382	1.59937	1.60747	1.81658	1.94653	1.93785	1.75224	2.07007	2.05197	1.63916	1.823	1.69976	2.00811	2.26004	2.01042	1.69099	1.95365	1.81894	1.83354	1.8623	1.78049	1.74092	1.88206	1.59434
PLK3	3.73943	3.43297	3.48435	3.63002	3.23907	3.60457	3.03648	4.01448	3.56795	3.68876	3.77935	3.67035	3.43731	3.38072	3.16592	3.26431	3.83571	3.22215	3.33702	3.67893	3.01387	3.54772	2.90479	4.0449	4.00161	4.32964	3.41192	3.80162	3.73472	3.90089	3.88413	3.84968	3.79935	3.96428	3.83365	3.51452	4.28922	3.79523	4.00627	3.64679	2.76379	3.99467	3.8434	3.72011	4.37788	3.57067	2.85418	3.56578	3.76148
UROD	3.84131	4.24991	4.1158	3.3817	3.52944	3.60966	3.84294	3.52944	4.02494	3.85838	3.85069	3.84395	3.95081	4.19345	4.0173	3.64451	4.08742	3.9759	4.06096	4.16971	4.02226	4.02758	3.69614	3.70995	3.49364	3.5929	3.86384	3.04696	3.60267	3.34996	3.72685	3.43443	3.66956	4.13308	3.36975	3.64374	3.18099	3.32776	3.49605	3.8623	3.79633	3.76429	4.24482	3.41488	3.44009	3.97762	3.79043	3.77678	3.59181
HPDL	2.46737	2.16188	2.63791	2.16188	1.90895	2.7326	2.45565	2.82475	2.60917	2.55578	2.25335	2.08868	2.62554	2.25547	2.34218	2.78982	2.2165	2.0947	2.3373	2.26818	2.21967	2.20743	2.26121	2.72998	2.49237	2.35054	2.20615	1.95649	1.9174	1.65618	1.9689	1.97215	2.20568	2.18557	2.29411	2.06848	1.71705	1.84447	2.28291	2.09622	1.98506	1.96778	2.68277	2.75658	2.56077	2.19715	1.85094	1.9909	2.50859
TOE1	3.2156	3.0598	3.20936	2.64586	3.08219	2.93912	3.09746	2.834	3.09188	2.8705	3.09632	2.86209	2.94771	3.23379	2.84805	3.03959	3.15584	3.08264	3.29018	2.97467	2.59974	3.21705	3.15057	2.82647	3.17374	3.07841	2.95429	2.8708	3.06046	3.26869	2.97623	3.28563	2.89734	3.23017	3.06366	2.74646	3.10893	2.88092	3.14768	2.78017	2.6614	2.75298	2.6863	2.84109	3.09661	3.0167	2.75147	2.96752	2.78706
MMACHC	2.09363	2.2984	2.54538	2.44401	2.38951	2.12106	2.15401	2.51532	2.27539	1.81507	2.04058	2.61699	2.54538	2.48121	2.60221	2.65743	2.25036	2.47087	2.44006	2.48017	2.45113	2.56149	2.53207	2.42481	2.53809	2.22317	2.4131	2.12819	2.24322	2.88619	2.35105	2.62135	2.77426	2.73571	2.46181	2.31488	2.82591	2.43944	2.63555	2.59807	2.39456	2.30935	2.23018	2.54717	2.56632	2.08726	2.34518	2.38895	2.28647
AKR1A1	3.28131	3.0461	2.89368	3.16217	3.05869	2.69897	2.83963	2.71051	2.98568	2.69927	3.01522	2.93903	2.9059	2.91331	2.47719	2.48818	3.12716	3.07012	2.75547	3.08831	2.86239	2.77511	2.89367	2.80225	2.71802	2.99916	2.72198	2.5058	2.24461	3.20344	3.15163	3.1315	2.83963	2.72528	2.83006	2.14841	2.58164	2.27599	2.44029	2.94373	2.24992	2.96129	3.08151	2.44671	2.66952	3.07981	2.7299	2.51543	3.00881
NASP	3.60063	3.695	3.48931	3.31168	3.63607	3.50824	3.56131	3.19548	3.27533	3.61056	3.35712	3.19144	3.36902	3.49289	3.45124	2.84031	3.49596	3.13192	3.59733	3.08248	3.35375	3.5343	3.694	2.94763	3.27167	3.06462	3.07377	3.51532	2.97398	3.50326	3.55108	3.03933	3.15444	3.27857	3.0458	3.28935	3.01713	2.75373	3.14541	2.8813	3.21029	3.41487	2.77587	3.20815	3.14064	3.09571	3.49067	3.76111	3.78354
TMEM69	3.0385	3.75403	3.40111	3.15107	3.77992	3.05722	3.47181	3.37337	3.34923	2.93969	2.9621	3.54308	3.36454	3.39455	2.73613	3.36935	2.84073	3.58135	3.43355	2.46509	3.65514	3.40837	3.55899	2.79863	3.29765	2.96273	3.25854	3.27214	3.09146	3.93314	2.93722	2.71796	3.1017	3.56008	2.89379	3.30861	3.22576	3.21413	3.50664	3.04668	4.19981	3.65999	3.1426	2.96	2.93786	3.40976	3.29061	3.87191	3.26349
MAST2	3.72745	3.4813	3.45124	3.85596	3.90704	3.87787	3.58005	3.86442	3.98081	3.89117	4.01936	4.10387	3.5575	3.83209	4.03962	3.24644	4.02409	3.64368	3.98959	3.98147	3.73418	3.87975	3.88936	3.68938	3.55611	3.47681	3.20476	3.45184	3.17808	3.32838	3.62441	3.86918	3.76921	3.47787	3.7802	3.18524	4.12546	3.73283	3.73968	3.44975	3.07703	3.24655	3.31193	3.70774	3.66646	3.38569	3.21985	3.54879	3.33906
TSPAN1	2.2709	2.5222	2.26769	2.2098	1.98498	2.01544	2.21095	2.31439	2.6528	2.39902	2.23249	2.36764	2.14579	2.41716	2.23412	1.87855	1.60413	2.04011	2.29393	2.11297	2.18102	2.2915	2.46206	1.766	2.1239	2.13835	1.80088	1.9817	1.94895	2.00572	1.71545	1.95887	2.02178	2.26139	2.02915	1.85281	2.14928	2.16649	1.75482	1.78086	1.50013	2.65373	1.95714	2.13418	1.85382	2.39589	2.24044	2.18667	1.81159
RAD54L	2.66306	2.09514	2.47383	2.20029	1.89263	1.84576	1.99085	2.1394	1.97473	2.2314	2.0664	1.87898	2.15704	2.07619	1.86248	1.96904	2.36858	2.03292	2.00445	2.19192	1.86596	1.79125	1.51355	1.92201	1.72578	1.93367	2.00146	1.9479	2.1326	1.77272	2.12043	1.73447	2.10161	2.23531	2.10325	1.87335	2.21998	2.15627	2.19937	2.36614	1.6294	1.92948	2.04671	1.92838	2.25632	2.06294	1.93291	2.12785	2.04898
NSUN4	3.6675	3.42801	3.70952	3.66392	3.70794	3.60609	3.60217	3.15745	4.00706	3.79734	3.80436	3.77686	3.80982	3.72985	3.82161	3.11984	3.64725	3.62164	3.65366	3.81914	3.73148	4.02277	3.66547	3.53249	3.52826	3.21115	3.24968	3.60155	3.24385	3.34369	3.27858	3.21409	3.26363	3.61504	2.8531	2.96394	3.47221	3.23415	3.67111	3.15851	3.0156	3.26872	2.90211	2.99119	3.80472	3.4502	3.02028	3.69288	3.23584
FAAH	2.76038	2.67677	2.58966	2.94649	2.98998	3.02876	3.08824	3.15446	2.57854	2.85547	3.05419	2.53649	2.79105	2.81977	2.71807	2.60355	2.99856	2.68304	2.50489	2.78983	2.01775	2.51089	2.24241	3.07463	3.41655	2.97836	2.67843	2.76661	2.77133	2.73782	2.99108	3.21088	2.91405	2.69633	2.4703	2.20919	2.65661	2.64436	2.68125	2.6304	2.23366	2.29816	2.36424	2.46275	2.90127	2.81592	2.69223	2.57311	3.02611
DMBX1	2.73033	2.55175	2.46287	2.94265	2.61584	2.73116	3.09297	3.04169	2.75841	2.54037	2.76244	2.47475	2.60702	2.62615	2.68238	2.84281	2.83929	2.50707	2.67441	2.71294	2.74686	2.7127	2.81549	2.99011	2.47302	3.32645	2.82374	2.9505	2.47904	2.53593	2.9509	2.74168	3.02182	2.9485	2.37784	2.35459	2.73462	3.44069	3.15823	2.65543	2.41257	2.65183	2.46541	3.36653	3.02293	2.76509	2.67687	2.99113	3.25643
CYP4B1	2.63373	2.54416	2.1801	2.50541	2.33258	2.23392	2.09006	2.66691	2.75234	2.36095	2.31537	1.95974	2.49413	2.41818	2.62503	2.3057	2.06904	2.04334	2.48232	1.92907	1.86642	3.12673	3.08401	2.15511	2.07259	2.47794	2.3124	2.61689	1.88981	2.38959	2.20724	2.35841	2.54798	2.42883	2.34168	2.15751	2.34811	2.39174	2.38496	2.46681	2.03223	2.55008	1.91593	2.5557	2.49844	2.37652	2.62242	2.74706	2.45169
CYP4X1	3.92192	4.4504	3.78998	3.5161	4.0338	3.98518	3.75088	4.13614	3.70432	3.32292	2.88343	3.23827	3.70656	4.53249	4.65034	3.24798	3.77116	4.43583	3.98267	3.69988	4.52443	4.10702	3.51847	3.0233	4.39373	3.08479	3.51181	3.91129	3.67471	2.95578	3.77558	4.32257	4.39252	3.87632	4.00406	3.63491	4.41818	4.20921	4.62311	4.12331	3.19955	4.35915	3.72115	3.9456	3.85926	4.10308	3.26358	3.3707	2.23479
CYP4Z1	2.02695	2.1839	2.00892	1.555	1.95759	1.78011	1.68855	1.99673	2.49743	1.9254	1.74727	1.99076	1.42694	1.76767	1.96983	2.30214	1.83341	1.56641	1.80985	1.85537	1.67207	1.82303	2.03309	2.45442	2.33235	2.38928	1.80619	2.07228	2.32853	1.7522	1.91617	1.9473	2.59237	1.68806	2.04177	1.21272	1.65037	1.92268	2.49057	1.97769	1.60911	2.01412	1.82839	2.21907	2.28797	2.06236	1.78011	2.2329	2.39662
CYP4A22	2.18073	2.18878	2.90066	1.33349	1.97379	2.43979	2.1818	2.07028	3.05165	2.07289	2.59436	1.31674	2.24385	1.86065	2.44821	2.71752	2.21066	2.01624	2.34852	2.20838	2.17838	2.10973	2.01615	2.67988	1.97547	2.5386	2.53307	2.06287	2.16807	2.34206	3.16708	2.55667	2.63979	2.91113	2.30727	2.09652	2.62771	2.48343	3.04457	2.50468	2.00565	2.83973	1.79508	2.66609	2.2848	2.19811	2.82641	2.98371	2.13622
CMPK1	4.74341	4.64622	4.58922	4.61225	4.03413	4.6855	4.67872	4.23071	4.6583	4.60132	4.42852	4.3986	5.1947	4.76381	4.93878	4.0999	4.68832	4.70612	4.74932	4.86114	4.92715	4.88141	4.86314	4.49894	4.54744	4.48941	4.25509	3.65404	5.32471	4.37495	4.93742	4.47786	4.8974	4.46828	4.64825	5.1947	4.33508	4.43759	4.63299	4.62026	4.75306	5.45208	5.50854	4.73146	4.43251	4.52003	4.15583	3.67531	3.34623
FOXE3	4.20499	3.93393	3.7758	3.74542	3.61456	3.50154	3.53825	3.96259	3.48599	3.66716	3.6122	3.19425	3.62351	3.33299	3.47246	3.69448	3.02715	3.10254	3.03305	3.19511	3.24786	3.10122	3.36459	3.98732	3.26415	3.41988	3.32523	3.85086	3.02129	3.04376	3.11224	3.02936	3.51683	3.3541	3.63752	3.58312	3.43574	3.48573	3.33729	3.57352	3.74452	3.32376	3.9547	3.50778	3.51608	3.09948	2.84735	3.47964	3.65431
FOXD2	3.94492	3.25903	3.46604	3.86792	3.73417	3.67099	3.07506	3.69727	3.26355	3.5267	3.57326	2.79852	3.6378	3.78999	4.35813	2.89541	3.29309	3.38383	3.29761	3.65257	4.18089	3.43752	3.57547	3.25938	2.8678	3.11483	2.73242	3.40595	2.44187	2.65352	2.83327	2.97802	3.44761	2.73356	3.05693	2.99051	3.21197	2.88732	2.83464	3.22275	2.93281	2.40422	3.50678	3.06024	2.83973	2.64722	2.86631	3.11599	3.1573
ELAVL4	1.29891	1.66349	1.82161	1.55028	1.72854	1.48204	1.13986	1.54386	1.83365	1.75069	1.39135	1.38518	1.64995	1.59278	1.75672	2.00415	1.82737	1.51666	1.60947	1.57614	1.54941	1.44294	1.71816	1.79468	1.34211	1.46488	1.68551	1.40841	1.29056	1.62655	1.83972	1.82265	1.59777	2.19625	1.73162	1.8495	1.5282	1.70282	1.64029	1.87646	1.78948	1.94155	1.49488	1.91123	1.60437	1.21533	1.37152	1.47384	1.24131
CDKN2C	2.47969	2.60897	2.56256	2.57608	2.8661	2.67961	2.64865	2.78129	2.63496	2.34819	2.29472	2.39008	2.68437	2.80482	3.01181	3.06876	2.54584	2.93444	3.12194	2.42261	2.94656	3.01567	3.0687	2.6967	2.54194	3.11854	3.20672	2.93879	2.97816	2.98696	3.09024	3.29347	3.03113	2.9677	2.40815	2.91767	2.52172	2.58655	2.77165	2.83499	2.56188	2.93461	2.8912	2.93485	2.92703	3.12481	3.13459	2.84769	2.6737
RNF11	4.4544	4.31224	4.49475	4.53559	4.37239	4.32634	4.19018	4.26952	4.46568	4.5832	4.25695	4.26576	4.47029	3.49232	3.68496	4.73654	3.66521	4.19121	4.03638	3.46771	4.42579	3.69566	4.40786	4.05176	4.3086	4.19721	4.23471	3.76329	4.80885	4.05406	4.46286	4.25212	4.48794	4.42673	4.22522	4.41743	3.91996	4.54846	4.49642	4.22646	3.87255	4.5909	4.55882	4.45976	4.28593	4.11885	3.82973	3.77513	3.25118
OSBPL9	4.45992	4.33548	4.54602	4.62546	4.59528	4.35338	4.44772	4.51663	4.50029	4.59395	4.7342	4.48905	4.50029	4.35282	4.32916	4.34114	4.04677	4.40186	4.31479	3.73578	4.54443	4.43184	4.55366	4.45308	4.44431	4.24104	4.1936	4.2356	4.30403	4.06047	4.2748	4.17935	4.03672	4.28603	3.77437	4.65012	3.88303	4.29004	4.1515	4.13519	3.879	4.16297	4.38806	4.31515	4.1936	4.4992	4.00015	4.10622	3.98918
BTF3L4	5.10251	5.02364	5.41892	4.93341	5.20738	4.91272	5.57732	5.07851	5.46481	4.86892	5.15797	4.88458	4.79212	4.96081	5.02297	5.43875	4.39326	5.13314	5.28349	4.41723	5.20076	5.38544	5.16536	4.10431	4.92284	4.37819	5.42874	4.68433	5.1907	4.53684	3.7001	3.76974	4.38824	4.79514	4.12585	4.68711	3.79853	4.2118	4.51748	4.78335	4.91272	5.09871	4.86335	4.30708	4.30157	4.3954	4.99842	4.69744	4.8156
ZFYVE9	3.53423	3.6134	3.76197	3.5669	3.93514	3.90477	3.87326	3.60394	3.58816	3.66941	3.60697	3.61905	3.91183	3.27313	3.43938	3.88823	3.31553	3.3313	3.41853	3.30678	3.50571	3.41271	3.59717	2.89934	3.55888	2.62904	3.31717	3.23466	3.39592	3.02223	3.32005	3.45806	3.62276	3.38356	3.51322	3.52543	3.53748	3.66368	3.58476	3.37774	3.11701	3.81177	3.2713	3.32335	3.37621	3.32439	3.25236	3.15855	2.76022
PLA2G12A	2.96699	3.24419	3.05787	2.89993	3.09512	3.13746	3.01877	3.14278	3.24243	3.39439	3.00926	2.6535	3.05759	2.98051	3.3121	3.06389	2.96189	2.90331	2.62398	2.95445	2.8051	3.17829	3.15793	3.21721	2.84083	2.90145	3.16823	3.40621	2.91078	2.72885	3.03576	3.12193	3.21861	3.21303	3.28597	2.80616	3.10363	2.94559	2.88165	2.84139	2.74843	2.84425	3.24093	3.04353	2.9233	2.94344	2.48503	2.92795	2.98587
PRPF38A	4.18373	4.46516	4.35259	3.83632	3.81444	4.09574	4.07039	3.94942	3.9857	3.59884	4.08952	3.85392	4.044	4.22284	4.15175	3.87247	3.64118	4.11782	3.92225	4.24722	4.05379	4.21195	3.86746	4.23516	4.14824	3.44817	3.51414	4.25426	3.85065	3.97522	3.80034	3.87563	4.0406	3.72638	3.87872	4.00906	3.97134	3.97724	4.2492	3.76683	3.7402	3.99865	3.88792	3.68197	3.84242	3.89322	4.12437	4.26463	4.30058
GPX7	3.28696	3.59395	3.18061	3.67922	2.95542	3.08058	2.51278	3.11159	3.36971	3.8011	2.65982	3.13465	2.74157	3.57804	3.68606	2.77588	3.23594	3.33848	2.93554	4.17743	3.45068	3.32555	3.59451	3.22564	2.61255	2.94133	3.18794	2.27141	2.92738	4.02126	3.09906	3.54155	3.42306	3.01528	3.33403	2.92376	3.1773	3.79439	3.34886	3.23373	2.27965	3.12699	3.13241	3.16959	2.46269	3.17515	2.24266	2.8869	2.78182
FAM159A	2.44186	2.59812	2.49317	2.58501	2.6001	2.55126	2.55289	2.62626	2.21308	2.74558	2.6725	2.41575	2.43121	2.28479	2.27457	2.29516	1.91627	2.28211	2.09163	2.44829	2.21329	2.03867	2.36746	2.92088	2.48926	2.30213	2.48036	2.53711	1.9402	2.50078	2.44739	1.89855	2.45149	2.38028	2.10209	2.03847	2.33722	2.17785	2.4028	2.24294	2.5599	2.19844	2.18717	2.09387	2.56148	2.20714	1.71374	2.75726	2.2502
ZYG11B	4.18799	4.52466	4.28351	4.22615	4.11054	4.45297	4.09149	3.92727	4.46962	4.57035	4.16441	4.22051	4.45922	4.25284	4.42233	3.61019	4.46389	4.52412	4.70935	4.32618	4.50679	4.34713	4.39868	3.48186	3.3165	3.257	3.8027	3.17706	3.63381	3.14563	3.29167	3.0659	3.27568	4.03304	3.32879	3.99836	3.54166	3.86976	4.37917	3.30831	4.04504	4.03304	3.69317	3.46857	3.52967	3.65825	3.28293	2.87055	2.88327
ZYG11A	1.67669	1.5829	2.12374	1.84986	2.10671	1.62703	1.77467	2.01393	1.84882	2.28123	1.65572	1.33907	1.7904	1.67392	1.506	2.16275	1.62294	1.52473	1.57021	1.76124	1.53532	1.53424	1.60947	1.73984	1.77588	1.72025	1.72842	2.03737	1.67669	1.44287	1.66637	1.7419	1.57399	1.45121	1.38104	1.44074	1.59062	1.49545	1.47352	1.55984	1.48502	1.51095	1.56791	1.36447	1.7044	1.4658	1.69144	1.58632	1.90011
SCP2	3.97817	3.98387	3.94042	3.66027	3.8772	3.90391	3.96013	3.78759	3.74416	3.60856	3.52153	3.73184	3.78885	3.61593	3.73939	4.08652	3.70293	3.77491	3.58609	3.48643	3.77486	3.29276	3.90877	3.83073	3.86332	3.99049	3.91312	3.83828	4.1646	3.89827	3.95446	3.84209	3.45714	3.58254	3.43402	3.80629	3.41694	3.59794	3.44393	3.59762	3.95146	4.00491	3.8024	3.55633	3.38269	3.96697	4.12152	3.96013	4.08409
PODN	2.7621	2.8119	2.6632	2.50183	2.96674	2.8274	2.87266	3.19816	2.74137	2.84455	2.94967	2.89861	3.34364	4.08083	3.0631	2.86942	1.78618	3.80309	3.81674	2.53109	4.22069	4.06933	4.47455	3.60173	3.13526	4.51011	3.3664	4.72212	2.9556	3.79672	3.52249	3.04401	3.01215	3.94485	3.30276	3.30387	3.34777	3.12397	3.12289	3.77753	5.01183	3.15435	3.61025	3.60173	3.30582	3.30169	4.26419	4.71134	4.94549
CPT2	3.93778	3.70567	3.70781	2.97607	3.43239	3.58058	3.41955	3.89686	3.72042	3.14384	3.35924	3.75617	3.43177	3.88569	3.93247	3.40707	4.00208	3.98653	4.12663	4.05494	3.99945	4.00025	4.03835	3.91987	3.78819	3.64137	3.47409	3.62578	3.37082	4.27893	3.26562	3.39065	3.60954	3.67029	3.18298	3.45792	3.39881	3.38663	3.48648	3.27216	3.73544	3.31271	3.24968	3.37082	3.43938	3.43411	3.28929	4.02876	3.54153
DMRTB1	3.30348	3.36491	2.96599	3.1498	3.1576	3.00251	2.8701	3.34526	2.96041	3.18673	3.10569	2.64214	3.25257	3.09118	3.07127	3.14458	3.2656	3.03183	3.14308	2.98615	3.15459	2.96446	3.08598	3.78284	3.05775	3.17306	3.00866	3.28641	3.08211	2.71079	2.97723	2.93954	3.29207	3.00307	3.13977	2.77412	3.38692	3.09879	3.01219	3.22934	2.86751	2.62607	3.04877	3.03736	3.12775	3.16217	3.05978	3.44007	3.07581
DIO1	1.98259	2.1449	2.03231	2.46466	1.80303	2.08441	2.28406	2.39835	1.9476	2.4519	2.49812	2.11322	2.13066	1.93566	2.23021	2.33049	1.90589	1.76073	1.82963	2.09128	1.83604	2.04603	1.96759	2.22974	1.82495	2.34236	2.09674	2.0037	1.87365	2.08924	2.04261	2.29548	2.3912	2.3516	2.10259	2.50879	2.59831	2.71148	2.16071	2.45134	1.84128	2.58949	1.97521	2.79954	2.32907	2.18232	1.93949	2.63508	2.25387
LRRC42	3.42177	3.53217	3.71554	3.57988	3.51425	3.38575	3.26689	3.29326	3.23413	3.75868	3.6098	3.57314	3.57843	3.55266	3.46867	2.933	3.45103	3.36578	3.30155	3.52092	3.56612	3.53108	3.026	2.95666	3.17635	2.66588	2.90047	2.35756	2.92135	2.65451	3.06479	2.96373	2.96313	3.06568	3.32661	3.14194	3.30742	3.40576	3.2561	3.17945	3.17253	3.30517	3.25637	3.11778	3.28959	3.15274	2.9344	2.70266	2.32099
MRPL37	4.25571	4.20026	3.87282	3.71116	3.64728	4.01404	3.83897	3.87106	3.92299	3.61877	3.99754	3.57885	3.75399	4.38623	4.25742	3.77277	4.2518	4.13058	4.37636	4.38895	4.16959	4.22413	4.10873	4.0005	3.87282	3.69768	3.57661	3.84438	3.83697	4.43667	3.91873	3.35932	4.16932	4.05006	3.98471	3.78378	3.76876	3.88686	4.04248	4.04912	4.26091	3.81182	4.29253	3.71047	4.10123	3.87963	3.38282	3.79318	3.26549
ACOT11	2.95479	3.26584	2.90136	2.96421	2.97285	3.10118	3.21907	3.34261	3.04511	2.80235	3.10167	2.92667	2.89657	2.87763	2.44568	2.95616	3.44691	3.05554	3.12535	3.35974	2.81253	2.75331	2.67596	3.17487	3.18649	2.87548	2.99611	3.11725	3.19079	2.92893	3.23909	3.58966	3.21657	3.09941	2.96922	2.78134	3.4021	3.26168	3.10118	3.04883	2.2884	2.84249	2.92636	3.07943	3.20043	3.3014	2.77919	3.01152	2.86214
TTC4	3.24384	3.58015	3.37834	2.78464	3.3215	4.0813	3.73183	3.18507	3.70952	3.05424	3.15971	3.46468	3.56734	3.92562	3.93456	3.24776	4.08119	4.01687	3.87969	4.00535	3.91186	4.00535	3.89004	3.87635	3.68189	3.32179	3.82269	3.27378	3.44847	3.61485	3.44644	4.00223	3.42896	3.91278	3.82656	3.28663	3.79488	3.71373	3.99761	3.24301	2.86408	3.58558	3.32901	3.50809	3.89674	4.20532	3.8647	4.16638	3.8083
TMEM61	2.65178	3.06131	2.54345	3.06454	2.85794	2.38315	2.16517	3.1754	3.47896	2.71311	3.52233	2.51487	2.97664	3.04442	2.96411	2.68662	2.78987	1.7536	2.47729	2.32607	2.42587	2.90924	2.81836	2.80131	2.62628	3.0515	2.81025	2.42803	2.68054	2.33818	2.38531	2.53402	2.94887	2.73644	2.91843	2.31228	2.68162	2.02534	2.79486	2.87084	2.33316	1.8193	2.16572	3.19275	2.76183	2.71722	2.84586	2.68785	2.47401
BSND	2.78067	2.7424	2.18701	2.36874	2.37273	2.04573	2.01338	2.22769	2.31134	2.283	2.57879	2.10762	1.93992	2.28175	2.40455	2.59445	2.35732	2.21741	2.1957	2.38721	2.19695	2.28535	2.30122	2.7717	2.61852	2.64279	2.13093	1.76673	2.50963	2.07751	2.35683	2.24959	2.55917	2.55819	2.30857	2.07602	2.24568	2.23782	2.45053	2.25504	2.1109	2.61142	1.6274	2.09402	2.47233	2.35739	2.28942	2.39259	2.13201
PCSK9	3.47759	3.45864	3.19542	3.1797	3.07168	3.12844	2.97978	3.45425	3.0623	3.27372	3.24446	2.79839	3.10092	2.98626	2.96328	3.28836	2.93166	2.9718	3.19111	3.22858	2.91843	3.0774	2.65861	3.39496	3.15919	3.45281	3.23497	3.31327	2.95408	2.60662	3.06816	3.3097	3.36685	2.87382	3.4552	2.6808	2.91534	3.00854	2.81378	3.27976	2.69692	2.69935	3.35644	2.92238	3.19237	3.00406	3.00066	3.22546	3.36849
PRKAA2	3.53394	3.82193	3.71065	3.97686	4.10529	3.88654	3.70987	4.17987	3.94425	3.84639	3.83444	3.72089	4.17182	3.90996	3.74547	4.42531	3.87063	3.59341	4.11986	3.91486	3.51914	4.02559	4.056	4.059	4.27886	4.23261	4.2655	3.27119	4.48437	3.57703	4.07498	4.18382	4.04113	4.26783	4.10788	4.42034	4.02409	4.21195	4.17621	3.54816	2.28389	4.3559	4.43621	4.43248	4.35796	4.64518	3.65177	3.49975	2.58159
C8A	2.17845	2.11791	1.93118	1.92944	1.57361	1.67148	1.83377	2.08163	2.0467	1.999	2.11791	1.53595	1.64445	1.81531	1.89437	2.39456	1.93958	1.65252	1.77986	2.01287	1.70677	1.74366	1.87064	2.35743	2.1832	2.10056	1.80392	1.95063	2.37946	1.55792	1.9668	2.29124	2.17199	1.9668	1.6901	1.9398	2.4271	2.1729	1.71249	2.32923	1.31647	1.96608	1.73467	2.37188	1.95594	1.82329	1.87859	2.18157	2.00374
FGGY	3.32461	3.29641	3.53736	3.43476	4.3158	3.45723	3.13408	3.45789	3.28025	2.60743	3.05498	3.14817	2.49309	3.39627	3.45128	2.97664	3.36016	3.24604	3.25404	3.28584	3.32455	3.21828	1.61528	2.68367	3.39156	3.23101	2.90613	2.98718	2.96337	2.90698	2.70359	3.07122	3.18362	2.96278	2.76937	3.29855	3.66235	2.92446	3.42372	2.37612	2.90582	2.77286	3.07926	2.79573	2.7426	3.3361	3.32631	3.2406	2.7277
HOOK1	1.43025	1.49271	1.69839	1.39461	2.06525	1.31117	1.46123	1.60057	1.47852	1.38651	1.81674	1.44638	1.44507	1.64908	1.40177	1.40331	1.28637	1.54653	1.34278	1.57252	1.60241	1.21378	2.21181	1.26655	1.53041	1.37936	1.39251	1.44907	1.4045	1.78456	1.35711	1.35417	1.48897	1.24572	1.32289	1.55328	1.28733	1.47471	1.48897	1.31535	2.1282	1.42112	1.456	1.32232	1.36147	1.47067	1.72237	1.83963	1.52104
NFIA	4.60313	5.70388	4.91578	4.53815	5.53921	5.23883	5.3506	4.99359	4.69591	4.70209	4.37499	4.64395	4.89532	5.4286	6.14945	4.67057	4.62891	5.89475	5.96081	4.73405	6.36133	5.64326	5.34054	3.73804	4.74382	3.71168	4.43554	4.84894	4.18224	3.35849	4.0159	4.63639	5.37191	4.57932	4.88865	4.28051	5.15702	5.33172	5.22993	5.27205	4.4573	4.8549	4.29807	4.82902	4.65229	4.6194	4.55457	4.35632	3.80151
L1TD1	1.64865	1.28794	1.86959	1.48695	1.49573	1.48216	1.48463	1.54155	1.5904	1.4413	1.78702	1.4281	1.53909	1.50544	1.2748	1.80289	1.39611	1.25448	1.46604	1.50391	1.30515	1.62605	1.68975	1.13207	1.15593	1.75512	1.13586	1.37875	1.44516	1.4211	1.41968	1.16146	1.53547	1.63188	1.77199	1.40866	1.71608	1.50299	1.39471	1.56117	1.34257	1.58092	1.42385	1.51193	1.45062	1.17966	1.44067	1.36611	1.32591
USP1	3.62927	3.64713	3.89337	3.56693	3.63948	3.64501	3.50545	3.43403	3.81246	3.71651	3.57868	3.65893	3.61955	3.55584	3.78469	3.79069	3.42711	3.71693	3.63131	3.67366	3.85927	3.74871	3.92407	2.83715	3.56757	2.8316	3.40066	3.04601	3.82592	3.44362	3.16453	3.11981	3.34856	3.31145	3.27882	3.51355	3.12462	3.41293	3.31519	3.06304	3.90872	4.16222	3.83443	3.24686	3.18799	3.35341	3.53551	3.22431	3.30666
ANGPTL3	0.975847	1.30571	1.6607	0.829888	0.888449	1.32774	1.45956	1.4151	1.67055	0.917305	1.43219	1.4151	1.5404	0.982195	1.06381	1.32143	0.924205	0.890071	0.875609	0.766922	0.763177	0.81448	0.779157	1.11743	1.28453	1.5962	1.04499	1.28936	1.05218	1.21758	1.27914	1.22116	1.31085	1.45444	0.965938	1.31587	1.43096	1.74542	1.36602	1.25252	1.28936	1.56836	1.62605	1.15435	1.32617	1.25041	1.40975	1.12339	1.26197
ATG4C	2.70769	2.83159	3.08801	2.61101	3.0447	2.60805	2.8794	2.40992	2.60539	2.25629	2.41749	2.75829	2.76051	2.55546	2.40851	2.68314	2.42717	2.84097	2.48341	2.48099	3.12802	2.68005	3.05758	2.42228	2.84161	2.09908	2.68917	2.66309	3.118	3.12229	2.55729	2.63294	2.46176	2.66309	2.48279	3.03069	2.41296	2.73745	2.86579	2.48306	3.4369	3.56866	2.91166	2.44983	2.4667	2.62696	3.14168	2.99553	2.5821
FOXD3	3.26414	3.23306	3.02599	3.11606	3.1503	3.12646	2.9611	3.39713	3.19291	3.24759	3.45576	2.72039	3.02248	2.67951	3.09069	3.21561	2.89091	2.6653	2.78554	2.92558	2.75336	2.76217	3.0964	2.9265	2.71415	3.20636	2.63185	3.04575	2.60539	2.55325	2.92244	3.00191	3.05342	2.91377	3.03994	2.92556	2.60974	2.8575	2.96049	2.87452	2.67473	2.19066	3.36855	2.90341	3.03168	3.0681	2.45257	2.72433	2.82884
ALG6	1.99388	1.92445	2.07057	1.8406	2.29565	1.92078	2.22732	1.49004	2.50378	1.70347	1.97403	2.21043	1.94816	2.2443	2.25465	1.55999	2.32287	2.25051	1.98208	2.40295	2.3221	2.31848	2.41837	1.73028	2.01371	1.63499	1.94228	1.84979	2.53185	2.94662	1.72061	1.59597	1.76167	1.92777	1.49322	2.2383	1.64417	1.7649	2.00963	1.62134	2.96049	2.55605	1.9282	1.83642	1.68677	1.74679	2.28244	2.29115	2.15828
EFCAB7	1.94931	2.1225	2.20835	1.9941	2.23985	2.20676	2.42008	1.89625	2.36439	2.12142	1.85307	2.26607	2.10981	1.74205	2.33735	2.39516	1.5691	2.08771	1.87207	1.52125	2.01326	2.24822	1.72553	1.89447	2.15814	1.80133	2.01472	2.02491	2.33248	2.49069	2.32713	2.10184	2.16694	2.25645	2.19248	2.54608	1.9909	2.29894	2.47606	1.99844	2.78143	2.85552	2.15865	2.13365	2.11617	2.05756	2.31361	1.91437	1.70604
PGM1	4.80405	4.76413	4.77391	4.5206	4.58831	4.43325	4.65893	4.48522	5.14727	4.87654	4.70715	4.55995	4.71182	5.24107	4.82837	4.12416	4.83294	4.63805	4.69811	5.01958	4.87796	4.84675	4.0209	4.18667	4.34923	3.86469	4.71814	4.3915	4.40893	3.54098	3.87558	4.21691	4.69108	4.67341	4.84503	3.85077	4.69362	4.77541	4.61982	4.19114	3.45009	4.32832	4.38228	4.69952	4.41576	4.18419	3.80661	3.82975	3.18598
ROR1	4.72324	4.55003	4.66139	4.37516	4.28244	4.4249	4.38009	4.32874	4.18921	4.3135	4.42541	4.00985	4.08228	4.35525	4.56885	3.72195	3.37526	3.67988	4.16174	3.7639	4.02278	4.27175	3.40374	4.02758	3.98209	3.93382	4.23713	3.85654	3.87399	3.50179	3.69998	3.85049	3.7724	3.60848	3.92507	4.26511	3.97697	4.22943	3.9893	4.07257	3.2393	3.57	3.6477	3.93531	3.66928	4.10382	3.54402	3.84412	3.13379
UBE2U	1.63578	1.25493	1.45113	1.39227	1.55081	1.45248	1.25923	1.52478	1.761	1.30427	1.43862	1.40499	1.62559	1.23143	1.4099	1.60558	1.28999	1.19103	1.12515	1.03771	1.23559	1.29322	1.18513	1.28109	1.41946	1.46287	0.867552	1.23832	1.33873	1.32819	1.22788	1.2237	1.39619	1.32637	1.36332	1.53509	1.39046	1.47306	1.25103	1.3785	0.901461	1.53843	1.20179	1.24544	1.41659	1.23598	1.06516	1.22194	1.19641
CACHD1	2.63815	2.95644	2.95662	2.5561	3.07739	2.85033	2.93525	2.83152	2.90618	2.67796	2.59526	3.02055	2.73172	3.07759	2.9239	3.25073	2.0153	3.11461	3.05938	2.51946	3.0459	3.22696	2.91934	2.53563	2.94572	2.64565	2.87789	3.38521	2.4576	2.97867	2.65357	3.06163	3.31059	2.933	2.76063	2.77301	3.08452	2.97227	3.09068	2.70339	3.8979	2.84431	2.84086	2.62178	2.7395	2.55186	3.24613	3.82185	3.48712
RAVER2	4.2162	4.14654	4.12157	3.96434	4.66453	4.70239	4.3853	4.59028	3.96681	4.261	3.89544	4.05266	4.18836	4.65017	4.59807	3.74383	4.22203	4.15235	4.25943	4.08394	4.69607	4.3245	4.74119	4.13621	3.71012	3.29755	3.80695	3.52524	4.12277	2.73984	4.1516	4.39954	4.04497	3.87714	3.92125	3.83621	3.72334	4.08978	4.09685	3.74893	2.70597	4.16226	4.39034	4.66945	4.26051	4.55603	3.63234	3.42317	3.0221
AK4	4.21361	3.55088	2.47515	3.38748	3.29755	2.96313	2.65866	3.48823	2.86975	3.10538	3.4629	3.29933	2.9291	3.95833	3.97528	3.59796	3.74741	3.62278	3.92372	3.81959	3.99976	4.03918	3.74402	3.17677	3.51556	3.47808	2.97619	3.58186	3.5063	3.34307	3.85974	4.28911	3.6653	3.44389	3.64164	3.30959	3.62911	3.84032	3.22212	3.66391	3.172	3.33979	3.48357	3.31075	3.51686	3.98925	3.64094	4.03002	3.68881
DNAJC6	2.68008	2.41619	2.65796	2.31653	2.75843	2.40862	2.21834	2.47776	2.64592	2.37362	2.3307	1.99054	2.26944	2.08151	2.12981	2.31048	1.9844	1.87636	2.05156	2.09405	1.8278	2.22622	2.06205	2.19358	2.4467	2.47502	2.38033	2.3307	2.3401	2.17409	2.49564	2.84549	2.48979	1.96894	2.32018	2.65796	2.18986	2.76586	2.38383	1.84216	1.83271	2.51318	2.18923	2.35602	2.25814	2.4081	2.36504	2.23238	2.26888
LEPR	3.49587	3.62954	3.60129	3.62682	3.80934	3.37481	3.56438	3.65729	3.52388	3.51999	3.30495	3.46439	3.60603	3.84149	3.85416	3.83747	2.97586	3.95585	4.06725	3.23859	4.08022	3.92703	4.53257	2.91758	3.62734	3.11862	3.49731	4.33158	3.67781	3.85005	3.09144	2.90846	3.33113	4.06085	3.40495	3.68893	3.31528	3.71564	3.62682	3.42062	5.62193	3.87052	3.49127	3.13375	2.99184	3.38583	4.24694	4.23225	4.62075
PDE4B	2.33628	2.88297	2.29822	2.17358	2.18424	2.49126	2.48185	3.13673	2.23151	2.18786	2.38232	3.3455	1.96324	2.11201	2.07656	2.52277	2.46534	2.44788	1.67398	2.62326	2.21598	2.22254	2.36576	2.55698	2.48989	2.48965	2.15118	2.855	2.43196	3.17709	2.41437	2.15515	2.31931	2.33829	2.18205	2.50649	2.3641	2.42665	2.26151	2.38536	3.13288	3.13379	2.5511	2.38907	2.78898	2.19916	3.17667	3.32869	3.87831
SGIP1	3.9457	4.02704	3.92216	4.04347	4.88807	4.59974	4.45326	4.32079	3.64886	3.38448	3.36897	4.79952	4.01091	4.10413	4.26253	3.60763	4.18701	4.57667	3.866	4.13567	4.82561	3.90803	2.95003	4.43114	4.33144	3.7473	4.01837	4.20258	3.46094	3.67719	3.40158	4.29579	3.71201	3.44456	3.72727	3.95814	4.25226	4.02418	3.99623	3.76956	1.66382	3.98619	3.61871	3.77182	3.69355	3.78534	3.72606	3.21513	2.79291
TCTEX1D1	1.59667	1.82434	1.78461	1.49573	1.69341	1.93972	1.78031	1.54867	1.57381	1.82988	1.65222	2.34206	1.75374	1.75516	1.50663	2.30393	1.71336	1.69324	1.68884	1.73406	2.01394	1.86809	2.12989	1.75696	1.62396	1.7663	1.98965	1.614	1.62581	2.00222	1.94477	1.79047	1.65339	2.09575	1.50265	2.24302	2.00639	1.81008	1.60166	1.79759	2.01105	2.11304	1.9386	1.51648	1.8179	1.7618	1.59096	2.16429	1.89315
MIER1	4.07752	4.12398	4.17185	4.05167	3.92964	4.01007	3.99691	3.75259	4.15643	4.09425	4.04476	4.003	4.11655	4.08239	4.34682	3.8714	3.75361	4.24697	4.22975	4.09379	4.31698	4.28517	4.28535	3.5741	3.89896	3.72372	3.8923	3.55788	4.16709	3.74685	3.52481	3.45397	3.93612	3.95297	3.7621	4.18626	3.64187	3.83188	3.82314	3.6405	4.12398	4.53063	4.2393	3.80497	3.52103	3.90811	3.93989	3.7565	3.76654
IL23R	1.31941	1.4268	1.40257	1.17096	1.4841	1.19626	1.34104	1.4614	1.3528	1.24699	1.20013	1.27864	1.31941	1.36727	1.33046	1.53372	1.29753	1.0723	1.2313	1.27426	1.25443	1.23171	1.16351	1.42888	1.06798	1.57355	1.57044	1.41884	1.32342	1.69329	1.57044	1.3217	1.16197	1.13363	1.08225	1.28629	1.19381	1.14532	1.52326	1.06909	1.61795	1.28548	1.28104	1.16574	1.23318	1.29482	1.58057	1.40769	1.39832
IL12RB2	1.51692	1.74773	1.52641	1.65688	1.60648	1.47361	1.52766	1.50369	1.47837	1.52859	1.58195	1.67065	1.60305	1.6745	1.6017	1.73112	1.66844	1.55817	1.44539	1.4064	1.60813	1.4378	1.63121	1.464	1.29481	1.80738	1.42277	1.73633	1.6512	2.10313	1.49836	1.5147	1.50072	1.68084	1.3698	1.42458	1.46497	1.4938	1.47096	1.6493	3.48867	1.61662	1.54198	1.3469	1.54055	1.55971	1.96595	2.13682	1.7359
GADD45A	4.46012	4.97539	4.39804	5.51935	4.63356	4.1388	4.7598	4.97539	5.37384	5.15581	5.75865	4.84669	5.6734	5.03358	4.88783	3.94265	4.96872	4.46335	4.78281	4.62958	4.6553	5.01547	4.82516	4.11724	4.76281	4.09789	4.7381	3.99104	4.08872	4.25298	4.16804	4.64798	4.52556	4.60869	4.4998	3.70231	4.57552	4.32853	4.2751	3.01198	2.72359	4.34899	4.4186	4.65136	4.04639	4.66606	4.45358	4.00993	3.79044
LRRC7	1.72029	1.25441	1.33414	1.29048	1.09759	1.19416	1.44097	1.47456	1.15536	1.37505	1.53418	1.15692	1.01692	1.06133	1.48055	1.70314	1.45496	0.977678	0.849299	1.3871	1.19206	1.45456	1.25841	1.51295	1.24505	1.44211	1.23265	1.47587	1.23719	1.27726	1.38558	1.65078	1.07304	1.16177	1.44591	1.19928	1.0556	1.36775	1.11086	1.34849	1.08239	1.04129	1.46265	1.1704	1.01394	1.42659	1.46725	1.24669	1.37648
SRSF11	4.46556	4.41814	4.09903	4.47426	4.98861	5.62742	5.41672	4.72282	4.48182	4.63355	4.55165	4.82731	4.74012	4.63384	4.87762	4.73255	5.19327	4.61664	4.80068	4.74366	4.76066	4.79386	4.78051	4.77897	4.73176	3.99378	4.4603	4.88441	4.08858	5.19616	4.67682	4.83223	4.049	3.59422	4.39446	4.19229	4.6212	4.34527	4.26547	4.18834	4.33307	4.10503	3.76488	4.06553	4.33471	4.68058	4.74309	5.43838	5.21097
HHLA3	2.84219	3.62175	2.30934	3.20061	3.06107	2.80532	2.75264	2.80948	2.91448	2.31947	2.7411	2.98695	3.20468	2.88927	2.66721	2.89113	2.63792	3.04958	2.7053	2.57929	2.65806	2.92529	2.65191	2.21618	2.71092	2.97217	3.0892	3.41899	3.02467	4.18776	2.90129	3.54265	3.09233	3.5605	2.90172	3.22054	2.8927	3.06022	2.97568	3.15791	3.23846	2.91986	3.25543	2.04147	2.53185	3.03476	3.40311	2.9698	2.61538
CTH	2.36751	2.36301	2.45683	2.05639	2.61026	2.46885	2.1421	2.24749	2.69759	2.11293	2.69822	2.09538	2.61667	2.02332	2.53884	2.63496	2.16951	2.19145	2.349	2.11278	2.13083	2.61172	2.65261	2.27035	2.75387	1.97379	2.41836	2.14265	2.32271	2.45261	2.16074	2.332	2.33909	2.71362	2.29424	2.43248	2.49656	2.58169	2.20203	2.12364	1.80995	2.34301	2.2041	2.32616	2.50803	2.06265	2.17788	2.46161	2.07966
FPGT	3.56139	3.56423	3.54661	3.42921	3.89705	3.7263	3.44465	3.17313	3.7717	3.22287	3.41389	3.58121	3.67915	3.37422	3.56757	4.19896	3.18789	3.36534	3.49114	3.33251	3.47079	3.38818	3.53027	3.35291	3.71583	3.01034	3.78862	3.09375	3.96501	3.33116	3.12413	3.19693	3.2173	3.07988	3.15894	3.519	2.89931	3.20275	3.20203	3.13019	3.69829	3.85468	3.6649	3.23475	2.81329	3.48024	3.89543	3.229	3.12099
TNNI3K	2.66812	2.07618	2.61245	2.51833	3.2463	2.60309	2.87074	2.45276	2.66925	2.69723	2.56568	2.56117	2.0813	2.37101	2.59999	3.15439	2.36259	2.23002	2.25181	2.19155	2.2766	2.35684	2.42536	2.11726	2.12621	2.0903	2.26654	2.10022	2.86182	2.20089	2.08846	2.33191	2.36832	2.49561	2.4126	2.44897	2.23171	2.66383	2.57711	2.37792	2.00487	2.91999	2.19409	1.82061	2.36009	2.43467	2.7885	2.15768	1.99453
TYW3	4.46052	4.65495	4.6324	4.30006	4.71917	4.5796	4.80596	4.01687	4.12209	4.29227	3.9971	3.97661	4.2765	4.25402	4.34591	3.89354	4.22736	4.72412	4.36319	3.87156	4.88909	4.28556	4.7314	3.65927	4.14267	3.58993	4.1839	4.17257	4.05319	3.54647	3.77654	3.75926	4.06998	4.13805	3.88302	3.98158	3.73705	3.94086	4.07107	3.53725	3.92441	4.82619	3.96007	3.86626	3.7132	4.17726	4.13994	3.88674	3.54856
LHX8	2.04791	1.66717	1.90485	2.02899	2.11297	1.9327	1.86044	2.27254	1.62281	1.75047	1.71905	1.94795	2.20857	1.75581	2.0025	2.3398	1.98367	1.71636	1.97417	1.82792	1.58503	1.83883	1.81275	1.6452	1.99927	1.96353	1.75268	1.92512	1.70462	1.94893	2.15075	2.24277	2.05405	1.85363	1.98646	1.45912	1.65857	2.01121	2.20683	1.89191	1.48852	2.0554	1.90306	1.84059	2.0426	1.82256	1.90205	1.72462	1.61837
ACADM	4.31622	4.1659	4.47244	4.44842	4.14557	4.323	4.21069	4.08279	4.15423	4.33718	4.43119	4.23563	4.20898	4.12146	4.19429	4.04685	3.58871	4.25593	4.26477	3.46428	4.36357	4.23891	4.43222	3.84965	4.2507	2.95127	3.9889	3.90385	4.30927	4.12906	4.02582	3.74406	3.58136	3.66316	3.3068	4.02358	3.41207	4.12754	3.89562	3.84078	4.1659	4.56545	4.37654	3.78907	3.58685	4.0475	3.97222	3.87014	3.94319
RABGGTB	3.90329	3.42993	3.75213	3.98135	3.87822	3.68771	3.70843	3.81842	4.00528	3.86488	4.03813	3.80338	3.7352	3.8861	4.06081	3.27489	4.06922	3.80377	4.0886	4.06511	3.99728	4.17639	3.97417	3.64339	3.90791	3.62963	3.65776	3.48119	4.28827	4.13435	3.51816	3.31922	2.8865	3.16965	2.80934	3.8333	2.80865	3.58489	3.06472	2.8686	3.44817	4.41296	3.81253	3.18249	3.08382	4.01019	3.79476	3.82657	3.07087
MSH4	1.40338	1.18708	1.41099	1.31035	1.23311	1.27878	1.23311	1.30608	1.56384	1.62992	1.53396	1.49804	1.38825	0.737489	1.1794	1.32845	0.80028	1.36001	0.929162	0.867404	0.783982	0.821286	0.922134	1.19171	1.17395	0.890103	1.02266	1.02063	1.17729	1.37178	1.16325	1.28042	1.28838	1.47324	1.22607	1.35257	1.26361	2.44992	1.59881	0.9675	1.37733	1.78731	1.08292	1.24116	1.40957	1.21588	1.35875	1.20642	1.07183
ST6GALNAC3	2.54426	3.00479	2.72788	2.73848	2.89266	2.61165	2.76258	2.67709	2.45364	2.63416	2.45662	2.60457	2.3274	2.75774	2.69306	2.65687	1.78603	2.13571	2.91848	2.3315	2.50377	3.1834	3.54531	1.95289	2.10721	2.06052	2.30136	2.74804	2.16432	2.45455	1.99015	1.95795	2.15947	2.10264	2.26292	2.12629	2.2042	2.18674	2.33268	2.209	2.86599	2.30014	2.19567	2.18184	2.07172	1.82784	2.9284	2.69462	2.92117
ST6GALNAC5	4.0454	4.20576	3.96669	3.11269	3.32735	3.45805	3.40104	3.52111	3.64759	3.23629	3.34232	3.21975	3.46406	3.67861	3.48245	3.74399	3.39632	3.28021	3.28928	3.64396	3.62495	3.56273	3.53628	3.95708	3.48916	3.90887	4.54817	3.39614	3.91565	3.25835	3.63261	4.20397	3.11327	4.77143	3.59429	3.88688	3.14393	3.53866	3.5382	3.8279	1.98194	3.65091	4.12513	3.96085	4.12902	4.59588	3.46704	3.45675	2.9376
AK5	1.83007	2.05054	1.89038	1.65576	1.7732	1.87907	2.1961	1.87762	1.81353	1.73325	1.96058	1.78161	1.87671	1.77924	2.06148	2.34984	1.89984	1.59604	1.93687	1.92794	1.78562	1.96065	1.87105	3.37412	1.98858	2.31317	1.99505	1.92914	2.33582	2.30637	2.75498	2.98103	2.24568	2.39045	1.97736	3.38963	1.81964	1.99289	2.27642	2.52803	1.8126	2.25312	2.58417	3.0655	2.66117	2.26191	2.15353	1.89888	1.74625
NEXN	4.98479	3.99056	4.94803	5.05287	4.62623	5.11411	4.54637	4.98977	5.33276	5.42113	5.58081	5.11411	5.7809	5.95058	6.09943	4.30928	5.24833	4.31483	5.86411	5.56605	5.03036	6.17491	5.26665	3.8236	4.55848	3.70908	4.29586	3.63117	4.28042	4.22183	4.75961	4.44976	4.67258	4.34655	4.67821	4.74251	4.927	5.30821	4.63859	3.93076	2.18254	5.15303	5.02872	5.00123	4.96507	4.81287	4.18007	2.98736	2.20617
DNAJB4	5.74396	5.22391	5.72845	5.73875	5.36389	4.84234	4.79736	5.06417	5.70476	5.66518	5.49299	4.47454	5.39914	4.81582	4.70464	5.6478	3.89452	4.6845	4.82939	4.64581	4.84739	5.22972	4.98915	4.14298	4.69078	4.00772	4.71974	4.65669	4.92853	4.09908	4.13983	4.34829	3.86506	4.90386	4.03396	4.68171	4.00281	4.4535	4.4209	3.44891	4.29268	5.40687	4.98657	4.68705	4.50198	4.91062	4.84659	4.47308	4.91062
GIPC2	2.94486	2.77542	3.15409	3.247	3.03304	2.81376	2.81332	3.02111	2.96792	3.22975	3.1378	3.21243	2.97159	2.5714	2.78478	3.32759	2.69204	2.70344	2.75171	2.56845	3.04784	2.92713	3.33007	2.25131	2.40615	2.54676	2.54197	3.11722	2.77617	2.73443	2.50781	2.18241	2.81779	2.52098	2.68186	2.75698	2.59339	2.57319	2.94906	2.47044	3.9591	3.38933	2.50754	2.58897	2.59632	2.2024	3.60658	3.31247	3.46073
PTGFR	1.8063	1.83278	1.90199	2.09781	1.92559	2.03756	2.10934	1.83661	1.89769	1.59077	1.88801	1.78151	1.78586	2.68615	2.64322	2.28104	1.37912	2.86636	1.41494	1.47767	2.50015	2.15275	3.02074	2.01505	2.06895	2.09752	1.70142	2.55721	2.1735	3.13567	1.92151	2.29867	1.99541	2.24088	1.79468	2.25186	1.81111	2.03153	1.83622	1.54156	4.02736	1.43343	2.61675	1.87907	1.95363	1.93897	3.13163	3.78895	4.15947
IFI44L	1.97582	2.44337	2.24707	1.9076	3.36377	3.84469	2.92683	2.99618	2.32767	2.32324	2.79785	3.80998	2.36616	3.19071	2.56449	3.38829	3.80025	4.02688	3.13536	3.18942	4.16701	3.27955	3.06965	3.36036	2.8193	3.62822	2.91381	4.14279	3.06786	4.16205	4.26057	2.35707	2.31166	4.10587	2.17344	3.97704	2.00254	2.39527	3.25844	4.27703	4.98375	3.91054	3.60268	3.82131	3.92253	3.55106	5.18769	5.11651	4.09398
IFI44	1.5071	1.83461	1.81194	1.19392	1.98721	2.59821	2.31874	1.83059	1.93188	2.14891	2.0979	3.32934	1.64047	1.97048	1.63795	2.137	3.77751	3.61472	2.51542	2.76793	3.31393	2.30739	2.99781	2.67529	1.96762	2.32877	2.29557	3.45792	2.90357	4.05438	3.45716	1.88392	1.77257	2.99511	1.69478	3.68412	1.43302	1.84271	2.25855	3.11154	4.34622	3.16768	2.60402	2.80198	2.93799	2.47329	4.09811	4.41593	2.68982
PRKACB	3.92784	3.77068	4.06038	3.82554	3.94003	3.99546	3.99643	3.77699	3.73276	3.62766	3.67639	3.92926	3.89988	3.33852	3.77376	3.81341	3.4221	3.40364	3.41216	3.41224	3.6668	3.36044	3.60542	3.34702	3.54436	3.19149	3.55473	3.36812	3.98989	3.7076	3.43001	3.44255	3.41153	3.49181	3.23573	3.76134	3.22813	3.63267	3.61717	3.52047	4.32286	4.0949	3.7201	3.60006	3.28005	3.71217	3.76874	3.72484	3.43648
NEDD8	2.75426	3.63742	3.50937	4.27967	3.15132	3.07164	3.06851	4.11755	3.13052	3.681	3.01488	2.80359	3.3786	3.96842	3.94057	3.75201	3.69266	3.77563	3.94225	3.66172	3.75639	3.83586	3.62981	4.24344	2.63367	3.92981	2.90427	2.55503	3.82324	3.2013	2.96483	2.93274	2.59703	3.04853	2.6312	2.95997	2.33849	2.39811	2.79671	3.37569	3.25135	3.07988	3.75328	2.48787	3.11351	3.28866	3.45559	2.23575	3.04107
DNASE2B	1.35248	1.32935	1.31697	1.3852	1.65505	1.35782	1.2086	1.42462	1.3594	1.76274	1.4167	1.37649	1.41748	1.18338	1.26389	1.60268	1.87483	1.56422	1.8592	1.61514	1.49893	1.08186	1.5105	1.36394	1.7814	1.67714	1.36862	1.34564	1.57799	1.98998	1.75754	1.69603	1.43981	1.49579	1.23536	1.34907	1.31697	1.83117	1.45728	1.4548	1.87601	1.67566	1.93982	1.4548	1.50798	1.59667	1.30543	1.4128	1.16437
RPF1	3.77472	3.86503	3.96232	3.60873	3.60701	3.71018	3.69394	3.38679	3.66243	3.68779	3.8634	3.75161	3.99038	4.04765	4.13652	3.51403	3.89829	3.98348	3.91272	3.98763	4.02539	4.17327	3.96281	3.0627	3.66243	3.01892	3.53047	2.94816	3.88834	3.84905	3.05637	2.85508	3.23685	3.69038	3.24424	3.73907	2.91567	3.58381	3.53447	3.12591	4.13327	4.3358	3.72101	3.44443	3.31299	3.61661	3.58132	3.84422	3.60701
WDR63	1.15431	1.49017	1.56853	1.26297	1.42095	1.16451	1.33833	1.37974	1.52776	1.40599	1.47038	1.46515	1.27043	1.15177	1.25576	1.33173	1.09889	1.15719	1.30189	1.38513	0.882076	0.950046	1.19932	1.01479	1.31486	1.3087	1.32713	1.11722	1.6722	1.41854	1.12466	1.25108	1.28858	1.50178	1.13089	1.20364	1.54434	1.64076	1.63975	1.35909	1.53838	1.57594	1.39613	1.25506	1.45762	1.39613	1.27302	1.51643	1.20797
CYR61	6.0376	6.54854	5.46203	5.33509	5.16202	3.96495	3.30341	4.74655	6.49149	6.5196	6.01401	4.82406	5.83473	4.91679	4.07137	5.9865	4.69437	2.58315	4.65835	5.35326	2.89959	5.20564	4.75195	6.08033	4.41051	4.7792	5.4664	4.63367	5.49607	4.20645	5.09268	4.42019	4.87709	6.02657	4.54337	4.29027	3.39397	4.23918	5.03802	2.67819	2.67607	4.10276	3.37247	5.0727	6.08033	4.93413	3.64693	4.35303	5.75574
CLCA2	1.30165	1.88915	1.42594	1.88561	1.59896	1.68867	1.39051	1.83396	1.39912	1.5028	1.72213	1.54188	1.57711	1.54911	1.66641	1.91058	1.65121	1.42741	1.43265	1.56159	1.41482	1.53803	1.50406	1.79604	1.41517	1.48728	1.50073	1.26307	1.39155	1.64602	1.59769	1.58646	1.57711	1.23928	1.64481	1.28888	1.5748	1.46567	1.62659	1.39808	1.81251	1.73127	1.70515	1.59003	1.68478	1.43008	1.63519	1.83521	1.34255
CLCA1	1.37585	1.5645	1.73723	1.55681	1.24092	1.69231	1.56938	2.03636	1.18073	1.54206	1.73456	1.76422	1.59206	1.30819	1.46329	1.8529	1.53804	1.24854	1.2143	1.2985	1.09156	1.22114	1.37021	2.21487	1.43277	1.45043	1.35255	1.50471	1.57681	1.68214	1.84735	1.61911	1.71743	1.69231	1.57064	1.18723	1.70877	1.73586	1.56575	1.67554	1.29572	1.53534	1.50214	1.78122	1.6642	1.47426	1.72277	1.74886	1.28515
CLCA4	0.994633	1.08191	1.5056	0.94388	1.60242	1.28018	1.11808	1.51633	1.23442	1.31468	1.37836	1.26822	1.62571	0.728734	1.25238	1.14745	0.7725	0.826111	0.668267	0.838522	0.779989	0.998621	0.789697	1.25919	1.17156	1.56166	1.31132	1.11047	1.2104	1.12825	1.06156	1.04906	1.47701	1.40536	1.14912	1.22477	1.33877	1.31132	1.30958	1.34864	1.26476	1.87222	1.28679	1.26822	1.27485	1.45969	0.927851	1.06156	1.24521
SH3GLB1	4.87167	4.70164	4.2238	4.10567	3.51394	3.88233	3.96382	4.28401	3.96682	4.08129	4.02392	3.41317	3.95129	3.87599	3.33819	3.4502	4.34881	4.45861	4.20321	4.01282	4.30543	4.19244	4.14373	3.38673	3.61535	4.27693	3.57923	4.19608	3.45413	3.2399	3.55569	2.92671	4.01546	3.9358	4.31339	3.98079	3.97151	2.97905	3.8863	4.43305	3.81517	3.54024	4.38948	4.13212	3.81569	3.08339	3.37893	4.13133	3.75877
HS2ST1	3.4932	3.89888	3.63965	3.53078	3.82648	3.60706	3.84695	3.49256	3.60706	3.62798	3.33099	3.71067	3.63008	3.52784	3.26861	3.23462	3.85351	3.45531	3.76832	3.95086	3.81591	3.82432	3.69044	3.24815	3.40832	3.28717	3.55886	3.35927	3.78471	4.0019	3.35608	2.98221	3.13552	3.25003	2.93365	3.28414	2.73626	3.23923	3.17974	3.27881	4.14386	3.39267	3.45161	3.00923	2.89648	3.45737	3.65887	3.75902	3.79033
LMO4	3.60849	4.061	3.75262	3.65644	3.71575	3.92573	3.73415	3.56275	3.45678	3.67642	4.01128	3.58737	3.12146	3.86293	3.95207	3.26576	3.64558	3.88456	3.8204	3.63717	3.87085	3.82161	3.73154	2.66435	3.22853	3.04441	2.58356	2.93952	2.96552	3.50253	3.38408	3.00014	2.52124	2.48675	2.42818	2.32577	2.78676	2.37169	2.65413	2.88324	2.8993	3.17892	2.72637	2.68034	2.63094	2.7884	3.18842	3.30725	2.69186
PKN2	3.97906	3.94629	3.92506	3.82158	4.47441	4.46369	4.19859	3.84328	3.98714	3.7254	3.88964	3.97179	4.03982	4.03926	4.22189	3.62364	4.0358	4.18804	4.15353	4.09577	4.26553	4.19882	4.27211	3.49468	3.95364	3.10489	3.93635	4.01519	3.93085	4.02903	3.34573	3.56217	3.85865	3.83268	3.26001	4.10016	3.55238	4.05308	3.89515	3.50174	4.51655	4.44171	3.80776	3.66397	3.55514	3.86594	4.14966	3.97906	3.91892
GBP6	1.71615	1.49949	1.32488	1.80605	1.26922	1.29102	1.34094	1.59349	1.30493	1.45624	1.31936	1.32859	1.46681	1.33852	1.46032	1.64025	1.32202	1.35289	1.33042	1.27934	1.27618	1.19879	1.3629	1.30222	1.3713	1.71237	1.49173	1.15611	1.56266	1.46922	1.64638	1.63024	1.64928	1.33926	1.60817	1.12147	1.50921	1.33522	1.19509	1.56973	1.38119	1.17275	1.40501	1.54996	1.39284	1.42848	1.69981	1.44793	1.25309
LRRC8B	2.22214	2.09613	2.34591	1.75888	2.44155	2.12851	2.05794	2.18128	2.45658	1.99615	2.53203	2.60455	2.03438	2.33383	2.1789	2.61054	2.62372	2.34903	2.61724	2.63926	2.59094	2.77329	3.16117	2.35286	2.00746	2.57616	2.50055	2.41461	2.39318	3.73151	2.29913	2.16478	1.77483	2.14313	1.90951	2.66447	1.90068	2.16478	2.33903	2.2588	3.53646	2.31192	2.51826	2.01915	2.05651	2.33966	2.92828	3.5736	3.31379
LRRC8C	3.31203	3.36044	3.34018	3.23273	2.95689	3.10107	3.38775	2.93098	3.34187	3.51057	3.46496	3.33704	3.03423	2.24078	2.77923	3.37873	2.535	3.55424	2.92642	2.61626	3.54672	3.20183	3.79659	3.47981	3.16025	3.70455	3.81846	4.38287	3.60742	4.59072	3.35149	2.49629	2.60626	3.68871	2.71759	3.40536	2.6519	3.12153	3.13041	3.47429	4.85892	3.11142	3.38088	2.96304	3.19586	3.06741	4.14045	4.60476	4.87809
LRRC8D	3.10133	2.90548	2.99073	2.41787	3.07985	3.29058	2.94601	3.07131	2.67716	2.74264	3.03491	3.09856	2.90848	2.36863	2.66988	2.91455	2.89836	3.70595	3.33101	2.91712	3.21163	2.57968	3.64605	2.8993	2.83724	3.08747	3.3699	3.35478	3.3204	4.11091	3.06893	2.81657	2.67233	3.07985	2.81374	2.97331	2.53662	2.69216	3.04952	3.15214	3.86777	2.98902	3.09856	2.65753	2.56077	2.83463	3.69865	4.1467	3.65141
ZNF326	3.42889	3.2792	3.65336	3.50823	3.46499	3.54505	3.49145	3.31298	3.7262	3.46033	3.65456	3.65761	3.63246	2.93023	2.99403	3.45904	3.12575	3.14458	3.06515	3.06508	3.14187	3.18504	3.03522	2.76344	2.98968	2.4485	3.18168	2.86844	3.22035	3.54724	3.10943	3.02024	3.11992	3.03811	2.82023	3.25272	2.71055	3.06078	3.22659	2.73303	3.21357	3.75095	3.09516	3.12727	2.89735	3.13599	3.56783	3.06031	2.69505
CDC7	1.27206	1.4321	1.15105	1.30657	1.53192	1.31104	1.8426	1.23341	1.39847	1.29099	1.4216	1.75703	1.16095	1.27942	0.961719	1.96888	1.48362	1.37795	0.868849	1.55302	1.40299	1.61966	1.35407	1.55517	1.23084	1.61101	1.25219	1.32144	1.69197	2.16678	1.57442	1.3122	1.23084	1.32794	1.20058	1.39621	1.21537	1.13404	1.1778	1.4697	2.04928	1.29254	1.1752	1.34373	1.51666	1.53517	1.79433	1.50619	1.40658
BRDT	1.26407	1.37082	1.24528	1.2557	1.402	1.48692	1.45932	1.45366	1.38944	1.29287	1.4255	1.52663	1.22997	1.28882	1.53061	1.7964	1.4233	1.28011	1.35395	1.41066	1.33254	1.41436	1.41599	1.29495	1.4968	1.13672	1.37819	1.27503	1.27668	1.33483	1.57956	1.49555	1.49146	1.7406	1.462	1.3503	1.51681	1.52776	1.60185	1.35801	1.26587	1.34784	1.28348	1.62819	1.67505	1.41381	1.56284	1.61453	1.34784
EPHX4	2.76375	2.72211	2.5318	2.18809	2.783	2.59564	2.39717	2.64731	2.42348	2.35202	2.47069	2.30408	2.56145	2.33779	2.29131	2.38041	1.79213	2.39211	2.41672	2.08103	2.47156	2.50219	2.74852	2.43032	2.51026	2.48762	2.26273	2.43444	2.28949	2.0667	2.26566	2.27023	2.70467	2.28468	2.65871	2.63591	2.59349	2.6576	2.58994	2.42873	2.57026	2.77694	2.51673	2.61756	2.60103	2.31922	2.27277	2.33582	2.53407
BTBD8	2.10759	2.03844	2.02627	2.28199	2.60276	2.06422	2.36723	1.94474	2.62249	2.04102	1.7303	2.06947	2.31139	1.86503	2.33811	2.37722	2.16788	2.07594	1.99913	2.07758	1.99934	1.97376	2.08951	2.13229	2.28609	2.02872	2.26179	2.1278	3.01766	1.91935	2.20662	2.63341	2.38393	2.57019	2.11908	2.40182	1.93122	2.3473	2.10619	1.90422	2.20662	3.07564	2.10366	2.12203	2.07587	2.18031	2.27604	2.24278	1.98721
RPAP2	3.16012	3.08534	3.46246	3.02568	3.39217	3.42301	3.35883	2.94464	3.30557	2.86173	3.18252	3.49475	3.27474	3.24335	3.36764	2.99828	3.09881	3.43981	3.37263	3.14943	3.3159	3.27713	3.43638	2.70095	3.13818	2.42135	2.87665	2.59249	3.30723	3.2628	3.04827	3.12405	2.72304	2.75728	2.73109	3.49895	2.95835	3.32539	3.19482	2.80982	3.38709	3.64669	3.109	2.74189	2.70815	3.09997	3.14943	2.89743	2.77801
RPL5	1.87409	2.2739	2.44592	2.26678	2.85388	2.76201	2.57231	2.70056	2.41606	2.76548	2.37909	3.13977	2.58427	2.94345	3.00732	2.46003	2.73124	2.79109	2.81384	2.9056	2.86821	2.89161	3.10215	3.02644	2.60082	2.67393	2.73857	2.20845	2.43976	3.10021	2.84076	2.44542	2.40731	2.09714	2.1851	2.4156	2.35927	2.17292	2.34382	1.99021	1.73187	2.0211	1.56067	1.84298	2.38399	2.37264	3.10308	2.92437	2.91728
MTF2	3.50518	3.76504	3.52018	3.24399	3.68457	3.83499	3.63575	3.37854	3.73065	3.26899	3.36424	3.68849	2.99189	3.32639	3.41317	3.04811	4.09493	3.75632	3.86594	3.9282	4.02745	2.97663	4.23234	3.47864	3.59008	3.22536	3.82911	3.81445	3.72071	3.95976	3.35161	3.35128	3.04713	3.47231	3.04648	3.53983	3.13331	3.26151	3.37582	3.17733	3.99395	3.81216	2.96267	3.07926	3.27272	3.59198	4.36911	4.76998	4.69868
CCDC18	1.17708	1.23405	1.33417	1.30088	1.336	1.28685	1.42084	1.20188	1.45936	1.24156	1.26938	1.59841	1.55391	1.07998	1.25158	1.55598	1.35374	1.24154	1.30685	1.13502	1.07851	0.944001	1.47856	1.22579	1.26681	1.28629	1.28363	1.18601	1.58265	2.13909	1.42251	1.26179	1.3067	1.4324	1.11309	1.58448	1.27622	1.45316	1.43478	1.26801	2.229	1.46168	1.30547	1.29021	1.36885	1.59938	1.61781	1.31281	1.29464
DR1	4.61109	4.59056	4.22397	4.25855	4.0419	3.97731	4.10261	3.87047	4.75895	4.39748	4.30837	4.06328	4.10521	4.41298	4.56141	4.89216	3.98389	4.91264	4.82049	4.14344	5.0009	4.5658	4.72789	4.73282	4.29761	4.84663	5.12917	4.14941	5.25062	4.10521	4.66558	4.53798	3.99331	4.26282	3.52622	4.22911	3.51367	4.00305	4.39602	4.04304	4.36015	4.6267	4.41109	4.44847	3.91083	4.73092	4.51653	4.465	3.77587
FNBP1L	2.51156	2.62873	2.84926	2.81986	3.2912	3.20739	2.94894	2.73916	2.85409	2.96155	2.77913	3.39336	3.16685	3.20921	3.26519	3.39413	3.03117	3.22673	3.11701	3.27088	3.31885	3.3284	3.7173	2.73532	2.92116	2.16552	2.89107	2.55131	3.04835	2.94537	2.88238	2.68576	2.59529	2.79473	2.8079	2.77085	2.99442	3.09681	3.26198	2.69696	3.66641	3.44759	3.02695	2.70184	2.72263	2.94866	3.25775	2.56747	2.65602
ABCD3	4.3449	4.33654	4.41908	4.13335	4.26387	4.153	4.54659	3.89956	4.41002	4.2457	4.12092	4.07211	4.08913	4.05276	4.22803	3.69205	3.1997	4.07558	4.23847	3.06275	4.43405	4.24643	4.27115	3.51192	4.15774	3.7549	4.15072	3.87322	4.44809	3.60237	3.63555	3.7113	3.85146	3.92541	3.64909	4.02565	3.64866	3.95904	3.9916	3.43622	3.74961	4.30733	3.89622	3.74343	3.51067	3.97613	4.01036	3.99332	3.84328
SLC44A3	2.58918	2.88597	2.63593	2.68109	2.54852	2.36046	2.65903	2.67244	2.63512	2.39931	2.08365	2.81116	2.33056	2.99685	2.61864	3.05387	2.55803	3.12618	2.75554	2.35173	3.10666	2.88308	2.8412	2.70572	3.06178	2.68728	2.91261	3.01763	2.721	3.07545	3.00895	3.17319	2.98293	3.03333	2.45536	2.88782	2.76163	3.2017	3.03087	2.57809	3.62483	2.59658	2.89532	3.13118	2.72342	2.98451	3.14188	3.06049	2.59114
TMEM56	4.63156	4.138	4.59334	4.32517	4.37442	4.28322	4.12752	4.15978	4.2964	3.99805	3.99056	3.73578	4.15623	3.94123	4.03257	4.8925	3.87182	3.61598	3.61631	3.72535	3.94704	3.83358	3.95414	2.43122	4.4602	3.23635	3.8834	3.14766	3.79825	2.21508	3.62226	3.82209	4.02268	3.30909	3.62851	3.23635	3.70128	3.69075	3.96185	3.07765	2.30226	4.26266	4.25993	3.83514	3.91409	3.66996	3.05933	2.59311	2.89702
RWDD3	3.05088	2.9662	3.01996	2.63725	3.15266	2.95981	2.95447	2.71611	3.04561	2.66016	2.91814	2.88117	2.64065	2.81771	2.95214	2.8172	2.2441	3.00645	2.8869	2.14317	2.96013	2.95186	2.81111	2.66067	2.92772	2.39176	2.96072	2.5129	3.19816	2.97132	3.09753	2.97189	2.87794	2.53538	2.70367	3.21498	2.67339	2.83216	2.71866	2.45029	2.76869	3.35934	2.93307	3.14609	2.67639	2.98103	3.01821	2.61793	2.47408
PTBP2	4.51726	4.27291	4.29973	4.39722	4.79215	5.03587	4.68152	4.50928	4.23859	4.62569	4.26527	4.55358	4.81717	4.59629	4.98559	3.99497	4.35204	4.12084	4.68401	4.25512	4.23501	4.71971	3.46635	3.44011	4.25766	2.88881	3.82849	3.91093	3.6875	3.52197	3.42822	3.93689	3.37585	3.18973	3.33587	3.39901	3.72739	3.55078	3.75627	3.28195	3.47656	4.54957	3.7494	3.49379	3.23751	3.59209	4.07897	3.88015	3.9953
SNX7	3.61886	3.45434	3.85796	4.12104	3.77117	3.74011	3.60798	3.26552	3.60327	3.83869	3.78588	3.88232	3.6689	3.75141	3.81035	4.06366	3.49382	3.52373	3.7654	3.43068	3.8804	3.86603	3.40506	3.2763	3.59485	3.3995	3.70629	2.93909	3.76792	3.49383	3.69505	3.33958	3.25493	3.2874	3.10267	3.58704	2.93594	3.35524	3.21559	3.1357	3.02147	3.91542	3.54044	3.29623	3.29051	3.80194	3.37061	2.66339	2.89667
PALMD	1.68864	1.98538	1.53936	1.66617	1.94283	2.19868	1.95823	1.75058	1.97976	1.64361	1.99682	1.6687	1.60937	2.12042	2.28017	2.95	1.8833	2.00327	1.92831	1.94954	1.65425	2.43574	2.22541	1.99642	1.71259	2.00848	2.09107	3.65673	1.87381	3.43521	2.1563	1.94419	1.88493	1.93417	1.83447	2.30022	1.47822	2.15894	1.74566	1.76461	4.37193	2.07286	2.14022	2.11264	1.97033	2.02544	3.48191	3.8595	4.66409
AGL	3.67971	3.72413	3.74188	3.80051	3.5981	3.71252	3.83089	3.37629	3.66353	3.50231	3.62421	3.6698	3.73256	3.40442	3.73401	3.55864	3.31798	3.232	3.63118	3.4771	3.47366	3.49576	3.45438	2.98435	3.28712	3.11131	3.46888	2.89574	3.8023	3.36106	3.1474	3.15863	3.16913	3.15427	2.86619	3.72338	2.88775	3.34064	3.21961	3.0798	3.39966	3.79303	3.31689	3.2533	3.07358	3.4002	3.33627	3.20497	3.08225
SLC35A3	3.78468	3.74571	4.0514	3.84603	3.93581	3.76599	3.7903	3.98854	3.77706	3.54415	3.47175	4.06588	3.69584	3.80791	3.61274	3.7193	3.85072	3.76341	3.83032	3.68731	4.00613	3.84663	3.9618	3.31158	3.92708	3.48142	3.702	3.43339	4.29188	3.11331	3.1746	3.40352	3.53321	3.69311	3.19109	3.92908	3.09306	3.40976	3.39057	2.91716	3.23717	4.31043	3.94669	3.41813	2.98318	3.82999	3.63389	3.5888	2.99192
CDC14A	2.99313	3.0342	3.11477	2.75553	3.06523	3.07175	2.98935	2.95726	2.7281	2.76485	3.0261	3.08576	2.89258	2.79066	2.71518	3.36383	2.86429	2.83616	2.84144	2.72368	2.82231	2.72872	3.09064	2.85223	2.8636	2.9334	2.85543	3.14965	2.88415	3.72153	2.73872	2.80621	2.71506	2.79619	2.75785	2.86179	2.86679	2.95137	2.84784	2.66804	3.77466	3.02234	2.5751	2.75947	2.79418	2.7178	3.16625	3.61368	3.54126
GPR88	3.38365	3.50434	2.81514	2.9841	2.97972	3.03158	2.93531	3.3497	3.28027	3.33642	3.05066	2.91211	3.2225	3.13758	2.85546	3.91342	3.12183	3.30519	3.0181	3.25599	3.11461	3.0445	2.89252	3.37062	2.99639	3.07529	2.95184	3.39419	3.00124	2.22548	2.88896	3.11182	3.33359	3.3103	3.05414	2.96057	2.71929	3.07032	3.03937	3.05718	2.94336	2.87534	3.34576	3.10171	2.95369	2.7783	2.63044	3.09367	3.15968
VCAM1	2.54676	3.94728	3.28224	3.25399	3.63295	2.84194	3.22973	2.89877	3.62526	2.69334	2.92421	4.45152	0.685187	3.47845	2.78253	4.43358	4.37238	4.52821	1.87456	4.61981	4.49186	2.67828	3.19341	4.2107	4.64292	4.90289	3.9786	4.33956	4.78153	5.6424	4.70009	4.6045	4.03306	4.91096	3.20856	5.22602	2.9193	4.77014	4.98783	4.46856	4.75456	4.69205	4.51674	3.98035	3.9795	5.029	4.04221	5.11192	4.07094
SLC30A7	3.56421	3.41058	3.64324	3.79474	3.79512	3.4904	3.52188	3.49552	3.99955	4.01622	3.86899	3.96322	3.37602	4.00721	4.07342	3.04368	4.40313	4.10388	4.15834	4.31176	3.96047	3.99024	4.41616	3.54252	3.63839	3.49943	4.03123	3.43799	4.19124	4.47525	3.3268	3.21689	3.06426	3.42141	2.7518	3.74846	3.1355	3.49234	3.40202	3.20318	4.38682	4.04742	3.53473	3.21506	3.13236	3.61921	3.90967	4.36753	4.01388
DPH5	2.23965	2.22758	2.93615	2.4538	2.65767	2.53853	2.62209	2.18378	2.17687	2.21197	2.35084	2.73407	2.56438	2.90542	2.82939	2.58262	2.14184	3.12549	2.88541	2.85269	3.04936	3.01386	3.07695	2.5567	2.705	2.77523	2.94873	2.43757	2.99089	3.28	2.57603	2.67549	2.39184	2.81905	2.24568	3.0644	2.40462	2.8687	2.76081	2.69394	3.13362	3.13085	2.73575	2.64875	2.4291	2.5022	2.59478	2.55858	2.43372
S1PR1	2.89896	4.11275	3.31439	2.76927	3.08257	3.11413	3.36701	2.57967	2.89999	2.38566	2.72626	2.566	2.62125	3.47272	2.56441	4.35259	1.80241	3.99908	4.4159	1.79104	3.8466	4.88891	4.91695	3.0495	3.08491	3.07694	2.79415	4.32393	2.65198	3.38774	2.62384	2.30501	2.88457	2.87771	2.35418	2.67896	2.93423	2.67243	3.11053	2.90453	4.9706	2.37242	2.57081	2.5866	2.31835	1.87134	3.95666	4.32334	4.9167
RNPC3	1.99515	1.74362	1.88606	2.02087	2.3432	2.54957	2.24848	2.37994	2.28249	2.02946	1.92729	2.55609	2.24308	2.13353	2.43796	1.59456	2.04154	2.3484	2.28284	2.16068	2.36376	2.15412	2.11367	2.06214	2.33295	1.82696	1.77351	2.12435	1.94113	2.79684	2.24406	2.25687	1.90454	1.48321	1.74859	2.44189	1.84206	1.83414	2.02457	1.59299	2.01144	2.44403	1.7418	1.58007	1.693	1.90609	2.40452	2.36951	1.79636
AMY2B	4.06356	3.7947	3.90062	3.50884	4.10928	4.221	3.98676	3.70411	3.4985	3.4142	3.49109	3.70881	3.69042	2.77848	2.9912	3.17067	3.13627	2.9226	3.38225	3.5919	3.18176	2.76114	3.22967	4.03935	3.76208	3.08825	3.54947	4.20029	3.50595	3.94324	3.74012	3.45535	3.0373	3.24996	2.99752	3.2136	3.35943	2.89503	3.1751	2.63079	3.82499	3.68571	3.01276	2.90793	2.84571	3.39171	4.11509	4.2796	4.08085
PRMT6	2.54399	2.18958	2.3264	2.03804	2.56433	2.30576	2.39409	2.28008	2.47938	2.40875	2.54399	2.49589	2.37632	2.54239	2.7821	2.35004	2.35978	2.54734	2.70582	2.48073	2.87622	2.72295	2.75991	2.67283	2.39362	2.4883	2.45928	2.2761	2.35608	2.38807	2.4802	2.24757	2.18893	2.99025	2.14635	2.26954	2.4103	2.42575	2.74471	2.44561	2.58316	2.7444	2.50185	2.33426	2.33958	2.64406	2.52537	2.28811	2.00503
NTNG1	2.39404	2.50993	2.53042	2.60642	2.41055	2.16152	2.20315	2.47767	2.27395	2.51464	2.29004	2.19197	2.35602	2.27854	2.24708	2.71384	1.95321	2.2028	1.90867	2.03561	2.07708	2.08875	2.69595	2.2463	2.1782	2.25258	2.08491	2.26777	2.00065	2.27867	2.40793	2.23908	2.21934	2.17968	2.02621	2.19109	2.17691	2.35118	2.25576	2.28907	2.59371	2.13056	2.28242	2.46467	2.3651	2.31168	2.07143	2.62633	2.12046
PRPF38B	3.56442	3.53019	3.57391	3.62955	3.6878	3.87506	4.05246	3.52938	3.72629	3.75049	3.81772	3.82179	3.63464	3.33969	3.67007	3.5576	3.46949	4.04517	3.64499	3.37716	3.71196	3.88592	3.44493	3.56247	3.50772	3.38426	3.61945	3.62744	3.58665	4.45151	3.89687	3.73342	3.46335	3.43215	3.20115	3.70017	3.57137	3.65934	3.52765	3.41065	3.56616	3.74094	3.66579	3.56591	3.70193	3.78404	3.74031	4.13503	4.08022
STXBP3	3.90996	3.79552	4.03282	4.11834	4.14556	3.9262	4.0442	3.58052	3.96221	3.90877	3.77202	4.14223	4.31659	3.10261	3.26324	3.73246	3.09487	4.19247	4.09322	2.96071	4.31019	3.92067	4.17864	3.11791	3.8099	2.95676	3.52656	3.52219	4.29232	4.30839	3.55031	3.35402	3.71495	3.75349	3.26032	4.39016	3.58282	3.80004	3.88806	3.42742	4.4367	4.85004	4.60825	3.75764	3.55264	4.0077	3.94954	3.59901	3.87824
KIAA1324	1.94593	2.20737	2.25882	2.06179	2.14024	1.89789	2.15294	2.02995	2.03068	2.11716	2.30881	1.97044	2.05542	1.94058	1.99581	1.92812	1.86088	1.74163	1.81796	1.8567	1.65684	1.80957	1.87499	2.39359	2.09374	2.12031	1.80965	1.89451	1.8839	2.11286	1.94403	1.82805	1.92001	1.6679	1.76608	1.9285	1.83635	2.00668	1.94772	1.99281	1.69705	1.69705	1.70025	2.1937	1.92098	1.91897	1.56034	1.92001	1.9909
SARS	5.25771	4.92526	4.84966	4.6017	4.48805	4.65084	5.12871	4.77923	5.25337	4.85332	5.66745	4.73394	4.87934	4.92279	4.8517	4.09972	4.78305	4.87465	4.32029	4.86109	4.6981	5.20454	4.63803	4.66608	4.68154	4.3453	4.64457	4.83185	4.27167	4.34812	4.6473	4.40691	4.42984	4.64457	4.21948	4.27842	4.62743	4.37985	4.60796	4.27167	3.76686	4.75768	4.49369	4.36176	4.49941	4.99611	4.59071	4.8861	4.73045
CELSR2	3.25981	3.04577	2.84698	3.09259	3.1862	3.08431	3.01146	3.31794	2.75562	2.93658	3.03733	2.57152	2.98103	2.888	2.81441	3.03215	3.05286	3.00614	2.78036	2.67533	2.85342	3.0713	2.42404	3.3123	2.88406	3.60321	2.98187	3.19945	3.0285	2.67606	3.26812	3.41962	3.54715	3.0992	3.03599	2.6993	3.29618	3.40456	3.09427	3.15079	2.2806	2.62891	3.00098	3.04022	3.6044	3.07354	2.76094	3.16313	3.06459
SYPL2	2.49124	2.85816	2.73661	2.42422	3.0145	2.79708	3.12637	2.41589	2.425	2.22806	2.60999	2.78293	2.61503	2.29354	2.48152	2.61741	2.18992	2.18143	2.44835	2.25465	1.75863	2.30984	2.04259	2.12944	2.46868	2.50478	2.24005	2.19908	2.12188	2.08099	2.05184	2.89541	2.21032	2.07894	2.06587	1.64889	2.14801	2.2776	1.93553	1.93926	1.51023	1.65945	2.1763	2.1594	1.98926	2.36296	2.04904	2.12094	2.35641
ATXN7L2	3.35388	3.14201	2.5976	2.53662	3.01306	2.91086	2.86046	2.94271	2.84068	2.8046	2.89829	2.5786	2.64226	2.72524	2.90194	2.56956	3.05956	2.54475	2.64886	2.96644	2.34158	2.78509	2.62262	2.73657	2.89516	2.88637	2.457	2.97022	2.51088	2.68129	2.70954	3.06084	2.89554	2.8017	2.99482	2.31175	2.48788	2.81006	2.64352	2.82101	2.34611	2.33899	2.47433	2.8199	2.88539	2.576	2.74153	2.60573	2.95175
GPR61	3.36995	2.70313	2.86525	3.23591	2.39785	2.46925	2.27339	3.19275	2.51618	2.86525	2.73686	2.34309	2.43888	2.55642	2.61392	2.87716	2.56664	2.30217	2.4905	2.64942	2.47463	2.37695	2.39083	3.02929	2.85764	2.94084	3.21576	2.79961	3.1103	2.49152	3.26659	3.39132	3.106	3.02966	2.64908	2.6815	3.41194	3.00396	2.49347	2.74625	2.19178	2.38344	2.72849	2.69511	3.09249	3.10021	2.82342	2.7652	3.23591
GNAI3	3.84224	3.97949	3.97311	3.79821	3.52858	3.40721	3.63401	3.42328	3.80188	4.12744	3.72346	4.05476	3.74454	4.20268	4.34071	3.74606	4.20246	4.45698	3.88093	4.32389	4.58343	4.28908	4.52607	3.93989	3.98379	3.85551	4.23564	3.7524	4.28095	3.91305	3.73797	3.53042	3.31879	4.09442	2.99511	3.68508	3.05132	3.66488	3.4526	3.44213	3.94568	3.9102	3.90668	3.71044	3.36901	4.19694	3.82845	4.10191	4.15726
AMPD2	3.60251	3.63212	3.38463	3.38089	3.4356	3.35204	3.62985	3.45309	3.31518	3.59138	3.38408	3.48955	3.34583	3.52864	3.60122	4.01343	3.64427	3.11507	3.52959	3.45923	3.4894	3.53808	3.59638	3.95664	3.77404	3.73054	3.68382	3.6966	3.65999	3.73081	3.99904	4.10913	4.0212	3.85558	3.64137	3.33665	4.02734	3.79572	3.86765	3.73697	3.15867	3.17068	3.38826	3.84201	3.96358	3.60345	3.16784	3.49912	3.35526
GSTM4	3.17653	3.88024	3.4713	3.14196	3.58768	3.47105	3.66746	3.57135	3.39191	3.06074	3.03129	3.30228	3.35089	2.95276	2.88024	3.50765	2.70842	3.36099	2.55739	2.63502	3.44003	3.24614	3.22375	3.16446	3.32863	3.20497	3.5444	3.16766	3.2817	3.74057	3.40131	3.32403	3.66179	4.04195	3.17699	3.33098	3.02569	3.4929	3.48848	3.41076	3.29166	3.4537	3.3132	3.7668	3.63577	3.66422	3.21955	3.35782	2.65708
GSTM2	3.27117	3.5838	3.43412	3.44589	4.45225	4.19836	4.22405	3.84592	3.59275	3.03104	2.95578	3.57854	3.80061	3.47185	2.94269	2.84562	3.88574	3.61289	3.10242	3.66179	4.07055	3.4561	3.75439	4.04097	4.02505	3.19072	3.39314	3.83635	3.54038	3.50802	3.90157	3.87249	3.95374	3.75704	3.27645	3.32301	4.29422	3.66757	4.10234	4.26367	3.20136	3.50781	3.28519	3.88028	4.22509	3.87639	3.09531	3.43187	2.797
GSTM1	2.57235	4.16216	2.19915	3.55637	3.89603	2.58811	3.02987	4.3905	3.57657	2.01078	2.25636	2.52068	3.69739	2.54551	2.15913	2.15997	2.96742	2.39309	1.69144	2.60956	3.9091	3.29014	3.68353	2.49971	3.71621	2.26754	4.1614	2.08244	4.13835	2.47345	2.27214	3.91589	2.79807	4.30274	1.8924	2.14647	3.07193	2.37136	2.45125	3.70106	2.3809	3.76035	3.44233	3.88882	3.48757	4.02307	2.05933	2.09373	1.73345
GSTM5	1.84924	3.63946	2.51872	2.48898	3.17757	2.9489	3.55782	2.49667	2.12167	1.93372	1.09971	2.67262	3.1472	3.61288	2.13967	2.56279	2.84216	2.99937	1.72168	1.60373	3.44508	3.15222	2.75879	1.50164	3.12613	1.99356	3.27182	2.80885	3.57085	1.89517	2.90538	2.49943	3.74003	4.41512	0.932752	2.74371	3.79189	4.01785	2.61913	3.9234	4.39411	3.30856	2.65911	1.52216	3.56194	3.34021	2.42004	3.48086	2.93132
CSF1	3.09729	3.35572	3.0503	3.1442	2.95031	2.87221	3.28844	3.23287	3.05738	2.97387	3.49486	3.47342	2.79598	3.23877	3.00381	3.36672	3.15337	3.39988	2.93307	3.21282	3.29632	3.22864	3.23258	3.02427	3.05417	3.79842	3.35776	3.80102	3.15148	4.76782	3.39341	3.3366	3.5104	3.67012	3.12143	3.45778	3.3519	3.09664	3.51941	3.41513	4.35348	3.07426	3.64546	3.48342	3.45182	3.15696	3.41324	4.03072	3.71168
AHCYL1	4.30782	4.3003	4.28014	4.10597	4.34287	3.99611	4.59643	4.16186	4.22309	3.74851	4.24838	4.17774	4.36165	4.9313	4.88655	4.11591	4.89683	5.1604	5.12625	4.92659	5.14178	5.09574	4.94447	4.60875	4.43098	4.54573	4.57612	4.58206	4.25949	3.92542	4.41674	4.55722	4.11501	4.48312	3.32668	3.57297	4.01394	3.89647	3.99327	3.83155	3.54479	3.50727	3.53041	4.18628	4.06922	4.88388	4.28014	4.82882	4.32894
UBL4B	2.65741	2.61374	2.02646	2.10251	2.62847	2.802	2.52189	2.5519	2.74742	2.24692	2.32645	2.41235	2.49614	2.32205	2.56714	2.39235	2.37129	2.30493	2.16338	2.57725	2.47549	2.30307	2.39794	2.96052	2.20161	3.12383	2.08831	2.96603	2.38615	2.27834	2.53645	1.89467	3.02748	2.59971	2.33478	1.65755	1.99882	2.44137	2.60086	2.84845	2.23503	1.83174	2.45698	2.36885	2.50804	2.20071	2.54956	2.44659	2.23033
KCNC4	3.58224	3.26491	3.46028	3.45893	3.49602	3.60677	3.10417	3.42795	3.08561	3.26462	3.30443	3.32939	3.35747	3.22135	3.32258	3.60867	3.25583	3.22234	3.1907	3.29279	3.22565	3.24468	3.30096	3.75051	3.42667	3.60622	3.25784	3.42821	2.88237	3.04644	3.25285	3.56868	3.77341	3.22463	3.61367	2.93698	3.56759	3.69268	3.42071	3.30176	2.8252	3.43793	3.26692	3.73031	3.41127	3.37064	3.0425	3.26918	3.17773
RBM15	3.45376	3.47341	3.12316	3.46843	3.77037	4.02408	3.671	3.37602	3.66575	3.41752	3.13211	3.19922	3.13424	3.66457	3.96285	3.20628	4.07542	3.97094	3.97701	4.00036	4.06824	3.85945	4.10521	4.0782	4.27429	3.95902	4.15947	4.3623	3.96826	3.29689	3.86042	4.1802	3.68191	3.72788	3.72375	3.56928	3.93178	3.50871	3.76388	3.42519	3.39235	3.72598	3.36302	3.69077	3.59711	3.99615	4.06795	4.89814	4.21362
PROK1	2.90629	2.71969	2.68505	3.07792	2.67478	2.5247	2.75577	3.0153	2.11051	2.68159	2.73541	2.45741	2.44741	2.7578	2.71836	2.97704	2.54989	2.90531	2.59677	2.93946	2.78713	2.61483	2.62495	3.01373	3.00047	3.14252	2.6769	3.03467	2.4463	3.16827	3.09707	2.97179	2.71757	2.65728	2.81962	2.48911	2.83847	3.17985	2.66085	2.92827	2.39188	2.09294	2.70861	2.61927	2.92235	2.71132	2.99152	2.59411	3.17107
CD53	1.26317	3.114	2.20106	2.87136	2.81404	2.78201	3.04669	1.78487	2.60064	3.57413	2.86855	4.20076	2.36484	2.78262	2.78814	2.15485	5.83039	5.27528	4.8494	5.45949	4.19705	2.71854	4.54997	4.668	3.41049	4.71413	4.79341	4.94627	4.62789	6.38804	4.52662	3.08122	2.32328	4.35722	2.47888	4.59445	2.56555	3.58498	3.58554	4.48036	5.69605	3.67008	4.77252	4.1307	3.66945	4.26799	5.0332	6.05709	5.48653
CEPT1	3.62249	3.75635	3.766	3.85147	3.77108	3.67354	3.51943	3.58686	3.49637	3.16263	3.16313	3.59894	3.67327	3.65227	2.97186	3.28776	3.84988	4.17786	3.92629	3.67098	3.9946	3.7967	4.1282	3.33447	3.78529	3.56219	3.8675	3.72381	3.92022	4.1243	3.47196	3.27329	3.303	3.49413	3.16334	3.69038	3.20408	3.32969	3.51675	3.05956	4.23025	3.89109	3.71025	3.43214	3.05145	3.6512	3.92976	4.23908	3.89561
CHI3L2	1.7692	1.89789	1.68117	2.04075	2.3011	1.74873	1.74963	1.95063	1.86489	1.75555	1.63111	3.29688	1.61912	2.37319	2.0113	3.06548	2.82491	1.68124	2.26411	2.53168	2.52048	2.082	2.15068	1.77771	1.84929	2.02049	1.80404	2.25478	1.95483	4.67933	1.93696	1.94266	1.85244	1.86144	1.83856	2.25157	1.70239	2.00785	1.7725	1.5975	2.10949	1.60615	4.56583	1.60712	1.72532	1.91292	2.24518	3.25712	1.86565
CHIA	2.26328	2.47383	2.51188	2.36177	2.27037	2.18628	2.05864	2.23041	2.2186	2.30857	1.95015	1.90323	2.31558	2.00559	2.30298	2.54695	2.16243	1.87861	2.23366	2.20622	2.07723	2.08942	2.25334	2.38321	2.41479	2.78703	2.08918	2.14572	2.42642	2.15596	2.19651	3.02932	2.733	2.11261	1.93418	2.16283	2.36413	2.44122	2.25196	2.29815	1.88382	2.25196	2.2269	2.36413	2.64938	2.42424	2.51564	2.53121	2.41673
ATP5F1	1.64276	1.571	2.95381	1.90294	1.68873	2.05265	1.89475	1.67726	2.97449	2.0252	1.91577	1.92089	2.65389	2.27367	2.12081	1.86072	2.11835	2.25514	2.4906	1.45221	2.33167	2.54297	2.29053	0.789315	1.8705	0.827781	2.23717	1.23877	2.30364	2.08387	1.45984	1.55785	1.71418	1.56957	0.914715	2.07076	1.68484	1.87169	2.45888	1.15405	1.8069	3.09021	1.89252	1.40795	1.93607	2.09883	1.03913	1.35919	1.1039
C1orf162	1.80232	2.50724	2.23323	2.79079	2.50404	2.43715	2.57509	2.23817	2.85634	3.90727	3.20754	3.67346	2.85987	3.8413	3.93799	2.16514	4.70192	4.26222	4.84633	5.25351	3.93487	2.58423	4.52696	3.62962	3.19137	3.79294	3.54538	3.87102	3.7065	5.68593	3.20353	2.37087	2.74874	2.94318	2.41165	3.22264	2.67223	2.83992	2.83424	4.30199	5.06955	3.41143	3.20957	3.09636	3.15506	3.04363	3.98462	4.64669	3.85354
RAP1A	4.38766	4.66485	4.55165	4.6031	4.40766	4.459	4.73908	4.6229	4.21424	4.63236	4.34464	4.71374	4.67404	3.86424	4.17089	4.31391	3.65966	4.37198	4.57045	3.42281	4.67327	4.4242	4.43501	3.94601	4.27797	3.90664	4.40766	3.97105	4.49837	4.55662	4.1245	4.30974	3.96273	4.12571	3.22005	4.12041	3.58186	3.70726	3.76986	3.72895	3.8352	4.36073	4.58386	4.161	3.60542	4.37728	4.2606	4.04119	4.22513
DDX20	2.3007	2.21127	2.5127	2.21972	2.61198	2.46841	2.5966	2.10307	2.79043	2.65256	2.5568	2.67376	2.60821	2.44727	2.75779	2.23445	2.50476	2.32344	2.56078	2.56321	2.40705	2.48341	1.96569	2.00727	2.4441	2.07719	2.38255	2.06318	2.58678	2.65545	2.28978	2.35804	2.16985	2.51418	2.07844	2.4528	2.03684	2.32307	2.4954	2.03051	2.49876	2.69359	2.16243	2.18924	2.17463	2.328	2.44762	2.19828	1.96977
CTTNBP2NL	4.05813	3.71559	3.95262	3.87539	3.83207	4.02444	4.05381	4.38629	4.13092	4.34456	4.43307	4.64241	4.26405	3.30028	3.38311	4.2071	3.53935	4.23149	3.93325	3.28015	4.22868	3.75382	4.31352	4.05208	3.79057	3.88501	3.70959	3.82451	3.61991	4.31426	4.00339	3.89826	3.92195	3.79219	3.91477	3.84608	4.14301	4.18896	4.14234	3.89153	3.61837	4.09951	3.75287	3.87579	4.36977	4.06605	3.68155	3.54921	3.66834
WNT2B	3.0674	3.13736	3.02678	2.73872	3.17021	3.02541	2.96545	3.43242	3.31224	3.47193	3.22172	3.73143	3.21066	2.68028	3.07042	2.87733	2.5588	2.71495	2.14867	2.87326	2.88478	2.8087	2.37931	2.91535	2.90259	3.17178	2.64873	2.75558	2.98419	2.48667	2.9625	2.68863	2.91155	2.85225	3.01131	2.50014	2.84678	2.61008	2.71796	2.88374	2.77975	3.26377	2.93388	2.51045	3.19688	2.5868	2.89246	2.91469	2.78044
CAPZA1	4.27484	4.10883	4.13223	4.20662	4.41843	4.22553	4.14777	3.98772	4.44452	4.56971	4.20003	4.55952	4.13175	4.18383	4.63491	4.11089	4.70696	4.25761	4.18957	4.59956	4.59116	4.12842	4.60572	3.96576	3.96975	4.23221	4.36967	4.21943	4.60395	5.06636	4.23927	3.98173	4.25093	4.37144	3.6999	4.7232	3.94984	3.84511	4.16243	4.10719	5.26337	4.74511	4.68046	4.33623	4.12757	4.26029	4.25392	4.56659	4.59308
MOV10	2.86494	3.32647	2.83738	3.1357	3.21759	3.5292	3.48201	3.16576	2.95505	2.78483	2.85234	3.28199	3.06412	3.31099	2.86182	2.76113	3.60197	3.344	3.2951	3.42709	3.16164	2.96485	2.80968	3.29902	3.15826	3.18094	3.16602	3.6276	2.97645	3.35109	3.35432	3.25312	3.14314	3.29602	2.97704	3.08148	3.3754	3.15491	3.58301	3.44125	3.56927	2.6901	2.76042	3.21285	3.30214	2.97127	3.40438	3.66215	3.2997
FAM19A3	3.60163	3.37368	3.00416	2.92809	2.85512	3.31487	3.2323	3.26186	3.04543	3.5467	3.32504	2.47667	3.02047	3.03719	3.18779	3.47901	2.85904	2.81801	2.81706	3.13258	3.12338	3.11235	3.19274	3.25091	3.07836	3.50924	3.30625	3.48603	3.432	3.37049	3.7316	3.75426	3.66055	3.31889	3.10555	2.85967	3.20798	3.16967	2.51278	3.32274	2.57841	2.97884	2.97292	3.41845	3.38345	3.54184	3.70049	3.06076	3.67704
LRIG2	3.10136	3.2864	3.22663	3.35385	3.9137	4.04624	3.6189	3.51558	3.52306	3.27438	3.44862	3.78374	3.49448	3.2748	2.96579	3.05437	3.59726	3.39414	3.45503	3.05984	3.36996	3.21758	3.25429	3.33842	3.56035	3.27568	3.27864	3.63548	3.24428	3.42089	3.3751	3.53836	3.25677	3.02008	3.16036	3.48898	3.30808	3.4267	3.46818	3.15841	3.34807	3.51844	2.98516	3.16427	3.1504	3.46058	3.43096	3.7265	3.24242
DCLRE1B	2.6673	2.38068	2.46599	2.2993	2.56973	2.28598	2.23002	2.26978	2.43905	2.62332	2.28513	2.42439	2.12685	2.4975	2.03728	2.46305	2.58874	2.33714	2.45628	2.48576	2.5004	2.2672	1.73903	2.48405	2.19955	2.44886	2.37153	1.85629	2.73792	2.79416	2.55525	2.26163	2.28598	2.43685	2.06174	2.37263	2.05573	2.12202	2.71713	2.08732	2.64765	2.57009	2.53271	2.21365	2.68965	2.55743	2.26489	1.99849	1.87178
HIPK1	4.24993	4.22961	4.26601	4.30105	4.36442	4.27568	4.37302	4.1955	4.23255	4.14252	4.34803	4.23184	4.32669	4.04913	4.31089	4.4715	4.13561	3.88401	4.12203	4.03263	3.96273	4.11941	4.16807	4.19324	4.27315	4.15858	4.08658	4.25423	4.11854	4.17734	4.26869	4.34126	4.617	4.47247	4.14703	4.42265	4.30686	4.47454	4.58752	4.10811	4.18568	4.21946	4.18568	4.39854	4.37096	4.17138	3.81526	4.39569	3.95151
OLFML3	3.26537	3.47604	3.2339	2.647	2.91136	3.40026	3.19649	3.59178	3.14145	2.24115	2.59026	2.48399	3.9609	4.91026	4.5666	2.91138	2.75292	4.30061	3.70038	3.52526	4.50662	4.28255	4.24207	2.74144	3.82533	2.81691	3.18579	4.22261	3.25864	2.89187	3.42728	4.10559	4.37833	3.74255	4.01953	3.18294	4.25591	3.84481	4.50272	2.99868	4.15622	3.4743	3.33578	3.20506	2.56932	3.06068	3.61914	4.1196	3.94449
SYCP1	1.07971	0.961874	1.2107	1.13897	1.07971	1.16753	1.1839	1.15852	1.54515	1.0846	1.05004	0.961874	1.02465	0.911915	1.06852	1.27941	1.04935	0.735174	0.892658	1.13425	0.831215	1.04766	1.02861	1.09916	1.4232	1.14819	1.16341	1.12859	1.03978	1.20162	1.30003	1.24846	1.23739	0.931572	1.00383	0.854504	1.22261	1.1979	1.2107	1.03401	1.12547	1.12859	0.91799	1.23395	1.23739	1.20162	1.37558	1.10956	1.27394
TSHB	1.38221	1.28058	1.47873	1.85079	1.45359	1.52227	1.19044	1.93738	1.70123	1.41645	1.51008	1.35073	1.4333	1.31645	1.48523	1.82432	1.63455	1.1071	1.39801	1.47456	1.26438	1.39097	1.5102	1.94711	1.82508	1.73811	1.53036	1.25914	1.28158	1.59464	1.66302	1.45516	1.36898	1.57687	1.89389	1.42477	1.60271	2.05824	1.90557	1.20707	1.26457	1.69147	1.44237	1.43826	1.54683	1.41033	1.17484	1.41551	1.40391
VANGL1	2.80651	2.5252	2.79025	2.93535	2.93478	3.12004	2.86811	2.8045	3.00793	3.15722	2.96463	3.09909	3.32356	2.67735	2.78348	3.21016	2.70925	2.56643	2.75822	2.5565	2.68518	2.62574	2.79941	1.93658	2.66941	2.32778	2.55615	2.14583	2.78337	1.93307	2.70203	2.5273	2.46915	2.59421	2.48286	2.78039	2.60913	2.87544	2.85806	2.03964	2.60798	3.02267	2.41463	2.35496	2.83303	2.49169	2.65591	2.46734	1.96592
SLC22A15	2.82374	2.73425	3.09256	3.06232	3.42451	3.28742	3.28063	3.46456	3.5345	3.34005	3.2401	3.60927	3.11123	2.40593	2.78228	2.55004	3.24106	3.0917	3.01605	3.12946	2.86457	2.73127	2.97177	2.3785	3.33212	2.82195	2.99171	2.49182	2.91303	3.43598	2.73159	2.91163	3.11971	2.73067	2.84272	2.8101	3.19269	3.0621	3.11691	2.50563	2.18732	3.24876	2.76719	2.48038	2.93675	2.95151	2.91141	3.00108	2.48996
ATP1A1	4.79237	4.73706	4.59846	4.94155	4.2602	4.2523	5.14486	4.10558	5.00738	5.25881	4.92636	5.33925	4.77417	3.92053	3.92545	4.82158	4.1204	5.05207	5.45376	3.80712	4.87344	5.03907	5.40516	4.60341	4.94155	4.93706	4.88257	4.74235	4.62923	5.35884	5.07216	4.73229	5.17451	5.08922	4.53169	5.16815	5.21049	5.13327	5.57128	4.55638	5.03454	4.46926	4.61258	4.8587	5.3323	4.87356	4.30251	5.28408	5.11537
CD2	2.06085	2.07874	1.68464	2.12904	1.99388	1.8616	2.06796	1.94307	1.95515	1.8374	1.74764	2.07822	1.85517	2.33385	1.34227	1.26688	2.58647	3.40742	1.53326	2.80071	2.66567	1.37401	2.88258	2.67208	2.25252	2.53812	2.63139	2.91291	2.84316	4.47683	2.96948	2.03797	1.90928	2.11901	1.76475	3.21501	1.94822	2.22772	1.9827	2.15761	4.72947	1.90197	2.47177	2.25975	2.27694	2.51949	2.54333	4.68254	3.68514
PTGFRN	4.2112	4.43904	3.7382	3.71559	4.4569	4.25448	4.02624	4.23038	4.30407	4.03933	3.54455	4.29671	3.37977	4.21742	4.07762	3.52992	3.13962	3.99701	4.06214	3.27433	4.0672	4.32618	3.80306	3.02965	4.28313	3.92678	3.94001	4.13606	3.54808	3.40887	3.66424	4.19761	3.65343	3.98686	3.85714	3.06171	4.63279	4.45034	4.14253	3.84421	4.248	3.93836	3.30155	3.84522	3.6027	3.4798	3.90546	4.31575	4.46983
CD101	2.14249	1.65685	1.80244	2.10371	1.92651	2.30681	2.02166	2.41484	2.20515	2.14883	1.98545	2.51849	1.8406	2.02571	2.10541	2.23382	1.96632	1.84961	1.85003	1.88004	1.98409	1.85312	2.13751	1.92334	2.02577	2.13141	1.95217	1.96175	1.72003	2.47536	2.48279	2.51535	2.18451	1.81165	1.99673	2.09741	2.11475	2.34693	2.18546	1.94287	1.93299	1.92214	1.80735	1.969	1.74727	2.11412	1.68976	2.48718	1.6847
TTF2	3.22931	2.95843	3.6602	2.43628	3.16029	2.61599	2.9152	2.65784	3.524	2.70037	3.11542	3.46738	2.94067	3.15825	3.16119	2.55745	3.3052	3.37564	3.04724	3.12605	3.12471	3.1829	2.84724	2.35233	2.89144	3.0557	2.63413	2.49187	2.71557	3.85371	2.68694	2.7683	2.73644	3.05157	2.63656	2.97903	2.78517	3.00456	2.74823	2.50374	2.60214	3.57496	3.05426	2.7089	2.73754	3.10181	2.85243	3.10927	2.47163
MAN1A2	4.33179	4.32338	4.56367	4.32627	4.30235	4.3427	4.4763	4.12887	4.45575	4.36191	4.35164	4.34703	4.39588	4.00629	4.30825	4.4601	3.60339	4.36224	4.23435	3.80447	4.35156	4.30589	4.42998	3.82951	4.01366	3.58226	4.11022	3.97688	4.37209	4.09786	3.84816	4.14153	4.20581	3.94505	3.94598	4.24121	3.98892	4.2635	4.2559	4.01523	4.38732	4.72799	4.13143	4.10545	3.89939	4.05687	4.11828	4.23113	4.14005
FAM46C	3.88242	4.16973	3.62215	3.0866	3.66726	4.11251	3.87037	3.69828	2.38409	2.796	2.82108	3.62938	3.0159	4.54461	3.30036	2.59945	3.05183	5.42428	2.90634	4.04544	4.91587	2.80102	6.23136	4.34477	3.90531	3.20345	3.3504	4.76629	3.32906	5.24898	2.88231	3.67182	4.29434	3.43773	3.74952	4.60897	4.12123	4.32002	4.00895	4.39637	4.46854	4.04431	3.39221	3.41548	3.60278	3.49122	4.10271	6.83611	6.43478
WDR3	3.15752	3.36966	3.32759	2.77193	3.23708	2.95202	3.14958	2.6909	3.21841	3.02315	3.28749	3.25274	3.18306	3.06794	3.42014	3.4693	3.20268	2.93041	3.19262	3.03096	3.12009	3.22532	3.14532	2.6335	3.13017	2.58723	2.99454	2.65734	3.29099	3.15143	2.77384	2.87208	2.83433	3.18951	2.92301	3.15676	2.74461	3.00897	3.14091	2.54828	2.99978	3.38873	2.86904	2.79367	2.85952	3.25379	3.18903	2.99609	2.64578
HAO2	1.88449	1.65923	2.12166	1.92822	2.38016	2.1474	1.86714	1.98416	1.67302	2.02699	2.00858	1.83669	1.56307	1.68707	1.77568	1.99851	1.66319	1.66176	1.74184	1.62312	1.62882	1.72071	1.61217	2.07152	2.03027	1.73522	1.93473	1.91329	1.82532	1.67053	1.99026	2.02449	2.13163	2.03363	1.67388	1.76467	1.91247	1.88279	1.66974	2.06606	1.68734	1.72846	2.00331	1.71293	2.09319	1.72129	1.63506	1.90766	1.54495
HSD3B1	1.8785	1.6646	1.84009	1.99145	2.01001	1.94707	1.38041	1.78876	1.93557	1.91972	2.20949	1.6707	1.65272	1.36481	1.55031	1.87303	1.76985	1.51215	1.65137	1.67408	1.23829	1.83042	1.80449	1.73912	1.79293	1.71973	1.60343	1.3066	2.07508	1.60603	1.64263	1.23667	2.01397	1.75955	2.10586	1.78688	2.14893	1.92988	1.76517	2.21393	1.29156	1.79577	1.57185	1.56972	2.21508	2.10944	1.49238	1.6159	1.9076
PHGDH	5.02206	4.81513	4.34897	3.29242	4.16584	4.24877	3.84954	4.34567	4.74533	3.67834	4.92876	3.74962	4.28346	4.48379	4.86675	3.13191	2.8033	4.5674	4.10928	4.89214	4.84564	4.90148	4.24928	3.5134	4.17411	3.07546	3.60502	4.31423	3.24125	2.71367	3.37934	4.32551	3.78048	3.8223	2.65316	2.69169	3.88914	3.90511	3.45257	3.88374	3.18351	3.64359	2.53623	2.76377	3.38421	3.16537	2.6935	3.22441	3.64808
SEC22B	4.49063	4.53104	4.85091	4.46571	4.47443	4.20309	4.60362	4.54865	4.9737	4.36403	4.74625	4.44189	4.48895	4.55934	4.79228	4.57844	4.67649	4.68542	4.57092	4.78427	4.84353	4.72736	5.03378	4.40747	4.80188	4.37277	4.49334	4.38783	4.95473	4.19108	3.89825	4.07874	4.51989	4.09542	3.60795	4.81584	3.71594	4.31944	4.29404	4.21227	4.47611	5.05735	4.98842	4.34388	3.86193	4.74131	4.03386	5.06093	4.22851
HFE2	2.46154	2.4145	2.83793	2.18814	2.34981	2.31902	2.15795	2.59063	2.15424	2.59643	2.09087	2.02272	2.59063	2.05133	2.15764	2.52576	2.10448	1.95438	2.18506	2.171	2.04596	2.0449	2.11734	2.46714	2.13015	2.1545	2.09368	1.76757	2.19757	1.97098	2.1387	2.0128	2.41348	2.23721	1.91706	2.13816	2.08486	2.1558	2.15476	2.11342	2.12356	2.5239	2.22811	2.22715	2.05443	1.8812	2.16156	1.91926	2.07735
TXNIP	4.99848	5.07826	5.01036	4.07038	5.20023	4.97122	4.64391	4.70828	5.25019	4.2472	3.75089	4.80304	5.14814	5.81528	5.82702	4.67493	5.4084	5.79623	6.0609	6.08255	5.8396	5.97506	6.43354	5.52971	5.62993	5.36874	4.91059	6.34787	4.92811	6.42728	4.98896	4.48666	5.36874	4.54576	4.72102	4.97122	5.03302	4.73951	5.15751	5.25019	6.42728	5.01036	4.97122	4.56525	4.76643	4.53253	6.12312	6.7335	6.7335
LIX1L	4.71934	4.70391	4.55729	4.23375	4.34284	4.31352	4.32086	4.5501	4.23375	4.05183	4.12261	4.14199	4.22031	4.55566	4.64759	4.85042	4.2401	4.62282	4.38593	4.39125	4.64623	4.50051	4.59005	4.32004	4.26418	4.16112	4.18886	4.27646	4.23375	3.64333	4.34372	4.54406	4.38849	4.31769	4.26723	4.08691	4.61026	4.3042	4.49626	4.05793	3.54848	4.04977	3.92997	4.34718	4.34718	4.0897	3.86858	3.85168	3.45445
RBM8A	3.14598	2.90938	3.25939	3.13503	3.6493	3.0753	3.65542	2.84508	3.43855	3.11723	3.09674	3.42961	3.23275	2.95585	2.97631	3.59141	2.92009	2.92234	2.9791	2.88971	2.91656	2.83046	3.12443	2.68342	3.44957	2.76255	3.21495	3.21741	2.80762	4.00549	2.72228	3.18646	3.07244	3.04176	2.78177	2.95672	3.08214	3.10921	3.37732	2.74066	2.768	3.15254	2.86937	2.90377	3.30836	2.90607	2.73163	2.75991	2.67614
PEX11B	3.27061	3.59859	3.31367	3.45854	3.87281	3.75193	3.63447	3.66091	3.52333	3.23819	3.19712	3.50276	3.64905	3.51267	3.54511	2.90817	2.8283	3.53244	3.42534	3.24078	3.54666	3.58156	3.10818	3.53833	4.09499	3.80199	3.84443	3.73681	3.57072	3.6806	3.78372	3.43571	3.336	3.43436	2.97794	3.32385	3.43224	2.9905	3.12294	3.45932	2.86473	3.70743	3.57365	3.28911	3.35203	3.72381	3.27606	3.74197	3.21596
ITGA10	4.43375	4.09678	4.46928	5.3655	4.47949	4.42771	4.79458	4.58685	5.22926	5.0131	5.04662	4.32813	4.83533	5.16676	5.12402	3.75474	5.95952	4.18878	5.66789	5.90746	4.17389	4.27309	4.75409	3.77618	4.80701	3.71684	3.8786	4.39769	3.78165	3.29802	3.9659	4.36327	5.19181	3.7004	4.50203	3.83671	5.17086	4.66529	4.96279	3.87575	1.76615	3.85796	3.05934	3.37177	4.07367	4.17601	3.16891	3.83177	2.56498
ANKRD35	2.68961	3.26982	2.69456	2.66698	2.94424	3.00223	2.97691	2.77374	3.04702	2.67403	2.74236	2.69808	2.78657	3.31113	3.62321	2.99506	3.13549	3.38827	3.19067	3.24769	3.4966	3.03901	3.02354	2.60846	2.98114	3.00153	3.19786	2.94352	2.9123	2.63874	2.98733	3.16163	3.54112	3.26261	3.08367	2.47309	2.98836	3.31656	3.09974	3.2252	2.03192	2.66368	2.92193	2.98772	3.10383	3.40743	2.3798	2.83351	2.21955
PIAS3	4.11091	4.15527	3.95199	3.87523	3.96611	4.36731	4.45502	4.0101	4.14723	4.07386	4.06689	4.19736	3.76695	4.50716	4.41487	3.69817	4.43258	4.05242	3.9971	4.2862	4.10374	4.18372	3.39421	4.39606	4.24366	4.03124	3.95594	4.17078	3.65525	4.05492	4.16356	4.12011	4.30722	3.9354	3.97037	3.49569	4.41313	3.89845	4.4643	4.09934	3.29038	3.60792	3.47772	3.88966	4.32029	3.60678	3.47522	3.59755	3.23244
RNF115	4.3909	4.1398	4.60446	4.98739	4.54446	4.57985	4.229	4.82979	5.11227	5.01629	4.82892	4.25103	5.19083	4.74774	4.54771	3.49715	4.43243	4.05069	4.46275	4.45378	4.2568	5.39801	4.57899	3.5103	4.25348	3.13305	3.93576	3.58088	4.0513	3.5572	3.90282	3.9144	3.79511	3.93412	3.85751	3.56426	4.03477	4.36477	3.89061	3.43819	3.17477	4.36288	4.31881	4.17874	3.89061	4.24355	3.58272	3.42055	2.98407
PDZK1	2.00485	2.43806	2.03353	1.86013	2.12709	2.06286	2.22989	2.22917	2.0223	1.56381	2.48207	1.86975	2.26587	2.23219	2.12582	2.27388	2.14257	1.74137	1.80627	2.15168	1.8278	1.87271	2.06642	1.47841	2.32158	2.1241	1.91866	2.1038	2.92965	2.85834	2.95741	3.40883	3.03072	3.07584	2.56141	2.71525	2.274	2.50151	2.52511	2.00908	1.83136	1.40856	1.66336	2.14091	2.29013	3.06963	2.10338	2.57365	2.98
IGF2BP2	2.56024	2.86957	2.13524	2.06265	2.5835	2.52737	2.16544	2.12542	2.33292	2.4513	2.37706	2.2013	2.93101	2.2219	1.49152	2.40664	1.4745	2.15693	2.23592	2.28351	2.20578	2.38583	2.60036	2.68079	1.66238	2.72136	2.22255	2.04382	2.41161	2.19795	2.15021	1.97846	1.97087	1.8835	1.71581	2.18338	2.2336	2.00934	1.96344	2.89075	2.75299	1.60509	1.58991	1.64903	2.40811	2.16074	2.20035	1.91987	1.74843
CHD1L	4.15848	3.51427	4.00501	4.16911	3.90769	4.00779	3.87979	3.70707	3.85946	4.21477	4.22443	4.98958	3.7632	4.10046	4.07567	2.93341	3.88756	3.66528	3.86187	3.87988	2.77129	3.88247	2.69612	3.24505	3.69694	3.5073	3.7765	3.13802	3.74278	3.73121	3.86331	3.48945	3.46245	4.10903	3.10803	3.61056	3.57045	3.71738	3.62418	3.04492	3.01448	3.81266	3.24135	3.40797	4.0566	3.68244	3.28143	3.3048	2.48022
BCL9	3.82956	3.69156	3.75892	3.54512	3.90565	3.8908	3.58521	3.90103	3.48059	3.54258	3.6571	3.66857	3.67756	3.74623	3.8686	2.7862	3.4075	3.37139	3.41083	3.4384	3.48057	3.53326	3.49192	2.85723	2.97518	2.632	3.01801	2.91285	2.68567	3.24978	3.05423	3.30059	3.26762	3.31551	3.0393	2.9062	3.33968	3.2606	3.33115	2.98884	2.81019	2.88892	2.71909	3.22793	3.26347	2.72097	3.07713	3.03351	2.52625
FCGR1A	1.74802	2.91505	2.59011	2.41306	2.73808	2.38417	2.12523	1.48769	1.54797	2.84244	1.83107	3.68249	1.80102	2.6862	2.07448	2.27731	5.77434	5.41592	3.56731	3.83425	3.71893	1.69322	3.41777	3.29108	2.59508	4.16172	4.68029	2.53207	4.24667	5.72265	3.99956	2.26289	1.78017	3.34949	2.11126	3.90118	1.76996	2.35689	2.88359	3.77327	4.85312	3.44361	4.25828	3.04658	2.79167	3.59398	3.93547	3.89355	2.31286
BOLA1	3.77552	3.85175	3.42348	3.33072	3.37162	3.29116	3.27416	3.80428	3.44898	3.32501	3.31327	3.08856	3.25379	3.70666	3.83153	3.16672	3.16913	3.56767	3.30412	3.62393	3.52126	3.73184	2.78624	3.87421	3.43427	3.94688	3.63529	3.45154	3.36754	3.58917	3.40171	3.53389	3.66008	3.47358	3.54364	3.30004	3.58958	3.16892	3.14284	3.34872	2.88385	3.40145	3.53929	3.7165	3.37781	3.21931	3.33987	3.70529	3.51495
VPS45	4.26402	4.18469	4.18834	4.10482	4.47094	4.43852	4.60624	4.0803	4.13452	3.82755	3.99088	4.03626	4.02721	4.13449	4.14062	3.59822	3.82434	4.11556	4.08503	4.01311	4.07407	4.15213	3.22434	4.0031	4.03373	3.50155	3.89179	3.95939	3.83507	3.6864	3.48149	3.6286	3.42899	3.42411	3.19763	3.70191	3.32332	3.63259	3.58077	3.36522	3.13951	4.02377	3.68171	3.44111	3.43639	3.93295	3.76949	3.90014	3.31619
PLEKHO1	4.24451	3.31927	3.88504	4.25709	4.01238	3.96311	3.93426	4.02415	3.5603	4.63272	4.25709	4.05512	4.64394	4.09799	4.03335	3.58494	4.50596	3.96327	4.13161	4.32553	4.11682	3.96676	4.12901	3.56344	3.45484	3.23399	3.46084	3.42698	3.33595	3.50628	3.7677	3.26024	3.44414	4.00448	3.35217	3.72563	3.43971	3.46707	3.6711	3.56402	4.35148	3.54515	3.86171	4.06489	3.77761	3.30263	3.56577	3.6565	3.3131
CA14	1.66277	1.56642	1.76066	1.89108	1.9208	1.60547	1.67951	1.84071	1.54158	1.39696	1.4472	1.36161	1.762	1.3376	1.53052	1.80475	1.64839	1.32216	1.37669	1.48136	1.38541	1.44954	1.35159	1.49099	1.30598	1.42564	1.15433	1.40362	1.39696	1.50422	1.52743	1.74086	1.54969	1.16316	1.39393	1.45961	1.65182	1.80504	1.91388	1.52355	1.55751	0.956155	1.18978	1.36813	1.34295	1.47645	1.67808	1.18275	1.49939
C1orf54	3.01039	3.45322	2.78262	3.1215	3.6278	3.11863	3.17599	2.93376	3.43145	2.40895	2.5945	3.25637	3.38431	3.57376	3.85092	2.75906	3.91945	3.8004	3.47195	3.98185	4.07701	3.58456	3.82952	2.94191	3.22069	3.3372	3.07522	2.94244	3.1944	3.5408	2.92793	2.77094	3.28931	3.77797	2.90071	4.03764	3.46424	3.12974	3.58386	3.3297	3.53594	4.22395	3.90365	3.36426	2.9936	2.93907	2.59308	2.78027	2.08759
MRPS21	3.33694	3.40967	3.96902	3.20477	4.18321	3.70548	3.6967	3.59328	4.19794	3.40789	3.63763	4.12319	4.38266	3.84575	3.77068	3.35562	3.80374	4.04914	4.04025	3.69346	3.88856	3.94573	3.79607	2.9825	3.21842	2.62892	2.77474	3.47789	3.22084	4.03874	3.37335	2.88581	3.50691	3.45824	3.17212	3.40986	2.99609	3.86965	3.65052	3.44153	3.85451	3.54907	4.15467	3.15631	3.10653	3.27341	2.87284	3.70756	2.89721
PRPF3	4.03362	4.10946	3.98856	3.98856	4.38838	4.99504	4.5839	4.24696	3.61571	3.53802	4.22949	4.43378	3.87552	4.25704	3.39547	3.52491	4.43527	4.34803	3.61125	4.39684	3.92626	4.02543	3.08033	4.3213	4.4035	3.63569	3.90409	4.75305	3.30989	4.68846	4.3805	4.48059	3.98208	3.6233	3.87099	3.97294	4.41986	4.07041	4.17667	3.90142	3.83814	3.6233	3.6335	3.75721	4.10946	4.3361	4.2758	5.01059	4.75052
RPRD2	4.02873	4.08355	4.06158	3.54644	4.20181	4.20867	4.15701	3.95397	3.61811	3.48779	3.84197	3.98122	3.87401	4.33099	4.1595	3.19455	3.95046	4.11522	3.89931	4.12568	3.82676	4.08483	3.00732	3.5844	3.98854	3.39792	3.4397	3.97832	3.48898	3.64176	3.58001	3.93025	4.15187	3.8298	4.0176	3.961	4.10882	4.11279	4.33926	3.93231	3.61502	3.53579	3.54704	3.67426	3.88191	3.60769	3.588	3.8685	3.1641
TARS2	3.62716	3.52649	3.27858	2.93871	3.15955	3.19881	3.14193	3.22912	3.54864	2.90051	3.12638	3.31261	3.07143	3.1922	2.79982	2.92842	3.0506	3.11392	2.74841	3.16403	2.7007	3.16498	2.96852	3.19881	3.23203	3.10173	2.90454	2.86703	2.81862	3.30403	3.04924	3.16023	3.14152	3.46164	2.89599	3.18991	3.02186	3.06951	3.12567	2.98251	2.93791	2.86308	2.79511	3.32954	3.07358	3.02943	3.06369	3.24851	3.09226
ECM1	2.53546	2.76697	2.85717	3.12107	2.91225	2.63245	2.88491	3.12187	2.71745	3.08283	2.50351	3.04673	2.5398	3.35904	2.75663	2.48161	3.87423	3.41274	3.2341	3.52135	3.51815	3.43151	3.63797	3.52927	2.62602	4.21557	3.39672	2.48069	3.19718	4.28187	3.53087	2.3505	3.02929	4.08156	3.48207	3.62713	3.13926	3.10432	3.88058	3.00453	3.99683	2.16998	4.07165	3.38911	4.40034	2.86727	3.34205	3.44795	3.44688
ADAMTSL4	3.50681	2.99877	3.28715	3.1931	3.47453	3.33567	2.76465	3.29319	3.16086	2.91552	3.26195	3.23062	2.55132	3.35813	3.22219	2.87584	3.3382	2.88275	2.99021	3.35305	2.83789	3.13662	3.2121	3.27902	2.84606	2.77077	2.71948	3.02243	2.69017	3.14168	2.88056	3.17304	2.81142	2.63243	2.82243	2.55818	2.74023	2.76494	2.80623	2.85004	2.6938	2.25402	2.67449	2.53563	3.03272	3.11615	2.90092	2.97543	3.29156
SETDB1	3.14974	3.57374	3.36558	3.12932	3.73656	3.81318	3.84006	3.2734	3.37552	3.18011	3.22914	3.6249	3.68599	3.57247	2.75522	2.83417	3.61781	3.55613	3.39149	3.63105	3.42539	3.40821	2.78754	3.38923	3.45395	3.00478	3.20793	3.61567	2.9485	3.82565	3.4549	3.34169	3.57653	3.30684	2.86177	3.19361	3.65162	3.49719	3.87153	3.3522	3.26416	3.45257	2.98439	3.38923	3.52894	3.05392	3.0431	3.40422	2.86714
ANXA9	2.26569	2.56883	2.40764	2.87628	2.44921	2.5164	2.66824	2.65157	2.70383	2.52851	2.57802	2.1669	2.33302	2.35722	2.31964	2.59872	2.62437	2.36315	2.4262	2.4195	2.36093	2.31958	2.25144	2.72162	2.41817	2.76267	2.51814	2.77045	2.62636	2.88816	2.60435	2.61545	2.74083	2.46553	2.29073	1.98705	2.37228	2.80229	2.2168	2.42621	2.62993	1.92661	2.2264	2.27582	2.56254	2.84089	2.73648	2.63472	2.85071
BNIPL	2.44009	2.4249	2.38679	2.57497	2.38733	2.48667	2.24213	2.60061	2.33995	2.66102	2.20806	2.34497	1.91279	2.07302	2.27002	2.48756	2.21704	2.25596	2.23584	2.25332	2.26337	2.1589	2.24631	2.59468	2.35938	2.63031	2.41615	2.18465	2.39605	2.14638	2.28527	2.45736	2.40926	2.57448	2.32202	2.26385	2.45186	2.62135	2.40571	2.46643	2.06004	2.2984	2.1505	2.67563	2.69585	2.62324	2.29179	2.43189	2.62135
C1orf56	3.49546	3.65305	3.09881	3.4408	3.1893	3.00474	3.26261	3.31253	3.02079	2.92306	3.15488	2.93376	3.36221	2.97226	3.31766	3.13277	2.52012	3.21164	2.89266	2.65128	3.07581	2.92777	3.14273	3.29901	3.21753	3.56537	2.86829	3.38904	2.76824	2.90278	3.139	3.31866	3.38078	2.88719	3.05556	2.97962	3.34055	3.34504	3.42601	3.45193	3.13728	3.29094	3.33458	3.31993	3.24403	3.02799	2.68615	3.16997	3.14694
MLLT11	3.97128	3.67738	4.12365	3.91035	3.58875	3.19565	3.67192	4.27547	4.7391	4.63105	3.65183	4.33486	4.3722	3.51003	4.40031	3.335	4.04812	3.69487	3.22842	3.90489	4.29134	3.37181	3.94691	3.59739	3.05957	3.43475	3.81208	2.78315	3.95459	3.56963	3.24473	3.17791	3.71596	3.85875	3.26424	3.51768	3.63745	3.58234	3.99128	3.54512	2.65027	3.8687	3.29264	3.5288	4.04422	3.57774	3.12668	3.1324	2.96052
GABPB2	2.96717	3.27751	3.47326	2.54422	3.43407	3.55331	2.83504	3.25853	3.02289	2.23563	2.89268	3.02091	3.10211	2.54451	2.79624	3.11871	3.19352	3.0533	2.71436	2.8303	2.3297	2.49133	3.03198	3.05004	3.32327	2.37761	3.17974	3.30471	2.77829	3.68632	3.52002	3.2367	3.32263	3.31509	3.3913	3.61472	3.50662	3.3763	3.65116	3.10534	3.15554	3.31323	3.4914	3.11824	3.29284	3.28662	3.1809	2.96816	2.35865
TNFAIP8L2	2.50287	2.15391	2.22998	2.15535	2.22928	2.2096	2.28599	2.19158	2.28192	2.23341	2.18952	2.69501	1.97801	2.38418	1.91992	2.08256	3.2308	3.10529	2.23725	2.78133	2.68744	1.7844	1.65607	2.43326	2.17483	2.88214	2.51386	2.59887	2.57024	3.70673	2.74961	2.27844	2.06252	2.84925	2.14348	2.84378	2.34456	2.14314	2.58307	3.1743	3.86411	2.38314	2.8938	2.53544	2.12306	2.08612	2.5667	2.87229	2.48095
SCNM1	3.6483	4.14156	3.8639	3.55602	3.68219	3.24004	3.55075	3.57275	3.67368	3.55819	3.87738	3.6483	3.42319	3.77235	3.00987	3.67364	3.75292	3.99059	3.87473	3.14973	3.82809	3.76839	3.63209	3.67617	3.60514	3.34668	3.78974	3.14978	3.48025	4.25977	3.42084	3.33065	3.50308	3.5027	3.14825	3.44519	3.24275	3.39646	3.41028	3.33668	3.67499	3.36964	3.2837	3.24442	3.35796	3.51823	3.37953	3.5265	3.23322
PIP5K1A	2.77936	2.79893	3.37833	3.46164	3.7402	3.53251	3.12864	3.35216	3.59949	3.26056	3.28368	3.5171	3.48384	3.33291	2.93343	2.81244	3.2863	2.95569	3.25717	3.05793	2.91838	3.08478	2.53841	2.76944	2.6449	2.26922	2.52474	2.13856	2.96757	3.37419	3.29008	2.42295	2.62255	2.74095	2.64014	2.92903	3.10671	2.80919	2.90544	2.77058	2.74257	3.32023	2.74257	2.65978	2.98919	2.34675	2.5933	2.35969	1.93478
PSMD4	3.45584	2.22346	1.77476	3.18462	2.84448	2.83551	2.9668	3.03458	2.64938	2.87518	2.52115	2.41278	2.52153	3.49602	3.35621	2.51697	3.25303	3.23454	3.27104	3.30099	3.20856	3.32586	2.24711	2.84778	2.85357	3.16486	3.01556	3.29656	2.72463	2.90576	3.79298	3.23918	3.29625	2.48617	3.14644	2.6856	3.11839	3.04318	2.64511	2.70971	2.46826	2.59266	2.5543	2.83885	3.13478	3.19872	3.77569	3.37787	3.44853
ZNF687	3.31066	3.07411	3.26414	3.02392	3.31928	3.22992	3.09747	3.0727	3.0341	3.3171	3.26084	2.98491	3.08495	2.85815	2.97215	2.80852	2.58899	2.569	2.76066	2.66342	2.57755	2.63244	2.51936	3.33331	3.10986	3.05348	2.71267	2.70237	2.85017	3.20243	3.2061	3.16742	3.36415	3.30736	3.50923	3.03132	3.53137	3.3314	3.30707	3.09239	3.18026	3.13024	2.97787	3.49141	3.54633	2.63066	2.85193	2.63881	2.24118
PSMB4	4.80756	5.56679	5.22801	4.70841	4.91836	5.07473	5.23557	5.12453	5.30861	4.79699	4.96429	5.1161	5.55733	5.49718	5.49819	4.75439	5.28708	5.25707	5.33953	5.40625	5.26401	5.50956	5.14257	4.86697	4.77493	4.57324	4.83654	4.86697	4.69174	5.19253	4.59618	4.6112	4.45724	4.51582	4.55249	4.42835	4.48948	4.35465	4.35908	4.28343	4.40952	5.04914	5.14002	4.79172	4.52578	4.97703	4.88156	5.03371	4.78029
CGN	2.96843	2.63121	2.70648	2.33516	2.69838	2.55505	2.28352	2.83599	2.27419	2.80641	2.87561	2.53648	2.43527	2.52393	2.75418	2.81809	2.66404	2.53351	2.5242	2.67078	2.62516	2.62785	2.58105	2.58185	2.28769	2.81968	2.35551	2.53729	2.59018	2.48493	2.65483	3.06719	2.97564	3.12502	2.57255	2.25778	2.66065	2.75832	2.62275	2.63192	2.44062	2.59018	2.56674	2.96336	2.8615	3.06096	2.4793	2.91178	2.77821
TUFT1	3.33378	3.09739	3.28567	3.36235	3.30827	3.05766	3.05668	3.2106	3.29831	3.35195	3.47261	3.18172	3.33573	3.37621	3.37631	2.7002	3.43181	3.01506	3.24649	3.31647	3.19077	3.43569	2.61406	2.67797	3.26723	2.65192	3.21039	2.44756	3.09182	2.64068	2.70086	2.99046	2.70086	3.6415	3.16964	2.89064	3.30591	3.33833	3.10727	2.48635	2.17496	3.1012	2.91859	3.08248	3.34973	3.28938	2.86379	2.67719	2.24137
SNX27	3.69027	3.91452	3.84382	4.10048	3.72233	3.79582	4.1962	3.99654	3.68729	3.80687	3.6737	4.00511	4.30605	3.93081	3.57179	3.14416	4.06525	4.08071	4.04697	4.19641	3.92094	3.89748	3.28362	3.09563	3.5927	3.27534	3.25939	3.97399	3.61258	4.07678	3.60622	3.38168	3.54561	3.97013	3.30814	3.76394	3.82394	3.95314	3.80634	3.37706	3.74092	3.69874	3.55506	3.63129	3.55036	3.74504	3.32822	4.154	3.61283
OAZ3	2.22709	2.36822	2.40493	1.93997	1.9697	2.03187	2.11653	2.10338	2.05112	2.32195	2.07801	1.99034	2.12313	1.9411	1.83439	2.23936	1.97507	1.77059	2.10748	2.13796	1.92893	2.00745	2.02121	2.11246	2.40803	2.53118	2.29935	1.79294	1.90771	1.8935	2.29033	2.48305	2.05998	2.29091	2.17133	1.73334	2.16636	2.19845	2.03521	2.42211	1.85278	2.01245	2.1894	2.26389	2.29667	2.29327	1.75467	2.2571	1.95653
LCE5A	4.42103	4.61954	4.06801	4.21465	4.31672	4.68992	4.49462	4.67064	4.40604	4.33744	4.3133	3.76128	4.01832	3.74146	3.83073	4.23639	3.58212	3.26263	3.61004	3.57199	3.60312	3.81281	3.45275	4.69954	3.84386	4.42658	3.5701	4.7663	3.69827	3.38995	2.92527	3.90302	4.88143	3.96741	4.46684	3.94241	3.78369	3.50376	4.03145	4.44401	3.98509	3.3698	4.76421	3.72967	3.90032	3.27245	3.70355	4.26419	4.62808
CRCT1	1.74169	2.18452	2.16861	2.42741	2.0671	1.41176	1.76508	2.4944	1.98257	1.80491	2.15095	1.29973	1.6098	1.72029	1.45704	2.00827	1.67129	1.64887	1.54852	1.76276	1.51925	1.69603	1.89086	1.70186	1.18651	1.8987	1.6105	1.9593	1.39522	1.15844	2.23995	2.13399	1.99869	1.89322	1.63276	1.31381	1.46815	2.15095	1.99598	1.63909	1.20617	1.42153	1.6289	1.18651	1.68107	1.51609	1.82601	1.50925	1.73171
LCE3C	3.27215	2.98325	2.85925	2.90807	3.10227	2.85026	2.26013	2.80448	2.69555	2.59686	2.54593	1.80345	2.69038	2.28156	3.00197	2.89471	2.62727	2.47566	2.46503	2.55759	2.63352	2.44462	2.62434	3.79061	2.95278	2.40368	2.46449	3.13762	2.51374	2.2654	3.08495	3.00752	2.93885	2.91351	2.87986	2.07866	2.34644	2.44788	2.76878	3.20985	2.76335	3.16461	2.78548	2.63396	3.09427	2.79027	2.25066	3.09194	2.79718
LCE3B	4.26336	3.96005	3.79302	3.66675	3.70101	3.67887	3.58019	3.67436	3.73391	3.41404	3.83859	3.10354	2.78638	3.5606	3.6511	3.95634	3.86291	2.94296	3.45612	3.49532	3.40762	3.47229	3.39232	3.87824	3.73916	3.79971	3.18265	4.3339	3.73779	3.68375	3.8509	3.86547	4.63815	3.63448	3.51604	3.53088	3.48517	3.70668	3.63748	3.75165	3.67577	2.92969	3.7764	3.44187	3.8134	3.4397	3.3851	3.95343	3.94347
LCE2D	1.58891	1.38698	2.93191	3.50535	1.08457	2.27714	1.03413	2.05883	1.87576	1.25454	2.19456	1.23793	2.9094	1.69771	1.7231	2.15041	1.80872	1.45231	1.61784	1.11403	1.31644	1.3656	1.76314	1.36034	1.29652	1.96255	1.81374	1.73165	0.811832	2.15843	0.776549	1.78396	1.57387	1.67639	0.593982	1.84371	0.516559	1.23919	0.798039	1.37274	1.93127	0.527815	1.3288	1.31676	0.848001	0.618465	1.27932	1.29728	1.43561
LCE2B	1.31183	2.29641	2.52383	1.54384	1.89822	1.87909	1.32305	1.88166	1.60796	1.61349	2.26334	1.69106	2.27223	1.83296	1.98282	2.2441	1.76649	1.7626	1.93578	1.56535	1.68173	1.90831	1.95649	1.9388	1.60941	1.11483	1.63252	1.8738	1.96577	1.77084	2.75837	2.37989	2.43702	1.34517	1.79483	1.84441	1.731	2.13672	1.902	1.53105	1.70978	1.84002	1.76119	1.5379	2.76664	1.70417	1.62502	2.08776	1.9318
LCE2A	3.94399	3.22956	3.41291	3.69366	3.36683	3.45647	3.17663	3.57791	3.2265	3.42757	3.4074	3.28479	2.94879	2.82003	3.09977	3.41703	3.03178	3.02781	2.75901	2.83747	2.76573	3.20613	3.23598	3.84204	3.24535	3.7471	3.67852	3.75833	3.34981	3.23369	3.35434	3.5605	3.75661	3.58703	3.8845	3.10184	3.49261	3.52204	3.68332	3.78777	3.41089	2.94329	3.85031	3.48838	3.91454	3.3096	3.24926	4.10085	4.02125
LCE1F	4.12546	3.53698	3.56355	3.51208	3.24834	3.31115	3.10104	3.58772	3.20019	3.18232	3.32468	3.26803	3.62798	3.08066	2.98729	3.39603	2.73882	2.8911	3.07203	2.92391	2.75014	2.88792	3.29041	3.11825	3.1337	3.33672	2.69951	2.80768	2.90715	2.50307	3.19674	3.28664	3.0441	2.99884	3.27804	2.48903	3.42694	3.11062	3.27301	3.34912	2.1583	2.57777	3.02612	3.5503	2.8919	2.94178	3.0217	3.27455	3.28682
LCE1E	1.28966	1.59168	1.5789	1.90257	2.12704	2.13223	1.75757	1.70564	1.94383	1.99901	2.15367	1.76106	1.82355	1.47909	1.6192	2.00207	1.6567	1.34899	1.40378	1.59293	1.61687	1.56034	1.46892	2.43331	1.91021	1.83101	1.76938	1.54313	1.60252	1.61794	1.80615	1.73762	1.7046	1.30801	1.37336	1.61522	2.31784	1.29698	1.80412	1.63862	1.64993	1.61414	1.50617	1.61522	1.78286	2.02828	2.04471	2.16779	2.16121
LCE1D	4.61549	4.59552	4.27479	4.76323	3.68696	3.90955	3.4022	4.252	3.18967	3.91508	3.42887	2.71503	4.10689	3.07126	3.60274	4.61989	3.57267	3.1091	3.36326	3.62475	3.19213	2.8311	3.48152	3.98175	3.36309	4.25386	3.8621	3.13035	3.10091	1.98438	2.562	3.28859	3.32706	3.01988	3.42178	2.07879	2.78125	2.38623	3.36833	3.46973	2.58593	2.40347	2.36745	3.44378	3.2323	3.07013	2.60444	3.44575	4.28722
LCE1B	1.05663	1.06718	1.57585	1.23654	1.66799	1.64286	1.51116	1.64479	1.45206	1.27336	1.32326	0.758593	1.75766	1.18627	1.24033	1.76017	1.48177	0.973479	1.21766	1.16943	1.08585	1.05093	1.2743	1.52619	1.33259	2.13014	1.16207	1.40943	1.24524	1.17891	1.03028	1.16531	1.62502	2.03825	1.45669	1.44921	1.2772	1.60831	1.18713	1.57408	1.46304	0.988265	1.54458	1.13834	1.3916	1.63284	1.08069	1.43393	1.30362
SMCP	1.84891	1.3043	1.39656	1.46445	1.63638	1.38027	1.3135	1.82214	1.69057	1.52604	1.48138	1.64145	1.47235	1.64895	1.8549	1.56334	1.62618	1.53965	1.60798	1.49317	1.59533	1.65506	1.6925	1.4541	1.71193	1.49388	1.85945	1.39818	1.36772	1.63277	1.64371	1.52532	1.53016	1.11241	1.24506	1.35192	1.46275	1.92941	2.07693	1.57564	1.70778	1.25871	1.44608	1.5226	1.78381	1.60256	1.4281	1.45867	1.47166
IVL	2.10637	1.82871	2.55325	2.19468	2.72515	2.08991	2.36067	2.04912	2.18007	2.44861	2.54935	2.33208	2.2811	2.34539	2.41088	2.94157	2.30857	2.19751	2.51523	2.14965	2.46542	2.21487	2.4248	2.30732	2.13989	2.20358	2.08174	2.21651	2.45442	1.92193	2.53424	2.67255	2.85853	2.47575	3.10021	1.93972	2.22776	3.09964	2.61714	2.10184	2.47101	2.93906	2.46026	2.46456	2.70884	1.78559	2.2716	1.99189	2.02824
SPRR4	2.3061	2.57843	2.16796	2.31754	2.50352	2.07358	2.2354	2.66384	2.95691	2.88133	2.58211	2.72608	2.28821	2.20907	2.57006	2.82709	2.39557	2.22696	2.33856	2.22712	2.32091	2.3925	2.377	1.83577	2.40328	2.73497	1.86083	2.28633	2.07246	2.36908	2.31006	2.76467	2.18787	2.16284	2.81603	2.05518	2.551	2.35172	2.34562	2.5635	2.37465	2.32488	2.69385	2.35739	2.48387	2.65961	2.05246	2.931	2.2526
SPRR1A	2.41167	1.67588	1.62398	3.17431	2.30768	2.31215	2.16787	2.98716	2.82954	2.46105	2.11086	1.95201	1.67336	2.57166	2.41951	2.38175	2.054	2.57508	2.43728	2.01636	2.50008	2.30564	2.94193	2.73363	2.62827	2.66484	1.99949	2.74621	2.0382	2.4217	2.53773	3.39018	3.03971	1.69736	2.42839	1.26203	2.4244	2.95468	2.43177	2.74341	1.46302	2.13317	2.29923	2.05156	3.02893	2.78756	1.91865	3.06028	1.92859
SPRR3	1.29674	1.83671	1.1202	1.48237	1.88719	1.80858	1.5463	1.79425	1.81148	1.69657	1.34703	1.76416	1.54154	1.4893	1.52762	1.69571	1.66113	1.34339	1.58227	1.66481	1.23368	1.24968	1.29127	1.96001	1.54237	1.62193	1.21942	1.68873	1.45017	1.5939	2.04681	1.20319	1.44855	1.0392	1.2848	1.31942	1.29006	1.53657	1.59084	1.4851	1.33515	0.866377	0.956383	1.29168	1.42212	1.95284	1.96882	1.52116	1.5463
SPRR1B	1.59656	1.99481	1.8821	1.18612	1.28945	1.62217	1.36844	0.981557	1.26317	1.55496	1.81867	1.29832	1.41602	1.33266	1.50693	1.5539	0.965408	0.912241	1.53803	1.07973	1.12611	1.20348	1.48244	1.32854	1.3015	1.62905	1.44257	1.26255	2.12894	1.88727	1.41055	1.41476	2.38173	2.41178	1.70161	1.59109	2.29947	1.50733	2.10671	1.81007	1.63724	1.61515	1.60513	1.66946	1.64027	1.87187	2.69357	1.56632	1.45612
LOR	2.59379	3.07137	3.01714	2.98288	2.95458	2.4369	2.57856	2.82405	2.6384	2.8265	2.95321	2.31158	2.90154	2.22138	2.70603	2.86197	2.49789	2.22829	2.42558	2.15684	2.09226	2.47985	2.2564	3.14791	3.10691	3.30079	2.84106	2.8073	2.22588	2.22406	2.45755	3.10484	2.58992	2.56963	2.56779	2.46222	2.61899	2.59089	3.02967	2.73204	1.67377	2.08481	2.93301	2.05246	2.48396	3.01714	2.83598	2.95123	2.94258
S100A9	1.62533	2.26522	1.63928	2.22932	1.89859	1.84636	2.0717	2.15184	1.59311	3.15682	2.23846	2.08194	1.66333	2.66393	1.98114	2.99341	3.53973	2.99981	2.97689	3.15999	2.19864	3.15361	3.26292	2.10954	1.72581	2.6379	2.05355	3.11233	2.05066	3.41918	2.15104	2.06123	1.65491	2.45023	2.31578	3.0306	1.68428	2.10916	1.62678	1.92268	4.66859	1.40889	3.3566	2.2892	1.91592	2.54643	2.90186	2.37467	4.06012
S100A7A	2.11625	2.18009	1.94197	2.04006	1.90885	1.67966	1.8524	1.96255	1.75444	2.67185	1.69111	1.99779	2.2668	1.66493	1.68037	1.8205	1.57879	1.42304	1.44668	1.72388	1.50427	1.55822	1.33415	1.79805	2.21071	1.70485	2.18804	2.21765	1.71876	1.42671	1.7081	1.72458	1.5202	2.20405	1.41232	1.50578	1.95628	1.89351	1.79037	2.12221	1.61102	1.24414	0.992344	1.13708	1.45768	1.54467	1.91464	1.97371	1.88821
SNAPIN	4.03101	3.57027	3.58252	3.41168	3.83484	3.36874	3.50789	3.28898	3.7512	3.33238	3.42932	3.65476	3.65615	3.76735	3.82658	3.11432	3.71038	3.68383	3.71699	3.82363	3.76412	3.87271	3.6025	2.93868	3.54252	3.11289	3.17783	2.73309	3.52633	3.30162	3.24573	2.9898	3.03804	3.5364	3.23992	3.25473	3.36255	3.25387	3.00106	3.22161	3.32526	3.85744	3.45698	3.6837	3.1981	3.24336	3.17917	3.11962	2.91065
NPR1	4.91265	4.70066	4.76537	4.27596	4.70732	4.72278	4.58981	4.69959	4.86604	4.71293	4.80151	4.15895	4.18752	4.1695	4.12753	4.5367	4.32226	4.01537	4.23273	3.92739	3.99898	4.11105	3.97212	3.48312	4.32254	3.83803	4.05538	3.94763	4.00748	2.72692	3.89529	4.50728	4.69137	4.77999	4.74702	3.4263	4.65977	4.61329	4.69646	4.61248	2.98872	4.20068	3.793	4.44215	4.73229	4.19765	4.14274	3.46067	3.33787
INTS3	4.30108	3.79058	4.04371	4.06174	4.49181	4.71748	4.26442	4.09944	4.17703	3.47068	3.76127	3.84138	3.89171	4.76713	4.81993	3.49854	4.79239	4.8771	4.81993	4.89122	4.51707	4.31083	4.34951	4.5947	4.27732	3.80623	3.78315	4.82303	3.48766	4.04632	4.34895	4.29303	4.28372	4.15417	4.40468	3.60039	4.78433	4.14848	4.41048	4.14783	3.00044	3.51937	3.59814	4.07746	4.44058	3.82762	3.72338	4.09149	3.51255
SLC27A3	4.44462	4.59116	4.09417	3.34818	3.58586	4.09136	4.28501	3.70412	3.71305	3.71305	3.53283	3.37173	3.67893	4.39805	4.3322	3.39748	4.36572	4.23043	4.40393	4.23569	4.28782	3.9739	4.19944	4.3516	3.91685	4.09689	3.98824	4.30182	3.47518	3.16946	4.28859	4.22599	4.07114	4.47288	3.89743	2.99609	3.97562	3.70872	3.98767	4.19394	2.84535	3.40706	3.23656	3.92626	4.35658	3.91301	4.05832	3.73865	3.85253
CREB3L4	2.4559	2.49361	2.38632	2.17483	2.68503	2.28795	2.16437	2.22416	2.20685	2.3399	2.32334	1.91781	2.29019	2.35487	2.47973	2.34933	2.4739	2.47058	2.26105	2.66534	2.30008	2.1842	2.4087	2.36626	2.16003	2.42207	2.37109	2.23202	2.21031	2.48379	2.48243	2.41144	2.78701	2.47295	2.262	2.53113	2.47596	2.5603	2.3563	2.403	2.2229	2.61037	2.43518	2.45415	2.43034	2.43772	2.44909	2.35392	2.527
UBAP2L	4.18155	4.33469	4.03633	3.80499	4.33597	4.35897	4.44363	4.15212	3.88727	3.70254	3.77098	4.23361	3.89324	4.64555	4.44573	3.56225	4.25454	4.55673	4.65047	4.84742	4.47273	4.47388	4.08012	4.60062	4.36674	4.53688	4.18542	4.56292	3.59824	4.69039	4.31119	4.45813	4.46407	4.45367	4.49138	4.0521	4.94028	4.5106	4.8556	4.65486	4.42899	3.57559	3.82289	4.53542	4.87551	4.10625	4.10101	4.55209	4.12394
HAX1	4.08675	3.57689	4.01568	3.62103	3.59937	3.52065	3.65	3.71342	3.91002	3.35258	3.98374	3.62429	3.70747	3.72188	3.89046	3.75055	3.21293	3.78016	3.91349	3.29017	3.83453	4.03729	3.9786	3.17957	3.47514	2.5709	3.23288	3.42835	3.53258	3.4286	3.31039	3.53546	3.58934	4.02405	3.68751	3.98127	3.48722	3.71866	3.66678	3.41254	3.71059	4.2066	4.0887	3.50067	3.25209	3.7172	3.12821	3.32407	2.89157
AQP10	1.83766	2.51068	2.32455	2.72344	2.10441	2.37585	2.04843	2.67552	2.70658	2.35428	2.2845	1.98304	2.29433	2.24973	2.08179	2.309	2.08655	1.83842	2.1391	2.18156	1.72222	2.10384	2.11009	2.32063	2.50606	2.0819	2.02699	1.86792	2.36253	2.28863	1.99239	2.29751	2.50024	2.21398	2.12173	1.82593	1.87368	2.2845	2.05077	2.39414	1.84329	2.14666	1.98127	2.02699	2.67615	2.36414	1.89584	2.43755	2.17569
ATP8B2	4.69831	4.16424	4.64348	4.74057	4.34743	4.38315	4.47997	4.52702	4.68267	4.5112	4.72065	4.60384	4.66054	4.68201	4.69264	4.60052	4.32542	4.47989	4.75154	4.36079	4.65995	4.64064	4.79347	4.56488	4.45309	4.47494	4.4101	4.43992	4.46016	3.82175	4.62591	4.53033	4.66674	4.88982	4.57622	4.52916	4.67323	4.75232	4.6929	4.21168	3.74106	4.09249	4.13941	4.49695	4.54283	4.36083	4.21928	4.54533	3.82175
IL6R	2.82661	2.7644	2.55478	2.95128	2.63536	2.6785	2.47414	2.84714	2.53633	2.90193	2.81978	3.03877	2.82852	2.23226	2.57601	2.88976	2.51955	2.79933	2.62714	2.26488	2.65081	2.33798	2.88214	3.05905	2.65853	2.93675	2.73797	3.16661	2.8506	3.48936	2.84682	2.78783	2.84551	2.93234	2.43745	2.98072	2.42451	2.71087	2.75052	2.75419	3.78692	2.44812	2.75655	2.72418	2.86506	2.78395	2.79118	3.43205	3.29722
TDRD10	2.16596	2.60413	2.10502	2.31948	2.55234	2.68396	2.33442	2.41663	2.54032	2.33497	2.47277	2.27712	2.27227	2.16935	1.88202	2.35407	1.60062	2.30884	2.23896	1.68829	1.9869	2.00733	1.98223	2.58298	2.3209	3.12365	2.39401	2.72332	2.30553	3.13227	2.47038	2.26296	2.56783	2.49547	2.64497	2.24217	2.44832	2.40154	2.29052	1.98531	2.68312	1.77284	2.06864	2.24129	2.26201	2.40811	2.22939	3.41288	3.22726
CHRNB2	3.19824	2.69618	2.58135	2.27951	2.75125	2.46514	2.64835	2.9371	3.18693	2.75583	2.58088	2.1698	2.63474	2.53787	2.63208	2.77798	2.45309	2.25682	2.51876	2.54416	2.52879	2.40298	2.3917	2.59547	2.52562	2.41369	1.73095	2.19032	2.66644	2.48814	2.43727	2.3558	2.62742	2.40455	2.16195	2.16004	1.96157	2.4303	2.49852	2.21964	1.83165	1.90944	2.60602	2.7386	2.47527	2.96306	1.91367	2.51971	2.27081
FLAD1	3.28018	3.06639	3.01084	2.99007	3.17859	3.21146	3.15548	3.02723	3.26441	2.93012	3.10318	3.15195	2.86581	3.00521	3.21228	2.76043	3.04858	3.0611	2.98909	3.17793	2.91013	3.12603	2.601	3.05697	2.91616	2.95244	2.87775	2.64254	2.97914	3.09197	3.09883	3.1849	3.19466	3.44597	2.95581	2.75553	3.05619	3.19936	2.88344	3.01789	2.76027	3.01084	2.96609	3.24863	3.02	3.10219	3.14912	3.0038	2.67111
LENEP	2.66866	2.78164	2.75579	3.06205	3.12889	2.9385	2.79594	3.38361	3.06088	3.08679	2.8745	3.04755	2.64421	2.87038	2.99339	3.44475	2.98102	2.83835	2.97134	2.89314	2.83911	2.8099	2.91145	2.79704	3.20096	3.13434	2.84154	3.48801	3.1121	2.83845	2.82993	3.21864	3.24208	3.17143	2.81184	2.71466	2.87034	2.37551	2.712	2.81214	2.42841	2.65489	2.47816	2.22705	2.93675	2.76324	2.87553	3.11083	3.09676
ZBTB7B	3.79963	3.53574	3.20503	3.68331	3.52257	3.66522	3.71773	3.72155	3.0022	3.83712	3.89879	3.24787	3.60586	3.55839	3.62836	3.53515	3.62559	3.03111	3.46238	3.46795	3.05641	3.50712	3.23133	4.10636	3.47367	3.83759	3.39633	3.94389	3.1429	3.95449	3.66683	3.53404	3.82008	3.63657	3.86365	3.1731	3.72231	3.64415	3.61812	3.61779	3.54163	3.34397	3.52489	3.5138	3.76458	3.35188	3.44938	3.58343	3.75499
DCST1	3.16068	2.57094	2.64222	2.91659	2.85406	3.04148	2.55582	3.12849	2.70417	2.84192	2.73573	2.43454	2.35868	2.10283	2.39263	2.50541	2.1651	2.07065	2.38037	2.23412	2.02851	2.25148	2.05086	3.07877	2.60704	2.90416	2.46583	2.64517	2.5824	2.32163	2.85307	2.92414	2.90065	2.49981	2.91987	2.31604	2.75755	2.56575	2.58036	2.48556	2.01201	2.37434	2.61558	2.66529	2.74301	2.66529	2.63993	2.60062	2.63708
ADAM15	3.36823	3.41258	3.14708	3.197	3.08144	2.92441	3.12395	3.2904	3.36025	3.457	3.13695	2.95372	3.15172	3.33399	2.6643	3.97013	2.98104	3.58007	3.93599	2.33859	3.46825	3.77062	3.98942	3.09536	2.83238	3.1393	2.92677	3.56846	3.16253	3.49401	3.19534	3.2303	3.18797	3.30416	3.14427	2.96057	3.20271	3.15379	3.12818	3.11293	4.11716	2.93191	3.19771	3.21093	3.25846	2.79318	3.24078	3.45572	4.14795
EFNA4	2.22681	2.13935	2.60188	1.62995	2.51405	2.09421	2.02596	2.46163	2.10616	2.41763	2.21059	2.11903	1.74859	2.15647	2.14598	2.12331	2.23368	2.37638	2.23644	2.29248	2.27292	2.06218	2.35693	2.60612	2.04759	2.3699	2.62764	2.28774	2.53984	2.34748	3.04369	2.42636	2.16805	1.88908	1.7361	1.77966	2.15679	2.55289	2.0428	2.23284	2.03027	2.60548	2.08481	2.76394	2.39274	2.23347	1.70654	2.01055	2.06242
EFNA3	2.73809	2.35352	2.41788	2.75421	2.4403	2.22904	2.29689	2.50119	2.14334	2.72863	2.37667	2.64729	2.34507	2.15105	2.45049	2.53925	2.33498	2.08786	2.22422	2.31797	2.41459	2.27455	2.38608	2.10657	2.39567	2.61665	2.32914	2.54589	2.85057	2.85753	2.54248	2.72566	2.7044	2.72739	2.58193	2.11094	2.5169	2.45711	2.45834	2.21663	1.77154	2.03942	1.80408	1.92006	2.73858	2.78055	2.80578	2.72566	2.35642
EFNA1	2.62473	3.16846	2.65074	2.69717	2.67959	2.41354	2.67044	2.66469	2.60885	2.59232	2.55307	2.75108	2.56695	3.3069	2.60825	4.03942	2.63389	3.4643	3.38859	2.81155	3.52943	3.51499	3.78624	2.85001	2.63123	2.96883	2.85274	3.47639	2.49018	3.37596	2.7789	2.8111	3.11973	2.93267	2.26245	2.43399	2.39522	2.549	2.47116	2.55195	3.26678	2.58799	2.6479	2.55066	2.72226	2.63185	3.54602	3.25348	3.22651
TRIM46	3.17639	3.19803	2.79679	3.25985	2.869	3.18006	2.86605	3.19212	2.82574	3.24192	3.03242	2.79574	3.09284	2.86065	2.81473	2.86418	3.34674	2.87755	2.65081	3.13958	2.90693	2.31528	2.6184	3.3467	3.01345	3.27561	2.77382	3.03401	2.73664	2.87577	3.30119	3.14968	3.08349	3.00414	2.98334	2.74423	2.79574	3.06281	3.15917	3.13315	2.72437	2.47024	3.07378	3.01621	3.37061	2.83141	2.91403	2.99256	3.16481
MTX1	3.47623	3.67457	3.39361	3.30138	3.01252	3.35193	3.02635	3.32884	3.35867	3.24375	3.4445	3.07988	3.23325	3.63281	3.47617	3.34402	3.71733	3.42152	3.62223	3.61302	3.42703	3.59199	3.40556	3.64048	3.06257	3.39259	3.51935	3.07696	3.41454	3.00082	3.29923	3.57475	3.58107	3.70037	3.49561	3.40335	3.54049	3.19222	3.31144	3.37363	3.06778	3.26567	3.50425	3.71964	3.51935	3.52	3.49941	3.23039	3.50543
HCN3	2.64884	2.89017	3.15094	3.59632	3.33906	2.71635	2.91873	2.76688	3.04294	3.18107	3.0516	2.63199	3.23515	2.60492	2.65753	2.77354	2.92007	2.93548	2.50816	3.08019	2.31572	2.31666	2.19735	3.43833	3.12377	2.5933	2.60069	2.90686	3.12102	3.01242	3.43147	3.1357	3.39961	3.08532	3.17608	2.77398	3.12128	2.81629	2.93939	2.91358	2.74796	3.2339	3.27076	2.39602	3.34123	3.19697	2.69635	2.10754	2.70171
FDPS	2.84824	3.19913	2.86111	3.16307	2.76843	3.32067	2.92461	2.98604	3.41513	2.5472	2.92433	2.87546	2.5866	3.16329	3.23489	2.74285	3.08754	2.76838	2.8748	3.20387	2.41001	3.08381	2.9803	3.1637	2.8826	3.01908	2.89227	2.46557	2.90658	2.94903	2.90943	2.87546	2.86417	2.25127	2.60859	2.62078	2.90907	2.54426	2.95928	2.50049	2.18389	2.52124	2.70629	2.7834	2.8934	2.96418	2.38199	2.88291	2.96666
RUSC1	3.69591	3.94122	3.37241	3.79318	3.74227	3.92987	3.64873	3.96441	3.16768	3.58888	3.7523	3.25867	3.65056	3.70987	3.59259	2.98567	4.00213	3.77405	3.86368	3.99426	3.79262	3.33728	3.31149	4.3002	3.4873	3.54776	3.13002	4.06492	3.08642	3.27449	3.53167	3.49408	3.72958	3.30513	3.45877	2.87454	3.52187	3.1027	3.23499	3.47978	2.97397	2.82653	3.07052	3.38399	3.72923	3.2403	3.07625	3.17801	3.39167
MSTO1	1.26872	1.48873	1.35419	1.61634	1.58476	2.00931	1.94099	1.83802	1.79926	1.96082	1.70403	1.66946	1.60841	1.77172	1.75689	1.3856	1.89059	1.37193	1.68106	1.86507	1.24772	1.78134	1.54725	1.0843	1.16257	1.3403	1.31021	1.01514	1.72175	1.44445	1.31635	1.81405	1.01618	1.61297	1.40665	1.4616	0.724124	0.933491	1.80335	0.945997	1.20258	1.74585	1.4081	2.11531	1.58096	1.03462	1.58156	1.4295	1.01962
DAP3	3.66407	3.83326	3.74936	3.51783	3.40161	3.47356	3.45758	3.45592	3.69184	3.59792	3.70056	3.85173	3.50071	3.86712	3.3483	3.32389	3.90318	3.9041	3.91451	3.82784	3.80496	4.00118	3.76713	3.38271	3.12086	2.85702	2.9838	2.94301	3.27459	4.13656	3.33762	3.14622	3.46225	3.6324	3.34457	3.91289	3.35417	3.59715	3.3924	3.40449	4.62376	3.83219	4.01436	3.09871	3.26977	3.51518	3.56513	3.85804	3.03645
SYT11	4.7235	4.59446	4.8377	4.97936	4.74316	5.16733	4.44201	5.21238	5.02391	4.34673	4.65481	4.78573	5.1443	5.13519	5.41131	4.27061	4.96579	5.12842	4.68163	4.83335	5.70374	4.9277	5.08707	3.97494	4.92858	4.03651	4.33773	4.25428	4.15704	3.86405	4.52546	4.53568	4.83976	4.51669	4.61013	3.96269	4.99065	4.94115	5.07416	4.07127	2.41215	4.4138	4.15505	4.3002	4.67778	4.55373	3.95283	3.84966	2.84172
RXFP4	2.77757	2.85539	2.12196	2.49605	2.74174	2.34087	1.89995	2.72457	1.91697	2.79385	2.3454	2.2789	2.24824	2.1829	2.5262	2.44024	2.52419	2.19207	2.26804	2.03338	2.30459	2.27168	1.71559	2.58448	2.58448	3.20734	2.79318	3.06234	2.65628	2.60958	2.79887	2.65474	2.9813	2.59434	2.46878	1.88552	2.75341	2.63823	2.44169	2.86015	1.67008	2.72144	2.0548	2.67368	3.0671	2.79354	2.8531	2.59842	2.98557
RAB25	2.08893	2.55731	1.80307	2.13095	2.03747	1.95482	1.80131	2.38266	2.19727	2.27001	1.94639	2.1228	2.31088	2.04324	2.01994	2.29519	2.23234	1.77107	2.06054	1.98556	2.05837	1.9658	1.90045	1.81757	2.22782	2.37088	2.11954	2.07764	1.87077	2.18321	2.12406	2.0443	2.09289	1.90693	1.98163	2.07604	1.75017	2.3501	2.09989	2.36363	1.4346	1.85749	2.22527	2.19425	1.92495	2.01032	1.88824	1.98273	1.77831
LMNA	4.88241	4.29788	4.43832	4.0612	3.77826	4.11183	4.17505	4.58271	4.07493	4.38146	4.40451	4.06296	3.54719	4.83512	4.62275	4.01803	4.69565	4.1323	4.11384	4.6894	4.30576	4.55554	4.05754	4.90513	4.07056	4.50951	4.13458	4.46122	3.6854	3.11805	5.08414	5.27969	4.83366	4.86808	4.7531	4.23821	4.96189	4.5383	5.35143	4.83192	3.72782	3.85287	4.01375	4.47317	5.38274	4.18649	3.77735	3.79781	4.38028
SEMA4A	2.98233	2.65088	2.43246	2.82302	2.66371	2.86632	2.64577	3.27511	2.5565	2.97132	2.84867	3.07315	2.36151	2.02309	2.07261	2.22868	2.78787	2.39796	1.44718	2.79675	1.91104	2.00432	2.8712	3.73475	2.89238	2.58813	2.83213	3.36295	2.76129	4.92893	3.08836	2.86669	3.02723	2.72234	2.69692	2.90203	3.01178	2.97173	2.56142	3.0151	3.44337	2.86279	2.68647	2.17963	2.82991	2.82343	2.73266	4.06925	3.61657
SLC25A44	3.30469	3.55071	3.22939	3.74874	3.44204	3.765	3.89895	3.24405	3.71708	3.44532	3.83486	3.54241	3.27632	3.41128	3.60884	2.80686	3.60352	3.40043	3.40832	3.60446	3.48917	3.51173	3.4449	3.56618	3.17935	3.50445	2.59394	2.7653	3.20307	4.08228	3.47719	3.35221	3.50634	3.64869	3.38337	3.02136	3.21875	3.77446	4.10662	3.93711	3.56398	3.08164	3.01756	3.5964	3.89557	2.93726	2.72217	3.07355	3.51025
PMF1	3.84664	4.01241	3.41747	3.37307	3.50312	3.67443	3.56122	3.78409	3.45845	3.69832	3.75365	3.15322	3.32706	3.77275	3.17865	3.52697	3.39414	3.06807	3.69163	2.95353	3.49917	3.77846	3.54832	3.37	3.229	3.77848	3.39517	3.5224	3.35442	3.70067	3.72396	3.48532	3.68238	3.67712	3.3605	3.20421	3.56197	3.52457	3.43151	3.76842	3.82094	3.37602	3.75079	3.57611	3.76437	3.55076	3.20098	3.63876	3.62643
TMEM79	2.37769	2.88416	2.73231	3.03831	3.02633	2.63946	2.63045	2.68846	2.24803	2.7818	2.47803	2.0913	2.55904	2.73748	2.60167	2.35219	2.84349	3.19301	2.37528	3.03423	2.61114	2.22169	2.6324	3.06696	2.88943	3.42767	2.73422	3.34957	2.3638	3.03749	2.87878	2.72898	2.94737	2.57492	2.48618	2.06884	2.7766	2.43609	2.31657	2.49171	2.10402	2.11864	2.61422	2.36895	2.78356	2.89578	2.67569	3.31837	3.0006
RHBG	2.80437	3.11239	2.99304	3.04624	2.59625	2.58153	2.48051	3.17571	3.07678	2.8423	2.67493	2.44382	2.62289	2.44065	2.49933	2.80495	2.61774	2.53258	2.36362	2.57725	2.40153	2.42175	2.50918	2.92687	2.70308	3.09555	2.15552	2.74557	2.43072	2.29499	2.77379	2.5653	2.99723	2.30788	3.09017	2.6969	2.75176	2.36544	2.60368	2.271	2.27913	2.44105	2.65299	2.60255	2.90837	2.24257	2.25475	2.61572	2.65744
HAPLN2	3.24228	2.95086	2.84561	3.18251	3.11959	2.91826	2.63048	3.27533	3.28066	2.946	2.97792	2.63971	2.96853	2.83045	2.72721	2.81035	2.60879	2.5601	2.8558	2.64429	2.83861	2.97767	2.90785	3.32019	3.01142	2.94397	2.51683	3.21668	2.44615	2.7504	2.85574	2.99977	3.23733	2.95655	2.80869	2.71312	2.71708	2.88855	2.72247	2.60342	2.63696	2.79207	2.60948	2.65588	3.03585	2.77708	2.64874	2.9206	2.94176
BCAN	3.49934	3.25365	3.10938	3.15642	3.25339	3.11997	2.98344	3.26801	3.19929	3.16675	3.15784	2.82679	3.07437	2.8598	2.96477	2.99851	2.85402	2.85049	2.65198	3.01203	2.63746	2.81258	2.69617	3.31532	3.02288	3.0499	2.95046	3.0973	2.86574	2.83187	2.98251	3.30889	3.23327	3.29534	3.16589	2.7275	2.86876	3.03837	2.89026	2.81472	2.68663	2.87353	3.16356	3.27112	3.06053	3.17428	2.3598	2.83908	3.22394
PRCC	3.52695	3.83718	3.67068	3.63899	3.60852	3.62286	3.7583	3.61446	3.55754	3.82515	3.67357	3.46644	3.64522	3.64598	3.51581	3.30726	3.74873	3.6601	3.56564	3.50164	3.45342	3.6554	3.60814	3.64444	3.67322	3.86592	3.6993	3.79882	3.38782	4.25396	3.69515	3.79992	3.95678	3.85131	3.72044	3.19166	3.8043	3.73675	3.83801	4.08171	3.84318	3.43819	3.38661	3.85264	3.97371	3.45193	3.20382	3.80496	3.48727
NTRK1	3.28065	3.06887	2.99425	3.21394	3.052	2.98907	2.87898	3.32713	3.01582	3.16995	3.24966	2.65591	2.92254	3.02393	3.22532	3.48762	3.03084	2.82389	3.00841	2.96782	2.88273	3.05493	2.92188	3.62339	3.182	3.77985	3.0918	3.34698	2.90926	2.83336	3.30574	3.26616	3.49679	3.13367	3.19554	2.91805	3.30782	3.46564	3.16777	3.3425	2.72886	2.90888	3.04204	3.36891	3.35359	3.5078	2.89489	3.44873	3.37174
KIRREL	4.46956	4.41484	4.25802	4.14683	4.32537	4.33668	4.3653	3.95069	4.1475	4.23138	4.23138	3.96525	3.86602	4.45145	4.21005	4.00274	4.44723	4.17066	3.86124	4.21878	4.19554	4.20322	4.13657	4.04292	3.92726	4.08639	3.98801	4.04715	3.58939	3.5597	4.55661	4.37779	4.24108	4.30527	4.18159	3.94171	4.5814	4.23007	4.67281	4.32203	3.48043	3.84691	3.59097	4.25368	4.41245	3.81099	3.49295	3.64696	3.13721
CD1D	3.13262	2.78174	2.89115	2.63748	2.75206	2.90144	2.70062	2.93587	2.81441	2.78962	2.73548	2.79498	2.57323	2.70551	2.86486	2.6086	2.99292	2.76526	2.67599	3.20298	2.63361	2.83285	3.14198	3.00544	2.96418	2.71758	2.77571	3.14029	2.78613	2.8839	2.86172	3.07388	2.8267	2.57817	2.80169	2.65306	2.71542	2.9221	2.65651	2.87543	2.8166	2.78246	2.60504	2.59815	2.85743	2.76544	3.09079	3.70489	3.46663
CD1A	2.30161	2.21932	2.46935	2.17659	2.04647	2.37671	1.97334	2.13118	2.23686	2.18653	2.87606	1.74629	1.70695	1.67501	1.92273	2.29603	1.92109	1.38511	1.66869	1.79547	1.87063	2.02042	1.7478	2.46405	2.63079	2.87653	2.77471	2.16095	2.21862	2.45575	2.54133	2.44064	2.49589	2.20375	1.93456	2.06879	2.47264	2.28911	2.16239	2.44735	1.83051	2.06205	1.90987	2.0417	2.08588	2.88773	2.40252	2.21862	2.77208
CD1C	1.99629	2.28559	2.1615	2.16177	1.92966	2.12643	1.87614	1.96918	1.79528	2.10756	2.28665	2.19276	1.8582	2.21538	2.18273	2.64367	1.85845	2.26608	1.88375	1.86576	2.21254	1.89313	2.05436	2.52879	2.50346	2.32527	2.17675	2.89821	2.52047	3.00297	2.28346	2.32023	2.29496	2.23325	1.68015	2.20115	2.10079	2.45456	1.90441	2.40172	4.06107	2.54708	2.07254	2.35147	2.35919	2.46033	2.74458	3.23973	2.87748
CD1E	2.72305	2.55849	1.96218	2.21454	2.1915	1.80152	2.04594	2.45914	2.13624	2.23528	2.53731	1.93577	1.75277	2.1702	2.07424	2.71633	2.40384	2.36636	2.16635	2.33235	1.99376	2.3209	2.50493	2.28703	2.42952	2.06382	2.38366	2.56599	2.21857	2.62482	2.7446	2.71705	2.25363	2.16014	2.4011	2.09424	1.83284	2.19667	2.45361	1.95835	2.77893	2.49213	2.28627	2.54003	2.4557	2.38335	2.1376	2.27258	2.41355
OR10K1	1.65695	1.6525	2.23797	1.58723	1.52018	1.57864	1.7161	2.29064	2.25002	2.03228	1.46914	1.54407	1.82441	1.74012	1.56947	1.95988	1.43421	0.890125	1.38849	1.60026	1.35956	1.54932	1.6404	2.35504	1.4135	1.67741	1.86116	1.53031	1.72084	1.51612	1.65966	1.46914	2.02516	2.43902	2.07077	1.72164	1.57483	1.5804	1.4862	1.31382	1.31872	1.87206	2.09728	1.89533	1.85696	2.05896	1.83076	1.71769	1.12194
OR10R2	1.04083	1.3486	1.14843	0.896342	0.987793	1.50227	1.06449	1.15926	1.35697	1.15231	1.07568	0.950607	0.954993	1.09469	1.09772	1.64129	1.1386	1.0959	1.18287	1.27024	1.07627	1.105	1.21816	1.02193	0.947104	1.62871	1.15926	1.31541	1.38877	1.52555	1.05657	1.17007	0.781035	1.37705	0.742215	0.99747	1.481	1.20069	1.16763	1.1463	1.24261	1.21319	1.33588	1.37309	1.22605	0.912677	0.92015	1.12514	1.01602
OR10Z1	1.32269	1.77235	1.22008	1.97765	1.00117	1.62686	1.56155	1.64399	1.62177	1.72023	1.51398	1.46291	1.68435	1.59313	2.02391	2.63081	1.81954	1.75782	1.88432	2.09573	1.86268	1.82522	1.93861	1.88908	1.87735	2.17229	2.10241	1.84349	2.02972	1.5158	2.09398	1.55119	2.81989	2.58217	2.38146	1.96472	2.15928	1.87779	1.88284	2.49299	1.77864	2.03096	1.76684	2.09398	1.76684	1.31263	3.27365	1.08677	1.59267
OR6K6	2.07849	1.97925	1.38115	2.07153	1.93851	1.44692	1.8897	1.8682	1.59734	1.71019	1.73099	1.74388	1.8808	1.70287	2.08251	2.02251	1.87333	1.60788	1.88024	2.04417	1.67513	2.08512	1.93484	1.75173	1.71463	2.38471	2.33225	1.95431	2.97348	2.3354	1.95702	2.02952	1.83916	2.13167	1.92558	2.13167	1.86557	2.0659	1.60402	1.9081	1.47377	1.79163	1.7808	2.31378	1.82278	2.05947	2.68898	2.45371	2.14572
MNDA	1.41714	1.74589	1.56071	1.58358	1.88014	1.63401	1.83511	1.7333	1.73949	2.26053	1.75708	2.29543	1.46028	2.16075	1.90822	2.24406	2.0349	2.75486	1.19042	1.33795	2.33674	1.38187	1.71776	2.8486	2.03293	2.65041	2.84769	2.69752	2.89219	4.81308	2.73014	1.96441	1.91172	2.73247	1.59681	2.81169	1.59425	1.83885	2.07847	3.00131	4.28741	2.70807	2.57609	2.35232	2.1484	1.86535	2.90797	2.76448	3.49097
PYHIN1	1.55147	1.59947	1.76865	1.8501	1.91743	1.78368	1.70827	1.70094	1.83506	1.70622	1.78033	1.87747	1.64977	1.93297	1.63921	1.72367	1.89298	2.24209	1.79034	2.01259	2.07428	1.5995	2.44931	2.02271	1.98037	1.76315	2.00332	2.4212	2.09252	3.18017	2.10234	1.71664	1.76865	1.73603	1.7294	2.4368	1.95234	2.06261	2.17983	1.7365	3.20964	2.0845	1.88277	2.07264	2.06126	2.22405	2.17983	3.28469	3.18414
IFI16	2.35186	3.17445	3.00174	2.8386	3.06273	3.42415	3.44259	2.7195	2.72758	2.72105	3.11126	3.84295	3.14935	2.58118	2.46513	4.51859	3.21854	4.56015	3.96084	2.01969	4.16776	4.03343	4.43643	3.44823	3.20227	3.39242	3.69694	4.46145	3.66228	5.35377	3.74492	2.94025	2.93174	3.91179	2.24994	4.35113	2.74141	3.32119	3.44372	3.69304	5.51362	3.44959	3.92082	3.31668	3.24571	3.60447	4.50307	5.00011	4.68354
CADM3	2.60528	2.30119	2.35289	2.28137	2.32291	2.47581	2.11158	2.38189	2.08616	2.28056	2.21903	2.11109	2.25557	2.38404	1.88946	2.19949	3.31858	1.86562	1.71897	2.72903	2.13612	1.86073	2.88878	2.40301	2.16743	2.43975	2.1275	2.837	2.26422	3.80594	2.14452	2.28891	2.26259	2.58592	2.36695	2.28623	2.22579	2.37681	2.22972	2.21753	3.97758	1.82027	2.14828	2.63527	2.33001	2.33444	2.77402	2.56166	3.87386
FCER1A	2.90376	3.22103	2.98617	1.71908	3.20942	2.97405	2.99597	3.37064	4.3346	2.82823	3.73605	2.69639	3.16108	2.96723	1.78822	1.93254	1.43102	3.59049	0.801274	2.56536	3.07102	1.79636	1.45009	4.02294	2.06509	4.03997	1.5523	2.71713	3.17741	2.61172	2.92884	3.18593	2.92745	2.49792	2.4733	2.27164	2.4369	1.07028	4.06109	4.11186	1.92546	1.306	3.7258	2.7916	3.53925	2.25333	2.2813	1.88016	3.11803
OR10J1	1.74154	0.900121	0.918258	1.04138	1.19607	1.51111	1.33865	1.38374	0.999134	1.38374	1.20609	0.925567	0.913704	1.03353	1.26801	1.62709	1.07194	1.14657	1.20475	1.10657	1.12157	1.17212	1.12247	1.61783	1.10992	1.24952	1.47971	1.15007	1.3804	1.25502	1.42358	1.42134	1.41013	1.68277	1.58911	1.6423	1.49991	1.50134	1.1555	1.25672	1.58456	1.35475	1.47417	1.89438	1.3758	1.23279	1.10859	1.41851	1.50901
APCS	2.29288	2.16532	1.8327	1.75146	2.33678	1.19382	1.52083	1.6694	1.66728	2.20656	1.7992	1.93759	2.07604	1.87076	2.05119	2.16936	1.75571	1.84499	1.91266	1.59854	1.58362	1.69912	1.77468	2.03951	2.16596	2.30643	2.00822	1.61343	2.14703	1.56187	2.62416	2.1163	2.09588	2.04605	2.16135	1.69747	2.62839	1.92612	2.1932	1.93759	1.40557	2.6028	1.93892	1.54936	2.09733	2.29924	2.7359	1.84983	1.631
DUSP23	3.45467	3.0772	3.25808	3.42667	3.05532	2.63671	2.68737	3.27988	3.19327	3.20249	3.84346	2.85888	2.84288	3.94557	3.596	3.44318	3.79769	3.98845	3.89415	3.91068	3.92823	4.01261	4.21522	3.98594	3.4907	3.28309	3.00153	3.47443	3.18478	3.97611	3.75498	3.72993	4.02104	3.89778	3.16736	3.21627	3.4749	3.56301	3.32744	2.75277	3.58745	3.40249	3.45911	3.69151	3.81775	3.20627	3.55262	3.79898	3.992
FCRL6	3.27181	2.63149	2.4511	2.94208	2.87287	2.81141	2.62144	2.69187	2.65666	2.64726	3.15085	2.75325	2.59981	2.9619	2.83248	3.18606	2.90048	2.94961	2.91365	3.14682	2.77471	2.7107	3.18141	3.18065	3.0757	3.13554	2.94998	3.50798	2.96243	2.86068	3.18668	3.13215	3.37096	2.86605	3.30284	3.22775	2.8466	3.4254	2.73625	3.03797	2.71919	2.63182	2.80225	3.0995	2.91921	3.22409	3.0757	3.87894	4.50349
SLAMF8	2.0886	2.36448	1.777	2.44324	2.27566	2.30733	2.35958	1.93865	2.36411	2.28558	1.6482	2.92218	2.1442	1.33021	1.51234	1.55336	4.24837	4.13433	3.27545	4.26231	3.06609	1.55104	3.23573	3.09296	2.41492	2.97689	2.70153	2.41388	2.82451	5.90814	2.70578	1.97301	2.02087	2.69892	2.40667	3.44894	1.98334	2.49953	2.56778	2.58374	3.90876	2.32952	4.10037	2.8509	2.64987	2.28484	2.80323	3.81192	2.25882
KCNJ9	3.35878	3.25737	3.44381	3.292	3.11084	3.31328	2.96884	3.26805	3.01568	3.45321	3.09135	2.6286	3.22199	2.69613	2.78421	3.18744	2.7221	2.63583	2.80849	2.95993	2.28736	2.53979	2.65634	3.48093	2.89563	3.19946	2.90537	3.06339	2.74639	2.44059	2.735	2.54436	3.10886	2.72387	3.20033	2.58654	2.62723	2.88404	2.65865	3.33366	2.75465	2.71614	3.23419	2.66977	2.99651	2.75127	2.2181	2.63177	3.06804
ATP1A2	4.1693	5.00284	3.76487	4.05537	4.75303	4.64165	4.12594	4.05469	4.38354	4.21784	4.61459	3.5736	4.3553	4.30237	4.753	3.47461	3.37495	4.64265	5.72263	2.72077	5.85185	4.99955	4.50354	2.1593	3.80765	2.36738	2.27267	3.22289	2.48724	2.13646	2.35413	3.64416	4.47098	2.46873	3.27187	2.13411	4.49561	3.58253	3.49013	3.75861	2.14884	3.89979	3.05452	2.49578	2.70542	2.39621	3.68369	2.859	2.64887
ATP1A4	2.31413	2.23006	2.04125	2.05617	2.00479	1.85739	2.04299	2.09497	2.14779	2.10417	2.03209	2.11664	2.11241	1.81945	2.00602	2.28698	1.93581	1.66565	1.7547	1.90516	1.80525	1.70947	1.84727	2.0704	1.8099	2.0812	1.66863	1.77228	1.87964	1.62911	1.8651	2.04216	2.1732	1.80045	1.93833	1.64333	2.09584	2.06189	1.78509	1.81331	1.61658	2.02667	1.91543	1.959	1.91701	1.88551	2.24788	1.91845	1.87897
CASQ1	3.24701	2.69394	3.34095	3.98145	2.74581	3.73836	3.07202	3.73187	3.43287	3.6307	3.91346	3.7147	3.01579	2.85478	3.01651	2.58556	2.05633	2.28578	2.44268	1.93224	2.14413	2.65265	2.20667	2.11603	2.51986	2.11457	2.01945	2.23355	2.77031	2.19129	2.37896	2.70369	2.75603	2.33536	2.75318	2.22118	2.87127	3.09125	2.78683	2.12909	1.91289	2.994	2.59032	2.46686	2.31615	2.47962	2.40777	2.2239	2.31116
PEA15	5.10608	4.95794	4.99735	5.14719	4.65881	5.01327	4.84577	5.1809	5.31124	5.59066	5.41057	5.64226	5.07625	5.31606	5.64002	4.87703	5.23581	5.28992	5.3038	5.30534	5.27621	5.45255	5.14708	4.91825	4.53411	5.07625	4.7036	4.5928	4.91319	5.92515	4.95331	4.74682	4.8075	5.08202	4.57148	4.88704	4.63262	4.40712	4.57148	4.82023	4.31816	5.05496	5.1809	5.01327	4.67269	4.61416	4.53025	4.69964	3.76923
SUMO1P3	0.924007	1.25497	1.70498	1.40097	2.11527	1.55134	1.71041	1.49209	2.19103	1.53018	1.7502	1.90932	3.50392	1.90559	2.01034	1.28903	1.7675	1.76797	1.78468	1.74238	1.93747	1.94126	1.23935	1.43052	0.971399	1.14226	0.988618	1.88023	2.11343	1.82083	0.985202	1.02068	2.32831	2.34145	0.874477	1.33855	1.40017	1.37397	1.90204	1.48573	2.6906	2.21856	2.94655	1.00194	1.26056	1.6372	1.30514	1.24542	1.28327
NCSTN	3.66666	3.50185	3.60112	3.73478	4.17984	3.571	3.42252	3.88753	3.67845	3.44225	3.18946	3.51133	3.74698	3.88627	3.35414	2.92786	4.25281	4.10307	3.94842	4.07744	4.04479	3.36283	4.08489	3.8977	3.57495	3.94398	3.43134	3.94398	3.19784	4.63462	3.89307	3.46181	4.14046	4.2678	3.55615	3.77768	4.18557	3.81681	4.37636	4.34607	4.30876	2.94341	3.4977	3.52138	3.87646	3.25865	3.29687	4.21846	3.21131
NHLH1	2.36351	2.98034	2.28427	2.43174	1.90817	2.39911	2.36135	2.39115	2.74997	2.47797	2.30725	2.42877	1.96673	2.1055	2.37216	2.65034	2.13034	1.60502	2.28893	2.16827	2.23486	2.20031	2.03891	2.20354	2.67161	2.32501	2.2853	2.53596	2.57814	1.93195	2.36249	2.23598	2.90604	2.48389	2.44766	2.49024	2.10548	2.43235	2.6729	2.11166	1.66903	2.2622	2.63276	2.37002	2.41294	2.30136	2.81181	2.29297	2.12315
SLAMF7	1.69049	1.58596	1.60456	1.77313	1.82441	1.76296	1.73224	1.74	1.79102	1.61546	1.57306	2.19615	1.53016	1.61131	1.59668	1.48631	2.45232	2.41678	1.13657	2.33378	2.45963	1.1861	2.7076	2.63582	1.96754	2.12733	2.08632	2.50053	1.88762	4.81481	2.22662	1.70484	1.82857	1.87975	1.73761	3.34619	1.70857	2.09356	2.00761	1.68544	3.32035	1.76236	2.15777	1.66109	1.70484	2.23464	2.26616	4.60391	3.88387
LY9	2.46496	2.31609	2.20626	2.19294	2.31959	2.16722	2.34002	2.3771	2.04208	2.32823	2.19388	2.31796	1.93006	2.35455	1.99649	2.39942	2.39533	2.40086	2.07357	2.4743	2.08616	1.80075	2.81787	2.7445	2.41084	2.57051	2.41823	2.61973	2.41084	3.34451	2.69421	2.49775	2.34122	2.12029	2.45163	2.57778	2.4967	2.63986	2.49307	2.09826	3.04397	2.21606	2.28843	2.58259	2.47828	2.60008	2.60119	3.87704	3.69327
KLHDC9	2.27959	2.51259	2.14743	2.49388	2.64264	1.9236	2.35306	2.36063	2.59043	2.34454	1.9883	2.24723	2.39831	2.1762	2.50009	2.27523	1.98267	2.40551	2.25581	2.0035	2.38258	2.2162	1.98907	2.62414	2.32285	2.27373	2.35389	2.31384	2.74041	2.25686	2.34677	2.52137	2.57893	2.65062	2.4629	2.15635	2.48225	2.56913	2.68851	2.36063	2.03958	2.71929	2.42463	2.52688	2.65844	2.34504	2.25559	2.18159	2.12351
NIT1	3.49489	4.01687	3.63943	3.40961	3.69695	3.50808	3.61718	3.40482	3.40542	3.29816	3.37257	3.50223	3.61328	3.60874	3.5383	3.04833	3.62154	3.50316	3.28616	3.54121	3.06502	3.41268	3.39945	3.83002	3.68306	3.57446	3.5593	3.64115	3.17093	3.44781	3.58689	3.82303	3.60139	3.55485	3.49259	3.1845	3.78771	3.53282	3.89771	3.70113	3.38097	3.38864	3.23555	3.67316	3.44827	3.47726	3.15568	3.28841	2.95531
UFC1	4.23121	4.50213	4.42361	4.0062	4.2268	3.756	4.09094	4.18345	4.38371	3.8893	3.92863	4.02431	4.32022	4.59609	4.56782	4.01546	4.47696	4.7083	4.55392	4.45693	4.52689	4.54159	4.53962	3.97412	3.78138	3.7888	3.95053	3.55834	4.01057	4.4403	4.00706	3.37567	3.90408	4.13668	3.96032	4.00706	3.89994	4.06205	3.78278	4.14503	4.74059	4.61461	4.91536	3.92134	3.76524	4.10607	3.77272	4.05043	3.69381
USP21	3.02788	3.49314	3.13201	3.30002	3.50732	3.37054	3.61732	3.18736	3.1902	3.02405	2.99537	3.16907	3.36071	3.42667	3.16911	3.06064	3.43144	3.3513	3.46843	3.40921	3.12977	3.40452	3.14553	3.41718	3.28293	3.2557	3.18621	3.29796	3.03517	3.13964	3.38976	3.17056	3.28854	3.41042	3.18555	3.15594	3.66595	3.19833	3.48143	3.40301	3.30944	3.29496	3.27141	3.36286	3.2176	3.105	3.02552	3.18506	2.927
PPOX	2.45699	2.22483	2.38419	1.89904	2.71179	2.65778	2.54473	2.36147	2.19908	2.41343	2.33082	2.17165	2.38545	2.79068	2.81625	2.11384	2.83459	2.59677	2.83836	2.97793	2.62951	2.52207	2.61604	2.55367	2.30666	2.63858	1.89382	2.08058	2.66276	2.08699	2.32887	2.89774	2.76152	2.31206	2.1532	1.8909	1.99453	1.9938	2.19081	1.85046	1.56876	2.24694	2.40451	2.74942	2.19207	2.4405	2.14193	1.97733	2.51873
NDUFS2	3.97021	4.37417	4.03108	3.92814	3.96879	3.83029	4.48415	3.91095	3.96138	3.86874	4.04345	3.85029	4.34466	4.26065	4.2742	3.7721	4.20973	3.93913	4.11695	4.2189	3.94736	4.1926	3.64385	3.84374	3.87701	3.87815	3.93816	3.96879	3.93671	4.41315	4.3875	4.05079	3.62307	3.95339	3.32242	3.69972	3.75761	3.8882	3.7599	3.92814	3.83213	3.93418	3.58414	3.71242	3.79501	3.92774	3.75714	4.22424	4.025
FCER1G	1.05676	2.8789	2.31393	2.57618	2.83121	2.44404	2.64294	1.58994	2.51883	3.23222	2.40411	3.86352	2.21168	2.36254	2.25723	2.53991	5.36251	4.9536	4.38534	4.88182	3.79533	2.53569	2.77504	3.91561	2.25882	3.63113	3.54052	3.42957	4.13343	6.5009	3.47375	1.72802	2.12382	4.08378	1.84912	3.59081	1.27575	2.70867	2.86825	3.71549	5.88636	3.68252	4.74553	3.00311	2.92	3.1685	3.74118	4.23154	3.17408
TOMM40L	3.06771	3.07258	3.10633	2.93453	3.1234	2.98986	3.10252	2.79126	3.06269	3.21987	3.1962	3.28328	2.93042	3.21472	3.32352	3.02636	3.3408	3.04727	3.11768	3.32815	3.1046	3.26664	3.07729	3.13878	2.98871	3.15546	3.1719	2.4012	3.13803	3.19147	3.19278	3.18596	3.06658	3.36773	2.87553	2.85849	3.12704	3.01228	3.20611	3.00706	3.02862	3.24776	2.73393	3.13917	3.42007	3.0489	2.90415	2.75816	2.61865
SDHC	3.26984	3.07631	2.8043	3.14668	3.43344	3.08162	2.77014	1.89966	3.25422	3.02842	2.54545	3.13619	3.09112	3.08923	3.18825	2.2615	3.27212	3.45384	3.26644	2.99595	3.01616	3.04886	1.65611	1.95344	2.21962	2.48722	1.91116	1.93307	3.16574	3.12535	3.59291	2.29065	2.47236	1.9408	2.135	3.21544	2.67349	2.8791	3.01561	2.68725	3.78245	3.88509	3.79079	2.59262	1.9376	2.31574	1.64785	1.49117	2.26708
FCGR2A	2.49958	3.60704	3.28712	3.80003	3.5356	3.55465	3.40646	3.08632	3.1806	3.55843	3.49125	4.75921	2.62314	3.72018	3.4131	3.45607	5.38581	6.00332	5.38014	4.95463	4.6902	3.32821	4.50272	4.96195	3.2198	4.98308	4.64473	4.83026	4.79581	6.25349	4.85125	3.30857	2.85995	4.73837	2.903	4.90201	2.65496	3.46036	3.89143	4.83489	5.80421	4.03396	5.16523	4.07716	4.13059	4.12232	5.01503	5.56762	4.47874
HSPA6	2.65148	3.10103	2.71316	2.84378	2.91873	3.19206	2.74569	2.58248	2.74218	2.79453	2.73386	3.24935	2.55315	2.51363	2.28615	2.3271	3.07931	3.59208	1.80937	3.40046	2.17799	2.44966	1.80937	3.12608	2.8472	3.75749	2.58208	3.88271	3.33373	4.25806	3.80293	3.04427	2.55103	3.14657	2.35232	3.27828	2.46897	2.76559	2.29729	3.5242	3.59927	2.65212	3.10718	2.66248	2.97125	2.79621	3.49321	4.46186	3.64093
FCGR2B	2.04658	2.45902	2.32234	2.45947	2.46961	2.98002	2.81875	2.18298	1.95086	2.41183	2.53198	3.05907	2.3673	2.35573	2.0151	1.95551	4.18185	4.54748	3.99177	4.12826	3.97875	2.91836	3.68214	3.43071	2.16964	3.75234	3.24947	3.29563	4.50778	5.14587	3.41961	3.06779	2.61409	3.61932	1.92716	3.98104	2.44923	3.36564	2.65944	3.54938	5.25591	2.77057	3.38871	2.49518	3.08383	3.15262	3.66673	5.04713	4.18631
FCRLA	2.4593	1.92919	2.25869	2.47576	2.19756	2.36991	1.89234	2.16408	1.91821	1.72713	1.69445	1.90875	2.05148	2.17879	1.4487	1.71372	1.79247	3.0962	1.22206	2.15213	2.16503	1.27058	4.1624	2.37802	1.9045	2.15825	2.03537	2.08299	1.84148	5.13322	1.94752	1.92084	1.91423	2.12503	2.08159	2.26776	2.12695	2.25869	2.17887	1.97699	2.63076	2.12898	1.66712	1.8073	1.63992	2.0751	3.86044	4.17399	3.99972
FCRLB	2.60281	2.50389	2.96162	2.60196	1.87809	2.59798	2.39259	2.81712	1.76986	2.48861	2.3692	1.85934	2.40258	1.46206	1.53263	1.65249	2.27585	2.29532	1.48092	2.16537	1.84384	1.51828	2.56354	2.7035	2.27735	2.32544	1.88006	2.40863	1.99189	2.54596	2.04186	1.77568	2.11431	2.06393	2.28226	2.2319	1.95638	1.7248	1.79694	2.41136	2.07422	1.60208	2.20605	1.77568	2.02994	1.9268	1.9084	2.16349	2.06953
DUSP12	4.0086	3.22844	3.85583	3.37079	3.70391	3.82184	3.64216	3.39451	3.79702	3.95814	4.08125	3.82866	3.85938	3.72382	3.78718	3.00029	3.63936	3.78133	3.72966	3.71221	3.81775	3.84939	3.71838	2.83392	3.24047	2.85017	3.01839	2.97443	3.58035	3.5227	3.35038	2.96781	2.98506	2.63646	3.08959	3.4881	2.83179	2.97096	2.88909	2.64263	3.2208	3.36636	2.99373	2.71331	2.90341	3.13226	3.42016	3.40523	2.88664
ATF6	4.01811	4.08036	4.27513	4.19136	4.07212	4.03093	4.24136	4.10127	4.47654	4.30181	4.403	4.4376	4.08283	4.3099	4.13908	3.83678	4.63215	4.74789	4.67447	4.64038	4.54944	4.60519	4.72125	3.69991	3.97846	3.66481	4.09203	3.84456	4.08498	5.27349	3.56522	3.61375	3.88433	4.23439	3.387	4.42875	3.89062	4.16527	4.20292	3.95558	5.24444	4.18396	4.28801	3.90779	3.77268	4.23439	4.03093	4.83593	4.17787
NOS1AP	3.58248	3.64028	3.19213	3.27255	3.44765	3.34029	3.28122	3.50242	3.13998	3.26061	3.16758	2.70243	3.24083	3.37555	3.38286	3.57701	3.05782	3.02282	3.39734	3.20124	3.09929	3.13598	2.86307	3.49984	3.24469	3.66828	3.50139	3.77449	3.34182	2.87973	3.55905	3.995	3.75607	3.64311	3.55035	3.44203	3.61222	3.95814	3.59349	3.55303	2.86841	2.90172	3.42557	4.00114	4.0742	3.76787	3.22532	3.33186	3.09757
UHMK1	3.94841	4.02087	3.98356	4.32331	3.86675	3.85208	4.15589	3.75671	4.23744	4.23184	3.98211	4.30189	4.06851	3.92681	4.41175	4.00101	4.12535	4.63447	4.43026	4.38154	4.5014	4.43671	4.81201	4.06063	4.15508	4.51478	4.309	3.97333	4.78326	3.60048	4.15349	3.85539	3.82707	4.26873	3.71924	4.32243	3.60436	3.93952	3.89628	3.64198	4.82719	4.34238	4.2801	3.97932	3.92498	4.45612	4.3842	4.60764	4.2043
UAP1	3.6572	3.11519	3.48477	3.98269	3.38431	3.31967	3.07836	3.42354	4.6212	4.35017	4.1577	4.23803	3.81021	4.35896	4.20151	4.14284	3.75201	3.60808	3.91701	3.90225	3.72178	4.87067	4.48722	3.13188	3.44707	2.75541	3.29702	3.94092	3.95565	3.53405	3.30918	3.09521	2.8694	3.66212	2.86968	3.84261	2.87788	3.46114	3.16959	2.8378	3.51068	3.97248	3.52434	3.08031	3.68448	3.64352	3.62844	4.50755	4.58655
DDR2	4.90899	5.298	4.97093	4.68676	4.81619	4.64977	4.99706	4.73367	5.25908	4.61292	4.70392	4.24756	4.70392	5.11142	5.05379	5.52637	4.70953	5.1784	4.79772	4.87917	5.38131	5.16115	5.40118	5.10056	5.04449	4.66496	5.16292	5.22208	4.70777	3.95582	4.76312	4.90096	5.13012	4.80593	4.68326	4.86928	5.19026	5.18526	5.10966	5.05947	4.55918	4.78753	4.49518	4.98886	4.81932	4.89256	4.82727	4.99706	4.94569
RGS4	3.64192	4.96863	3.99358	4.36943	4.0943	3.93656	4.29621	3.01535	3.13691	3.84642	4.29409	3.75375	3.26868	4.36358	4.00205	4.1274	3.0113	4.58997	2.49446	3.36117	4.89008	3.08167	2.84748	5.68872	3.04269	5.4109	4.9018	4.43655	5.39401	4.22119	5.08728	4.29204	3.19957	5.57161	3.15649	6.75374	2.39316	3.8679	4.0457	4.93631	3.07193	4.27821	3.89588	4.59198	4.5451	5.64302	4.25828	4.9432	2.47403
NUF2	1.76687	1.51522	1.38094	1.45364	1.6687	1.50133	1.6829	1.5938	1.71932	1.64181	1.53098	1.78079	1.37956	1.43268	1.69815	1.92858	1.73778	1.45263	1.40127	1.50187	1.45583	1.60565	1.69073	1.56924	1.35243	1.53639	1.47041	1.32633	1.75479	2.35463	1.86606	1.68891	1.73786	1.73642	1.52815	1.72445	1.66433	1.62971	1.86686	1.72144	1.77175	2.14823	1.74117	1.75547	1.69965	1.66985	1.59315	1.8049	1.74807
PBX1	4.26038	4.68128	4.28697	3.81465	4.3535	4.3451	4.46552	4.24804	3.51312	3.61808	3.5323	3.78729	3.87141	4.43146	4.54881	4.36206	3.67076	4.69881	4.50291	3.76785	4.58914	4.17306	4.42071	3.80139	3.88528	3.75281	4.16153	4.39144	3.8361	3.5076	3.95723	4.3376	4.22813	4.34576	4.08231	4.11456	4.24683	4.46804	4.4066	4.36012	4.13565	3.66653	3.80888	4.44523	4.15991	4.0168	4.21125	4.52405	4.07091
LRRC52	1.91441	2.21257	1.64635	1.91304	1.88848	1.8012	2.04688	2.16875	1.72403	2.02432	2.03634	1.55366	2.11594	1.83209	1.86213	2.03472	1.8221	1.63455	1.66432	1.92332	1.76603	1.81968	1.59163	1.75151	1.83741	1.71707	1.60547	2.02038	1.77678	1.56338	1.64246	2.01843	2.44233	2.07983	1.73865	1.88945	1.72726	2.1032	1.99603	2.18079	1.89353	2.28195	2.23789	1.94237	2.21257	2.26888	2.02715	1.63895	1.75151
MGST3	5.92183	5.41685	5.85071	5.78502	5.12537	5.38622	4.95367	5.41685	5.30703	5.67015	5.71627	5.4299	5.19823	6.00939	6.05597	4.89341	5.5162	5.58943	5.63936	5.54329	5.43052	5.6797	4.68157	4.70214	4.85255	4.28976	4.52762	3.98855	4.94514	4.29406	4.65766	4.62684	4.64356	4.57803	4.67062	4.3087	4.83766	4.73085	4.23104	4.41819	4.44159	4.84134	5.41019	4.81185	4.64671	5.24172	4.51585	4.48743	4.3087
ALDH9A1	2.69283	2.8993	3.10296	2.23046	2.88562	2.16262	2.73992	2.79497	2.83244	2.96032	2.62616	2.86859	2.70223	2.90238	3.07283	2.27553	2.70505	3.18361	3.00561	2.82329	3.0605	2.9844	3.1458	2.04372	2.82387	2.70663	2.65427	1.94889	2.87209	2.30587	1.92146	2.79147	2.25092	2.29024	2.08169	2.09022	2.06757	2.75708	2.19302	1.89102	2.31029	3.107	2.02791	2.09622	2.14879	2.74058	3.05875	2.83826	2.40757
UCK2	4.05958	3.67176	4.00653	3.94256	3.81423	3.75316	3.45987	3.89585	4.5844	4.56221	4.41242	4.44957	3.5943	3.75614	3.77053	3.76952	3.83851	3.49176	3.47368	3.78174	3.09441	4.15785	3.70846	2.76548	3.53869	2.87996	3.32695	3.07715	3.47249	3.63169	3.45517	3.37377	3.8114	3.38589	3.45064	3.04331	3.79096	3.76168	4.05516	2.9674	3.32661	3.83237	3.34819	3.57015	3.60893	3.61757	3.61933	3.50765	3.57961
FMO9P	1.4373	1.22067	0.782929	1.78658	1.18628	1.39516	1.24803	0.985429	0.800564	1.44818	1.28662	1.19156	0.846827	0.783387	0.904938	1.28493	0.844071	0.69036	0.884241	0.891987	0.862387	1.26107	1.1216	0.858268	1.23232	1.16806	1.116	1.38279	1.57726	1.16151	0.979298	1.27148	1.65801	1.75524	0.786857	1.39163	1.09389	1.36312	1.50027	0.95761	1.11379	1.36877	0.791236	1.04852	1.14993	1.33924	1.80213	1.16374	1.11109
POGK	3.78982	3.77308	3.93184	4.05161	3.81839	4.38174	4.22682	3.91477	3.72777	3.96736	4.08965	4.08158	4.25577	4.37433	4.31804	3.30892	4.19029	4.53173	4.31897	4.2469	4.2429	4.24871	4.11684	3.71488	3.99186	3.69922	3.80471	3.71239	3.96736	3.27382	4.04824	4.24186	3.88132	4.17916	3.57605	3.47514	4.20994	4.1131	4.02961	3.18228	2.9937	3.793	3.38206	4.03819	4.0327	4.02886	3.62532	3.73012	3.06122
MAEL	1.82007	1.73051	1.53242	1.4444	1.7602	1.4941	1.55063	1.55648	1.50869	1.85643	1.67701	1.3308	1.63397	1.47361	1.60671	1.69816	1.43652	1.30747	1.3244	1.49118	1.37536	1.55027	1.2056	1.40908	1.75733	1.86195	1.47085	1.62955	1.15242	1.26981	1.78961	1.42815	1.39351	1.46948	1.62824	1.60115	1.10987	1.6221	1.53539	1.65919	1.56685	1.36248	1.81665	1.32267	1.59959	1.6221	1.5555	1.31536	1.12446
POU2F1	3.35281	3.2178	3.23725	3.29134	3.57065	3.85759	3.56834	3.70686	3.57743	3.33269	3.42014	3.64549	3.39591	3.60181	3.66657	3.06366	3.74149	3.61182	3.58877	3.74818	3.53669	3.50518	3.57419	3.43762	3.38802	3.33351	3.35889	3.42554	2.99339	3.77682	3.38016	3.52997	3.48558	3.26102	3.34635	3.36631	3.75979	3.62952	3.77034	3.31577	3.39212	3.48402	3.08842	3.17354	3.5998	3.3346	3.37339	3.65041	3.52912
RCSD1	3.24906	3.11126	2.86843	3.21245	2.85336	3.16868	3.02721	3.35943	3.1456	3.18001	3.29022	2.90409	2.80488	2.82638	2.67525	2.99702	2.88439	3.55025	2.78994	3.32311	3.15779	2.55688	3.82647	3.79941	2.83921	3.84723	3.51976	3.5394	3.27533	4.51948	3.84049	3.41787	3.11819	3.14808	3.00239	3.67182	2.76268	3.17974	2.88532	3.41825	4.30464	2.9632	3.56394	3.16001	3.12927	3.26361	3.43783	4.43054	4.06085
MPZL1	3.93028	3.8728	4.02394	4.1961	3.95882	4.15383	4.36323	3.89181	4.01816	4.42789	3.87213	4.25611	3.94669	4.33805	4.36352	4.2251	4.31242	4.29324	4.24833	4.33064	4.34984	4.37438	4.5062	4.66258	4.01602	4.62128	4.51047	4.46362	3.96368	4.53664	4.34478	3.88787	3.8897	4.07546	3.3903	4.23987	3.88327	3.99343	4.07399	4.09623	4.30123	3.44567	3.65513	4.13883	3.87474	3.83189	4.25204	4.59486	4.29924
DCAF6	3.96855	3.91884	3.9182	4.28204	3.98022	4.42029	4.1167	3.89648	3.99854	4.32189	3.81156	4.25019	4.44615	4.09285	4.21467	3.85293	4.11716	4.15549	4.33057	3.96129	4.21821	4.16917	4.16761	3.45852	3.96741	3.44373	4.11266	3.38826	4.05476	3.79759	3.9562	3.85986	3.96453	3.70702	3.9831	4.07212	3.97032	4.10967	3.91527	3.84578	3.81156	4.13898	4.22448	4.01284	3.89712	3.99358	3.89973	3.50668	3.20409
TIPRL	3.83204	3.81874	3.93418	3.74689	3.77809	3.78679	3.71298	3.67214	4.15885	3.82059	3.96902	3.78909	3.65142	3.65871	3.90525	3.81314	3.38216	3.7822	3.61864	3.60249	3.82549	3.94123	3.78764	2.78488	3.59073	2.85335	3.31322	2.81431	4.02442	3.88246	3.41207	3.22849	3.24368	3.24208	2.97685	3.66183	2.97191	3.45042	3.23026	2.94519	3.28591	4.17829	3.56163	3.25709	3.17111	3.53521	3.41858	3.14102	3.03167
SFT2D2	4.77664	4.79029	4.92645	5.06717	4.95787	5.19917	5.16952	4.89962	5.51492	5.25402	4.92124	4.82073	5.16952	4.23265	4.40757	4.76363	4.88938	4.73624	4.35102	4.7935	4.48599	4.62134	4.75427	4.66738	5.11427	4.38786	5.01545	4.83178	4.72639	4.35198	4.42799	4.88543	4.8962	4.71449	4.35856	4.28402	4.80245	4.96039	5.09604	4.5305	4.35691	5.21187	4.51573	4.75089	4.52302	4.85226	4.17905	4.70315	4.41649
TBX19	2.77301	2.70003	2.61784	3.04982	3.28281	3.45814	3.16936	2.83108	3.19072	2.79569	2.79969	3.0284	3.0563	2.49746	2.15643	2.47186	2.50745	2.5977	2.0274	2.42023	1.81873	2.1101	2.18021	2.60312	3.46878	2.60666	2.9666	3.12613	2.62036	2.7191	2.79062	2.86838	3.16453	2.79742	2.70308	2.52575	3.26067	3.10641	3.32338	2.77275	1.96832	3.25276	2.42211	2.77582	2.91493	2.83491	2.32966	2.58726	2.16978
XCL1	1.83908	2.0032	1.95255	1.61055	1.24212	2.207	1.70053	1.56396	2.26514	1.95863	2.32254	1.56845	1.43696	1.51338	1.63954	2.01221	1.44417	1.35004	1.476	1.78001	1.4706	1.65489	1.86894	1.8029	1.18915	2.65102	2.81657	1.78868	1.98154	2.05995	1.52328	1.93504	2.21422	2.3045	1.99748	2.02597	1.33904	2.29862	2.33445	1.53943	2.74165	1.77855	1.50249	1.63064	1.66774	1.83718	2.581	1.74038	1.76778
ATP1B1	3.15339	3.01834	3.40573	3.26091	2.43066	3.61266	3.73709	2.66791	4.19053	4.14421	3.91121	3.0295	3.42723	3.86613	3.29748	3.24468	4.15496	4.22145	4.31573	3.19787	4.61347	4.05342	4.24521	2.87739	4.24824	3.89573	4.25625	4.22175	3.85851	3.84645	4.68617	3.46043	4.12628	3.90905	3.50383	2.86424	4.14802	4.03866	3.75727	3.78071	4.35942	3.43958	3.62607	3.18075	3.57235	3.63862	3.99926	4.07	3.2081
BLZF1	3.08533	2.9376	3.31032	3.00762	3.43758	3.3315	3.04477	2.92075	4.14745	3.14693	3.33524	3.48742	3.47019	3.25223	2.64935	3.00208	3.79399	3.2331	3.63426	3.22199	3.1043	2.42181	3.53338	2.75341	3.41832	2.54447	3.66696	2.9068	3.70744	3.43222	2.77087	2.71299	2.883	3.46058	2.57825	3.55932	2.82479	3.21939	3.53608	2.77383	3.25224	4.28353	3.66878	2.79988	3.23115	3.25563	3.23085	2.81485	2.49123
SCYL3	2.40778	2.43032	2.61279	2.45966	2.8563	2.74527	2.76411	2.3592	2.65201	2.41779	2.35591	2.83085	2.67092	2.54327	2.73141	2.54797	2.70758	2.6039	2.47261	2.70587	2.62075	2.59583	2.42512	2.47438	2.50639	2.24564	2.59019	2.31541	2.64121	2.80093	2.49791	2.36694	2.36801	2.43857	2.18865	2.73426	2.31869	2.45433	2.62918	2.3062	2.72908	2.75859	2.42206	2.22167	2.39486	2.55953	2.70423	2.61125	2.38249
GORAB	3.02387	3.17514	3.15174	3.11	3.42329	3.3614	3.50819	2.90094	3.24277	3.18443	3.17002	3.59018	3.21036	2.31231	2.4729	2.82506	2.57744	3.22075	2.79818	2.49369	3.23841	3.06602	2.84008	2.46726	2.7125	2.56089	2.94347	2.48387	2.75173	3.24117	3.0255	2.95048	2.82031	3.06425	2.65406	3.44523	2.80517	2.97934	3.08432	2.71913	3.17305	3.24583	2.58153	2.68429	2.71598	3.21103	3.12787	3.01491	2.10714
PRRX1	4.16344	4.66583	4.48502	4.58179	3.98134	3.78029	4.44726	4.01934	4.28953	4.61993	3.71869	4.53133	3.89857	4.67731	4.67416	5.03489	3.69931	4.58647	4.62296	4.24146	4.66515	4.79178	4.36818	4.1294	3.67574	3.96069	4.43458	4.51187	4.08421	4.14402	3.95654	4.14923	4.1077	4.51555	3.90171	4.28185	4.14573	4.18568	4.548	4.56347	5.04609	3.39696	3.78846	4.12733	3.8655	3.9707	4.3144	4.63525	4.67019
FMO3	1.89807	2.33933	1.93036	2.26619	2.23084	1.92993	2.64324	2.28321	2.32569	3.00963	2.46712	2.57887	3.10348	3.30012	2.40666	2.19686	2.04832	3.47281	3.11462	3.27259	3.64197	3.21962	3.28859	3.43789	2.14206	4.58598	3.37915	2.82903	3.00941	3.81035	2.84672	2.58935	2.582	2.32023	2.17216	4.93195	2.12614	1.9242	2.88703	2.31009	3.45203	3.32795	3.17932	4.42093	2.29014	2.58072	3.35513	3.05427	2.85925
FMO1	1.86633	2.43004	1.68487	3.44081	3.07753	2.12918	2.12101	2.77258	2.11925	3.26609	1.59464	2.07222	1.9677	2.03618	1.74341	1.92832	1.60224	1.27705	1.49407	1.64661	1.60547	1.63382	1.77628	2.24719	1.4727	1.727	1.65382	1.85898	2.20512	2.23487	2.63012	1.26335	2.0717	1.82995	1.53396	1.70925	1.83988	2.47792	2.20396	2.00875	2.095	2.79367	1.58169	2.15937	2.14139	2.12157	1.96703	2.16252	1.66503
FMO4	3.61557	3.0744	3.78855	3.5373	3.80216	3.91914	3.28423	3.43599	3.56423	2.89784	2.87555	3.71106	3.71887	3.27068	3.20968	2.984	3.32358	3.1537	2.15888	3.20022	3.20693	3.13811	2.24687	2.9576	3.66987	2.75805	2.55707	2.53075	2.75261	2.96843	2.62777	3.0409	2.91107	3.22622	3.5119	2.98499	3.45434	3.03478	2.94082	2.59464	2.84628	3.63255	2.97225	3.12471	2.79257	3.23601	3.18922	2.69545	2.43015
METTL13	3.6388	4.00308	3.65968	3.26495	3.28418	3.30765	3.3988	3.02424	3.57897	2.7409	3.18136	3.21136	3.48322	3.77197	3.71987	3.16002	3.63913	3.79976	3.66245	3.83291	3.67378	3.75084	3.82812	2.76917	3.53285	3.38853	3.45888	2.98534	3.29171	2.7447	3.30978	3.58487	3.40879	3.68053	3.22084	3.36193	3.42679	3.49821	3.29855	3.02239	3.22964	3.5437	3.06103	3.26991	3.37672	3.51968	3.82423	3.93082	3.59334
DNM3	2.95012	2.50781	2.40667	3.0878	2.47606	2.49955	2.42416	2.97183	3.20651	3.04374	3.6279	2.94742	2.86337	2.16567	2.48428	2.52082	1.99005	2.53426	2.29067	2.06257	2.78524	2.63681	2.52671	2.902	2.94045	3.27486	2.79206	2.93317	1.84565	2.48951	2.7326	2.82838	3.40289	2.76502	2.82964	2.66551	2.93419	2.40215	2.32607	2.99846	2.39288	2.32053	3.26232	2.37805	2.8485	2.68336	2.58817	2.80807	3.40213
C1orf105	1.5015	1.24845	1.59068	1.1958	1.19767	1.58881	1.53761	1.2921	1.23934	1.12929	1.36289	1.13279	1.10478	0.868316	1.26041	1.38617	0.836803	0.734565	0.925533	1.08181	0.955368	1.17813	1.32074	1.99804	2.17213	0.979086	1.19458	1.3737	1.08652	1.19319	1.37009	1.211	1.39346	1.17327	1.50759	1.4304	1.38088	1.57018	1.36289	1.86422	1.2949	1.41232	1.3489	1.44689	1.13054	1.67167	1.5936	1.42844	0.947932
FASLG	2.00955	1.97838	2.06957	2.07126	1.90178	2.19888	1.89736	2.07852	1.95395	1.85907	1.43513	1.71285	2.26367	1.97235	1.96701	2.28918	1.85274	1.96323	1.74651	1.87923	1.95846	1.76849	2.12058	2.22778	2.13237	2.02978	1.82757	2.22263	1.91998	2.06769	1.83276	2.03866	1.73725	1.49589	1.73625	2.07424	1.73436	1.80956	1.97933	1.9173	2.31966	1.56115	1.87704	1.59523	2.01757	1.99091	2.03819	2.25543	1.98584
PRDX6	4.92287	5.1329	5.06937	4.40552	4.63203	4.34787	4.61463	4.55976	5.21317	4.92287	5.05342	4.8561	5.60125	5.11179	5.47231	4.67365	4.99741	5.19817	5.64073	5.08097	5.27096	5.50125	5.49442	3.90893	4.47333	3.84317	4.50406	4.8758	4.31403	4.27031	4.3519	4.78369	4.33432	4.82695	4.54464	4.64075	4.58328	4.2202	4.92756	4.31403	4.97754	5.16612	4.77533	5.08562	4.55177	4.62337	4.35946	4.88998	3.56136
KLHL20	4.14564	4.4034	4.02938	3.82351	3.78147	4.00953	4.06468	3.97075	4.1254	4.05608	3.97627	3.83056	3.85007	4.13071	4.18619	3.94176	3.74432	4.13953	4.14703	3.95839	4.36593	4.29385	4.29418	3.81653	3.91945	3.97018	4.30084	4.04449	4.01626	3.74193	3.69869	3.82351	3.81485	4.17806	3.72784	3.76192	3.87008	4.13438	4.10042	3.3105	3.12931	4.15544	3.48788	3.93672	3.78383	4.4703	4.16751	4.52134	4.32554
DARS2	3.25998	3.44773	3.25346	3.29124	3.3872	3.56199	3.60883	3.18158	3.79368	3.29232	3.39004	3.79763	3.35884	3.35849	3.2806	3.13257	3.56675	3.5501	3.25016	3.59965	3.56199	3.38895	3.6025	3.14375	3.17517	2.65158	2.95381	2.64444	3.18289	3.69879	2.99331	3.1052	2.95128	3.09793	2.87556	3.31989	3.14085	3.2589	3.31916	2.93927	3.6872	3.25865	2.95486	2.88455	2.86586	3.23726	3.1996	3.31968	2.83546
ZBTB37	3.09218	2.83441	2.74495	2.45098	3.22536	3.48391	3.13066	2.92344	2.54641	2.5662	2.70539	3.04646	2.30245	2.68544	2.98766	3.34922	2.80002	2.78504	2.70354	2.74633	2.87887	2.93564	2.83301	2.38026	2.43747	2.837	3.24005	2.8939	3.15017	3.07094	3.15414	3.19695	2.81245	2.59779	2.68998	2.77883	2.99755	3.12034	2.90615	2.33829	3.12663	3.0145	2.62916	2.85725	2.7769	3.11742	3.12245	3.15361	2.91507
RABGAP1L	3.17356	3.43919	3.35223	3.33789	3.5472	3.48158	3.46952	3.42662	3.3853	3.25917	3.41259	3.62118	3.47652	3.60096	3.544	3.20112	3.39168	3.4086	2.89291	3.19144	3.62886	3.4046	3.32896	3.29151	3.12917	3.14677	3.34455	3.42632	3.55148	3.55314	3.21746	3.41701	3.24002	2.99032	3.0214	3.48676	3.11287	3.59586	3.52722	2.94259	3.6482	3.32166	3.34132	3.33106	3.21374	3.44317	3.62499	4.01659	3.76498
GPR52	3.1246	2.98668	2.61568	3.40476	3.41659	3.29345	3.48214	3.16774	3.58289	2.85587	3.28062	3.45487	3.11925	3.06447	3.58289	3.35609	3.29103	3.08808	2.78899	3.12936	2.91216	3.3793	2.85396	3.41176	3.10084	2.79756	3.21118	3.43158	3.29956	3.85521	3.00984	3.27929	2.93133	2.66033	2.83607	3.28462	3.0295	3.41681	3.00104	2.82475	3.91175	3.0392	3.14053	2.9433	3.15073	3.10181	2.94637	4.07213	4.03794
CACYBP	3.85113	3.18376	3.65781	3.23564	3.68988	3.2255	3.70285	3.24364	3.6635	3.18552	3.51886	3.34798	3.31216	2.92928	2.88787	3.60064	3.11018	3.6736	3.60021	2.62831	3.61426	3.51615	3.49815	2.96189	3.78012	2.90755	3.19302	3.41204	3.7827	3.34179	3.18728	3.29195	3.38411	3.52688	2.39564	3.48091	3.49364	3.69857	3.36768	3.07356	3.63707	3.92291	3.7196	3.41563	3.23074	3.70771	3.35416	3.58677	3.48076
RPS29	2.76132	2.51649	2.80232	2.96899	2.83317	2.67332	2.88003	2.84445	2.98999	3.0328	2.87461	2.93907	2.77827	3.81366	4.04312	3.86103	3.84965	3.98034	3.87905	3.99293	3.88739	3.81034	4.18532	3.53536	3.26879	3.64815	3.66686	3.16463	2.76675	2.55523	2.6523	2.6635	3.57895	3.5916	3.81316	3.8034	3.51891	3.50648	3.56376	3.83784	4.09984	3.70007	4.28786	3.79497	3.67733	3.72045	3.71724	3.86445	4.15363
PAPPA2	2.18096	2.21653	2.23602	2.3309	2.26098	2.26678	2.29095	2.33036	2.15055	2.31653	2.1932	2.04356	2.16166	2.14375	2.40483	2.71086	2.27854	2.00118	1.99443	2.15877	2.13142	2.18203	2.11618	2.1051	2.26678	2.16045	2.16166	2.76414	2.00773	2.51635	2.24366	2.28858	2.3377	2.73492	2.23294	1.94731	2.20963	2.24914	1.98513	2.16861	1.79239	2.04707	2.04406	2.04406	2.25095	2.19231	2.71828	2.72642	2.19773
RASAL2	3.25079	3.32484	3.31075	3.46748	3.5056	3.54213	3.58306	3.49092	3.64373	3.71673	3.69511	3.63539	3.79726	3.75412	3.38517	3.79501	3.72697	3.5109	3.80079	3.58511	3.62868	4.00403	3.24457	4.29082	3.65755	4.15293	4.0957	3.79726	3.806	3.86848	4.03158	3.90829	3.47784	3.51179	3.43639	4.56075	3.64121	3.8149	3.68669	3.77205	3.56506	3.71966	4.01929	4.25218	4.05102	4.01378	3.67995	3.81282	3.80413
RALGPS2	1.68679	1.70347	1.63068	1.54354	1.91626	1.70753	1.85209	1.62253	1.55493	1.66949	1.69949	2.11363	1.65984	1.67169	2.14909	2.46911	2.01068	2.00665	1.21946	1.73907	2.17614	1.54678	3.02357	2.02037	1.63289	1.91944	1.73709	2.4411	1.75419	4.00585	1.71465	1.50007	1.61903	1.71795	1.58243	2.29203	1.58281	1.56906	1.62686	1.69333	3.72966	1.68949	1.55233	1.63903	1.57675	1.5935	3.86073	4.15127	4.05817
FAM20B	4.53327	4.48743	4.53878	4.53142	4.06745	4.1188	4.20798	4.20419	4.52966	4.46599	4.53508	4.16312	4.47293	4.16223	4.44296	3.88795	3.19741	4.42328	4.40361	3.46255	4.57147	4.50165	4.23724	3.54672	4.23644	3.79618	3.5529	3.48447	3.66008	3.03539	3.6066	4.03143	4.11081	4.2569	4.09279	3.6798	3.96926	3.99268	3.8312	3.42522	3.28481	4.04666	3.78147	4.02587	3.65089	3.95165	3.82632	3.56807	3.53623
TOR3A	2.5646	3.0689	2.84791	2.97213	2.89118	2.80153	2.80604	2.97303	2.81704	2.77863	3.16671	3.31284	2.77595	3.21213	3.35479	2.40571	3.4059	2.99728	2.8348	3.26478	3.19233	3.2678	3.08842	2.82436	2.64697	2.895	2.56566	2.76782	3.29617	3.70977	3.41739	3.10878	3.2137	3.28077	2.94535	3.51437	3.11017	2.91472	2.87704	2.83588	3.41606	3.14999	2.72971	2.95308	2.91355	3.03083	2.81483	3.31426	3.10483
SOAT1	3.91235	3.78902	3.8381	3.98569	3.94242	3.6409	3.88003	3.71943	4.00584	3.87052	3.9254	4.28693	4.03444	3.10533	3.77855	3.6819	4.55146	4.1421	4.67212	4.09617	4.01943	3.87992	4.13817	3.67021	3.53307	3.76149	3.93901	3.56853	4.29201	4.78762	3.79472	3.3784	2.98992	3.46375	2.84693	3.87495	2.89524	3.28014	3.21692	3.32315	4.3899	3.83779	3.56233	3.41123	3.11263	3.66633	3.95699	4.2294	3.79987
TDRD5	1.58658	1.68122	1.62854	1.48579	1.67251	1.63473	1.6656	1.67123	1.79596	1.93827	1.94914	1.0068	1.38834	1.49506	1.78416	2.03028	1.61835	1.48386	1.6281	1.64627	1.57216	1.46705	1.45109	1.61419	1.23236	1.60772	1.31599	1.47101	1.56541	1.28885	1.60665	1.64623	1.69391	1.95128	1.60463	1.51735	1.92049	1.52005	1.52882	1.88273	1.27245	1.79113	1.77381	1.80682	1.59917	1.74154	1.65222	1.21274	1.42925
FAM163A	2.33422	2.70643	2.1001	2.55098	2.59359	2.49969	2.22049	2.51662	2.31341	2.81354	2.33364	2.40275	2.16033	2.04915	2.03909	2.2943	2.20914	1.96876	1.96975	2.25572	2.05251	1.98054	1.99337	2.26905	2.33364	2.57221	1.79876	1.87763	2.12926	2.23873	2.16495	2.30565	2.29919	2.20535	2.46741	2.17339	2.41974	2.38879	2.30068	1.99967	2.46934	2.12394	2.07471	1.98813	2.16288	1.7103	1.82717	2.26107	1.88699
TOR1AIP1	4.24395	3.31624	3.8521	3.53458	3.80961	3.88228	3.58668	3.73461	3.60108	2.75397	3.08394	3.41118	3.39423	4.02824	4.26608	3.20435	3.53885	4.03858	4.16044	3.80516	4.25807	4.40457	3.88752	4.04504	3.86418	3.68027	3.75644	3.63988	3.50442	2.684	2.98663	3.71578	3.85504	3.42396	3.71828	3.47338	3.48464	3.76851	3.57694	3.44265	3.40861	3.77032	3.82443	3.60767	3.42805	3.63639	3.07816	4.1448	3.99401
CEP350	3.62318	3.45515	3.72211	3.40469	3.89594	4.14219	3.98024	3.34464	4.17047	3.93472	4.03202	4.02867	4.15098	3.96298	3.93994	3.548	3.96941	4.35631	4.07262	4.05538	4.44593	4.22776	4.58027	3.35093	3.52927	3.65447	3.72034	3.51884	3.66512	4.40248	3.33035	3.40554	3.40958	3.61328	3.19945	4.0124	3.37468	4.12757	3.84975	3.25865	4.10867	3.71715	3.4546	3.21551	3.7117	3.84866	3.87494	4.2811	3.6494
QSOX1	4.03444	4.14284	3.84564	4.48419	4.10028	3.69564	3.92466	4.20091	3.91532	4.54645	3.83619	4.01756	4.09431	4.24005	4.32945	3.49625	4.40667	4.15165	4.24568	4.37828	4.38828	4.25425	4.09051	4.21187	4.35023	4.19028	4.3454	3.75869	3.95597	3.71159	4.34844	4.36699	4.32547	3.91346	3.95514	3.30359	4.26578	4.08761	4.2616	4.27983	3.25602	3.86077	3.76364	4.46427	4.16174	3.89878	3.29783	3.61525	3.06335
LHX4	3.10465	2.48046	2.75998	2.87114	2.40884	2.72141	2.43366	2.83985	2.6146	2.70626	2.71402	2.43956	2.4277	2.50092	2.52047	2.86416	2.56172	2.08976	1.99575	2.38859	2.33077	2.16448	2.48505	2.66067	2.22863	2.27613	2.42907	2.25569	2.60938	2.35318	2.68097	2.81459	2.83915	2.66146	2.75262	2.45292	2.72901	2.79049	2.23824	2.69486	2.25972	2.11908	2.39776	2.53794	2.78238	2.61704	2.41918	2.16433	2.64058
XPR1	3.95068	3.72318	4.02084	4.47792	3.914	3.68117	3.84087	4.0023	4.9936	5.07382	4.98859	4.33362	4.66904	4.14125	4.45294	3.41669	4.36395	3.93621	4.27092	4.31323	4.14454	4.48294	4.41462	3.39695	3.8273	3.3272	3.73508	3.35616	3.78129	3.8796	3.34525	3.3971	3.86566	3.67798	3.45388	3.61092	3.56993	3.93723	3.80162	3.30792	3.6169	3.71987	3.58638	3.51035	3.67717	3.7421	3.57422	3.8093	3.57647
MR1	3.25982	3.79898	3.45651	3.56366	3.53258	3.20149	3.48777	3.60761	3.97045	3.49552	3.73623	3.57741	3.61758	3.23606	3.58272	3.18215	3.80677	3.9356	3.65793	3.80777	3.75838	3.65751	3.20039	3.50234	3.78327	3.48095	3.73889	3.35111	3.62727	4.12702	3.3573	3.26649	3.59079	3.64319	3.40025	3.78878	3.52643	3.79206	3.81844	3.61113	3.33017	3.6145	3.32489	3.62258	3.56299	3.97153	3.35497	3.94341	2.60256
IER5	4.42304	4.45431	4.0039	4.22321	3.3767	3.55292	3.11822	4.51735	4.77522	4.38217	4.13223	3.71532	3.5432	3.81155	3.77185	3.21519	4.03601	4.07812	3.89311	3.90526	3.89862	4.07158	3.2883	4.00288	3.66268	3.9708	3.58533	3.79833	3.31435	3.15936	3.83568	4.19964	4.01176	4.28982	4.16593	3.25964	4.13511	4.14483	4.16544	3.3858	3.42739	4.05176	3.82285	4.16867	4.11438	3.78973	3.58295	3.83904	4.31517
CACNA1E	2.23691	2.37391	2.07541	2.24877	2.29325	2.01142	2.16112	2.27781	1.89004	1.89368	2.33141	1.89517	2.0207	1.78907	1.91242	2.18974	1.90166	1.86929	1.67249	1.93477	1.87188	1.81274	1.84286	2.22873	2.04628	2.33638	1.93803	2.05512	1.95722	1.73759	2.0778	2.18161	2.23444	2.43255	2.06129	1.90497	2.34893	2.25724	1.73188	2.08038	1.52988	1.71067	1.93138	2.2445	2.0778	2.21385	2.11707	1.89517	1.88364
NPL	1.40375	2.06437	1.72509	1.95667	2.222	1.74924	2.36688	1.71372	1.84136	2.32295	1.76866	3.62848	1.96603	1.28079	1.18898	1.67011	3.25449	3.79165	3.10741	3.1913	3.47964	1.22077	2.727	2.39828	1.83731	2.86605	2.62139	2.53522	3.4917	4.83439	2.89226	1.95091	1.55566	2.87171	1.65276	2.88848	1.71372	2.43997	2.23158	2.00594	4.73294	2.15057	3.2125	2.06821	2.38225	3.11982	2.71471	3.46083	2.73379
DHX9	4.28045	4.07547	4.3996	4.05345	4.03179	4.05203	4.035	4.03121	4.33532	3.98922	4.06443	4.09389	4.11158	3.21068	3.4467	3.94682	3.35256	3.9249	3.78492	3.25548	3.80131	3.55301	3.93076	3.50992	3.91872	3.56874	3.89336	3.6533	3.8562	3.85355	3.63151	3.6493	3.75202	3.69053	3.66511	4.16847	3.66033	3.79175	3.8947	3.43075	4.08424	4.27798	3.62806	3.69533	3.6983	3.92292	3.94207	4.14589	3.94559
LAMC1	5.60296	5.15084	5.28929	5.12447	5.64859	5.62265	5.39131	5.43822	5.2246	5.16032	5.42022	5.45426	5.13231	5.59097	5.42744	4.61761	4.92411	5.00213	5.28224	5.2375	5.40771	5.39183	5.1414	4.80251	4.56065	4.56626	4.56308	4.81985	4.01403	4.00461	5.14209	4.82244	4.39834	4.69838	4.36269	4.39363	5.08128	4.92101	4.92371	4.82572	3.75369	4.14262	3.51136	4.55752	4.80924	4.39126	4.51654	4.7522	4.59024
LAMC2	2.8626	2.27936	2.75429	2.41171	2.40768	2.25079	2.14989	2.72022	2.44845	2.17538	2.7628	2.23272	1.97592	2.13202	2.29344	2.4727	2.08046	1.93772	2.09042	2.08219	2.27689	2.01904	2.04043	2.52557	2.36609	2.2514	2.14743	2.03624	2.27454	2.17602	2.33795	2.37984	2.47947	2.41273	2.56095	1.99159	2.77474	2.18889	2.59989	2.26229	2.39622	2.22016	2.31468	2.43435	2.20086	2.40991	2.43027	2.36168	2.48905
SMG7	3.12255	3.19834	3.11736	3.29529	3.42043	3.41081	3.56493	3.17427	3.16767	3.20742	3.24561	3.50393	3.14405	3.45528	3.27541	2.90683	3.17459	3.61954	3.51276	3.34418	3.25626	3.19391	3.17732	3.12488	3.04552	3.13208	3.15958	3.29112	3.16552	3.8466	3.38679	3.32207	3.25693	3.29071	3.16688	3.45712	3.38919	3.34256	3.41543	3.23173	3.70564	3.16245	3.13188	3.34969	3.37331	3.11248	3.33177	3.73528	3.25783
RGL1	2.58376	3.40653	2.46729	2.24204	3.16277	3.50134	3.25821	2.56243	3.06222	2.73126	2.6545	2.90738	3.25067	4.19665	3.15133	3.35272	4.26944	4.85692	4.25629	4.19283	4.64717	4.28629	4.78999	3.07105	3.5681	3.03732	2.79231	4.13272	3.27803	4.19682	3.05211	3.1962	3.51418	3.2469	3.16224	3.52545	3.75582	3.12471	3.72216	3.14537	5.25056	3.44845	2.7609	2.54048	2.89178	2.78626	4.11178	4.81452	4.39897
TSEN15	4.59779	3.91098	3.78814	3.57069	3.13175	3.80668	3.58531	3.24462	3.70189	3.79891	4.45164	3.4421	3.4981	3.81231	3.99536	4.22628	3.48167	4.05607	4.10305	3.64778	4.1261	4.64683	4.17813	2.88139	3.07781	3.39157	3.46039	2.54043	4.44432	3.62661	3.30495	3.64935	2.68549	2.98321	3.01911	3.25144	2.60762	2.89986	2.6136	2.30088	2.90992	3.46039	3.4636	3.11874	3.08492	3.60318	3.8977	3.53157	2.66464
C1orf21	2.9709	3.32312	3.32042	3.35114	3.52604	3.27088	3.46052	2.90881	3.56935	3.39783	3.12858	3.77401	3.42947	3.82526	3.6583	3.95713	2.52562	3.28719	3.40738	3.08445	3.52427	3.6585	4.00523	2.72937	2.58969	2.9256	2.93967	3.56089	3.21712	3.27617	2.85384	2.90059	3.0435	3.79774	2.72234	2.61416	2.45334	2.95562	2.78111	2.34299	4.28739	2.91966	2.60782	2.96371	3.06059	3.10684	4.08332	3.74154	4.2985
RNF2	3.34228	3.02014	3.44919	3.18887	3.04263	2.85959	2.7273	2.64999	2.97988	3.27933	3.09601	3.24313	3.24794	2.55905	2.98899	2.96672	2.91722	2.79824	2.60333	2.90127	2.70664	2.80478	2.50269	2.57927	2.62119	2.18716	2.89005	2.68151	3.35244	3.20068	2.85373	2.56274	2.40145	2.79902	2.56252	2.92144	2.51874	2.86117	2.92	2.69104	3.64044	3.32459	2.69829	2.5542	2.50332	2.41765	2.83953	2.51654	2.15908
HMCN1	5.33523	4.80407	5.16067	4.75758	5.26443	5.66633	5.07537	5.01428	5.04599	4.83461	4.2974	4.91275	4.42622	5.21238	5.97467	4.61291	5.0562	3.73611	3.15368	5.26077	4.94007	5.01065	4.43543	4.77514	5.39682	4.86293	4.9881	4.60043	4.99598	4.09904	5.1221	5.4521	4.88735	4.47669	4.74405	4.95886	5.29113	5.47322	5.39247	5.35099	2.81687	5.53661	4.84497	5.1221	4.99598	5.37463	4.27762	4.49322	3.37773
C1orf27	3.12271	3.12994	3.33583	3.16229	3.28559	3.30883	3.278	3.09545	3.60209	3.26595	3.34967	3.45869	3.27566	2.59935	3.15371	3.12824	2.6911	2.80444	2.84099	3.08513	3.03702	2.96429	2.85606	2.48723	3.29454	2.50127	2.96336	2.94615	3.46279	3.28386	2.7728	2.86466	2.8115	3.0251	2.6141	3.12572	2.63224	3.0007	3.07655	2.52532	3.504	3.37862	2.92904	2.73096	2.81962	2.94336	3.19363	2.96004	2.6459
OCLM	1.71629	2.43072	2.22146	2.56318	3.15621	3.48632	2.93371	2.89557	3.20959	2.51153	2.81789	3.19277	2.51803	2.15261	2.55024	3.0802	2.33127	2.33892	2.51116	2.56684	2.17574	1.97658	2.09876	2.30939	2.63924	2.23705	2.44691	2.56918	2.67306	3.64682	2.08934	2.30609	2.25581	2.42681	1.97212	2.16259	2.77913	2.17525	3.10577	2.40336	2.63429	3.0097	1.89136	2.48536	2.65881	2.11671	2.44409	2.75686	2.10315
PLA2G4A	1.42929	1.58948	1.64693	1.98168	1.74305	2.07577	1.78491	1.97595	1.63808	1.86537	2.01177	1.99584	1.7073	2.19249	1.37253	2.05422	2.05557	2.12121	1.76339	2.13843	2.11488	2.34342	1.38635	1.67945	1.84876	1.77777	1.74921	1.81945	2.0236	2.48563	1.89745	2.07448	1.50549	1.87503	1.34535	2.18594	1.7355	1.46293	1.62542	1.52838	3.15912	2.90701	1.92121	1.49456	1.60354	1.62383	2.22284	2.03984	1.82969
RGS18	1.28056	1.3693	1.47078	1.30311	1.42236	1.94443	1.76423	1.57265	1.60133	1.69751	1.47688	2.02216	1.26186	1.86872	1.49201	1.34051	2.06687	1.81192	1.4413	2.7413	1.57683	1.09166	2.00794	1.7349	1.5366	1.84346	1.64604	2.02574	2.23551	2.81582	1.68099	1.48837	1.55533	1.49591	1.49182	1.56873	1.28115	1.61615	1.5896	1.72468	3.77688	1.6465	1.46214	1.68212	1.59257	1.57973	1.92073	1.92433	2.37033
RGS1	0.551854	1.73562	0.471146	2.61856	1.16122	1.35095	1.09248	2.47747	1.22346	3.04042	1.45079	4.03808	1.30271	0.307644	0.631178	2.28008	4.84723	3.6179	2.97258	4.83069	3.03712	1.05554	3.25308	3.3681	1.05806	1.14647	1.5443	3.55336	2.3872	5.57401	2.00214	0.961278	1.09124	3.67415	1.59358	2.34992	0.948354	2.50521	1.09023	1.50524	2.5127	4.13154	4.19246	2.16074	3.987	2.05594	3.7146	4.04668	4.7481
RGS13	1.54918	1.50728	1.64284	1.57302	1.59434	1.97233	1.60717	1.62729	1.63272	1.95804	1.30119	1.50456	1.67835	1.47969	1.73695	2.07696	1.50548	1.20444	1.30367	1.64039	1.51031	1.37462	1.69738	1.48532	1.43959	2.16663	1.50524	2.04919	2.38791	2.16766	1.69313	1.31591	1.49077	1.44116	1.43076	1.65693	1.34403	1.3775	1.92013	1.52532	3.2476	1.96729	1.25276	1.31063	1.48827	1.45094	1.40664	1.61001	1.9784
RGS2	3.28539	4.1403	3.91855	3.7512	3.08635	3.10132	3.8355	3.52517	3.90667	3.34813	4.11912	4.44671	2.78602	2.666	3.57792	3.90101	4.40728	2.98961	2.49236	4.68254	2.37544	3.64217	3.7856	3.63067	3.7459	2.72632	3.38911	5.25367	3.42341	4.1586	3.95534	4.65035	5.05016	4.48049	3.55226	3.54775	4.42386	4.34167	5.3038	3.62052	4.05104	4.87839	3.96326	2.69549	4.56238	4.27094	4.21603	4.74874	5.75179
TROVE2	4.62256	4.27303	4.75265	4.44126	4.39628	4.43893	4.59583	4.26023	4.4079	4.43221	4.33208	4.26023	4.69693	4.50754	4.67812	4.10448	4.27524	4.5918	4.6573	4.53355	4.74516	4.62103	4.8008	3.6419	4.26803	3.69163	4.56472	4.15917	4.77836	4.31943	3.97409	4.16855	4.15158	4.58653	4.07468	4.52355	3.94965	4.43221	4.24907	3.94611	4.67662	4.98916	4.62256	4.15773	3.92551	4.36071	4.38705	4.09314	4.02866
CDC73	4.03956	4.12572	4.28482	3.94114	4.10386	4.14955	4.17261	4.00644	4.15586	3.98856	4.25225	4.08596	4.14432	3.84459	4.22146	4.50655	3.91854	4.07226	4.11081	3.89787	4.18879	4.00805	4.23562	3.93669	4.07745	3.57825	4.15586	3.87693	4.30418	3.83494	3.84175	4.01532	4.04191	4.21921	3.73222	4.28482	3.68361	4.1733	3.94158	3.83623	4.06039	4.58605	4.38979	3.95955	3.85546	4.3961	4.13805	4.04909	3.72394
CFH	1.65292	3.51551	2.82922	3.9661	4.11317	3.98559	4.74239	4.02192	3.17221	2.69177	3.40973	3.62538	4.12936	4.79871	3.9887	4.34525	3.69074	6.08902	4.30018	4.77402	5.33464	5.03301	4.96643	4.47513	4.77399	4.88169	4.37733	4.89762	5.01624	5.46126	4.36283	4.33877	5.32999	4.27668	4.06946	5.40488	4.15883	3.71701	5.18515	4.19639	6.19538	4.32357	5.07088	3.88202	4.3604	4.35492	4.96617	5.16757	4.93653
CFHR3	1.17061	1.75779	1.53087	2.01021	1.6493	1.82921	1.95782	1.795	1.75397	1.36955	1.57116	1.59883	1.83484	1.80967	1.92378	2.36121	1.61674	1.73744	1.64937	1.97111	1.49219	1.70452	1.84319	1.66883	2.10944	1.9346	1.93632	1.87895	1.92999	2.23968	1.91708	1.82061	2.18826	2.15845	1.79736	2.04839	1.68554	1.91313	2.18055	1.98198	2.88669	2.45276	2.38108	1.68327	1.81628	1.597	1.91708	1.85183	1.93403
CFHR4	1.11835	1.56611	1.26473	1.41258	1.84174	1.85001	1.3248	1.52835	1.59069	1.48822	1.60822	1.32971	1.56994	1.19216	1.58296	1.9053	1.5097	0.974868	1.30171	1.42721	1.299	1.05765	1.34048	1.31242	1.52919	1.48332	1.00772	1.56994	1.81276	1.23412	1.52919	1.74901	1.48081	0.880983	1.46187	1.80632	1.02552	0.925731	1.62348	1.04715	1.03247	0.762324	1.41109	1.453	1.55557	1.453	1.55159	1.292	1.33519
CFHR2	1.21156	1.36917	1.27315	1.34677	1.51909	1.15178	1.44907	1.64407	1.74315	1.13477	1.56823	1.68066	1.73611	1.35218	1.66962	1.5045	1.0068	1.4136	1.32388	1.12964	1.33484	1.32294	1.56867	1.50497	1.57477	1.25553	1.70357	1.67765	2.55333	1.4116	1.35237	1.45459	1.85411	1.22916	1.29481	1.59763	1.8688	1.53781	2.61235	1.35173	2.22657	1.83217	2.00537	1.70332	1.65259	1.60732	2.06404	1.61926	1.37973
CFHR5	1.57238	1.11381	1.35656	1.52433	1.22908	1.28007	1.26285	1.47911	1.5214	1.37859	1.45077	1.3281	1.47483	1.41528	1.41269	1.50051	1.54753	1.31292	1.46807	1.41042	1.44633	1.36269	1.36665	1.23737	1.53701	1.60174	1.51848	1.47018	1.61979	1.33261	1.73402	1.49808	1.41189	1.64607	1.51606	1.26099	1.28796	1.606	1.47644	1.18724	1.38379	1.38379	1.22436	1.27916	1.31637	1.57238	1.48511	1.22347	1.51217
CRB1	2.03617	2.10577	1.93457	1.85289	1.75393	2.03617	1.81387	2.09409	2.04064	1.76293	1.69287	1.71259	1.7758	1.65999	1.75133	1.8981	1.5738	1.48825	1.41706	1.38906	1.65396	1.7399	1.62749	2.51379	1.68345	2.51297	2.2529	1.93	1.96163	1.42313	1.71364	1.70161	2.04208	2.00493	2.11926	1.49126	1.57905	1.9539	1.65004	2.12663	1.50529	1.67777	1.64546	2.23325	1.8784	2.03222	1.80833	1.62523	1.88677
LHX9	2.53256	2.75288	2.48454	2.52441	2.35366	2.20482	2.30126	2.92447	2.53604	2.80793	2.80076	2.47957	2.42712	2.4947	2.63798	2.72206	2.41661	2.20436	2.44183	2.52106	2.4504	2.35167	2.65184	2.89077	2.40463	2.77715	2.522	2.42979	2.49915	2.08272	2.41208	2.29897	3.01592	2.64539	2.39909	1.91499	2.5949	2.94235	2.43072	2.55571	2.6303	2.30883	2.64277	2.522	2.90821	2.37118	2.31756	2.69644	2.7927
NEK7	4.75988	5.02409	5.02409	4.87301	4.70211	4.74642	4.78633	4.40521	4.93955	4.79157	4.79157	4.72139	4.9688	3.88235	4.27183	5.15993	3.88434	4.89344	4.76675	3.88922	5.1439	4.6864	4.97984	4.87301	4.84649	4.75988	5.19314	4.45972	5.41135	4.57728	4.42843	4.2446	4.59874	4.85533	4.413	5.54041	4.21162	4.64181	4.72933	4.62614	4.85977	5.8132	5.41135	4.4785	4.52463	4.98337	4.75425	4.45559	4.321
PTPRC	1.55101	2.12178	1.85331	1.85592	2.29174	2.42322	2.34327	1.60515	1.81741	2.77221	1.98901	3.50149	2.04827	2.63433	2.76261	3.25732	3.18536	3.44247	2.97656	2.91415	3.17015	2.92678	3.48227	3.17712	2.49183	3.16557	3.24192	3.8495	3.70551	5.16584	3.23906	2.03616	1.62359	2.97285	1.94045	3.85556	1.6245	2.65363	2.60084	3.13607	5.10442	3.18977	3.5509	2.86245	2.63575	3.14541	4.15911	4.83545	4.73943
NR5A2	2.07023	2.15462	1.88328	1.96683	1.91922	1.93828	1.94651	2.06263	1.98032	2.01428	2.07106	1.91629	1.92257	2.32509	1.83509	2.83042	1.65176	2.22873	1.87741	1.59687	2.40373	2.52091	3.03162	2.17783	1.75939	2.29701	1.89316	2.54893	2.16131	2.61364	2.03898	1.7971	2.10003	2.13395	1.73137	1.92056	1.75939	2.05092	1.84804	2.03264	3.54158	1.57561	1.64482	1.94651	1.9753	1.87373	2.9418	3.0792	3.61904
GPR25	4.26023	3.77134	3.5047	3.44288	3.58504	3.65697	3.21408	3.74027	3.29994	3.47715	3.56342	3.18143	3.44895	3.4232	3.51007	3.90937	3.502	3.3231	3.53989	3.4615	3.42821	3.37511	3.44967	3.69953	3.22671	3.48683	3.28444	3.71924	2.99887	3.14441	3.34951	3.55415	3.82361	3.25624	3.2673	3.09875	3.34858	3.55263	3.22377	3.48995	3.50916	3.26009	3.6614	3.16186	3.35363	3.29551	3.24597	3.54946	3.98562
C1orf106	3.00059	2.59469	2.39387	2.95887	2.25438	2.68693	2.55465	3.33876	2.47469	2.98702	2.72013	2.40962	2.70807	2.45152	3.06737	2.67236	2.56447	2.05566	1.97222	2.26471	2.04417	2.30269	2.10367	2.94189	2.90213	2.95717	2.38929	2.82527	2.50955	2.62239	2.96785	2.98702	3.08898	2.32672	2.85981	2.44056	2.78645	2.92426	2.27551	2.60961	2.24951	2.25396	2.82814	2.75611	3.07041	2.63441	2.2524	2.57741	2.86959
PKP1	2.40229	2.49274	2.33836	2.55398	2.44256	2.40528	2.21576	2.69699	2.32449	2.68522	2.64969	2.13194	2.10068	2.00746	2.30765	2.47529	2.16147	2.09509	2.33046	2.33219	2.08565	2.52891	2.37658	2.57683	2.68242	2.98676	2.5799	2.7987	2.4211	2.23279	2.43003	2.52433	2.90271	2.43542	2.62615	2.09607	2.52637	2.51939	2.21688	2.58293	2.2786	2.23329	2.34373	2.57683	2.42604	2.58955	2.79966	2.56212	2.74244
RPS10P7	2.65513	2.77903	2.81806	2.90942	2.98465	3.45256	2.93878	2.66146	2.72888	3.15964	3.07148	3.15707	2.90012	2.59168	2.8964	3.32054	2.88914	2.50148	2.60491	2.87875	2.87797	2.35467	2.34227	3.22661	3.10503	2.86078	2.6126	3.19583	2.90172	3.77545	2.47706	2.67617	2.92171	2.79826	2.45825	2.47036	2.67862	3.11995	2.98416	2.64581	3.08223	2.71002	2.44242	2.50367	3.74228	2.96944	1.95563	3.28866	3.50528
NAV1	3.74483	3.75559	3.69933	4.59749	3.60432	4.36922	4.19576	3.6382	4.32052	4.34941	4.37264	5.32109	4.03356	5.06558	5.21281	3.44877	4.63793	4.03666	4.25547	4.62897	4.62579	4.38177	4.35506	3.92382	3.8412	4.18142	4.24943	4.12334	3.57083	4.2746	4.05302	3.77436	4.636	3.81968	4.09552	3.87547	5.06906	4.33105	4.90268	4.95269	3.41235	3.00654	3.24772	3.63899	4.55732	3.54773	3.34158	3.88895	3.47482
IPO9	4.44235	4.37552	4.333	4.28384	4.48334	4.37269	4.33404	4.04621	4.33247	4.19471	4.20362	4.255	4.15756	4.2883	3.19053	4.05711	4.20195	4.17687	4.28256	4.11517	3.98678	4.26678	3.80662	3.82073	4.23425	3.49215	3.68906	3.79867	3.62246	3.76235	3.67723	3.8841	4.10361	3.95371	3.86423	3.69288	4.48827	4.24614	4.34102	4.01478	3.59427	3.92285	3.64003	3.83585	4.00331	3.77996	3.57146	3.85083	3.21574
SHISA4	3.96342	3.72365	3.86637	3.80252	3.40672	3.2351	3.46145	3.66248	3.82678	3.94596	3.80276	3.27908	3.4926	3.77818	3.83703	3.45248	3.78359	3.52349	3.26418	3.39479	3.68167	3.55025	3.44299	3.54482	3.83561	3.92712	3.70641	3.1702	3.77646	3.69226	3.83067	4.11567	4.00113	3.67563	3.63907	3.4203	3.88958	3.64504	3.97337	3.65899	2.62598	3.49709	3.5828	3.66806	3.59626	3.52587	3.03573	2.76141	2.4465
TIMM17A	3.50531	3.55363	3.87603	3.95865	3.30121	3.21864	3.43641	3.06091	4.14221	4.06708	3.94397	3.75384	3.62646	3.08186	3.32204	3.62327	3.20392	3.31235	3.51505	3.0591	2.96292	3.47209	3.09111	3.00787	3.62562	3.17125	3.69055	2.82887	3.56964	3.33204	3.35869	3.10083	2.83048	3.39569	2.85294	3.61374	2.87832	3.11594	3.10399	2.97749	2.99327	3.82212	3.81104	3.03151	3.0668	3.66823	3.22733	3.20075	2.89841
RNPEP	3.69797	3.77608	3.66051	3.84124	3.77857	3.66758	3.76612	3.51897	3.62957	3.46281	3.22282	3.87732	4.0998	4.12533	4.06317	3.43769	4.46738	4.28864	4.02633	4.46895	4.07787	3.54147	3.93464	4.02041	3.86578	3.90736	3.73034	3.86305	3.7365	4.13231	3.72233	3.73572	3.79095	4.07689	3.43409	3.40288	3.65946	3.52574	3.73705	3.56243	4.77296	3.05651	3.61683	3.46738	3.61617	3.45958	3.50595	4.18325	3.84004
ELF3	2.40795	2.40841	1.98737	2.32941	2.08282	2.2794	1.89119	2.63146	2.264	2.67193	2.78463	2.04903	2.30874	1.84745	1.9432	2.44754	2.00798	2.11976	2.05139	1.77351	1.98028	2.17665	2.23143	2.70405	2.4687	2.36541	1.96244	2.20065	2.58373	2.178	2.45332	2.54414	2.65034	2.08057	2.26502	1.88632	2.24143	2.02627	1.82603	1.97782	1.25137	1.79188	2.24591	1.68667	2.2223	2.64018	2.49363	2.11065	2.25891
GPR37L1	3.64159	3.5324	3.18621	3.54556	3.30497	3.19927	3.26471	3.75066	3.16256	3.27116	3.32398	2.76256	3.27849	3.27885	3.35948	3.96656	3.12926	3.02474	3.13016	3.05678	3.09624	3.24973	3.2588	3.7351	3.42678	3.80881	3.2239	3.7761	2.95612	2.74529	3.08973	3.50586	3.52836	3.09341	3.21723	2.92762	3.14798	2.94906	2.76281	3.56133	2.52098	2.73632	3.44521	2.98172	3.25062	3.30357	3.37143	3.83343	3.67512
LGR6	3.94752	4.13195	3.84869	3.87575	4.1226	4.1226	4.24234	3.79215	4.05986	3.91395	3.83458	3.49229	3.88171	3.7115	4.13561	3.5979	3.5906	3.31606	3.52648	3.5253	3.40765	3.4754	3.37351	2.57646	4.27266	2.54495	2.86431	2.96704	3.16677	2.13635	3.29852	4.4606	4.5387	2.49506	4.14209	2.779	4.74285	4.23561	4.46834	3.30837	1.74504	3.73969	3.41073	3.43925	3.74832	3.1556	3.13463	2.60151	2.20171
PPP1R12B	2.73714	3.5582	3.18725	3.03618	3.49149	3.16059	3.38162	2.85028	3.46866	3.13081	3.38847	3.49003	3.35265	3.5355	3.257	3.78615	3.09322	3.22355	3.76909	3.42559	3.96022	3.57653	3.89931	3.30005	2.70833	3.24893	3.20267	3.66085	3.21822	3.76546	3.88932	4.34292	3.05752	3.52423	2.95106	3.211	3.46517	3.28356	3.43651	3.08859	2.74107	3.48255	2.93081	3.7107	3.28833	3.57187	3.66827	3.26862	3.66105
TMEM183A	3.46536	3.86054	3.76474	2.48449	3.11907	3.53585	3.41285	3.12255	3.03921	2.57288	3.32089	3.28643	2.36644	3.16052	3.25668	3.16794	3.27533	3.49313	3.61514	3.15141	3.4516	3.41986	3.40605	2.8178	2.53955	3.07256	2.44551	3.17798	3.19873	2.9268	2.97319	3.47068	1.79901	3.05428	2.48716	2.94085	3.13033	2.60365	3.06452	2.57899	2.94463	3.33585	1.90957	2.78895	2.42772	3.5602	3.87214	3.43587	2.4194
ADORA1	3.06937	3.36454	3.01086	3.25375	3.17556	3.28721	2.87976	3.33711	2.94511	3.16118	3.23436	2.86218	2.87341	2.82042	2.90527	3.08679	2.96982	2.9387	2.73576	2.87551	2.58175	3.00371	3.15943	3.59883	3.13617	3.40557	2.99509	3.22291	3.08546	2.89491	3.0137	3.00625	3.26927	2.81934	3.01588	2.82664	2.92463	3.09197	3.05408	2.93389	3.04628	2.3477	3.07124	2.90971	3.11702	3.25174	2.84889	3.53126	3.42384
BTG2	3.28797	4.04603	3.2945	3.37949	3.4598	3.21566	2.99338	3.99949	3.95128	3.24153	3.52423	3.46865	3.94423	2.38691	2.55506	5.0963	2.26944	3.37419	3.14706	2.34793	1.75705	4.05732	3.77042	4.32624	3.15872	3.34118	2.84699	5.6095	2.97754	4.70799	2.95334	2.84297	3.20589	4.18133	3.01597	3.68067	3.23658	3.06989	3.08029	3.29967	4.17117	3.95942	3.54972	3.30695	4.32527	3.19038	4.39812	5.97825	6.19028
ATP2B4	5.19463	5.04317	4.84353	5.03306	5.29267	5.23744	5.17122	5.24897	4.58009	5.05141	5.06953	5.43058	4.62062	5.21123	4.85065	4.65366	4.26996	5.02832	5.13567	4.51668	5.07387	5.06429	4.83129	4.76307	4.73851	4.70552	4.69689	4.87592	4.23918	4.48493	5.00776	4.92476	4.69447	4.99392	4.56568	4.8106	5.16802	5.03563	4.97683	4.93576	4.19486	4.17633	4.24663	4.88156	5.00776	4.99708	4.6309	4.89292	4.51075
LAX1	2.16896	1.61903	1.93584	1.89104	1.57281	1.53389	1.94496	2.17344	2.13855	2.04623	2.05461	2.52512	1.9528	2.37211	1.5146	1.75179	1.51973	2.51072	1.13787	1.99208	2.39175	1.42705	3.93628	2.70639	1.85668	2.47995	1.95624	2.9439	2.15638	4.14996	2.29977	2.10668	1.98772	1.78597	1.7317	3.10573	1.51716	2.02931	2.05913	1.74237	3.09707	1.8272	1.64758	1.85872	2.16948	1.96768	2.55967	4.87951	4.20078
ZC3H11A	4.84904	4.60494	4.63746	4.93553	4.98742	5.30383	5.16947	4.60028	4.66738	5.07204	5.2403	5.36679	5.09075	3.9688	4.17648	4.7093	4.26841	4.12168	3.75236	4.51148	4.01622	4.26285	4.61886	4.45087	4.65894	4.11638	4.63973	4.73238	4.56358	4.68099	4.44146	4.33803	4.60028	4.14808	4.11078	4.85806	4.56881	4.78521	4.63462	4.80398	4.6166	4.79449	4.26011	4.31476	4.56881	4.79449	4.88761	5.63051	4.77083
SOX13	3.01789	2.62134	2.34747	3.20699	2.98656	2.93237	2.94396	2.82529	2.51927	3.28154	3.07491	2.85261	2.4674	3.10953	2.77754	2.85334	2.96601	3.01509	3.44459	3.02895	2.84949	3.22425	3.28221	3.26071	2.96173	2.61581	2.42479	2.97683	2.63953	2.99222	3.14328	3.08094	3.11395	2.74236	2.76978	2.93077	2.22479	2.76611	2.70016	3.2961	3.09671	2.5429	2.55828	2.87227	3.38168	3.13052	2.49385	2.5696	3.02984
MDM4	3.40453	3.31336	3.56517	3.56253	3.86608	3.97917	3.79454	3.71255	3.8932	3.57966	3.7719	3.86301	3.7727	2.68911	3.19058	3.53965	3.32705	3.48642	3.53635	3.08976	3.27843	3.24702	3.75729	3.36659	3.40691	2.93114	3.41702	3.81917	3.2215	3.87136	3.333	3.53801	3.12787	2.9892	2.73322	3.45294	3.29423	3.35889	3.21777	2.93824	3.62903	3.34659	2.97024	2.87942	3.06213	3.37846	3.4861	4.07793	3.72921
NFASC	3.03032	2.97678	3.10415	3.31074	2.8861	2.40408	3.22222	3.44417	2.97774	3.04694	3.54519	3.37517	2.44303	3.12572	2.72385	2.90564	2.76272	2.38696	3.1	3.08697	2.46284	3.01223	2.15101	2.77471	2.60636	3.74926	3.1079	3.31318	2.67215	3.61343	3.05071	3.37252	2.84772	2.69418	2.74601	3.6045	2.79447	3.14636	3.08893	3.03873	2.48935	2.47791	2.76139	3.42765	3.02466	2.66086	2.83903	3.08042	2.59099
CNTN2	3.03346	2.9103	2.61933	2.89827	2.60152	2.73723	2.50225	3.15048	2.57585	3.15273	2.95406	2.20455	2.53975	2.54881	2.74074	3.26744	2.4491	2.29123	2.21334	2.63099	2.53481	2.53322	3.03919	2.75444	2.62048	2.68234	2.42543	2.92487	2.4868	2.49809	2.63342	3.0452	2.94405	2.82003	2.67511	2.13985	2.52293	2.77052	2.5002	2.99102	2.06381	2.03954	2.74697	2.66313	2.81824	2.79465	2.48549	2.6958	2.74832
TMCC2	2.34988	2.18151	2.27157	2.5392	2.36038	2.31557	2.2355	2.56913	1.96734	2.51963	2.22895	2.15819	1.87729	2.44704	2.46543	2.39604	2.36835	2.14037	1.97375	2.3769	2.12245	2.03725	2.15753	2.45032	2.46791	2.56674	2.46903	2.03862	2.13529	1.95566	2.40813	2.74434	2.20777	2.49886	2.19926	2.23182	2.4315	2.36139	2.20344	2.46199	2.12246	2.38157	2.39156	2.70747	2.42288	2.41993	1.96232	2.17367	2.15295
CDK18	3.45074	3.60236	3.24938	3.40807	3.36418	3.4623	3.58643	3.47617	3.17901	3.27755	3.29119	3.95003	3.24736	3.65716	3.34274	3.49975	3.83114	3.52467	3.28099	3.6858	3.44268	3.11797	3.11789	3.7397	3.30144	3.87313	3.57115	3.46171	3.35207	3.63821	3.85274	3.58504	3.37537	4.316	3.35511	3.24024	3.34849	3.41571	3.46333	3.66053	2.99671	2.86526	3.53688	3.62646	3.99435	3.73959	3.24046	3.20926	2.99179
IKBKE	3.12224	3.02111	2.5831	2.7076	2.7217	2.58518	2.7217	2.91241	2.42595	2.82841	2.8991	3.04021	2.54385	2.90419	2.75479	2.68381	3.29351	2.8608	2.53879	3.17719	2.65961	2.17555	2.74412	3.28762	2.74088	3.30051	3.14309	3.17103	2.99436	3.38502	3.21995	3.41094	3.15122	3.083	2.92291	2.9738	2.82554	3.23537	3.14234	3.25509	2.90283	2.65455	2.8978	3.25249	3.10044	3.20849	3.08866	3.53508	3.07449
RASSF5	2.80593	2.83429	2.71925	3.10084	3.00817	2.92649	3.14476	3.06435	2.71327	3.0946	3.16737	3.12551	2.78929	3.04979	2.60518	2.71704	3.09627	3.2086	2.8186	3.26481	3.17081	2.40958	3.35034	3.42559	2.78357	3.13027	3.00976	3.51857	3.16079	3.86029	3.29761	2.92313	2.97509	3.12655	2.71772	3.21857	2.68026	3.02596	3.03441	3.06763	3.73182	2.83903	2.88988	3.07997	3.15267	2.91613	3.12798	3.90866	3.77863
DYRK3	2.39558	2.36879	2.44025	2.40822	2.4709	2.02515	2.43494	2.67804	2.27665	2.77721	2.16132	2.08985	2.39558	2.59991	2.75881	2.81195	2.60961	2.62163	2.54156	2.68086	2.57408	2.70877	2.72029	2.71048	2.67462	2.68314	2.88089	2.66534	2.87095	2.53036	2.88585	2.63436	2.58729	2.84856	2.36851	2.97949	2.5827	2.54645	2.62115	2.41229	2.40111	2.76932	2.91082	3.09579	2.52757	2.89252	2.73725	2.55186	2.50114
MAPKAPK2	3.97788	3.77533	3.87237	4.34064	3.81226	3.74985	4.01555	3.87574	4.06927	4.54671	4.28331	4.39283	4.08597	4.08034	3.96246	3.55342	4.06632	3.95221	4.07669	4.12302	3.99122	4.07303	4.03722	3.83001	3.52314	3.80094	3.73077	3.4852	3.41084	4.15255	3.85009	3.79073	4.09258	4.30037	4.03831	4.14059	4.058	4.00099	4.07387	3.83001	4.1352	3.68849	3.91314	3.87285	4.17372	3.54035	3.36004	3.81346	3.36702
IL19	1.99878	1.87233	1.79879	1.92806	1.52294	2.08092	1.77224	2.0657	1.52784	1.98285	1.8753	1.57023	1.82554	1.67506	1.81068	2.32149	1.75778	1.64381	1.76184	1.71046	1.7309	1.73293	1.83366	1.69749	2.18031	2.07814	1.90538	1.99085	1.80807	1.50396	1.63517	1.85227	2.14949	1.55031	1.75098	1.55806	1.79166	1.82163	1.86452	1.62087	1.26401	1.63976	1.74299	1.60716	2.0897	1.68316	1.9958	1.85072	1.60319
IL24	2.0222	2.04994	2.1831	1.89594	2.15722	1.82274	1.76988	1.80933	2.03393	1.98284	2.23344	1.4467	1.77804	1.67685	1.67263	2.0729	1.78332	1.48329	1.61804	1.70974	1.5891	1.66173	1.64585	1.69521	1.64768	2.13333	1.68103	1.80471	1.58781	1.54312	2.22511	1.99306	2.32553	2.06514	2.10106	1.56991	1.70787	2.35282	2.2345	2.23064	1.50675	1.70209	1.94302	1.79798	1.9882	2.0545	1.68676	2.11242	2.31927
PFKFB2	2.9759	3.00857	3.19781	2.75028	2.85391	2.75871	3.05568	2.74511	3.17112	2.80766	3.19809	2.94513	2.7432	2.49214	2.66693	2.93215	2.57591	2.6813	2.62076	2.77808	2.72503	3.03677	2.54405	3.05689	2.91201	3.05568	2.91544	2.92462	3.32679	3.55838	2.99345	2.77729	2.78106	3.23278	2.76506	3.02748	2.90341	3.14882	3.09682	3.18102	3.45275	3.0982	2.74665	2.79953	2.95267	3.10866	3.08268	3.20132	2.48711
C4BPB	1.91944	1.86981	1.70232	1.95124	1.51808	1.96488	2.11861	2.02861	2.23619	2.08965	2.14323	1.65861	1.54706	1.8495	1.87467	2.04192	1.83036	1.83983	1.58313	1.6675	1.89491	1.89948	1.82079	1.82165	1.78553	1.62847	2.01116	1.63961	2.23949	1.79908	1.94539	2.02861	2.13274	1.92833	2.68417	1.70099	1.51231	2.15465	2.07375	1.91796	2.04341	1.83637	1.54706	1.94881	1.82944	2.22035	2.03457	1.90532	2.09725
C4BPA	1.58255	1.85719	1.72233	1.12215	1.76968	1.36398	1.91817	1.9291	1.58834	1.46498	1.57858	1.42386	1.59691	1.56603	1.51009	1.70487	1.37679	1.47419	1.53345	1.40585	1.37669	1.4108	1.47035	1.4865	1.19996	1.60685	1.54223	1.47881	1.24308	1.46565	1.27365	1.93767	1.45379	1.57858	1.52394	1.75783	1.49383	1.5777	1.72233	1.51605	1.3343	1.17624	1.32822	1.47762	1.56082	1.36305	1.77942	1.53351	1.39647
CD55	4.68932	3.71485	4.69194	4.21416	3.79474	3.12885	4.24381	4.67041	4.97509	4.36975	4.46597	3.98488	3.69444	4.67789	4.02679	3.92758	4.22629	4.27409	3.51325	4.48355	4.22717	4.5343	4.2351	3.85913	5.09782	4.23806	4.95112	5.13094	5.08437	4.17385	3.84146	4.12412	5.10156	4.38059	5.39393	4.5608	4.59149	5.56879	5.64841	4.06836	3.50356	5.32627	3.87318	4.37151	4.34016	5.03425	3.79956	4.96258	5.0928
CR2	1.75019	1.68556	1.50227	1.55418	1.522	1.65138	1.46032	1.62187	1.40227	1.57967	1.57605	1.44167	1.61235	1.21515	1.21634	1.53353	0.949532	1.2785	1.08423	0.921866	1.00666	1.18859	1.94588	1.5896	1.41751	1.69402	1.5267	1.55282	1.40958	4.76008	1.45099	1.44721	1.58585	1.33546	1.42268	1.46549	1.34579	1.3955	1.37566	1.47611	2.44446	1.32262	1.60821	1.5808	1.47671	1.58025	3.32551	3.82	2.03857
CR1	1.91007	2.08701	2.03982	1.94075	2.36725	2.25555	1.98961	1.88464	2.02303	2.15018	2.02419	2.68413	2.08495	1.54436	2.03102	2.58036	2.11345	2.36146	2.13211	1.90015	2.45497	2.06118	2.30515	1.99413	1.92899	2.51358	1.89796	2.3751	2.89375	4.29697	2.20939	2.03882	1.83898	2.36883	1.80418	2.41471	2.05594	2.28392	2.21592	2.07095	4.74647	2.20759	2.62439	2.00244	2.17864	2.56609	2.71627	3.58687	2.61753
CAMK1G	3.23409	2.00195	2.19084	2.6513	2.47528	2.51427	2.42758	2.68263	2.55297	2.61263	2.37168	2.19513	2.31259	2.51606	1.4403	1.45602	1.59752	2.86771	0.9088	2.36529	2.32923	1.27729	4.23025	2.37361	2.72049	2.31926	2.45493	2.19367	2.6752	2.16866	2.69175	3.04464	2.94299	2.0232	2.40907	2.15798	2.27012	2.38406	2.13591	2.38104	1.69307	2.60291	2.11857	1.87717	2.32059	2.10149	1.66064	2.61385	1.95689
G0S2	2.48436	2.27628	2.76737	2.6182	2.24681	2.61114	3.35336	2.08258	1.97147	2.04558	2.48403	2.85836	2.23545	1.94918	2.1972	2.57994	2.04529	1.80801	1.79786	2.05599	2.44377	3.3762	1.75209	2.58508	2.10836	3.20123	2.57771	4.60259	2.9185	3.74866	2.72915	2.33176	1.87118	2.56139	1.9937	3.1174	2.53016	2.79829	3.08771	2.6278	4.16471	2.85659	3.32347	2.38122	2.68738	2.77522	3.03358	5.73779	4.14848
HSD11B1	1.70985	1.91635	1.30265	1.75353	2.03598	1.80346	1.74883	1.86848	1.98753	1.82001	2.03929	1.62541	2.53281	2.15035	2.2268	2.29701	2.14157	1.90592	2.18998	1.89247	1.8656	2.23284	2.18957	1.42285	1.78243	1.75646	1.89871	1.79441	2.09497	2.40766	1.84647	1.82591	2.40235	2.33493	2.17269	2.21415	2.48237	2.10906	2.66918	1.99811	2.49164	2.09869	2.57484	1.77479	1.85974	1.84341	2.23084	2.41385	1.96512
TRAF3IP3	1.70279	2.06171	1.8325	1.88448	1.95425	1.95335	1.94319	1.78959	1.60277	2.0349	1.83397	2.34582	1.89158	2.13911	1.68531	1.83825	2.38901	2.63244	2.07022	2.56452	2.39323	1.44048	2.54664	2.51072	1.97964	2.51464	2.40272	2.64978	2.55094	4.53767	3.04214	2.38625	2.12075	2.50891	2.20013	2.64457	2.0896	2.38363	2.17507	2.73664	3.61014	1.63322	2.43284	2.46467	2.42695	2.72226	2.54639	4.53818	3.38244
SYT14	1.37877	1.59376	1.31687	1.53362	1.55395	1.45693	1.3912	1.19347	1.18816	1.36999	1.69329	1.33131	1.55332	1.05243	1.56187	1.57069	1.1742	1.02565	1.42149	1.13791	1.12834	1.05579	1.60806	1.35855	1.42596	1.28118	1.18965	1.24829	1.57264	1.32378	1.10301	1.46268	1.88495	0.842932	1.428	1.44208	1.41418	1.3758	1.35792	1.10877	1.24756	1.22305	1.33989	1.25546	1.52058	1.09272	1.00269	1.57695	1.65905
SERTAD4	2.71131	3.90258	3.38606	3.17411	3.50094	4.15567	4.20986	3.17109	2.94448	2.78534	2.68279	3.38423	3.08803	3.72222	4.37034	3.29697	2.91969	4.46358	3.26694	3.29991	4.7458	3.37388	3.622	3.04733	3.72242	3.49132	4.03965	3.54682	3.854	2.38212	3.6569	3.86185	4.61633	2.88191	3.37227	3.53853	4.03462	3.88473	5.01502	4.00122	3.28463	4.09657	3.83656	3.38486	3.50047	3.66267	3.44369	3.50584	2.49098
HHAT	2.58118	2.72403	2.70336	2.80596	2.72693	3.0058	2.55386	2.67797	2.86511	2.51845	2.55042	2.58641	2.63357	2.60702	2.5546	2.56993	3.09663	2.79488	2.80287	2.75759	2.8698	2.36878	2.62275	2.93086	3.03043	2.96456	2.71693	2.92885	2.6035	2.84062	2.72403	3.10257	2.89452	2.61828	2.60272	2.44293	2.8763	2.88025	2.97673	2.55328	2.81828	2.91627	2.53864	2.78152	2.64941	2.51701	2.83787	3.04678	2.6773
RCOR3	3.74871	3.90513	3.50562	3.2185	4.42559	4.82836	4.26918	4.00973	2.93429	3.19278	3.52302	4.10577	3.57659	4.32097	4.76222	3.24887	4.39673	4.01468	4.25453	4.2198	4.35583	4.18886	3.99438	3.45678	4.10711	3.07511	3.50839	3.93018	3.37002	3.84201	3.40832	3.74803	3.90215	3.2429	3.63521	3.82512	4.05381	3.79624	4.15695	3.77322	4.13601	3.94018	3.20096	3.22722	3.68581	3.54388	3.79558	3.75882	3.72163
TRAF5	3.9408	3.56109	3.73047	4.11255	4.27556	4.64331	4.06466	4.26858	3.82865	3.86383	3.96483	4.30604	3.99799	3.9261	4.02082	3.60783	4.20032	3.56763	4.03508	3.92623	3.78469	3.89091	3.66104	3.66157	3.82068	3.46842	3.69582	3.64825	3.53434	3.44474	3.83798	3.85163	3.5195	3.30928	3.25529	3.88111	3.72959	3.69612	3.63802	3.6051	3.05193	3.92763	3.45539	3.58797	3.65452	3.7691	3.71705	3.79019	3.37113
DTL	1.48631	2.079	1.49924	1.69149	1.88251	1.87848	1.88646	1.67858	1.79155	1.64914	1.59119	2.04594	1.58457	1.42635	1.5954	2.16647	1.90161	1.81521	1.63767	1.7277	1.65748	1.60663	1.55535	1.77179	1.60664	2.00988	1.82158	1.54701	2.43469	2.29226	1.9078	1.39981	1.81048	1.72141	1.70918	1.78216	1.80427	1.8467	2.14522	1.97239	2.12817	1.54701	1.69007	1.87008	2.29026	2.03926	1.98058	1.9914	1.73502
PPP2R5A	3.71984	3.92495	3.89522	4.2465	3.85664	4.30043	3.99726	3.94101	3.8997	4.09291	3.89429	3.8554	4.62107	4.2653	4.45267	3.27261	3.71114	4.07804	4.08843	4.00116	4.09801	4.11895	4.2619	2.85983	3.6836	2.48743	3.48361	3.33283	3.9564	3.10799	3.64926	3.54626	3.39234	3.66231	3.31546	4.0221	3.21075	3.61585	3.66571	3.19695	4.00692	4.38223	4.03532	3.70149	3.35801	3.66446	3.4782	3.30305	3.5377
NENF	4.08926	4.16347	4.42576	3.77527	4.11562	3.82918	3.26883	4.03975	4.00609	4.00131	3.87279	3.35145	3.84394	4.52223	4.58091	3.75791	4.1013	4.23112	4.20953	4.21414	4.4027	4.19515	4.17191	3.56363	3.34134	3.25561	3.26144	3.20337	3.61575	4.11003	3.90877	3.48855	4.20434	4.26001	3.95685	4.23464	4.10474	4.008	4.27241	4.32882	4.21443	4.14107	4.5548	4.26956	3.85834	3.18113	3.38141	3.2848	2.86701
ATF3	3.59729	4.66846	3.47993	3.88132	3.07021	2.59197	2.43779	4.31505	3.80928	3.27626	3.88824	2.80611	3.1313	2.53459	2.5305	4.64261	3.07133	3.19608	2.55298	2.85998	3.11224	3.4178	3.10982	4.25355	2.3504	2.84913	2.86388	4.18261	3.03174	3.14127	3.14898	2.69728	2.33671	4.08404	2.462	2.84827	2.25043	2.58082	2.58283	2.21549	2.22207	3.69774	2.83361	3.13033	4.59889	2.98802	3.19113	3.79305	5.34302
FAM71A	2.58869	2.68249	2.52969	2.15889	2.1371	2.2637	2.1969	3.46559	2.2069	2.8106	2.58331	2.00753	2.08249	1.76415	2.32229	2.34522	2.05757	1.82738	1.99934	2.01217	1.85897	2.01887	2.05834	2.57683	2.28622	2.66428	2.09583	2.06581	2.18156	2.14596	2.48071	2.26839	2.45149	1.82827	2.7007	2.19451	2.34191	2.86502	2.22225	2.34191	1.80572	1.98985	2.05724	2.5176	2.36756	2.76424	2.18527	2.11346	3.4649
FLVCR1	2.8842	2.54423	2.69123	2.71066	2.73495	2.72486	2.62505	2.40564	2.57823	2.93084	2.87336	2.94864	2.56107	2.13162	2.54272	2.45873	2.00758	2.44205	1.67574	2.6441	2.15875	2.10577	2.39081	2.30616	2.55703	2.1257	2.7515	2.49077	2.73376	2.73966	2.29912	2.71714	2.38052	2.658	2.39144	2.58244	2.51597	2.65283	2.658	2.3993	2.70507	3.22586	2.39396	2.46343	2.44954	2.02437	2.50997	2.55295	2.33794
VASH2	2.8824	2.58338	2.5607	2.69307	2.87544	2.57025	2.63853	2.97561	2.80202	2.71075	2.76265	2.27687	2.55677	2.09865	2.49716	2.60865	2.06859	2.37894	2.20087	2.0113	2.2817	2.48535	2.83859	3.01454	2.61625	2.38316	2.30756	2.44919	2.40821	2.42917	2.30004	2.50527	2.81934	2.41625	2.59683	2.41906	2.42016	2.59121	2.4644	2.68445	2.82932	2.30961	2.30862	2.386	2.63638	2.49472	2.15746	2.55971	2.94305
RPS6KC1	3.53669	3.63845	3.73751	3.65428	3.70088	3.78267	3.78894	3.53648	3.79099	3.7561	3.58223	3.73966	3.88315	3.19331	3.12715	3.24511	3.1921	3.41743	3.33128	3.0961	3.60428	3.45366	3.43593	3.21681	3.48747	2.99087	3.50041	3.22665	3.56066	3.22392	3.36549	3.31346	3.32	3.41537	3.18649	3.79837	3.27774	3.43325	3.33527	3.35159	3.42771	3.80602	3.4364	3.17389	3.07717	3.42533	3.33369	3.27162	2.81841
PROX1	1.73674	1.69356	1.80775	1.88669	2.23301	1.68685	1.66298	1.93156	2.08071	1.44026	1.77084	1.81115	1.44489	2.0004	1.81891	2.14824	1.9608	1.83282	2.20472	1.72856	1.86688	2.15632	1.90062	2.24893	1.69867	2.00509	1.54508	1.98289	1.7556	1.85985	1.63409	1.63294	1.70366	2.16659	1.59868	1.51201	1.51822	1.76737	1.7397	1.524	2.2068	1.70179	1.51263	1.41034	1.76565	1.56336	1.76067	1.85643	1.71097
SMYD2	3.24498	3.06861	3.26491	2.92533	2.82612	3.11137	2.92671	2.7684	3.42553	3.44161	3.12413	3.7341	3.35035	3.19247	3.20495	2.64168	3.07198	3.29417	3.41185	3.17694	3.19283	3.2024	2.65711	3.73542	2.85899	3.43407	3.50321	2.4457	3.59452	3.44689	3.83266	3.03314	2.75279	3.36645	2.78448	3.85743	2.75035	2.82679	3.11112	2.78334	3.5338	3.56091	3.52376	3.06282	3.26012	3.3265	2.96787	3.12155	2.50453
CENPF	1.24053	1.65781	1.31123	1.54988	1.69533	1.51311	1.43545	1.53424	1.73449	1.52679	1.35303	1.55154	1.5183	1.19705	1.36864	1.55184	1.84345	1.67253	1.18189	1.75896	1.48626	1.33826	1.2555	1.29672	1.43545	1.56546	1.66056	1.44159	1.95889	2.3855	1.86061	1.36537	1.76239	1.62208	1.32303	1.64087	1.62708	1.74864	1.88171	1.96716	1.98538	1.76335	1.58738	1.55154	1.8973	1.94226	1.63945	1.93375	1.65926
KCNK2	1.92253	1.77054	1.74761	1.94837	1.93233	1.97395	1.80025	2.04482	1.76904	1.88024	1.87684	1.70353	2.20472	1.8563	1.95955	2.77338	1.63852	1.92881	1.75784	1.65856	1.91715	1.9508	2.3736	2.02483	2.15986	1.91405	1.85667	1.77954	1.95482	2.0986	1.81008	1.88369	2.10085	2.13892	1.91781	2.03095	1.97655	1.88942	1.88537	1.93324	4.72303	1.67957	1.83604	1.88921	1.88899	1.86395	2.31944	2.18578	2.57218
KCTD3	3.44287	3.43843	3.60107	3.74325	3.74285	3.94889	3.80571	3.29356	3.73515	3.77668	3.48686	3.73441	3.76036	3.61965	3.67952	3.91937	2.97847	3.66955	3.98565	2.90821	3.86798	3.88674	4.02192	3.3527	3.43348	2.78813	3.7071	3.30526	3.81608	3.18154	3.21965	3.13009	3.14406	3.54847	2.5386	3.57892	2.93446	3.24846	3.21992	3.07643	3.80062	3.71954	3.31832	2.96472	3.02293	3.35019	3.69751	3.17627	2.91243
SPATA17	1.66899	1.63741	1.31432	1.24394	1.26072	1.30229	1.34017	1.53112	1.9616	1.43182	1.67755	1.19392	1.18203	1.4212	1.5384	1.77198	1.63882	1.40427	1.4633	1.47505	1.46386	1.39596	1.48481	1.55743	1.49979	1.35444	1.20148	1.63457	1.63279	1.57065	1.5167	1.75026	1.57725	1.5396	1.29141	1.41372	1.14241	1.56723	1.62188	1.16032	1.29916	1.76888	1.43691	1.29458	1.23451	1.27731	1.6411	1.6731	1.35236
RRP15	3.0434	2.94073	3.33225	2.42774	2.37812	2.59317	2.8599	2.62058	2.78201	2.79126	3.23551	3.10883	2.57007	2.9279	2.83832	3.00672	2.29623	2.76915	2.79787	2.93875	2.84281	3.24942	3.19112	1.68163	2.22225	1.7261	2.53248	1.91285	2.85215	2.74537	2.42361	2.58592	2.2193	2.87113	2.43634	2.87424	2.17527	2.88041	2.80969	1.9411	2.64643	3.15437	2.30253	2.68583	2.41099	2.97647	2.40606	2.25372	1.66866
TGFB2	4.35061	3.62044	4.13643	3.69664	4.05906	4.54799	3.02061	4.32282	4.69988	4.71162	4.34089	4.19583	3.40106	3.75591	3.8943	4.40327	3.87102	3.4076	3.69049	3.42801	3.5697	3.82561	3.68057	4.11055	4.67226	4.33701	4.71421	3.19781	3.97039	3.37288	3.85004	3.62091	3.75182	3.45808	3.60007	3.81995	4.58873	4.19832	3.80934	4.02452	2.81357	4.46874	3.98766	4.07761	3.99402	4.17525	3.28445	3.21226	2.72209
LYPLAL1	3.37682	2.93179	3.41401	3.04548	3.52718	3.35927	2.95452	3.3313	3.34655	2.76045	3.01697	3.66236	3.16911	3.15303	2.82124	2.46138	2.6956	3.23649	2.97053	3.04319	3.40913	3.44191	3.0881	2.31571	3.24166	1.86632	2.80408	2.60981	3.39824	3.5258	2.87333	2.92034	2.62001	2.6607	2.31638	2.87061	2.38202	2.5095	2.79311	2.27797	3.73912	4.08095	3.44512	2.4467	2.12152	2.88245	2.96518	2.54453	2.27132
IARS2	4.25126	4.45743	4.3324	4.32152	4.59975	4.1898	4.23471	4.13749	3.89582	4.01174	3.67514	4.18432	4.62209	4.66294	4.22961	3.666	4.28993	4.43024	4.39771	4.19592	4.37043	4.43992	4.2141	3.27467	4.0279	3.10084	3.60756	3.12794	4.11013	3.34676	3.66473	3.43815	3.71016	3.50257	3.64382	3.66675	3.73441	3.96997	3.91488	3.09171	3.32754	3.94557	3.22029	3.6024	3.46952	3.76297	3.29599	3.30647	2.62552
MARK1	3.37093	3.18356	3.48465	3.51578	3.71596	4.13047	3.37034	3.71817	3.78599	3.74671	3.77697	3.65797	3.72291	3.33878	3.69679	3.02109	3.22683	3.10631	3.76019	2.9358	3.33525	3.76066	3.06918	2.45379	3.23256	2.51729	2.8133	2.67469	2.91238	2.25343	2.9187	3.336	3.07539	2.84803	2.75147	2.7438	3.08922	3.23256	3.07883	2.74818	2.21033	3.58208	3.02081	2.94136	2.88218	2.89717	2.92185	2.86527	2.55206
C1orf115	3.72017	3.65454	3.36434	3.54692	2.95957	3.40691	3.3376	3.06916	3.18872	3.18672	3.44579	2.89925	3.30788	3.4269	2.60264	3.24071	2.1998	3.49231	3.11711	2.24771	3.63977	3.42006	3.85943	1.89281	3.27998	2.83391	2.57685	3.48413	2.74004	2.41022	3.03348	3.69458	3.63384	3.24481	3.51139	2.41673	3.81835	3.05569	3.49444	1.90536	3.36052	3.16241	3.03005	3.22425	3.30814	2.82191	3.65005	3.72299	4.19158
HLX	3.53262	3.50235	2.98905	3.13615	3.16896	3.4772	3.04411	3.43038	2.96311	3.33899	3.32331	2.9393	2.98409	3.49973	2.49435	3.12938	3.50375	3.39928	3.19646	3.49549	3.29958	2.90771	3.14639	3.43143	3.20224	3.55552	3.13139	3.68006	3.11978	3.52232	3.11053	3.14562	3.33332	3.31235	3.33118	3.01174	3.09826	3.0999	2.97403	3.31516	3.57263	2.73179	3.28846	3.15768	3.17992	3.13465	3.21647	3.79056	4.10649
FAM177B	1.54877	1.62747	1.12878	1.97501	1.65977	1.71835	1.71456	1.85119	1.65341	2.03867	1.56058	1.64729	1.66845	1.31709	1.38929	1.85339	1.379	1.67638	1.26619	1.93579	1.64328	1.69713	1.86045	1.70847	1.7783	1.46463	2.35691	1.36568	2.01297	2.43761	1.59074	1.59269	1.51168	1.76855	1.5851	1.95944	1.88925	1.54235	1.42184	1.82871	1.62862	1.42023	1.5291	1.66429	1.55764	1.8654	2.55458	1.97307	2.09833
CAPN2	4.9197	4.77432	4.84021	4.89124	4.61906	4.83834	4.91432	4.95096	4.8714	5.21644	5.071	5.26715	4.83834	5.13931	5.17233	4.32653	4.97573	4.62391	4.83784	4.9908	4.79675	4.94596	4.79722	4.45961	4.2401	4.46653	4.5791	4.03425	4.29406	3.84487	4.54006	4.51054	4.28063	4.20378	4.37647	4.53364	4.42207	4.28781	4.43933	4.23104	4.36041	4.29257	4.246	4.3723	4.07303	4.27832	4.48297	4.37363	3.76612
FBXO28	3.97829	4.3689	4.24083	3.9513	4.29478	3.97106	4.16029	4.13947	4.62042	4.16104	4.23746	4.1286	4.20996	3.84768	4.16993	3.67991	4.07014	4.27542	4.14729	4.03154	4.32351	4.12705	4.10585	3.4874	4.05845	3.6388	3.96444	3.67922	3.92084	3.99654	3.43337	3.3429	3.77807	4.25942	3.63693	3.88327	3.57111	3.9815	4.14237	3.2623	4.10155	4.55423	4.14167	3.67922	3.77537	4.02555	3.92763	3.83712	3.61105
DEGS1	4.39311	3.85124	4.59219	4.81247	4.1591	3.87585	3.86104	4.4409	4.85692	4.60339	4.64502	4.96341	4.62317	4.74733	4.6588	3.82706	4.7007	4.46494	4.65527	4.4997	4.66235	4.9137	4.69606	3.7853	3.89351	3.75881	4.22839	3.52814	4.34846	3.95635	3.97671	3.41295	3.96707	3.75282	3.05601	3.96767	3.68571	4.26912	4.18367	3.58246	4.03397	4.52097	4.18131	3.96467	3.92072	4.13324	3.28405	3.46671	2.39326
CNIH4	4.20086	4.45912	4.56528	5.0488	4.31617	3.98496	4.03824	4.64399	4.78489	4.79483	4.52494	4.8691	4.89842	4.5474	4.67046	3.99127	5.0553	4.49887	4.68225	5.13376	4.58351	4.97021	4.66259	3.96555	4.3401	4.13206	4.14325	3.40681	4.31428	3.89015	3.7867	3.52139	3.78007	4.02139	3.63253	3.31452	3.30806	3.50654	3.83601	3.36385	3.68382	4.61446	4.65721	3.42855	3.42911	4.0824	3.09371	3.53606	3.25956
CNIH3	2.20008	2.08769	2.25572	2.39638	2.41762	2.24608	2.22527	2.79197	2.8139	2.2618	2.21492	2.12334	2.11659	1.46447	1.70598	1.90052	2.57338	2.17171	1.80679	2.48487	1.40052	1.6055	1.6714	2.32516	1.67517	2.01724	1.7481	2.30428	1.77066	2.45724	2.21251	1.69961	1.93399	2.21251	2.17426	2.37767	1.52051	1.592	2.58049	1.98018	2.58563	2.20905	3.04819	1.455	2.23546	1.93795	1.83888	1.97652	2.20227
DNAH14	2.49424	2.67013	2.93822	2.52349	3.19902	3.05359	3.2864	2.93961	2.85814	3.09935	3.03662	3.31903	3.27711	2.16441	2.65385	2.90397	2.36777	2.14898	2.21576	2.39158	2.05509	2.30314	2.36052	2.04548	2.85963	1.78214	2.44219	2.15619	2.51804	2.49226	2.32078	2.23093	2.35458	2.51316	2.11883	2.44916	2.24769	2.96152	2.52743	2.40574	3.0863	3.07668	2.6956	2.33806	1.89664	2.08073	2.71487	2.15284	2.09661
LBR	2.62125	2.75715	2.9255	3.28039	2.93362	2.72407	2.84732	2.77502	2.76842	2.85617	2.89613	3.1007	2.91217	2.36599	2.43386	2.88782	2.51323	2.84251	2.69293	2.2646	2.80443	2.64166	3.08769	2.42892	2.69803	2.54401	2.78773	2.67573	2.76802	2.96544	2.76193	2.52303	2.37465	2.65003	2.28174	2.54369	2.53397	2.56291	2.5992	2.59063	3.23853	2.74773	2.71308	2.5357	2.22284	2.7462	2.92491	3.15542	3.14724
EPHX1	3.07617	4.00321	3.21032	3.39109	3.80813	3.06361	4.19067	3.31072	3.44665	3.12615	2.84177	3.05918	3.77446	3.30848	2.27073	3.21302	2.70727	4.24444	3.44031	2.26661	4.2579	3.10309	3.5799	2.34456	2.728	2.81476	2.60222	3.8872	2.95861	3.58836	2.69624	2.94886	3.39202	3.16938	3.09284	2.73613	3.24014	3.36774	3.56115	3.71294	5.21478	3.0933	2.53754	3.09392	2.71332	2.81875	3.9619	4.17806	4.14816
MIXL1	3.06729	3.10487	2.93588	3.27624	2.83432	2.90907	2.52184	3.5644	2.76892	3.07563	2.85975	2.54979	2.95845	2.50613	2.92688	2.98485	2.71517	2.47904	2.54617	2.72854	2.85008	2.59293	3.20919	3.35489	2.63558	3.11427	2.44346	2.95375	2.94422	2.90046	2.77395	3.30699	3.1843	3.50521	2.95112	3.00068	2.95348	3.2067	3.04441	3.2663	3.00778	3.1373	3.09193	3.38025	3.28054	3.08415	2.80326	3.12991	3.27501
PSEN2	3.94524	3.68887	3.81444	3.73036	3.38635	3.69957	3.8845	3.74829	3.4574	3.74584	3.78111	3.68113	3.59493	3.61257	3.32932	3.09474	4.03505	3.37535	3.63575	3.70172	3.45167	3.53992	2.75341	3.03512	3.30304	3.26251	3.31167	3.27908	3.33122	3.2805	3.37173	3.71811	3.13251	3.41545	3.19669	2.60589	3.18232	3.25615	3.42501	2.86567	2.91394	2.97678	2.96458	3.28274	3.03719	3.19646	3.05689	3.30698	3.14114
ZNF678	2.42664	2.52799	2.45369	2.54956	2.76078	2.92929	3.01099	2.81649	2.72576	2.70564	2.06402	2.95612	2.57984	2.39082	2.6422	2.78316	2.49346	2.40084	2.34403	2.61719	2.44509	2.50595	2.48251	1.91232	2.40947	2.58178	2.37923	2.51953	2.90762	3.04905	2.51768	2.61344	2.49579	2.26041	2.35758	2.53875	2.7469	2.64677	2.62401	2.31898	2.97809	2.65539	2.22779	2.6737	2.3949	2.4615	3.02793	2.55238	2.34521
SNAP47	3.62083	3.35515	2.82359	3.33208	3.33946	3.09696	3.1274	3.1433	2.83417	2.69067	2.92361	3.04875	2.86327	3.13526	2.94409	2.85829	2.86608	2.86186	2.72255	3.02234	2.87638	3.13759	2.93861	3.30362	3.2462	3.34685	2.96024	3.16686	2.87871	2.95645	3.34392	3.25785	3.38249	3.11316	2.95017	3.1002	3.3314	3.34574	3.42455	3.02986	3.14155	2.81265	2.89816	3.09069	3.07791	2.90324	2.9734	3.38595	3.18499
PRSS38	2.60836	2.20027	1.78248	2.34272	1.96872	2.11164	2.07464	1.82855	1.69623	1.99414	2.13689	2.00481	1.88781	1.58112	1.75861	2.07915	1.97503	1.54672	1.99758	1.86426	1.76007	1.58509	1.7751	2.11337	1.71088	1.77189	1.90861	1.73574	1.65457	1.56942	1.93057	1.85743	1.90437	1.48954	1.68301	1.59805	2.11487	1.93138	1.78039	1.81908	1.418	1.22223	1.85504	1.90132	1.98457	1.91514	1.72423	1.51479	1.40361
WNT3A	3.01554	3.17454	2.69297	2.69345	3.195	2.95954	2.76152	3.04757	3.19975	2.55764	2.91058	2.76995	2.92376	2.37341	2.78211	3.23428	2.67967	2.51494	2.46807	2.43994	2.48302	2.49022	2.21272	2.26767	2.65008	2.65591	3.19848	3.13561	2.8527	2.41515	2.78749	2.63713	2.86182	2.59166	2.87329	2.60687	2.88877	2.44583	2.40231	2.63503	2.139	3.15371	2.51716	2.31625	2.6889	2.48804	2.42682	2.4848	2.97542
ARF1	5.51361	5.35053	5.14538	5.01371	5.12867	5.10986	5.20407	5.19389	5.34063	5.22608	5.20407	5.07341	4.90691	5.37869	4.93278	5.0362	5.09806	5.36404	5.31683	5.16771	5.19288	5.29424	5.06353	5.51361	5.45506	5.82598	5.47716	5.28468	5.09144	5.26316	5.44428	5.41946	5.23632	5.45506	5.43163	5.30696	5.45506	5.18584	5.38752	5.29359	5.12075	5.12075	5.16771	5.39887	5.48971	5.35053	5.20407	5.40803	5.35053
GUK1	4.70982	4.71705	4.46017	4.24882	4.1116	4.13361	4.40438	4.20707	4.36193	4.31511	4.42179	4.48342	3.99891	5.41348	5.22346	4.94076	4.7799	4.92198	5.01569	4.94401	4.78912	5.09163	4.78375	4.56497	4.1713	4.51935	4.38978	4.20433	4.65514	4.36031	5.00166	4.84414	4.88563	5.71132	5.22946	5.14534	4.83085	4.77609	4.65514	4.95818	4.79516	4.95599	5.41701	5.16615	5.2657	4.32635	4.30455	4.03573	3.95402
GJC2	4.28192	3.94012	3.63971	3.51947	3.89897	4.00349	3.7286	3.81996	3.30061	3.49448	3.59735	2.89289	3.51703	3.91421	3.50567	3.82266	3.03144	3.72414	3.87368	3.12448	3.95297	3.98699	4.40737	3.85311	3.63675	3.82892	3.62869	4.26398	3.01145	3.17303	3.60313	3.58637	3.83832	3.72914	3.57095	3.38082	3.80161	3.83568	3.70117	3.57648	3.32196	3.69528	3.75149	3.51108	3.62813	3.66181	3.69445	4.05377	4.14311
OBSCN	2.98485	3.12506	2.87495	3.11777	2.97856	3.07019	2.72202	3.03795	2.85738	2.72749	2.95924	2.48688	2.90498	2.38993	2.48612	2.71647	2.56233	2.58302	2.6569	2.52811	2.37767	2.5729	2.42897	2.82208	2.8906	2.97398	2.67734	2.98855	2.64253	2.51629	2.97749	3.22547	3.15422	2.855	2.99835	2.52929	2.95456	3.34858	2.91982	2.84282	2.3911	2.47913	2.78934	2.70854	3.11545	2.82853	2.84231	3.01681	2.95295
HIST3H2BB	3.01278	3.17552	2.44625	2.78742	2.51161	2.84002	2.59526	3.73527	3.03999	2.99361	3.03563	2.67804	2.6889	2.78805	2.70226	3.28718	2.89175	2.66609	2.60216	2.80448	2.67733	2.39251	2.89576	3.02917	2.58898	3.06269	2.61391	2.88876	2.34241	2.87005	2.1911	2.84719	3.32681	2.72461	2.35089	2.25093	2.26875	2.30076	1.95012	3.11725	3.21727	1.50337	3.12492	2.41952	3.03256	2.64114	2.81475	2.68527	3.30562
RAB4A	3.86104	3.86399	3.81324	3.64935	4.07881	3.8006	3.80183	3.82533	3.8988	3.9147	3.84505	3.68992	3.89563	3.63976	3.4354	3.53695	2.85665	3.96743	3.83625	3.1138	4.20417	3.75815	3.9742	3.18943	3.58279	3.14605	3.86672	2.64991	4.19186	3.32991	3.77104	3.56641	3.4783	3.80015	3.24392	3.54601	3.15648	3.55443	3.52135	3.26548	3.1166	4.01087	3.79952	3.74765	3.44067	3.8543	3.62173	3.29701	2.74042
URB2	3.1888	3.03889	3.30835	3.20785	3.10937	3.13262	3.03411	2.8564	3.2674	3.17531	3.24997	3.07925	3.15815	3.14946	2.63533	2.99442	3.0774	2.87364	2.9648	2.87144	3.08823	3.16724	3.14887	2.88445	2.93664	2.74679	2.84383	2.59833	3.06586	2.93738	3.09697	3.21871	2.92843	3.00353	2.85745	2.92491	2.97571	3.01909	3.20381	2.63227	2.5999	3.06285	2.53016	3.02565	3.13832	3.01726	2.7743	2.96055	2.60103
GALNT2	4.9868	4.80549	4.81891	4.69345	5.00601	4.94594	4.86108	4.88402	4.67744	4.74057	4.51436	4.80118	4.56638	4.70414	4.38889	4.02924	4.14933	4.36407	3.75729	4.25719	4.31741	4.45673	4.30708	4.43318	5.1636	4.45755	4.68512	4.43836	4.47957	3.85103	4.60624	5.00424	5.06675	4.69469	4.90686	4.27899	5.18383	4.96107	5.05437	4.56018	3.19689	4.59492	4.15988	4.5859	4.73498	4.76798	4.03093	4.36045	3.6278
COG2	3.49256	3.62819	3.72995	3.41969	3.62732	3.36564	3.96496	3.35159	3.79514	3.61108	3.64793	3.65545	3.83221	3.94424	3.8676	3.33182	3.83603	3.79408	3.66461	4.15975	3.75046	3.81442	3.79521	3.24424	3.41146	3.29382	3.38457	3.06104	3.6107	3.56817	3.62336	3.48557	3.42552	3.76247	3.09693	4.01489	3.40251	3.63196	3.41286	2.93693	3.26399	3.88544	3.36051	3.17792	3.16301	3.60062	3.35838	3.47834	3.08624
CAPN9	2.09933	2.05551	2.12213	1.92649	1.94602	1.88427	1.87924	1.85018	1.94689	2.09786	1.83105	1.71342	1.94466	1.74896	2.15758	2.24764	1.95996	1.82331	1.96465	1.95672	1.88243	1.9012	2.0756	2.28413	1.98629	2.39952	2.11278	2.32236	1.98296	1.89763	2.15798	2.29663	2.39411	1.84451	2.10329	2.08699	2.11873	2.26302	1.8278	1.96415	1.47616	2.36664	2.01337	2.25055	2.23717	1.90124	1.64859	2.09219	1.74553
ARV1	3.49061	3.52128	3.7616	3.26272	2.99419	2.83731	3.03181	3.24086	3.21031	2.83969	3.17131	3.47612	3.30511	3.82205	3.7773	3.23813	3.42611	3.69812	3.61939	3.72737	3.72115	3.81595	3.66633	3.16353	3.73237	3.24811	3.56188	2.48348	3.69212	3.58804	3.23741	2.95981	2.92182	3.50511	3.29266	3.79818	3.34949	3.20693	3.22113	2.94414	3.0786	3.68238	3.48578	3.33991	2.96314	3.92264	3.33219	3.32258	3.00736
TRIM67	3.23393	2.9479	3.15573	2.92088	2.96724	3.02724	2.63966	3.19662	2.80741	3.04161	2.79745	2.49916	2.92758	2.88102	2.9246	2.78926	2.48211	2.73426	2.79191	2.6881	2.42521	2.68686	2.58972	2.89299	2.75195	2.95268	2.84591	2.8134	2.55606	2.4037	2.42212	2.76836	2.93963	2.62864	2.77964	2.62059	2.63771	2.84991	2.74546	2.90463	2.61339	2.5547	2.90438	2.62092	2.82158	2.8718	2.44672	2.99885	2.99964
GNPAT	3.88601	4.02747	3.95902	4.12886	4.43087	4.10509	4.13255	3.47947	3.95838	3.66629	3.96737	4.16406	3.72224	4.28662	4.49622	3.65537	4.24451	4.36287	4.36169	4.38173	4.30041	4.34923	4.05327	3.12236	4.0453	3.55258	3.97048	3.72224	3.93213	4.29358	3.82252	3.3736	3.41329	3.40068	2.88958	4.03111	3.36386	3.76855	3.88028	3.69755	4.00657	4.29438	4.03353	3.54005	3.24324	3.83772	3.63249	4.14075	3.43989
TSNAX	3.86424	3.74179	4.19989	3.57636	3.59768	3.52136	3.4747	3.65015	3.97013	3.63176	3.54276	3.58921	3.78614	3.18034	3.22893	4.3982	2.76731	3.80656	3.94632	3.04613	4.09719	3.95111	4.29682	2.93693	3.52334	3.18928	3.38454	3.08629	4.09737	3.79734	3.128	3.04779	3.32533	3.57551	3.03511	3.73326	3.16088	3.29879	3.47167	3.13732	4.32544	4.20655	4.01441	3.39897	2.99492	3.36783	3.6006	3.41183	3.22764
DISC1	2.76576	2.67855	2.47939	2.51804	2.62565	2.60365	2.71153	2.33871	2.32771	2.59176	2.5401	2.68158	2.62218	2.34113	2.52509	3.30324	3.1211	2.5769	2.8743	2.90762	2.94629	2.30214	2.9937	3.05022	2.58508	3.11609	2.72837	3.03661	2.88209	3.68333	2.92536	2.58248	2.61913	2.75584	2.44296	2.87936	2.6747	2.64335	2.55792	2.84649	3.39	2.56668	2.78754	2.6728	2.75757	2.64993	2.94324	3.23809	3.00531
KIAA1804	3.23657	2.99239	3.25941	2.91435	3.18568	3.09075	2.81403	3.18518	2.80797	2.9712	2.98112	2.9152	3.00652	2.58128	2.79687	3.13225	2.64957	2.63596	2.75445	2.60313	2.67865	2.63466	2.67844	2.73876	2.69382	2.92178	2.73023	2.61156	2.62493	2.63567	2.61963	2.87125	2.87828	2.88942	3.01906	2.64004	3.05469	2.99485	2.72702	2.98203	2.62838	2.65815	2.8089	2.70434	2.77732	2.75687	2.58039	2.88609	2.76539
KCNK1	2.87165	2.86459	2.56491	2.69696	2.93964	2.77148	2.42238	3.11767	2.29405	2.43429	2.71605	2.57524	2.81086	2.6852	2.73557	3.07498	2.49554	2.75546	2.69087	2.6057	2.69378	2.75028	2.77816	2.55988	2.55353	2.49392	2.15079	3.05797	2.27603	2.71476	2.72299	2.82661	2.65721	2.72788	2.47958	2.19244	2.51876	2.2389	2.51572	2.18906	2.89252	2.07969	2.30128	2.09059	2.47599	2.43393	2.30433	2.42523	2.47271
SLC35F3	2.88778	2.93672	2.81163	2.81331	2.5995	2.71654	2.5832	2.77165	2.68963	2.69496	2.69396	2.26921	2.5277	2.47181	2.66296	2.71692	2.59588	2.3474	2.54644	2.69489	2.39833	2.583	2.63075	2.85992	2.97807	2.73038	2.29743	2.63308	2.44601	2.35835	2.60173	2.7676	3.09101	2.36777	2.99489	2.46361	2.53916	3.11602	2.55166	2.54405	2.30546	2.49338	2.71113	2.71068	2.45021	2.42837	2.45173	2.36832	2.47019
GGPS1	3.47719	3.32559	3.58345	3.39573	3.47855	3.23987	3.5314	2.91299	3.46896	3.45831	3.31643	3.18119	3.40038	3.46897	3.54638	3.05169	3.2616	3.48588	3.45526	3.42979	3.56628	3.68951	3.50514	2.75073	3.34288	2.86211	3.00757	2.82337	3.56347	3.10038	2.91334	2.68397	2.99137	3.13165	2.27466	3.28259	2.59918	2.89667	2.94215	2.53236	3.15627	3.65969	3.79389	2.82712	3.01288	3.30237	3.4439	3.0678	2.66938
TBCE	3.0899	2.93475	3.38858	2.96218	3.4513	3.23923	3.41228	2.85365	3.3461	3.03053	3.38605	3.47597	3.2295	3.03191	2.95365	2.95341	3.14432	3.32145	3.29493	2.74994	3.33652	3.23887	3.28254	2.44786	3.15744	2.24765	2.6425	2.54419	3.11108	3.32511	2.66734	2.80361	2.66677	3.06426	2.58044	2.93084	2.58769	2.9495	3.00646	2.51172	3.13697	3.22372	2.99385	2.68778	2.87777	2.58658	2.58227	2.53612	2.31959
GPR137B	3.36433	3.83223	3.73439	3.25028	3.80997	3.38033	3.62569	3.56495	3.593	3.25651	2.95919	4.20114	3.6261	3.8266	3.22356	3.09344	5.23421	4.86289	4.96336	4.96692	4.35635	3.07698	3.93702	3.8642	4.14421	3.94442	3.90977	3.50739	4.73094	5.89493	4.25514	3.66843	3.21471	4.05468	3.69933	4.0214	3.43355	3.80951	3.78098	3.84981	4.7625	3.9219	4.72934	3.72398	3.57679	3.95417	3.36243	3.69683	3.08757
EDARADD	2.72695	2.43855	2.62435	2.50934	2.58316	2.34781	2.31313	2.6484	2.56616	2.55612	2.3542	2.26295	2.61849	2.27025	2.37414	2.57544	2.26443	2.3122	2.3264	2.42086	2.28603	2.16251	2.4296	3.05837	2.17042	2.47938	2.42751	2.23252	2.75847	2.5649	2.64029	2.55388	2.59109	2.6776	2.5956	2.51887	2.42058	2.26694	2.62355	2.43465	2.77674	2.46519	2.50407	2.59454	2.60062	2.43119	2.25312	2.25263	2.50389
LGALS8	2.79742	3.19151	3.207	3.17546	3.16636	2.795	3.25526	2.97343	3.19321	3.21705	2.72315	3.03948	3.14209	3.08743	3.1163	2.83296	3.31734	3.04511	3.18644	3.26883	2.99236	3.00378	3.09065	2.88984	3.08218	3.02664	2.60644	3.15327	3.11787	3.23461	2.94396	2.58664	2.999	3.03314	2.58766	2.99498	2.66487	3.07544	2.96492	2.85775	3.02247	2.94982	2.78089	3.05427	2.8326	3.01871	2.93874	3.03675	2.53035
ACTN2	3.84902	3.52639	3.95177	3.37692	4.23994	4.31476	3.59342	4.07159	3.80675	3.34809	4.0646	3.97998	3.78652	3.0186	3.24641	3.67154	2.94718	2.92825	3.07401	3.17752	3.1926	3.1726	3.23245	2.58993	3.72587	2.5645	2.55554	3.06345	2.28248	2.13247	2.93058	3.48177	2.88911	3.28511	3.20675	2.51934	3.22063	3.34886	2.60343	2.9615	1.97602	3.47628	3.05233	3.00186	2.99693	3.06443	3.18551	2.89839	2.5285
MTR	4.46972	4.27379	4.44459	4.09821	4.59168	4.75766	4.73699	4.4803	4.48983	4.10829	4.16528	4.53533	4.41088	4.59672	4.63312	4.01252	4.65467	4.44781	4.63702	4.8268	4.57485	4.61694	4.6798	4.23073	4.32653	3.92433	4.20092	4.56349	4.2712	4.02421	4.17401	4.50112	4.19985	4.49471	3.97594	4.40469	4.44904	4.64255	4.47755	3.94918	3.47026	4.30141	3.92433	4.24515	4.24428	4.4184	4.24274	4.70292	3.84395
RYR2	4.232	3.80237	4.3156	5.0941	4.44668	4.99407	4.45315	4.92612	4.69603	4.38412	5.46902	4.77027	4.65417	4.24516	5.21585	3.85682	4.60955	2.46602	3.58518	3.79188	3.56285	4.93728	4.56572	2.51702	3.64577	1.93033	3.03039	3.61913	2.68044	1.71978	2.51311	3.71011	2.57019	3.32238	2.8353	2.82842	3.42538	3.44262	3.04601	2.97345	1.55164	3.3852	2.21345	2.97963	2.52168	2.78647	3.49981	3.05456	2.69986
CHRM3	3.68279	3.28861	3.44331	3.0004	3.15079	3.51176	2.87787	2.94399	2.959	2.12976	3.14028	2.56709	2.9258	2.31029	2.286	3.29898	2.14549	2.33341	2.29441	2.02923	2.49585	2.3129	2.44481	3.12451	2.82812	3.05301	2.31559	3.22201	1.96957	2.61939	3.11388	2.90391	2.84533	2.61002	2.86406	3.17012	2.88705	1.94049	3.03214	2.37712	3.20387	2.68774	2.4842	2.45688	2.41346	2.11612	2.2151	2.37378	1.93729
FMN2	1.34496	1.40739	1.16056	1.5935	1.4914	1.36738	1.18299	1.28796	1.41018	1.27111	1.28304	1.16712	1.33544	0.995793	1.21678	1.57583	1.01488	0.990888	0.878865	1.27126	0.982895	1.24727	1.03123	1.45464	1.4411	1.28612	1.72808	1.5889	1.29424	1.29743	1.14402	1.35345	1.38283	1.72345	1.42052	1.32381	1.22969	1.32675	1.36738	1.42939	1.28214	1.21162	1.11211	1.41203	1.27111	1.41952	1.52209	1.29133	1.05305
KMO	1.32335	1.4128	1.22231	1.41186	1.52759	1.3497	1.59129	1.37865	1.35026	1.67804	1.48694	2.05606	1.37507	0.646547	1.01453	1.27051	1.42925	1.69231	1.48813	1.90118	1.47268	0.731171	1.69946	1.29322	1.51255	1.4861	1.3374	1.45222	1.92239	3.90879	1.55432	1.29821	1.46207	1.44385	1.19381	2.2484	1.25679	1.45326	1.36938	1.36728	2.80956	1.54389	2.26808	1.31039	1.63225	1.59573	1.85634	2.34562	1.62313
WDR64	1.74601	1.70098	1.30987	1.10984	1.12931	1.52066	1.46822	1.61193	1.17094	1.37123	1.55452	1.19407	1.43252	1.20014	1.25487	1.51763	1.22173	1.06857	1.00896	1.06976	1.12506	1.07791	1.21941	1.2113	1.42843	1.31578	1.41212	1.73959	1.24512	1.48147	1.3759	1.45275	1.3999	1.33565	1.13223	1.33874	1.37283	1.75968	1.4315	1.13651	1.08856	1.15911	1.13534	1.43252	1.55865	1.32152	1.41317	1.2244	1.53892
EXO1	2.12691	1.69682	1.55088	1.58407	1.88639	1.50699	1.74223	1.50547	1.86225	1.6688	1.45203	1.64749	1.79763	1.55864	1.78145	1.9651	1.81095	1.52004	1.61858	1.53963	1.54099	1.60403	1.70464	1.79187	1.76742	1.66171	1.76366	1.63446	1.60429	2.16257	1.75094	1.65561	1.8726	1.71275	1.70971	1.5967	1.45647	1.64807	1.68682	1.72001	1.458	1.95962	1.61116	1.73132	1.77973	1.93235	2.10805	1.75489	1.62218
SDCCAG8	2.95542	2.95711	3.12918	3.0957	3.37342	3.39614	3.27272	2.80664	3.06123	2.91373	3.14147	3.74424	3.23791	2.54788	2.5069	3.12328	2.53927	3.41224	3.36977	2.39148	3.16032	2.65009	3.31659	2.85918	2.73484	2.84129	3.08672	2.97783	3.38219	4.21342	3.11777	2.90656	2.83768	3.08589	2.79948	3.67953	2.96011	3.35663	3.10928	3.16746	3.66831	3.58111	3.32248	2.91686	2.99567	3.22309	3.27925	3.19882	2.80857
C1orf101	1.68118	1.82181	1.98874	1.94023	2.01544	2.22242	1.81307	1.92414	2.06639	2.01805	1.77562	2.33552	1.72547	1.61852	1.75933	1.98223	1.64305	1.38466	1.33719	1.57532	1.63064	1.38807	1.69811	2.12482	2.06517	1.83691	2.11996	1.55988	2.16956	1.90061	2.17171	2.11359	1.98676	2.11414	1.87846	2.20794	1.85895	2.01888	1.81934	1.90876	2.00068	2.33752	2.28396	2.02026	1.94763	2.16824	1.86914	1.56104	1.69197
EFCAB2	1.76208	2.11939	2.1652	2.5315	2.79425	2.61357	2.49709	1.93101	2.55883	2.00158	2.29515	2.11533	2.93215	2.21454	2.56493	2.30493	2.40373	1.824	2.26454	1.85704	1.88437	1.98344	2.28021	1.99377	2.00971	1.74516	1.91932	1.70836	2.21292	2.56427	2.70028	1.81648	2.24241	1.89094	2.18162	2.39797	1.98001	2.40894	2.0862	1.85304	2.31582	3.02217	1.86298	1.6875	2.03277	1.76437	2.09886	2.10517	1.72104
KIF26B	2.76063	2.63848	2.6408	2.73113	2.37808	2.18488	2.27202	2.69333	1.86322	2.79521	2.73094	2.23695	2.53409	2.3184	2.36127	2.41534	2.28768	2.23582	2.27354	2.23993	2.28081	2.22797	2.35815	2.62762	2.98448	2.37077	2.55034	2.05	2.40052	2.35216	2.41347	2.36686	2.58593	3.09083	2.51675	2.32466	2.73897	2.48117	2.90368	2.71775	2.84818	2.64775	2.399	2.3211	2.6744	2.7604	2.6327	2.34173	2.69799
CNST	2.7723	2.52818	3.20636	3.02325	3.05011	2.8539	3.33245	2.53195	3.92981	3.3839	2.8298	2.92389	3.91423	3.47229	3.45933	2.70191	3.41812	3.63974	3.90314	3.48463	3.74721	3.80766	3.87338	2.59535	2.62886	2.23301	3.21856	2.00677	2.92223	2.68791	2.67471	2.69289	2.19018	2.6669	2.1995	4.38687	2.5522	2.93738	2.94827	2.23991	2.97698	3.49445	2.89487	3.13792	2.86595	3.04243	2.59587	2.83696	2.2611
SCCPDH	3.6549	3.72552	3.75772	3.61088	3.87016	3.65957	3.57642	3.62765	3.64384	3.4642	3.32576	3.74667	3.57362	3.96008	4.10721	3.4608	3.82874	4.2163	3.99622	3.91003	3.99447	3.77368	3.9825	4.08559	3.97363	3.86311	3.97594	3.57938	3.84101	3.82488	3.76653	3.55669	3.64412	3.90656	3.46665	3.61113	3.61674	3.77638	3.70791	3.74704	3.82004	3.97296	3.9525	3.54782	3.52461	3.75651	3.65257	3.54254	3.28406
VN1R5	1.73907	1.25095	1.29296	1.66499	1.32126	1.31164	1.26399	1.74239	1.53957	1.69723	1.71019	1.46904	1.82602	1.17238	1.23902	1.43566	1.15889	1.19681	1.28038	1.14625	1.00736	1.10988	1.14804	1.50404	1.40579	1.78777	1.32724	1.25863	1.53231	0.945165	1.61039	1.16961	1.197	1.91023	1.49483	1.43776	1.00908	1.33431	2.18076	1.53581	1.05662	1.26656	1.16292	0.951649	1.32724	1.31892	1.40102	1.25994	1.4354
NLRP3	1.9144	2.41213	2.00576	2.10762	2.29403	2.05147	2.04815	2.05921	1.97935	2.32926	2.16042	2.42861	2.01671	2.02267	1.8579	1.97919	2.90447	2.58397	1.4304	2.84507	2.33655	1.7743	1.70417	2.89826	2.19863	2.65664	2.23884	2.83136	2.56713	3.49646	2.69659	2.1941	1.90795	2.5449	1.80106	2.48481	1.82663	2.15073	2.40444	2.57606	3.36352	2.28435	2.33924	2.31854	2.516	2.26917	2.71837	3.16627	2.73627
OR2W5	2.10847	2.61638	1.97882	2.19716	2.33566	2.65665	2.36974	2.3178	2.1203	2.09077	2.06821	1.94922	2.4277	2.12805	2.14991	2.16864	1.90201	2.00726	2.09425	1.77259	2.06871	1.78334	2.03556	2.44983	1.79363	2.52989	2.30027	2.23337	1.77779	2.33736	2.43193	2.02778	2.22693	2.06363	2.38338	1.88675	2.18254	2.57268	2.24525	2.05139	1.98896	2.57181	1.87228	2.48212	2.65468	2.57654	1.95319	2.57818	2.0161
OR2G2	1.29499	2.03226	2.37467	2.02969	2.31364	1.6731	1.80847	2.11127	1.87589	2.22712	1.97053	1.85182	1.47617	1.73866	1.85906	2.08944	1.84056	1.57638	1.87899	1.89149	1.83623	1.72142	1.92273	2.46963	2.08127	2.47014	1.72504	1.81445	1.85235	1.92105	1.96324	2.12965	1.79291	2.17978	2.50094	1.90692	1.55237	1.74078	1.69037	2.55289	1.4372	1.92704	1.82352	1.69783	1.48892	1.97176	1.77082	1.71174	1.25632
OR2G3	1.99423	1.62082	1.54344	1.65992	1.40884	1.40587	1.18108	2.11624	1.17562	1.36733	1.41364	1.33356	2.33676	1.13874	1.4613	1.4866	1.2802	1.14228	1.23289	1.34145	0.963617	1.17442	1.09429	1.78643	1.2281	1.26493	1.64822	1.12067	1.25631	1.31972	1.41235	1.62322	0.962658	1.10429	1.38731	1.26493	1.32336	0.930837	1.09444	1.09728	1.49215	1.41235	1.28448	0.998099	1.02115	1.60781	1.50516	0.942735	1.87109
TRIM58	2.76053	2.82863	2.50919	2.77655	2.76237	2.48962	2.44431	2.83542	2.55054	2.87628	2.83385	2.3304	2.37866	2.24657	2.26132	2.53957	2.16135	2.25788	1.8818	2.47398	2.1432	2.16212	2.08567	2.52853	2.41307	2.91047	2.36128	2.69716	2.65065	2.06013	2.5994	2.9428	3.18309	2.67348	2.55974	2.31746	2.5271	3.0734	2.60645	2.30999	2.10161	2.74514	2.403	2.81483	2.88597	2.66573	2.58387	2.60118	3.01241
OR2L13	1.85802	2.00763	1.67687	1.98966	1.9649	1.83028	1.67468	1.59799	1.94704	1.82146	1.95907	1.72369	1.85293	1.74167	1.80422	2.2151	1.82101	1.6297	1.64524	1.73435	1.51312	1.58223	1.6875	1.98325	2.06413	2.28995	1.44896	1.52095	1.85968	1.96281	2.00141	1.96922	1.95049	2.35838	1.61019	1.86607	2.06413	1.89392	1.88135	1.97703	1.88756	2.56188	2.006	1.62311	2.00677	1.86977	2.34331	1.9279	1.8785
OR2L8	1.83249	2.05452	1.64939	2.56949	2.42765	1.86654	2.48558	2.15819	2.09206	2.34327	2.23297	2.51444	2.08735	2.30919	2.30458	3.01774	1.74185	2.30585	2.36015	2.2788	1.96745	2.17074	2.37403	2.96468	2.20959	2.56852	3.05308	2.63182	2.77827	2.57373	3.01416	2.81748	2.54783	1.91589	2.1026	2.84249	2.45988	3.04805	2.2518	1.79295	2.50122	2.02014	1.35792	2.43479	2.47531	2.70708	2.45617	3.33272	2.49829
OR2AK2	1.36611	1.37571	1.61342	1.73779	1.69632	1.74306	1.70624	1.48457	1.99338	1.40373	1.61122	1.63395	1.30359	1.14761	1.4952	1.51169	1.35548	1.43381	1.1701	1.35678	1.48433	1.12504	0.967792	1.45764	1.67966	1.71522	1.19071	1.53671	1.84418	1.70928	1.42382	1.68096	1.66251	1.36005	1.61723	1.43872	1.58927	1.68823	2.11267	1.19585	1.56214	1.15506	1.00076	1.38692	1.55675	1.73059	1.77687	2.3788	1.77555
OR2L2	2.12799	1.12414	2.06479	1.92233	1.90464	1.17008	1.52715	1.59127	1.57842	1.3017	0.928073	1.03037	1.6225	1.16991	1.6764	1.72313	1.3417	1.23919	1.34912	1.18266	1.12996	1.56718	1.0638	2.15061	2.05389	1.23292	1.92745	1.28652	1.23633	1.85173	1.89722	1.12334	1.11797	1.10979	0.59248	1.86003	0.959588	1.91906	0.780898	1.0209	1.55773	1.09464	1.37742	1.59055	1.76191	0.98344	1.20999	2.06204	1.8141
OR2L3	2.85909	2.53009	2.71415	2.29954	2.89803	2.83194	2.36194	2.12286	1.41407	2.6918	1.94697	2.15544	2.09459	2.53228	2.45907	2.80463	2.32644	2.19944	2.28782	2.42712	2.49683	2.2887	2.5438	2.60883	1.36799	2.55784	2.60212	2.90355	2.77458	2.56156	3.09369	2.99594	2.11764	2.89889	2.32531	2.26375	2.61214	2.92392	2.89992	2.12209	2.35369	1.72941	1.9976	3.03288	3.18355	2.38023	2.69232	3.66948	2.94426
OR2M5	1.97744	2.14697	2.02736	1.61656	1.95354	2.11775	2.15427	2.18099	2.68247	2.4738	1.87393	1.75861	2.59123	1.92969	1.9124	2.45426	1.93029	1.48244	2.00096	1.83113	1.73905	1.8106	1.90486	2.19698	1.92817	2.08336	1.99306	1.65786	1.6653	2.1033	1.88713	1.83412	2.47466	2.51366	1.63044	1.79653	1.69914	1.94514	2.34957	1.95172	1.86949	2.2988	2.06129	1.56655	2.13696	1.28282	2.31275	1.80759	1.71378
OR2M2	1.48199	1.151	1.33382	1.42563	0.712757	1.2589	0.771574	1.14026	1.45754	0.951953	0.850609	1.03755	1.17054	1.06403	1.26118	1.36481	1.03549	0.899976	1.10144	0.982801	1.01603	1.04352	1.14957	1.14453	1.06278	1.03755	0.816433	0.50495	1.14026	1.36101	1.2589	0.974731	1.09362	0.771574	0.984483	1.12918	1.10479	1.03755	1.12409	1.28502	1.03755	1.70879	1.13404	1.01978	1.40144	0.850609	0.747638	1.14026	0.670249
OR2M3	2.52739	1.33727	1.33668	0.964159	1.79703	1.21647	1.12699	1.52928	1.60911	1.27356	1.56386	1.6236	2.29053	1.2786	1.54328	1.6897	1.38379	1.23079	1.3844	1.34349	1.17296	0.867924	1.41788	1.47098	1.14348	1.94277	1.18699	1.45462	1.94615	1.19648	1.02502	1.18766	1.32314	1.10853	1.68778	1.87622	2.26533	0.93118	1.26895	1.70852	1.68567	1.64335	1.28276	1.66806	1.26766	1.53802	0.988194	1.22104	0.805802
OR2M4	1.86638	2.00642	2.01058	2.12763	2.17664	2.24045	2.07149	2.42723	1.82996	2.22236	2.06709	1.99135	2.09559	1.98013	2.48409	2.29022	1.7931	1.87406	1.8573	2.0619	2.25614	2.17324	2.13159	2.39059	1.66066	2.41324	3.00096	1.67117	2.71357	2.14898	2.36694	2.33411	1.78861	2.0091	2.04935	1.99978	2.38216	2.36658	2.48849	1.84825	1.71458	2.06366	2.03222	2.54869	2.38421	3.23015	3.11533	2.23501	2.07524
ZNF672	3.49341	3.49933	3.36974	3.50855	3.20798	3.21178	3.17564	3.24739	3.52472	3.31345	3.71849	3.06655	3.17888	3.55907	3.79019	2.96118	3.67283	3.506	3.54035	3.57576	3.545	3.66005	3.36036	3.42496	3.36155	3.41118	3.2185	3.39537	2.86707	3.38666	3.47569	3.27186	3.46112	3.18225	3.20036	2.89442	3.32218	3.32459	3.64247	3.52595	3.17282	2.64182	3.24864	2.99517	3.36018	3.14566	3.26418	3.14476	3.31744
PGBD2	2.08697	2.06849	2.48979	1.94692	2.53258	2.01668	2.30854	1.88694	2.35981	1.72341	2.05227	2.07392	2.4668	1.62423	1.92015	2.0221	1.93073	2.31584	1.64585	1.59543	2.25303	1.70014	1.9698	1.72805	1.92943	1.77838	2.01989	1.88716	2.40896	2.17718	2.37573	2.18523	2.01767	2.66139	2.02042	2.14267	1.90496	2.02575	1.92282	1.81824	2.1078	2.26556	1.88671	2.11599	2.1735	2.26589	2.26799	2.40008	2.00352
C1orf159	3.47119	3.44116	3.26634	3.51248	3.45685	3.3338	3.25917	3.51597	3.26451	3.32107	3.40932	3.0055	3.23926	3.27755	3.01816	3.01449	3.39346	2.88787	3.26296	2.93911	2.93642	3.18762	2.94759	3.35606	3.09966	3.40019	3.11371	3.22106	2.99317	2.91661	3.20457	3.33142	3.32742	2.86802	3.36779	2.85205	3.07049	3.12012	2.98909	3.20403	2.79335	2.70166	3.22835	3.02556	3.3844	3.11918	2.98963	3.37063	3.06495
TNFRSF18	3.94468	3.95207	3.53713	3.59338	3.30357	3.41579	3.3743	3.64072	3.17679	3.54476	3.79961	3.15276	3.12124	3.33464	3.23173	3.65258	3.27779	3.32361	3.17371	3.13355	3.28842	3.23697	3.78157	3.64335	3.47075	3.87866	3.45944	4.00044	3.23419	3.23924	3.39168	3.74196	3.88449	3.40993	3.53005	3.11275	3.59513	3.55074	3.38585	3.52058	3.01352	3.31694	3.75654	3.66195	3.36873	3.49425	3.49398	3.98855	4.04631
TNFRSF4	3.76384	3.55747	3.4618	3.71179	3.18801	3.22614	3.34249	4.01646	3.06457	3.35565	3.24598	2.7118	3.25672	2.7438	2.57783	2.89191	2.87013	2.63182	2.19522	2.92708	3.03434	2.74402	3.48027	3.82141	2.84631	3.47615	2.92762	3.66977	2.70642	2.95059	3.30288	3.00733	3.3972	3.09572	3.26622	2.83199	2.97861	3.10188	2.87358	3.41615	2.69852	2.59887	3.33163	3.11563	3.25138	3.17803	2.93307	3.24598	3.74134
SDF4	4.42352	4.29756	4.18665	4.02914	4.02914	3.95638	3.94307	4.38836	4.26713	4.02847	4.20487	3.8029	3.9204	4.23608	3.48556	4.74161	4.24379	4.55895	4.5467	4.19064	4.59377	4.04556	4.62661	4.30794	4.16768	4.35171	4.19555	4.34077	3.88372	3.5972	4.35749	4.27033	4.63795	4.34077	4.41116	3.79026	4.35833	4.52255	4.34501	4.22613	3.75737	3.74221	4.15414	4.2994	4.18342	3.90624	3.55194	4.25884	3.83942
UBE2J2	3.20727	3.34974	3.33619	3.34135	3.41061	3.1149	3.29491	3.14201	3.11923	3.32033	3.36249	3.19067	3.25575	3.35256	3.2319	3.13276	2.97446	3.19726	3.27568	3.15864	3.18912	3.37064	3.08524	3.198	3.08047	3.34755	3.11561	2.93072	3.25929	3.00566	3.34263	3.32932	3.31909	3.12679	2.92277	3.05746	2.9859	2.865	3.18059	3.12367	2.86178	3.15564	3.06612	3.11893	3.08189	3.1265	3.08676	3.09776	3.05639
ACAP3	3.86184	3.59145	3.22864	3.44327	3.23124	3.34344	3.38764	3.47894	3.05577	3.42581	3.47339	2.78444	3.03705	3.26414	3.68102	3.86461	3.36766	3.39551	3.50299	3.42946	3.54574	3.40546	3.55017	3.84451	3.19527	3.50307	2.96516	3.74289	3.15329	3.22967	3.66794	3.82715	3.65599	3.32118	3.59145	3.16853	3.59681	3.61395	3.63567	3.73788	3.43916	3.09096	3.39018	3.56958	3.73592	3.51643	3.41971	3.85421	3.9578
CPSF3L	3.98582	3.8799	3.60202	3.67282	3.81716	3.88772	3.8088	3.95288	3.79183	3.66749	3.85432	3.50987	3.76548	4.07044	3.95253	3.64994	4.4711	3.9256	4.29401	4.13153	3.72048	3.82668	3.60389	4.15913	3.54036	3.71234	3.34481	4.07723	3.2464	3.35618	3.89842	3.81204	3.74059	3.74864	3.87153	3.1935	3.93548	3.399	3.88197	3.82655	3.38816	3.13033	3.57796	3.86046	3.63155	3.57529	3.46311	3.63598	3.6749
DVL1	2.41028	2.64973	2.48471	2.16592	3.29999	2.59202	2.57177	2.48256	2.60193	2.80932	2.7676	2.93868	4.00301	2.28458	2.38803	3.41682	2.75205	2.24451	2.49247	2.20938	2.48411	2.53492	2.34361	1.7315	2.92502	1.87727	2.26331	2.20286	2.3271	2.50753	2.5933	3.01524	3.12004	2.93853	2.58447	2.60193	2.50039	2.21162	2.59471	2.41743	3.39691	3.02229	2.61299	2.86356	2.40911	2.80417	1.64455	1.908	1.92528
MXRA8	5.01357	4.98873	4.78326	4.19372	4.75321	4.91278	4.68259	4.80976	4.80499	4.50779	4.4902	4.19644	4.6324	4.96186	4.32249	4.66601	4.4719	4.81613	4.5234	4.06182	5.06714	4.85716	4.33017	5.33497	4.94432	4.88124	4.61739	5.28083	4.50156	3.84265	4.9807	5.08512	5.19177	4.99824	4.95871	4.60307	5.0302	4.61969	5.00456	4.97389	4.67255	4.34005	4.924	4.8376	4.93009	4.24875	4.1665	5.01666	5.07456
CCNL2	3.8034	3.66338	3.53449	3.61268	4.08501	4.29664	4.20652	3.97241	3.85344	3.71221	3.76327	3.97523	3.94756	3.09854	3.58472	3.70181	3.42045	3.19292	3.22123	3.01919	3.6495	3.73451	3.42813	4.15466	3.68631	3.41865	3.42849	3.95074	3.49862	3.95701	4.16301	3.87949	3.58076	3.11954	3.38523	3.56133	3.78247	3.39126	3.75362	3.49354	3.02914	3.3296	3.35402	3.45089	3.68083	3.47914	3.88259	4.09499	3.98901
SSU72	3.92724	3.56828	3.82099	3.49808	3.51518	3.49908	3.79774	3.41157	3.4659	3.39129	3.64783	3.69289	3.98538	4.2021	4.15387	3.34294	4.19962	4.31666	4.27172	4.28501	4.25905	3.97412	4.44841	4.17554	3.46098	4.05381	3.82474	3.23947	4.2778	4.01666	3.9209	3.59787	3.4915	3.94091	4.06261	4.23805	3.206	3.80673	3.40521	3.69755	4.82372	3.01928	3.97587	3.59511	3.45522	3.46782	3.41112	4.17928	3.35334
NADK	2.76446	3.61611	3.05518	2.97044	2.48213	2.91918	2.69883	2.72633	2.18068	2.64143	2.09886	3.44151	2.59334	3.45356	2.76982	2.25415	3.69176	3.20312	3.43583	3.44524	2.97668	3.357	3.28904	3.26453	2.87145	3.95483	3.13878	3.21547	3.25756	3.98253	2.83907	3.10208	2.9049	3.03874	3.08869	2.70491	3.16661	3.33462	2.88881	3.37064	3.31581	3.1161	3.26533	3.34902	2.97305	3.34408	3.58831	3.64654	3.65751
CDK11A	2.65272	2.98245	2.66523	3.12424	2.43996	2.72897	2.93066	3.33507	2.66076	2.70997	2.8618	2.6173	2.52815	2.54152	1.92956	2.31319	2.84864	2.47936	2.85318	2.634	2.60504	2.27162	2.43805	2.77898	1.76047	3.361	2.13223	2.30446	2.66076	1.59848	1.83542	2.5778	2.72196	2.07589	2.86559	2.642	1.76654	1.57064	2.09662	2.00154	1.46975	1.45529	2.65648	1.85891	1.79222	2.20737	1.81113	2.42409	2.25724
GNB1	5.59961	5.10861	5.24337	4.92391	4.83322	5.17476	5.20715	4.93079	5.16519	5.25328	5.25328	5.25328	5.31491	5.61451	5.76341	4.69657	5.50677	5.42057	5.47511	5.66048	5.24516	5.55605	5.07286	5.54034	5.52636	5.7728	5.56884	5.22132	5.19585	4.72748	5.65057	5.31491	5.31491	5.7728	5.32822	5.13637	5.49845	5.23317	5.52636	4.93079	4.7803	5.23317	4.99511	5.44507	5.56884	5.32822	5.12795	5.51184	5.27696
MORN1	2.725	3.00736	2.77321	2.48436	2.75839	3.11233	2.54314	2.98324	2.75403	2.72141	2.62693	2.32063	2.76114	2.77411	2.88539	3.29334	2.78225	2.3763	2.64076	2.74572	2.68005	2.71365	2.88254	3.04205	2.70274	2.8286	2.71747	3.09155	2.78837	2.26782	3.223	3.62327	3.18618	2.86828	2.85011	2.57217	2.73825	2.56591	2.61551	2.56247	2.37024	2.73871	2.39736	2.80701	2.94974	3.05276	2.8772	2.89187	2.87076
PEX10	3.46636	3.38616	3.28607	3.19597	3.1313	3.31532	3.21259	3.6036	3.33304	3.34415	3.30395	2.97768	3.17259	3.20396	3.14687	3.41889	3.14737	3.15597	3.16705	3.10575	3.17421	3.1146	3.01147	3.54139	3.06504	3.15778	3.09553	3.01111	3.1685	2.98018	3.19264	3.21424	3.56591	3.20414	3.43349	3.05142	3.27715	3.41116	3.60902	3.37115	3.23108	3.29147	3.46713	3.41614	3.24559	3.11036	2.9795	3.33541	2.86688
PANK4	3.4715	3.49396	3.43956	3.68023	3.44727	3.37105	3.52896	3.14977	3.12524	3.37873	3.35462	3.3254	3.70157	3.67601	3.42432	3.15239	3.67243	3.46727	3.36255	3.78579	3.29112	3.55813	3.19205	3.42338	3.28854	3.34697	3.19003	3.65238	3.06391	3.2019	3.62573	3.28663	3.35796	3.48279	3.08269	2.78511	3.57718	3.29769	3.46821	3.33379	3.05952	3.18739	3.15274	3.47701	3.50079	3.42855	2.99262	3.48582	3.36693
TNFRSF14	3.30245	3.09263	2.96893	3.08746	3.22148	3.17089	3.0793	3.40022	2.76431	3.18545	3.06757	2.99951	2.88466	3.47364	2.44666	2.86349	4.00366	3.88735	3.78569	4.25461	3.57657	2.7813	3.76586	4.03318	3.13962	4.13909	3.08974	4.04722	3.42688	4.86306	4.24216	3.77246	3.59627	3.49535	3.32084	3.28742	3.33567	3.21429	3.36445	3.56077	3.55122	2.82356	3.75093	3.3019	3.5216	3.22165	3.53384	4.10555	3.95231
MMEL1	2.91107	2.71721	2.14741	2.47018	2.58416	2.45687	2.28359	2.63496	2.81485	2.33296	2.57445	2.14369	2.33544	2.11708	2.40382	2.45523	2.28279	2.10795	2.08892	2.30541	1.99352	2.0708	2.24349	2.49532	2.30466	2.56291	2.1918	2.4589	2.01872	1.81959	2.25888	2.41494	2.49532	2.40117	2.2518	2.09318	2.08682	2.35861	2.09178	2.1082	2.41629	2.24904	2.49787	2.28359	2.47091	2.13194	2.31243	2.32436	2.16212
LRRC47	4.20473	4.57989	4.12503	3.75861	3.75785	3.81009	3.82875	3.91786	3.54488	3.6266	3.72819	3.43237	3.73584	4.57144	4.44672	3.64131	4.22353	4.26829	4.43225	4.27225	4.51761	4.29344	4.28927	3.93414	4.23372	3.94492	3.81542	4.09492	3.67362	2.93603	3.99145	4.42742	3.9945	3.97692	3.99575	3.08527	3.82436	3.88397	3.63727	3.71035	2.69498	3.49286	3.2932	3.91657	3.6699	3.96589	3.37627	3.69764	3.7288
NPHP4	3.01956	3.03103	2.9622	3.02333	2.93186	3.17112	2.89568	3.13255	2.72645	2.86745	2.9458	2.62416	2.9446	2.96719	2.61906	2.80667	2.98007	2.6581	2.6435	3.10516	2.36614	2.89562	2.40057	3.15434	2.90172	3.0519	2.82071	2.99548	2.80125	2.95862	3.09279	3.27825	3.2798	2.94938	2.95146	2.72253	3.21604	2.99772	3.088	2.89817	2.50191	2.64907	2.90306	2.73167	3.24256	2.80468	3.01609	3.09503	2.99348
CHD5	3.60143	3.06362	3.18013	2.88853	2.92464	2.82816	2.65564	3.31136	2.82595	3.04514	3.17105	2.43555	2.95251	2.60271	2.99388	2.74324	2.18793	2.25915	2.62503	2.37072	2.44579	2.82784	2.64482	2.70072	2.72471	2.85721	2.60371	2.79275	2.63814	2.16797	2.70025	2.92331	3.1628	2.60031	3.06045	2.336	2.6961	3.19244	2.83677	2.57766	1.99411	2.27707	2.64791	2.55588	2.70714	2.602	2.5864	2.44515	2.77092
RPL22	4.83782	4.7113	4.63909	4.40067	4.60535	4.67297	3.90291	4.37817	4.12422	3.63553	4.54142	4.23439	4.14424	4.53104	3.93397	4.33295	3.14326	4.7308	4.55248	4.24769	4.79631	4.67867	4.56634	4.44091	4.67297	4.64365	3.98101	4.0341	4.40176	4.09286	4.16655	4.42593	3.21894	3.20876	3.19772	3.78482	3.08056	3.5067	3.1221	2.66602	3.28452	3.76632	3.74363	3.19588	3.26333	4.33495	4.08894	4.78866	4.35666
ICMT	4.26965	4.12634	4.05551	4.00451	3.69084	3.51967	3.90088	3.90358	4.64019	3.82349	3.98708	3.75605	3.82744	4.69579	4.95242	3.64196	4.21019	4.30849	4.35097	4.44713	4.38339	4.41711	4.05231	4.39296	4.14394	4.67503	4.03627	3.50596	4.82698	3.2705	4.06145	4.10621	3.84309	3.92739	3.42162	3.69773	3.52786	3.45821	3.94376	3.58224	2.96269	3.57972	3.60806	3.87809	3.61274	3.77108	3.49472	3.81139	3.25719
GPR153	3.43673	3.44676	3.04344	3.18469	3.12944	3.31914	3.15175	3.43375	3.33568	3.42822	3.17655	2.91494	3.26974	3.24413	2.92242	3.35369	3.05472	3.0001	3.32276	3.12284	3.1471	3.16238	3.05404	3.23743	3.31455	3.23816	2.91294	3.59712	2.96835	2.5494	3.22625	2.79576	3.09949	2.96583	3.09392	2.95184	2.85489	3.08394	2.7833	3.32093	3.18144	2.68213	3.23933	2.81857	3.24093	3.00948	3.19592	3.23007	3.31014
ACOT7	3.33095	3.36423	3.33301	3.37698	3.16877	3.25628	3.11443	3.44738	3.4511	3.63706	3.25771	3.10973	3.26111	3.36495	3.49681	3.31884	3.46578	3.33055	3.45287	3.40078	3.28506	3.26388	3.13672	3.44694	3.20908	3.55775	3.1469	3.2579	3.27975	3.03831	3.35265	3.4351	3.33797	3.2219	3.37482	3.29792	3.34832	3.38076	3.36639	3.44451	2.96504	2.81676	3.39744	3.39606	3.43382	3.2505	3.23604	3.30029	3.12253
HES2	2.38347	2.668	1.1767	2.12133	2.59475	2.5727	1.73081	2.38298	2.51876	2.2519	2.43043	2.16917	2.38443	1.60148	1.71499	2.21629	2.88271	2.09208	2.46948	2.32081	1.35095	1.84877	1.81493	2.41963	2.2415	2.54644	1.94405	2.05881	1.92809	1.65206	2.65855	1.55536	2.21585	1.82902	1.72353	1.63871	2.10896	2.10684	2.04957	2.50788	2.14701	1.98942	2.66276	2.30425	2.74202	2.56068	1.64262	2.10085	2.28152
TNFRSF25	3.74013	3.70938	3.4327	3.62784	3.54289	3.68352	3.57824	3.76313	3.17371	3.28454	3.50686	3.25538	3.43727	3.16182	3.28059	3.67358	3.44818	3.46139	3.53074	3.26214	3.23295	3.41375	3.1253	4.17753	3.40528	3.97946	3.48367	4.16365	3.48433	3.57098	3.88093	3.79407	3.8629	3.61042	3.57389	3.38406	3.61177	3.66896	3.42982	3.90678	3.532	3.16205	3.46037	3.59643	3.76827	3.60706	3.70219	3.97982	4.33802
PLEKHG5	3.10715	3.24094	3.08175	3.03829	3.11809	3.16364	3.05451	3.30013	3.13597	2.99753	2.8724	2.54047	3.05141	2.97481	2.93762	3.13331	2.87177	2.59083	2.76032	2.88999	2.79143	3.02396	2.73982	3.19557	2.77268	3.12752	2.95546	3.48577	2.70215	2.5841	3.09546	3.15279	3.24844	2.7116	2.77646	2.70044	2.95761	3.01984	3.18618	3.27855	2.97546	2.66141	2.94569	2.84713	3.29694	2.75404	2.79956	3.1223	3.35409
NOL9	3.91464	3.92738	4.01316	3.51629	3.8372	3.69222	3.826	3.724	4.06672	3.62906	3.69379	3.65666	3.8403	3.49848	3.5631	4.04864	3.66665	3.4862	3.63717	3.36901	3.70594	3.57999	3.87498	3.19815	3.47223	3.20393	3.32355	3.59182	3.40014	3.43748	3.24974	3.39926	3.40621	3.53471	3.40488	3.31021	3.59853	3.5642	3.69043	3.24181	3.44464	3.32628	2.97534	3.42912	3.51769	3.23492	3.36832	3.52983	3.01188
KLHL21	3.16254	3.42169	3.10376	3.48557	3.27492	3.52506	3.16124	3.61349	3.57928	3.37287	3.48588	3.29192	3.60086	3.30326	3.51713	2.75403	3.48461	3.31862	3.62503	3.3914	3.50025	3.36619	2.58123	2.95913	3.86066	3.04056	3.01551	3.86519	3.24648	2.14202	3.22501	3.46292	4.32157	3.49347	3.51738	3.12096	4.28479	3.58665	4.01906	3.62926	2.40084	3.46743	3.35459	3.37983	3.31019	2.93828	2.95684	2.94156	2.51067
DNAJC11	3.37124	3.45935	3.49584	3.28832	3.47115	3.52075	3.68334	3.31343	3.35061	3.35911	3.43906	3.51557	3.60354	3.13754	3.14407	3.8046	3.23712	3.45836	3.52056	2.94565	3.32771	3.38745	3.35745	3.24466	3.43933	3.33158	3.30733	3.23881	3.15415	3.55039	3.44084	3.39313	3.5032	3.77995	3.35623	3.30618	3.87179	3.5465	3.68446	3.2609	3.13794	3.44621	3.21677	3.56467	3.78166	3.29286	3.07247	3.50292	3.10806
UTS2	1.39629	1.43137	1.11645	1.04399	1.48138	1.48462	1.38252	1.257	1.40679	1.75646	1.55691	1.46673	1.41963	1.1743	1.19478	1.41301	1.0572	1.13787	0.9523	1.16019	0.9121	1.16481	1.06742	1.56002	1.54739	1.0971	0.824003	0.963283	1.34685	1.58104	1.12863	1.40222	1.47733	2.28676	1.06374	1.30309	1.29598	1.10802	1.34989	1.20502	1.51398	1.53724	1.13049	1.23203	1.49096	1.55605	1.05411	1.41805	1.37083
TNFRSF9	2.57177	2.19497	2.21435	2.06338	2.30746	2.46702	2.27238	2.26286	2.34155	2.17245	2.46283	2.29355	2.17443	2.01644	2.29234	2.53747	2.47135	2.26533	2.36407	2.36123	2.3278	2.18497	2.21404	2.46528	2.18834	2.17571	2.17751	2.40216	2.37008	3.1802	2.51784	2.27915	2.47695	3.00803	2.09564	2.70251	2.40858	2.69555	2.57218	2.30746	2.51257	2.50071	3.01671	2.83617	2.69871	2.49089	2.1684	2.95949	2.54713
ERRFI1	4.67932	4.6337	4.72447	4.76348	3.85471	3.96381	4.09517	4.08814	5.37719	5.3039	5.98816	6.07305	4.94319	4.84345	5.29215	4.82554	3.77443	4.13488	4.59796	4.5628	4.74093	5.26809	4.24754	5.19144	3.74152	4.41482	4.53969	3.36114	4.24111	5.05852	4.92939	3.62461	3.93165	4.31774	3.58909	4.17645	3.55454	3.1852	3.94802	4.18336	2.22216	3.32515	3.75539	3.91962	4.99422	4.30512	3.8586	3.37817	3.39524
RERE	4.06785	4.05209	3.87148	3.85739	4.23243	4.31891	4.11801	4.01138	3.67262	3.6591	3.80988	3.71056	3.8369	4.19773	3.65357	3.3818	3.94629	3.89157	4.12321	4.07949	3.87236	3.99197	3.50416	3.78491	3.69712	3.64023	3.36221	3.92794	3.23554	3.76676	3.9403	3.94505	4.08606	3.63426	4.15453	3.76922	4.36828	4.07268	4.2228	4.02636	3.57553	3.48456	3.73643	4.02384	4.12348	3.54197	3.39629	3.72568	3.48942
ENO1	5.5944	5.82184	5.82184	5.57288	5.1404	5.31124	5.57288	5.20151	5.93322	6.01862	5.57288	6.23913	5.46615	6.03449	5.80747	5.57778	6.25269	5.77352	5.8045	6.24373	5.74984	5.79037	5.86925	6.16272	6.01862	5.87807	6.41804	5.55126	6.3271	5.77121	6.10344	5.71137	5.63588	6.8573	5.66181	5.26973	5.5944	5.55126	5.57288	5.63588	4.7704	5.44447	5.2143	5.66181	5.90546	5.983	5.63588	5.85027	5.25413
SLC2A7	3.03876	2.75311	2.37311	2.65794	2.60801	2.41622	2.37419	2.9207	2.59826	2.79371	2.76677	2.53891	2.54631	2.43516	2.72191	3.1425	2.66615	2.31724	2.54174	2.63583	2.55314	2.52919	2.57156	2.8049	2.75522	2.653	2.6498	2.29819	2.37121	2.46085	2.51182	2.86638	2.87307	2.71739	2.99938	2.52496	3.01236	2.5781	2.7653	2.97937	1.84783	2.52974	2.74853	2.77511	2.82006	2.61018	2.50868	2.68514	2.55726
SLC2A5	2.84611	2.7124	2.66079	2.52704	2.52743	2.4224	2.27653	2.55344	2.70379	3.00027	2.98814	2.73624	2.47248	2.74949	2.08872	2.36525	3.62491	2.87102	2.29315	3.72583	3.11373	3.49836	3.54552	2.84021	2.18237	3.62445	3.70018	2.63873	3.06047	5.34375	2.92965	2.27857	2.49949	3.68923	2.33504	2.75592	1.9914	2.28383	2.55885	2.95013	2.89637	2.14287	3.11363	2.99543	2.65895	2.62484	2.90844	3.2613	2.33633
GPR157	3.25371	3.04404	2.66388	3.24676	2.76504	2.9721	2.70376	3.5596	3.14646	3.29108	2.70595	2.89091	2.95907	2.74079	3.11065	2.96876	2.98813	2.87749	3.00588	2.78258	2.68829	2.89303	2.98726	3.00646	2.93104	2.67065	2.98992	2.96077	3.28525	2.6258	3.39754	3.53193	3.21057	3.03612	2.66743	3.11962	2.93846	2.51826	2.86278	2.88732	2.55718	2.61187	2.56687	2.87288	3.08341	2.80578	2.72489	2.74608	2.9763
CLSTN1	4.14707	4.28001	4.01982	3.92858	4.48052	4.36971	4.14707	4.37503	4.02887	3.86647	3.80044	3.99246	4.10139	4.20765	3.98493	3.52681	4.00915	4.29395	4.12364	4.1393	4.39303	3.7959	4.24193	3.82376	4.1388	4.02309	3.80009	4.11503	3.52197	3.65773	4.1341	4.16078	4.38873	4.05045	4.00603	3.75693	4.60274	4.37343	4.49012	4.2519	3.93817	3.67004	3.6478	4.05892	4.178	3.55479	3.58948	3.81728	3.5382
CTNNBIP1	4.44427	3.9056	3.76491	3.52618	3.71923	3.69404	4.02138	3.66878	4.13128	3.588	3.8345	3.45522	3.40172	4.11933	3.87305	3.79761	3.73617	2.90659	3.5537	3.86455	3.80957	3.99001	3.62141	3.78264	3.71392	3.81808	3.92287	4.06392	4.06349	3.86514	4.39506	4.41011	4.30262	3.90003	3.83386	3.89178	3.73823	4.11331	3.67971	3.83094	3.55678	3.77891	3.87009	4.16457	3.80421	4.06054	3.82857	3.79095	4.08323
LZIC	4.15402	4.3819	4.34633	3.93032	3.86925	4.00174	3.84254	3.84421	4.08224	3.48208	3.87444	3.88722	3.95994	4.08186	4.01914	3.91689	3.68647	4.74725	4.25855	3.91044	4.33718	4.21053	4.13968	3.59881	4.12902	3.92543	4.06627	3.88905	4.0305	3.32126	4.06401	4.12548	3.68197	4.26974	4.00713	3.95833	3.90092	3.97446	4.24316	3.68401	3.9161	4.28125	4.17653	4.12592	3.8477	4.34156	3.98288	3.51808	3.39831
DFFA	3.21915	3.80048	3.32149	3.18506	3.47814	3.1571	3.51861	3.44341	3.41472	3.07066	3.03976	3.19777	3.26719	3.32533	3.02886	2.8249	2.80082	3.44743	3.34047	3.00593	3.5246	3.33558	3.49658	3.12305	3.23989	3.18086	2.88052	3.03247	3.02726	2.76793	3.45659	3.44248	3.12009	3.33182	2.81775	2.53034	3.04655	3.05431	3.33083	2.90256	2.8945	3.00449	3.12184	3.23597	3.07778	3.24202	2.80988	2.85264	2.82491
CASZ1	3.13606	2.85162	3.14505	3.39833	3.03267	3.34272	3.02668	3.3079	3.1765	3.06149	3.14034	3.2317	3.08082	3.30268	3.38927	3.05274	3.38961	2.959	3.33955	3.17561	3.06953	3.20889	2.81937	2.80812	2.68618	2.71599	2.62201	2.78445	2.66934	2.68758	2.83789	2.92894	3.12557	2.84399	3.03502	2.508	3.22932	3.28637	3.08034	2.73094	2.31982	2.8862	3.00293	3.18702	3.0897	2.86645	2.5905	2.61719	2.45381
MASP2	2.29111	1.89368	2.30714	1.61651	2.15026	2.30373	1.66457	1.9736	1.76515	1.96315	1.88169	2.36264	2.26573	1.83761	1.88607	2.07931	1.87079	1.6804	1.68581	1.77628	1.55013	1.81147	1.76552	1.98013	2.10567	1.67289	1.44509	2.18257	1.78132	2.1053	1.70717	2.36786	2.33779	2.27233	2.37687	2.08409	2.45291	2.29981	2.49157	1.90552	2.18649	2.29981	2.53592	2.29526	2.23746	1.99445	2.08251	1.83728	2.01856
SRM	4.25107	4.22868	3.87403	3.80699	3.48671	3.37058	3.498	3.95648	4.5341	4.29479	4.30429	4.20253	3.50287	4.58442	3.63869	3.7779	4.27767	3.72073	4.43838	4.45436	2.90834	4.27605	3.76898	4.6945	4.10159	4.88981	4.40121	4.25303	4.65832	5.42162	4.74617	4.5128	4.60269	4.99361	4.42935	3.95127	4.35832	4.25303	4.81762	4.45498	4.71056	3.67638	4.46597	4.56692	4.48694	3.92387	3.59322	4.49442	3.9877
EXOSC10	3.91827	3.77145	3.78127	3.43259	4.01824	4.27354	4.15812	3.92307	3.8627	3.7591	4.0353	4.00564	4.60774	4.31137	4.18936	3.62152	4.55331	4.27051	4.52477	4.20612	4.26559	4.23055	4.31446	4.26202	3.69626	3.61057	3.40867	4.18077	3.29673	4.02539	3.95132	3.64635	3.88057	3.79623	3.82014	3.63117	4.28392	3.79201	4.22867	3.79277	3.63117	3.42135	3.56313	3.75652	3.93724	3.86603	3.56884	3.94592	3.91373
MTOR	3.58526	3.62549	3.5919	3.53687	3.83678	3.6953	3.9833	3.42298	3.8183	3.53128	3.6758	3.91514	4.30773	3.742	3.16223	3.09629	3.93908	3.7657	3.82785	4.06053	3.45708	3.516	3.503	3.48045	3.47944	3.37846	3.4087	3.33159	3.30965	3.54249	3.49448	3.54324	3.68293	3.43586	3.38242	3.33833	4.01192	3.63109	3.92623	3.50237	3.16998	3.21639	2.93083	3.52896	3.74007	3.35496	3.22209	3.66904	2.94655
FBXO2	3.19906	2.99967	3.10893	3.04471	2.78447	2.85308	2.63588	3.27174	3.54226	2.956	2.92831	2.79026	3.65269	2.83083	2.89655	2.90048	2.18055	2.57136	2.42658	2.38712	2.71479	2.86575	2.63443	2.52246	2.69099	2.81611	2.53338	2.58269	2.62859	2.41419	2.79005	2.59357	2.97873	3.435	2.74796	2.22709	2.49046	3.14156	3.16724	2.86154	2.57355	2.6586	2.6569	2.79493	3.06845	3.03009	2.65925	2.87778	2.33218
MAD2L2	3.4654	3.41342	3.15289	3.583	3.33517	2.88726	3.38128	3.20978	3.19008	3.25295	3.43769	3.49925	3.27531	3.85075	3.7162	3.40337	3.77307	3.58166	3.60264	3.85238	3.52833	3.82179	3.75679	3.2609	3.25098	3.32658	2.6629	3.01375	3.3474	3.86989	3.46783	3.31696	2.95615	3.72335	2.73221	2.69173	2.65317	2.69815	3.01838	2.85474	3.53768	2.87927	3.31068	2.77842	3.06567	3.04734	2.81042	3.31068	3.33733
MTHFR	2.96416	3.06346	3.09359	2.90385	3.2552	3.36132	3.33577	3.40659	3.20665	2.8307	3.02571	3.8191	2.74668	3.51544	3.31958	2.55938	3.45639	3.24079	2.74876	3.71941	3.1422	3.23709	2.30619	3.42374	2.83757	3.23922	2.54418	3.36597	2.90222	3.21912	3.16277	3.07517	3.25785	3.67829	2.9159	2.7471	3.53406	3.12955	3.52952	3.32583	3.27364	3.17439	2.94433	3.01759	3.24286	3.23002	3.21055	2.70704	2.34023
NPPA	3.03713	2.75414	2.6147	2.39441	2.15213	1.99708	1.77041	2.47271	1.86474	2.27184	2.19127	2.1288	2.5697	1.99433	2.09968	2.56893	2.09719	1.55919	1.9716	1.7002	2.04075	2.37196	1.94884	2.45295	2.79963	3.11722	1.9919	2.02882	1.92574	1.849	1.61106	1.76855	2.13296	2.14656	2.4557	2.13601	2.44107	2.26023	2.42557	2.2782	1.86693	2.30716	2.38286	2.49607	2.42748	2.22291	1.50909	1.93095	2.28539
NPPB	2.85381	2.92934	2.37539	2.60738	2.93618	2.97184	2.28682	2.87447	2.52732	2.92394	2.87811	2.64467	2.80238	2.47027	2.81753	2.72884	2.42095	2.23938	2.39852	2.58244	2.17701	2.55674	2.71411	2.72965	2.38902	2.59445	2.13435	2.49774	2.49147	2.10427	2.53996	2.87022	2.83578	3.12594	2.40146	2.39871	2.97808	2.8512	3.13351	2.61768	2.15126	2.63813	2.42886	2.8946	2.9744	2.5533	2.59139	2.95268	2.92033
DHRS3	4.19323	4.53088	3.66087	4.31858	4.05541	3.16584	3.13862	3.96783	3.65691	3.34826	3.63229	4.80536	3.03989	5.00053	5.23368	3.17237	4.53099	4.33061	4.46379	4.69749	4.69109	3.60454	3.95588	2.87254	3.65395	3.98223	4.41066	4.47958	3.7763	3.75207	3.75258	3.60156	4.26029	4.60172	4.29635	2.87474	3.97378	3.57543	4.01212	4.54138	4.60808	4.09072	3.49085	4.0268	4.16033	4.46193	4.47958	4.56672	4.4189
CASP9	3.10873	3.25282	3.33801	3.01637	3.24731	3.14183	3.25427	3.33471	3.187	3.13768	2.8951	3.18518	3.08562	2.98913	3.21636	3.00335	3.30086	3.25771	3.29369	3.25883	2.96934	3.10097	2.98962	3.11125	3.26504	3.13173	3.04534	3.07854	3.2811	2.99626	3.39301	3.09244	3.1126	3.01282	2.88031	2.92313	3.1117	3.08225	3.31865	3.08133	3.02193	3.17327	3.29572	3.3014	3.37775	3.18317	3.00436	2.85646	2.69112
AGMAT	2.83452	3.12633	2.84436	3.02448	2.89214	2.99419	2.55814	3.28056	2.75246	2.92856	2.82404	2.31404	2.63117	2.53559	2.82546	3.1551	2.7895	2.59556	2.32526	2.43802	2.61047	2.68055	2.84677	3.2827	2.8833	2.99623	2.34914	3.30586	2.63308	2.436	2.75135	2.75716	2.97573	2.56023	2.6676	2.59994	2.48406	2.73818	2.5463	2.68442	2.48406	2.50368	2.64898	2.59323	2.5573	2.7798	2.72158	2.93285	2.79888
ZBTB17	3.33721	3.35721	2.89058	3.54213	3.25558	3.00382	2.93432	3.39763	3.24995	3.65349	3.42142	3.3732	3.14873	3.77127	2.94088	3.91736	4.09639	3.60588	3.62689	4.05803	3.47727	3.43177	3.35059	3.39319	2.90427	3.20427	2.93152	3.3378	2.7134	3.18722	3.66415	3.64642	3.63884	3.67651	3.28706	3.00518	3.60881	3.3378	3.67101	3.5987	2.73527	3.06981	3.38917	3.52145	3.48165	3.56959	2.94807	3.30713	3.15418
HSPB7	4.46409	3.54399	4.36477	4.20163	3.87673	4.17467	4.45054	4.37708	5.24231	4.7891	4.96001	4.41632	4.85814	6.16081	5.78752	4.08127	5.63872	2.70186	5.60322	4.85053	4.60913	5.48878	5.03374	3.99843	4.52985	3.59952	4.32055	3.90128	4.83935	3.62951	4.75269	5.21803	4.91485	5.22846	4.81791	3.79916	4.97631	4.81791	5.02549	4.47683	1.22264	4.47869	4.60291	5.0784	4.94805	4.42981	3.69085	3.21148	1.55519
FAM131C	3.62929	3.6344	3.4869	3.60262	3.45088	3.70445	3.34559	3.86186	3.43591	3.6381	3.37089	3.04925	3.30839	3.12054	3.21732	3.57551	3.00214	2.78839	3.04306	3.17792	2.97655	3.04527	3.16353	3.49322	3.10395	3.35867	3.06462	3.13175	2.99487	2.52749	2.80721	3.05922	3.34221	2.72209	3.15073	2.91383	3.19084	3.13211	3.00827	3.49167	3.28753	2.8261	3.49533	2.89584	2.99849	3.1105	3.00322	3.33662	3.6295
EPHA2	3.48296	3.09323	3.00574	3.35406	3.0903	2.94041	2.86568	3.39271	2.97084	3.20591	3.26708	2.93306	2.79517	3.39658	2.7967	3.065	3.06994	3.27813	3.13644	2.889	3.33115	3.32682	2.79798	3.5511	2.96438	3.42937	3.24423	3.41676	3.3386	3.14475	3.67176	3.30884	3.5848	3.64527	3.08833	3.53873	3.22986	3.41624	3.50915	3.1716	3.09134	3.13866	3.05426	3.3374	3.61804	3.50789	3.30124	3.54921	3.79796
ARHGEF19	3.19209	3.01501	2.99504	2.93146	3.06184	2.81987	2.50165	2.9527	3.22538	3.09879	3.13787	2.51482	2.76225	2.72573	2.7452	2.98033	3.13727	2.6686	2.62002	3.12378	2.4803	2.93048	2.72164	2.78961	3.08925	2.65645	2.63269	2.57708	3.17215	3.11124	3.03354	2.88017	3.02434	3.11312	3.00641	2.68964	2.85245	3.27938	3.10016	3.15903	2.62966	2.4416	2.83219	3.11827	2.88645	2.88556	2.90589	2.74188	2.7558
FBXO42	4.0105	4.07686	3.98234	4.05211	4.39786	4.40855	4.37253	4.26956	4.20208	3.855	3.88946	3.90436	4.71565	4.16353	4.0687	3.71447	3.96404	4.02881	4.22601	4.17057	4.17083	4.19251	3.99441	3.80435	3.97899	3.35823	3.69503	4.07779	3.57201	3.6823	3.69959	3.87109	4.02594	3.91507	3.9709	3.6396	4.29996	3.95775	4.02663	3.74939	3.03939	3.83313	3.36846	3.90093	3.86823	3.6285	3.51719	3.71852	3.06197
SPATA21	2.73061	2.89979	2.48148	2.80383	2.59642	2.54183	2.39609	2.99373	2.46698	2.68787	2.727	2.19841	2.20518	2.38467	2.64441	2.7414	2.52534	2.3576	2.32486	2.29543	2.27048	2.19035	2.44905	2.55088	2.34425	2.9075	2.60491	2.44991	2.35117	2.21004	2.2628	2.76226	2.62297	2.17484	2.25034	2.00799	2.47847	2.38784	2.53082	2.26114	2.19522	1.85473	2.4655	2.65794	2.30907	2.32838	2.56819	2.24361	2.74323
CROCCP3	2.92031	2.42459	2.67981	2.4225	2.86261	2.76204	2.66011	2.37599	2.17336	2.34733	2.23692	2.3814	1.80321	2.07707	2.23088	2.34521	2.17408	2.23523	1.92476	1.99468	2.07859	2.3867	2.27446	2.52561	2.19688	2.36729	2.33746	2.5824	2.30996	2.18005	2.86299	2.81914	2.37635	2.38721	2.68719	2.52966	3.25473	2.625	2.46306	2.54542	2.49907	2.91546	2.60965	2.55089	2.82761	2.51284	2.25979	2.03936	1.85597
MFAP2	3.59582	3.70497	3.45939	3.64022	3.35415	3.41517	3.70788	3.68545	3.90366	3.37473	3.44946	3.49923	3.44779	4.14963	4.37369	3.76312	4.20979	3.88598	4.12867	4.12328	4.06672	4.10108	3.76591	4.07886	3.64704	4.14878	3.96717	4.09942	3.75102	4.64798	4.31398	3.87651	4.32809	3.6983	3.99548	3.73012	4.04082	4.00666	4.07172	4.89388	4.21754	3.54278	4.04121	3.966	3.68249	3.60934	3.52837	3.86088	3.6774
ATP13A2	3.15981	3.2015	2.80954	3.46325	3.26651	3.1488	3.22191	3.11356	2.91843	3.20308	3.26474	3.21688	2.9707	2.92803	2.75397	2.8769	3.42393	3.27282	3.3484	3.28725	2.763	2.79853	2.66367	3.44979	2.99383	3.66701	3.24446	3.3959	3.08667	3.65015	3.60844	3.09934	3.52012	3.18424	3.14495	2.95348	3.44539	3.27083	3.36837	3.18424	3.52358	2.60349	3.29023	3.1492	3.43665	3.22602	3.01394	3.34817	3.44062
SDHB	3.88353	3.91161	3.90983	3.72511	3.82409	3.49542	3.57804	3.84821	4.15826	4.09941	3.98952	3.652	4.1676	4.02306	4.10287	3.27296	3.94446	3.90708	4.04603	3.96355	3.77361	4.12519	3.34729	3.07319	3.58079	3.2475	3.2787	3.12318	3.51465	3.56164	3.15719	3.06143	3.41384	3.63664	3.29515	3.61645	3.14915	3.30612	3.3366	3.07916	3.55139	3.56678	3.95672	3.03187	3.13953	3.4418	3.18687	3.48669	2.84087
PADI2	3.57252	3.11649	2.84973	3.01302	2.89817	2.68256	2.74012	3.12645	2.78676	3.03533	2.97652	2.78925	2.78469	2.4498	2.77798	2.88779	2.46126	2.61813	2.84795	2.59717	2.50307	2.62514	2.84577	3.07668	2.77773	3.00277	3.38202	3.36502	3.28947	2.88232	3.48053	3.34592	3.26952	2.94001	3.08225	2.85284	2.70441	3.14126	2.87026	3.20689	2.50927	2.84854	2.9923	3.00322	3.19967	3.1136	2.86281	3.16847	3.00452
RCC2	3.27334	3.8042	3.04929	3.3134	3.15406	3.43291	3.60377	3.26613	3.07153	3.19883	3.21485	3.73584	3.33937	3.2366	3.17653	2.89963	3.97645	4.01117	3.86648	3.87823	3.80404	3.74509	3.94289	3.49461	3.18271	4.22159	3.72999	3.85708	3.34041	4.0559	3.992	3.51386	3.5743	3.79767	3.24952	3.41072	3.17162	3.15969	3.62688	3.70599	4.05163	3.0167	3.15071	3.6273	3.68435	3.67202	3.85383	4.47135	4.18397
TAS1R2	2.6817	2.94529	2.68037	2.69482	2.70949	2.52791	2.27749	2.77	2.4115	2.54775	2.52228	2.22479	2.35703	2.07395	2.1679	2.4001	1.97233	1.98873	2.02426	1.93011	1.92727	2.16419	2.02537	3.10557	2.72819	3.35394	2.02887	2.39489	2.54656	1.95327	2.04377	2.05792	2.51129	1.65945	2.64278	1.92103	2.45051	2.23479	2.07906	1.88518	1.74762	1.71436	2.33852	2.03099	2.46546	2.19409	2.22649	2.13522	2.44224
UBR4	4.32359	4.19908	4.11097	4.8337	5.03583	5.10561	4.9013	4.75325	4.50571	4.65166	4.65166	5.30138	5.05883	4.43313	3.08422	3.89523	4.42729	4.53727	4.2955	3.6757	4.22828	4.02977	3.53368	4.41915	4.53195	4.24718	4.10838	4.5479	3.802	4.14668	4.39827	4.41636	4.46708	4.02135	4.16423	4.02454	5.04709	4.5644	4.6002	4.23065	3.48079	3.84021	3.63366	4.32797	4.52367	4.08441	3.99825	4.50571	3.87122
AKR7A2	4.76898	4.37376	4.27522	4.0102	3.7585	4.33213	3.71403	4.23518	3.90387	3.77862	3.72522	3.21723	3.67456	4.25209	4.38865	3.40815	4.18729	4.44457	4.26915	4.3147	4.34618	4.21582	3.21664	4.79448	4.04312	4.07712	3.72149	4.23464	3.75609	3.06253	3.78787	3.70981	4.27656	3.89652	4.07649	4.04634	4.05045	3.7808	4.25922	4.48824	4.43397	3.63961	4.49024	3.97961	3.98341	3.37648	2.43839	3.93993	4.09767
AKR7A3	3.33584	2.9052	3.09655	3.38331	3.49047	3.10686	3.34501	3.40841	3.41025	3.30937	3.63696	3.16982	3.01819	3.46901	3.61751	3.13692	3.32591	3.45805	3.18264	3.57958	3.24982	3.4572	2.71761	3.50264	3.70332	3.35949	3.52582	3.77355	3.41937	3.57932	3.53836	3.72481	3.70523	3.32966	3.35549	3.48381	2.94959	3.65297	3.4815	3.36098	3.45093	3.12681	3.40841	3.4685	3.47072	3.67096	3.43595	3.91118	3.87161
CAPZB	5.06943	5.31891	5.09425	4.80051	4.92016	4.69228	4.99735	4.69228	4.77503	4.92016	4.81948	5.04275	4.76379	5.02615	4.35695	5.13774	5.13344	5.01919	5.05488	4.81371	4.96833	4.95069	4.69078	5.33302	4.66087	4.8553	5.0847	4.94025	4.48228	5.25032	5.03813	4.69558	4.54144	4.91643	4.21752	4.62429	4.67294	4.58302	4.92016	4.87958	5.34043	4.24164	4.42597	4.69228	4.8157	4.73488	4.5485	4.90754	4.58993
TMCO4	3.3717	3.65949	3.47889	3.36935	3.44387	3.3717	3.36477	3.52638	3.50683	3.1965	3.35186	3.63855	3.25505	3.74447	3.55133	2.70843	3.39271	3.04924	2.9095	3.31028	2.82588	3.19501	2.80347	2.89456	2.93355	2.64149	2.93001	2.87653	2.92559	2.91357	2.8151	3.07423	3.13739	3.15833	3.02224	2.76726	3.15423	3.10167	3.19072	3.1091	2.81982	3.12441	2.92585	3.21494	2.97635	2.96942	2.88217	2.76105	2.7381
RNF186	2.83894	2.59546	2.79774	2.84852	2.56822	2.99783	2.91236	2.89844	2.54828	3.02863	3.31042	2.9654	2.89168	2.57979	2.62065	2.79315	2.76655	2.67488	2.31435	2.5161	2.74442	2.51675	2.60711	3.01004	2.83054	3.43396	3.07461	3.38001	2.50303	3.20282	2.82152	3.08844	3.56795	2.59581	2.23422	2.5331	2.50344	2.76595	2.49422	2.93678	2.38911	2.31222	2.87667	2.67803	2.92597	3.14301	2.80265	3.34716	2.78441
PLA2G2E	3.12512	3.2449	3.24465	3.4338	2.90943	2.6499	2.78993	3.31937	3.06237	3.05347	3.17294	2.82434	3.12535	2.79687	3.03329	3.46708	3.03554	2.90913	2.85518	3.05551	2.92258	3.00081	3.02513	3.21606	3.09281	3.75944	2.94272	2.95152	3.02805	2.75737	3.19127	2.91812	3.49641	3.35588	3.21502	2.94347	2.82904	3.231	3.35793	3.19273	2.31483	2.70274	3.0127	3.24658	3.24124	2.87204	2.62681	3.09314	3.06804
PLA2G2A	1.76136	1.93171	1.81993	1.60419	1.73915	1.75504	1.6537	1.97895	1.54624	1.66814	1.78947	1.51733	1.51483	6.16459	4.70915	5.95561	0.291132	4.8529	3.3384	0.146277	1.67119	5.01631	5.79981	1.64955	1.47866	2.12305	1.51907	3.75861	1.87935	5.47696	1.79899	1.92922	1.86531	3.58544	1.66542	1.57789	1.7287	1.46729	1.60917	1.5988	6.94672	1.60155	1.70872	1.55643	1.70906	1.34047	5.75983	5.64393	5.39478
PLA2G2D	2.90153	2.46661	2.69073	2.42458	2.53196	2.48088	2.30233	2.6057	2.39623	2.38832	2.50066	2.08159	2.41969	1.55591	1.85455	2.54943	2.96121	2.14693	2.74444	2.20715	2.02701	1.61039	2.51962	2.66808	2.63812	2.61133	2.56967	2.43124	2.8096	3.55894	2.41487	2.39762	2.28228	2.37487	2.3534	1.88598	2.39063	2.55838	2.58746	2.2446	2.47076	1.82912	2.55525	2.28577	2.77374	2.67327	2.27119	2.98719	2.81218
CAMK2N1	4.41913	4.07547	4.57482	3.93273	4.37093	4.56588	4.32499	4.45358	4.73759	4.04226	4.22174	4.22605	5.4876	4.36442	4.15287	3.68614	3.13785	4.33341	4.25032	4.09203	4.7261	4.64938	4.57232	3.80186	3.86688	2.94273	3.07726	3.89239	3.35357	3.08512	3.94777	3.80104	3.95837	4.05779	3.77538	2.53718	4.37961	3.43664	4.22478	3.86495	3.92237	3.79011	3.36196	2.9791	4.62511	3.5499	3.90801	2.99472	4.12154
MUL1	3.62953	3.52613	3.26419	3.78621	3.35546	3.06397	3.2673	3.17188	3.61252	3.59822	3.5364	2.84891	3.44042	3.57484	3.5496	2.63254	3.58553	3.4938	3.39252	3.48295	3.44805	3.56346	2.80581	3.09959	3.31623	2.97215	3.8135	3.39732	3.26131	2.86179	3.02069	3.23862	3.72973	3.45515	3.44259	3.11265	3.03548	3.18346	3.52899	2.70401	2.88169	3.6142	3.43556	3.19593	3.07062	3.25514	3.32058	3.55096	2.6641
DDOST	4.87346	4.74704	4.41287	4.6722	4.51124	3.98532	4.27372	4.48184	4.55411	4.53575	4.57331	4.03272	3.75588	4.76362	4.76074	3.92531	5.03276	4.73739	4.68362	4.83524	4.38633	4.6471	4.57467	4.39814	4.38758	4.60735	4.38758	4.35188	3.89239	4.07303	4.25991	4.22712	4.19591	4.19161	4.15121	4.0225	4.61625	4.14751	4.31505	4.20952	3.9867	3.52804	3.71818	4.37599	4.16761	4.24226	3.98275	5.16561	4.72904
KIF17	3.20789	3.02481	2.98562	3.21052	2.90922	2.99354	2.86022	3.3665	2.85005	3.19713	3.0508	2.69893	2.94478	2.96357	2.7345	3.48552	2.86193	2.93923	2.83838	3.05585	2.87455	2.93537	3.09783	3.25646	3.01539	3.35618	2.883	3.05494	2.74925	2.79007	2.98546	2.97419	2.95434	2.7703	3.05718	2.77848	2.8315	2.96133	2.97607	3.07432	2.74892	2.63055	3.04295	2.82937	3.07693	2.89294	2.66095	3.10273	3.33167
HP1BP3	4.31077	4.51938	4.48827	4.2967	4.66386	4.74162	4.50737	4.50737	4.30644	4.2472	4.27917	4.46972	4.68723	3.58463	3.98096	4.14421	4.42751	4.84882	4.59225	3.81262	4.40985	3.82447	4.42892	4.31412	4.39241	3.84141	4.02497	4.58228	3.76457	4.2732	4.21289	4.33559	4.53582	4.2769	4.20653	4.34952	4.64061	4.34247	4.52812	4.37602	4.18772	4.47384	4.07652	4.33407	4.27557	4.08683	4.1501	4.53801	4.38006
EIF4G3	3.73457	3.74948	3.9095	3.85062	3.61754	3.71105	3.91127	3.70403	4.09637	3.82174	3.89383	4.22021	3.97278	3.83895	3.15111	3.12237	3.91763	3.76309	3.96362	3.71188	3.86162	3.80236	4.41811	3.4533	3.28406	3.6779	3.25826	3.69332	3.34409	4.38201	3.63013	3.68992	3.73793	3.49623	3.33054	3.74948	3.80572	3.84039	4.09796	3.74948	4.63892	3.37695	3.0768	3.6089	3.72379	3.41692	3.58515	4.05855	3.7742
ECE1	3.64073	3.77797	3.55509	4.22	3.78009	4.11912	4.11871	4.12633	3.86917	3.93186	4.50383	4.40372	3.82991	3.77726	3.42921	4.31052	3.79133	3.98946	4.20797	3.57676	4.26758	3.85317	4.52217	3.89517	3.56664	4.25258	3.55837	4.17638	3.32788	4.14114	4.09705	3.9335	3.97136	4.13525	3.66075	3.90077	4.17005	3.64845	4.02325	4.17638	4.04776	3.3116	3.4386	3.86239	4.24019	3.60263	3.7313	4.02204	4.12256
RAP1GAP	2.50456	2.80871	2.18753	2.56512	2.46063	2.53222	1.97557	2.89575	2.25584	2.80116	2.78707	2.43275	2.33567	2.41067	2.21636	2.63806	2.19474	1.46378	2.14087	2.24243	1.72603	2.26473	2.25223	2.25935	2.58288	2.36029	2.10224	2.27101	2.42653	1.99944	2.75204	2.40175	2.76357	2.60957	2.77939	2.12887	2.31279	2.52256	2.83307	2.71255	2.02067	2.04786	2.21133	2.10029	2.42289	2.30505	2.49819	2.21939	2.08619
USP48	3.76585	3.73213	3.81274	3.80449	4.0732	4.22863	4.15888	3.84683	3.85843	3.739	3.59209	4.10117	3.97972	3.98207	3.87427	3.82101	4.00851	4.03603	3.85422	4.06856	4.10665	3.97862	4.24508	4.04525	4.19126	3.84874	4.07496	4.03349	3.93805	4.24902	3.92456	3.87345	3.7355	3.58554	3.74862	4.01819	3.77708	3.90849	3.76876	3.74398	3.73824	3.9131	3.72857	3.70781	3.65438	3.91038	4.06047	4.27046	3.97779
HSPG2	4.80068	4.80273	4.40127	4.55707	4.70334	4.98766	4.68568	4.72044	4.51918	4.52687	4.55969	4.67755	4.06292	4.41897	4.30281	4.75579	4.39323	4.70229	4.98895	4.27117	5.06789	4.74574	5.09169	5.01498	4.71321	5.24299	4.75654	5.12523	4.20348	4.45255	5.22446	5.05798	5.11219	4.59303	4.74516	4.20929	5.51949	5.02348	5.21828	5.21513	3.73144	3.85968	4.05102	5.15777	5.26638	4.26477	4.21476	4.66597	4.3109
WNT4	2.92288	2.84226	2.78457	3.18543	2.95111	2.82309	3.14153	3.2053	2.99412	2.79603	3.04893	2.47874	3.36555	2.51664	2.94371	3.12663	2.88259	2.70177	2.89478	2.91728	2.68153	2.80264	3.02878	3.14684	2.97334	2.96566	2.90518	3.27307	2.91756	2.38999	2.54204	2.40391	3.29667	3.11835	3.24242	2.68854	2.89427	2.98882	2.90044	2.76264	2.43904	3.3425	2.82674	2.2891	2.88809	2.90206	2.67101	2.73144	2.98663
LUZP1	3.72037	3.72658	3.83695	3.62234	3.06416	3.59542	3.52378	3.498	3.77934	4.02341	3.5909	3.71313	3.49842	3.78746	3.80937	3.03679	3.74858	3.85651	3.71258	3.78164	3.61981	3.80326	3.56627	3.79598	3.33401	3.67915	3.92849	3.58374	3.29333	3.26282	3.78047	3.29371	3.21506	3.85658	3.31945	3.68983	3.43391	3.88923	3.72461	3.18054	2.83143	3.76509	3.23199	3.68842	3.75742	3.40508	3.1039	3.74306	3.4671
HTR1D	2.25545	2.35833	2.15664	2.49043	2.39234	2.47273	2.36393	2.63085	2.31011	2.33279	2.69549	2.23204	2.04638	2.21609	2.58073	2.45117	2.47092	2.22873	2.33459	2.32653	2.15914	2.15957	2.34423	2.67439	2.88207	2.71453	2.25957	2.46801	2.41421	2.96802	3.36426	2.48454	2.42544	2.60439	2.95086	2.08217	2.35961	2.6951	2.65401	2.45675	1.88531	2.07076	2.13409	2.25503	2.64117	2.59823	2.52355	2.80704	2.62223
HNRNPR	4.91586	4.80183	4.779	4.40227	4.89212	4.92482	5.01402	4.56453	4.87072	4.85164	4.64475	4.72606	4.55157	4.54536	3.95129	4.07386	3.66652	4.74948	4.7001	3.66396	4.69359	4.8411	4.92232	4.30457	4.73233	4.29625	4.44498	4.75904	4.58842	4.67744	4.41475	4.53656	4.23544	4.24223	4.08661	4.33009	4.01441	4.04682	4.32473	3.94813	4.28038	4.4915	4.02487	3.96381	3.92287	4.30795	4.82204	4.83358	4.57516
ZNF436	3.33326	3.55645	3.57933	3.2086	3.58475	3.67458	3.68495	3.42563	2.91278	3.23621	3.19093	3.67572	3.41149	3.60658	3.35254	3.80652	3.04181	3.77912	3.03055	3.01014	3.72319	3.32934	3.39326	3.64425	3.5748	3.52532	3.63781	4.00151	3.6896	3.79383	3.26836	3.36663	3.68495	3.90508	3.38244	3.4642	3.68201	3.55645	3.84285	3.66905	3.9657	3.6896	3.81161	3.54379	3.50785	3.55893	3.84604	4.22449	4.24943
TCEA3	4.56872	4.26484	4.28858	3.59985	4.24907	4.70807	4.61281	4.22629	3.58109	3.61644	3.47212	4.56872	3.91138	5.54523	5.40474	4.20703	4.35689	4.48095	3.82242	4.64612	5.05249	4.38629	4.08507	3.81346	4.34529	3.26294	3.53779	3.95264	3.73135	4.08594	4.14177	4.26278	4.46781	4.5304	4.88735	4.17499	4.8887	4.73352	4.80719	4.28233	3.61879	4.15752	4.46685	4.09	4.48658	3.95185	3.34183	3.08232	2.70689
ASAP3	2.80144	2.90231	3.04709	2.90181	2.80076	3.07234	3.11663	3.07401	2.33945	2.69045	3.07644	2.59285	2.86968	3.40797	3.1886	2.98581	3.01574	3.34301	2.91394	2.89635	3.34122	3.21193	3.33184	2.90434	2.57238	2.6438	2.382	3.19757	2.63332	2.89611	3.31287	3.10014	3.27264	3.39143	2.7318	2.65558	3.13846	2.82668	2.80464	2.73629	3.77307	2.61592	2.5693	2.90154	2.81249	2.62425	3.00736	3.45328	3.46845
E2F2	2.79256	3.18044	2.45029	2.65294	2.79501	2.52745	2.33144	3.269	2.19876	2.75529	2.38846	2.02528	2.49671	2.64372	2.04285	2.18939	2.95268	2.43206	1.71229	2.60503	1.69442	1.73788	2.12802	3.13877	2.81949	2.97427	2.34358	2.44352	2.49001	2.35539	2.42444	2.559	2.72794	2.20363	2.42325	2.53658	2.49001	2.60237	2.64702	2.66218	2.45851	2.43943	2.50043	2.49512	2.67418	2.13255	2.33311	2.79966	3.06999
ID3	4.73095	4.4154	4.37357	4.20173	3.70497	4.06821	4.37094	4.34346	3.56624	3.85212	3.64178	3.18747	4.32208	5.24606	4.93156	4.9721	4.66547	4.70395	4.68244	4.5024	4.92347	5.09709	4.95346	4.82142	4.12268	4.65694	4.0068	5.1532	4.26034	4.45562	4.64886	4.56948	4.3577	4.45722	3.61698	4.18206	4.09051	4.4435	4.37217	4.55809	2.95211	4.4954	4.14752	3.99654	3.92673	4.44575	4.03078	4.35893	4.32955
GALE	2.95891	2.70719	2.73695	2.86108	2.80998	2.73503	2.56792	2.98557	2.8654	2.94187	2.91216	2.85549	2.6628	2.916	2.99421	2.95936	3.10689	2.76516	2.94205	3.04724	2.94008	2.90249	2.89955	3.02923	2.70246	3.07182	2.87734	2.70488	2.94062	3.05945	3.04449	2.87408	2.89045	3.02252	2.81954	2.87964	3.06003	2.95077	2.69609	2.87964	2.93352	2.90646	2.81421	3.09224	3.04775	3.0217	2.78002	2.95946	2.91677
HMGCL	3.732	4.09983	3.74125	3.43052	3.73297	3.26549	3.54387	3.53418	3.58631	3.08628	3.1985	3.38455	3.42423	3.90244	3.87867	3.06642	3.79944	3.87719	3.67464	4.09634	3.82239	3.78794	3.72006	3.1995	3.88849	3.14048	3.39033	2.83692	3.74818	3.16387	3.54517	3.73249	3.38596	3.74218	3.52832	3.28023	3.62628	3.53019	3.53182	3.04805	2.92552	3.6484	3.41259	3.42937	3.20886	3.84738	3.31385	3.39033	2.64813
FUCA1	3.5959	4.19961	3.75175	3.32954	3.62716	3.44739	3.15732	3.79045	3.60937	3.28211	3.44374	3.52148	3.62515	3.11485	2.75636	2.01188	4.13104	3.95614	4.285	4.0967	4.03615	2.65433	3.967	2.43246	3.91861	2.74073	3.40008	3.02338	4.5404	4.32847	3.65898	3.22615	3.31334	3.17651	2.99305	3.67121	3.41349	4.35861	4.25246	3.03432	5.81882	3.74886	3.8505	3.3793	3.23991	3.76611	3.31965	4.02661	2.00147
MYOM3	2.89155	2.6663	2.37631	2.55894	2.55041	2.42909	2.35612	2.89973	2.60287	2.62968	2.64483	2.31797	2.41716	2.33683	2.45453	2.57905	2.72821	2.46647	2.39461	2.66117	2.37349	2.46716	2.53096	2.55945	2.3377	2.68603	2.49996	2.46408	2.53195	2.77783	2.67885	2.89051	2.78729	2.90231	2.64379	2.45383	2.472	2.68918	2.62426	2.50406	2.10673	2.33529	2.49157	2.71831	2.74592	2.68984	2.32469	2.47572	2.37631
IL22RA1	2.61089	2.71332	2.95044	2.69975	2.58953	2.59262	2.76976	2.8777	2.50759	2.78612	2.59983	2.46938	2.43291	2.47006	2.55868	2.73284	2.51071	2.44879	2.32806	2.51301	2.33649	2.4669	2.38981	2.4581	2.6265	2.97688	2.30583	2.90571	2.50245	2.38014	2.46585	2.64084	2.74244	2.51622	2.98999	2.33676	2.64608	2.55021	2.50502	2.52632	2.23401	2.46362	2.31855	2.88197	2.48371	2.77185	2.71286	2.44818	2.68724
RUNX3	2.98985	3.08367	2.83169	3.06519	2.75922	3.00129	2.72412	3.22868	2.78943	2.87667	3.1736	2.78943	2.92061	2.59487	2.46257	2.39541	2.88919	3.00628	2.63983	3.30328	2.7099	2.27736	2.79641	3.12484	2.9457	3.43566	2.81088	3.28614	2.88025	3.47432	2.91247	2.94688	2.96629	2.77293	2.73352	3.18226	2.7431	2.80368	2.59055	3.11879	2.85527	2.57838	3.11317	2.83169	3.16458	2.93296	2.38708	3.50437	3.13941
SYF2	4.20252	3.98632	4.14638	3.77026	4.10952	3.8	3.93734	3.94017	3.54212	3.49649	3.59688	3.76944	4.15507	4.10982	4.21249	3.74049	3.91668	4.27016	4.26246	3.97376	4.33937	4.18779	4.32738	3.34634	3.96317	3.51819	3.61398	3.36056	3.84881	3.80831	3.70415	3.38878	3.43307	3.74792	3.48128	3.88295	3.34428	3.73446	3.27375	2.99038	3.17265	4.07001	3.75121	3.39258	3.40503	3.79763	3.91128	3.61779	3.78224
PAQR7	2.82128	2.90979	2.61507	2.38591	2.92674	2.49433	3.0878	2.62245	2.68912	2.71091	2.70972	3.28049	2.87798	3.36164	3.16653	2.56718	3.26125	3.07207	3.08037	3.32958	3.34461	3.0438	3.09544	3.55956	2.84881	2.74774	2.82552	2.79207	2.84145	2.70707	3.56403	3.63556	2.72219	3.21935	2.89725	2.64657	2.70798	3.15382	3.19874	2.97833	2.6576	3.08276	2.56746	2.90863	2.93214	3.16701	2.52363	2.86763	2.43641
STMN1	2.94844	2.86847	2.96457	2.77147	2.94932	3.06345	2.98269	2.77635	2.51104	3.05603	2.74344	3.01592	3.24415	2.64497	2.65821	2.84021	2.90702	2.7169	2.69555	2.48842	2.76436	2.73825	2.56112	2.69472	2.70789	2.66557	2.34758	2.46774	2.72358	2.85196	2.87363	2.72001	2.61468	2.57615	2.59785	2.74945	2.73488	2.75017	2.74446	2.82232	2.75149	3.12959	3.14228	2.58315	2.68849	2.75487	2.43646	2.48678	2.54875
PAFAH2	2.74505	3.16403	2.8596	2.91572	2.91914	2.58833	2.84094	2.69567	2.90077	2.39601	2.86731	3.04057	2.20958	3.47062	3.47577	2.91201	3.44037	3.7299	3.41667	3.66289	3.50569	3.35057	3.38381	3.08765	2.73011	2.94127	2.5835	2.98542	3.41889	3.45808	3.03451	2.97534	2.84951	3.56527	2.60931	2.80655	2.62763	3.18772	3.05594	2.60242	2.94384	2.71612	2.93239	2.94253	2.7949	2.92001	2.97492	3.61585	2.95555
SLC30A2	2.73011	3.23562	2.86758	2.87449	2.70505	2.7802	2.6004	2.87405	2.37255	2.60006	2.72932	2.56124	2.63024	2.63056	2.82783	3.02674	2.68068	2.39609	2.5983	2.8151	2.54095	2.61287	2.57471	2.75112	2.85502	2.90524	2.28374	3.22918	2.77011	2.74079	3.03444	2.75188	3.05368	2.66185	3.06373	2.32488	2.79944	3.28652	2.39519	2.66935	2.24187	2.6676	2.72302	2.99678	2.72574	3.00431	2.67326	2.5291	3.09631
TRIM63	2.27528	2.2124	2.12186	2.03552	2.0006	2.14816	2.11195	1.96089	1.9108	2.00814	1.95528	1.82683	2.19449	1.73166	1.47277	1.81271	2.0354	1.90348	2.201	1.72534	1.89647	1.35028	1.70568	2.28295	1.78782	2.09217	1.16766	1.87527	1.97606	1.74093	1.87887	1.74149	1.89942	1.79629	1.8747	2.02062	1.91409	2.00465	1.94717	2.158	1.83218	2.31872	1.8883	1.83561	2.10167	1.24624	1.72856	1.81267	1.90796
UBXN11	3.17427	2.74993	2.67747	2.84084	2.92646	2.95685	2.74728	3.09822	2.65499	2.87354	2.72952	2.55157	2.76292	2.50656	2.52888	2.80828	2.85622	2.65109	2.582	2.90119	2.51078	2.34089	2.5454	3.0225	2.47546	3.041	2.87074	2.67476	2.78444	3.67164	3.00819	2.87779	3.06114	2.84621	2.90755	2.6369	2.90755	2.62149	2.71333	2.82888	2.7062	2.6592	2.84904	2.83298	3.10663	2.81464	2.70687	2.83456	2.88386
AIM1L	3.07401	2.93509	2.80074	3.31779	2.58175	3.07571	2.90358	2.98362	2.40887	2.76786	2.78541	2.52273	2.71628	2.53387	2.81299	3.00099	2.70598	2.4683	2.60334	2.66868	2.61034	2.5697	2.62741	3.10851	2.18335	3.31327	3.24328	2.62888	2.91885	2.78671	2.75782	3.26412	3.06058	2.69489	2.77544	2.56545	2.96502	3.0577	2.68589	3.22216	2.19731	2.71559	2.87594	3.12094	3.00079	3.10994	3.09209	3.17734	2.9432
ZNF683	3.4942	2.62912	2.95766	3.03256	2.71171	3.41099	3.00548	3.21205	2.92616	3.25137	3.12818	2.81267	2.78672	2.29637	2.60941	2.74817	2.5041	2.94659	2.42127	2.87096	2.96634	2.33931	2.53545	3.17951	3.06205	2.95359	2.7496	2.99264	2.66895	2.74195	3.1919	3.23146	3.16034	2.88132	2.99486	2.83499	2.9053	3.41436	2.95853	2.99653	2.40151	2.8751	3.19965	3.11049	3.0318	2.85872	2.74247	2.93923	3.26416
GPN2	3.22087	3.48115	3.44715	3.20198	3.23267	2.93898	2.99373	3.02188	3.36807	3.45113	3.11578	3.03503	3.59972	3.42027	3.60716	2.67762	3.59829	3.44862	3.60103	3.56451	3.53564	3.38787	3.54251	3.33947	3.0485	3.17787	2.99165	3.04889	3.12238	3.12426	3.41098	3.16877	3.28958	3.35195	3.10259	2.55174	3.00382	2.99539	3.42595	2.71877	2.62672	2.9992	3.02151	2.95345	3.14087	3.20048	2.22422	2.70688	2.53196
GPATCH3	3.05362	3.15634	2.74119	3.15098	3.15634	3.12505	3.11271	2.86872	2.82094	2.93375	3.07724	2.71667	2.9288	3.25613	2.67393	2.76226	3.29264	3.14866	3.25886	3.25403	3.00158	3.00528	2.9948	3.0184	2.78861	2.97435	2.83624	2.7846	3.07156	3.21078	2.95833	3.26372	3.06067	3.04797	2.9058	2.62822	3.12467	3.07274	2.7819	2.96492	2.4521	2.73573	2.94789	2.84265	2.94755	3.18236	3.1996	3.22445	3.06512
NR0B2	2.1686	1.97491	2.1473	2.49255	2.33722	1.8861	1.75335	2.50753	2.46805	2.76927	2.50404	1.9364	1.87275	2.10907	2.3085	2.71688	2.17173	2.03061	2.17333	2.21672	2.09549	2.09979	1.96628	2.2802	2.19595	2.60509	2.1664	2.1533	2.21631	2.29797	2.2864	2.25547	2.40352	1.6138	2.40459	1.67972	1.93533	1.89608	2.05267	2.11416	1.26334	1.6683	2.13053	2.23025	1.39385	2.33092	1.93779	1.97962	2.04147
FAM46B	3.45783	3.51419	3.24341	4.02017	3.33147	3.47136	3.60914	3.79724	3.47136	3.9481	4.15552	3.17644	4.06254	4.3324	4.5271	3.14773	4.16429	3.74729	5.23755	4.13631	4.71027	4.06822	3.38489	3.45324	3.94543	3.64918	3.95631	3.52138	3.8022	2.81254	3.37161	3.84079	3.69437	4.58862	3.9477	3.29235	3.46753	3.64446	3.50313	3.34239	1.28057	3.6874	3.49785	3.93288	3.15723	3.80455	3.28971	2.94643	2.57785
SLC9A1	3.07255	3.6167	3.00206	2.79835	3.09166	2.7575	3.43667	3.10168	2.74737	3.07134	3.02946	2.65001	2.83004	3.30215	3.27629	2.22585	3.20297	3.34194	2.94557	3.37895	3.3927	3.05737	2.99053	2.79459	3.03111	3.78219	2.93715	2.74433	3.12585	3.26544	3.24711	3.27673	3.08987	2.67774	3.20718	2.69923	3.2604	3.33916	3.62631	3.36729	2.7324	2.58175	2.68073	3.04777	3.2678	2.71979	2.5499	3.13871	3.19818
MAP3K6	3.3793	3.67662	3.40505	3.66769	3.24431	3.35784	3.42694	2.92279	4.27384	3.89329	3.34461	3.32763	3.56403	4.19469	3.94825	4.29889	4.68115	3.68966	4.60826	4.72791	3.52657	4.47614	4.17898	4.05017	3.66237	3.9556	3.79281	3.41396	3.39275	3.87549	4.24779	3.52935	4.0724	4.41219	3.42787	2.95626	3.87219	3.56081	3.81931	3.9501	2.79077	2.71431	3.35826	3.50868	3.43491	3.30223	3.18457	3.39691	2.99672
FCN3	2.70621	3.20519	2.86517	2.97427	3.07207	2.26381	2.47267	3.33784	2.67537	3.02077	2.91908	2.56505	2.84212	3.51327	3.44684	3.15599	2.55601	2.91117	3.81363	2.97336	2.83522	4.41738	3.24732	2.57782	2.55685	3.76851	3.49898	2.27625	3.22614	2.35331	3.0729	3.31791	2.56273	2.53502	3.11724	2.03216	2.67454	2.90673	2.27889	2.99911	2.52026	2.35168	2.96157	2.42776	2.61796	2.59961	2.85881	3.26158	2.97826
CD164L2	3.03528	2.99575	2.38032	2.84388	2.56758	2.55845	2.63937	3.13165	2.68203	2.88899	2.85416	2.26584	2.10279	2.22123	3.02789	2.95844	2.28176	2.4416	2.30768	2.84004	2.00541	2.47063	2.51169	2.86044	3.10387	2.9189	2.60011	2.72926	2.60639	2.51469	3.1073	3.23729	3.23789	2.67442	2.77282	2.71282	3.22218	3.36573	2.6666	2.63598	2.47721	2.69073	2.47869	2.90258	2.93129	3.09642	2.84896	3.36506	3.39204
WASF2	4.22403	4.58787	4.10492	3.93121	4.57537	4.46062	4.26698	4.30647	4.2078	3.84286	3.94438	3.98464	4.51826	4.93273	4.37232	3.65742	4.59099	4.71368	4.89281	4.20563	4.6734	4.87213	4.46703	4.26896	3.80149	4.19047	3.62879	4.09727	3.63767	5.23875	4.47054	4.31783	5.04701	4.33539	4.49501	4.28267	5.15317	4.67915	4.9305	4.63692	4.68484	3.95356	4.23824	4.55383	4.89913	3.83265	3.86915	4.37473	3.76796
AHDC1	3.72685	3.87384	3.46325	3.76179	3.25148	3.93092	3.80294	3.37979	3.70281	3.28956	3.66375	3.53121	3.61196	3.86809	3.68125	3.27628	4.39426	3.79039	3.93429	3.86509	3.90854	3.83855	3.51269	3.79747	3.53885	3.67151	3.12053	3.78887	2.93752	3.54595	3.66987	3.7201	4.69087	3.61044	3.61952	2.93729	4.23824	3.79169	4.31505	4.45636	3.23008	3.11713	3.31379	3.64948	4.17942	3.14313	2.89267	3.14153	3.20914
FGR	3.22634	2.86073	2.64315	2.93784	2.8601	2.81155	2.71359	2.8066	2.6529	3.41084	3.05072	3.07589	2.87084	2.21737	2.65789	2.32356	4.02845	3.54612	3.87118	4.23966	2.93302	2.59728	3.82938	3.43259	2.97025	3.25141	3.11327	3.28779	3.02685	4.81252	3.44796	2.99576	2.79562	3.07024	3.03888	2.72553	2.91035	3.31437	2.85023	3.23733	3.34621	2.61839	3.864	2.8854	3.11911	3.29417	2.79722	3.9335	3.90296
IFI6	3.94038	4.24119	4.09538	3.66299	4.66938	4.42236	4.33678	4.65897	3.85646	3.94385	3.88988	5.40578	3.80183	3.63572	3.70033	5.20653	5.2133	4.94583	4.17261	4.20793	5.85354	3.4818	5.45527	4.71874	4.0383	5.06392	4.15212	4.49435	4.30134	4.69365	5.41191	3.72649	4.24444	6.01535	3.76975	4.08425	3.34381	3.95881	4.26877	5.49808	4.8872	5.1252	4.9905	5.16494	5.38033	4.83128	4.25027	4.50608	4.06603
RPA2	3.18602	2.71255	3.10924	2.4102	3.32361	2.5233	2.88338	2.78602	3.61582	2.19683	2.34605	2.42485	2.9668	3.38427	3.32603	2.3864	3.08441	3.30724	3.29399	3.45457	3.33	3.4255	3.42694	2.23085	2.30082	2.71945	2.81406	2.0697	2.12027	3.12517	2.40665	2.45756	3.05537	3.23957	2.87599	3.33487	3.14187	2.56975	3.43141	2.27958	3.23621	3.24519	3.25621	2.61047	2.79288	2.72675	3.20358	2.68737	2.59799
EYA3	3.0513	3.20043	3.19443	3.66307	3.63615	3.49624	3.55652	3.377	3.67444	3.48587	3.22818	3.61407	3.46558	3.04916	3.19781	3.17335	3.43287	2.84881	3.03402	3.20254	2.82277	3.20525	2.99502	3.04125	3.15184	2.76539	3.1714	2.93571	3.31905	3.51417	3.09151	3.24825	3.0044	3.31735	3.05371	3.34769	3.24145	3.39273	3.4872	3.05412	3.00822	3.54308	3.26666	3.22818	3.32427	3.51391	2.82507	3.18609	2.73303
PTAFR	1.26695	2.8167	2.08441	2.65867	1.5098	2.65455	1.99745	2.66322	2.64332	3.0794	2.05343	2.87428	2.34127	2.35571	2.36844	2.2104	4.06811	3.84094	3.28286	3.99071	3.15294	2.21361	3.45095	3.12533	2.28489	3.47959	3.73508	3.65686	3.32063	4.87302	3.50001	2.56964	2.29303	3.11895	1.47452	3.108	2.48616	2.98415	2.65615	3.2663	4.55393	2.69317	3.17895	2.86902	2.97666	3.05772	3.2204	4.1707	3.88697
DNAJC8	2.52673	1.41935	3.64426	2.52163	2.90988	2.48676	2.52357	2.12006	2.32794	2.39443	2.94209	2.74701	2.65004	3.14252	3.30227	2.27213	2.99525	3.03488	3.14298	3.03628	2.80545	3.17022	3.20087	1.49245	2.4143	2.05917	2.51976	1.44835	2.00395	3.10463	2.53985	2.62816	2.72451	3.04513	2.72696	2.9395	2.30411	2.78723	2.53329	2.40842	2.86597	3.00325	3.22748	2.47829	2.65137	2.5834	2.41972	1.89624	1.35394
TAF12	2.45889	3.18974	3.0935	3.03995	2.65195	2.52848	2.86883	2.57482	2.7636	2.53762	2.94726	3.11552	2.91499	2.41035	2.55182	2.73413	2.16926	3.31291	3.03983	2.09376	3.25622	3.10199	3.34362	2.63603	2.87488	2.43304	2.44613	2.26835	2.74148	4.0016	3.06356	2.48177	3.03002	2.81689	2.66416	2.97002	2.96488	2.70213	2.98269	2.89778	3.3529	3.45164	2.70103	2.61564	2.6917	2.85335	2.99257	2.91378	2.28609
TMEM200B	4.03197	3.78903	3.792	3.8437	3.77872	3.80698	3.8613	4.16232	3.41051	3.63981	4.03499	3.17855	3.82266	3.38862	3.84048	3.80236	3.47555	3.38066	3.64847	3.34836	3.5567	3.44023	3.1417	3.99598	3.47833	3.41353	3.47259	3.95206	3.46645	2.86805	3.71962	3.83585	4.00578	3.72077	3.47021	3.47135	3.46158	3.53005	3.78249	3.69146	3.37089	3.65928	4.17458	3.61678	3.6103	3.52264	3.43904	3.80303	3.87655
SRSF4	4.65709	4.69278	4.31118	4.5577	4.84682	4.90513	5.2031	4.59153	4.22241	4.34648	4.50267	4.41016	4.60928	4.64503	4.05508	4.00109	4.5797	4.8319	4.67489	4.4135	4.60499	4.64941	4.53223	4.73451	4.37932	4.27521	4.19413	4.67227	3.89003	4.42559	4.72733	4.26981	4.44433	4.39762	4.53875	4.18506	4.36152	4.37158	4.47267	4.44029	4.00861	3.88084	4.17039	4.09304	4.49942	4.06434	3.84259	4.40738	4.25487
MECR	3.7311	3.67015	3.60488	3.10562	3.33297	3.63417	3.54071	3.64011	3.31042	3.29032	3.47757	3.23822	3.03475	3.61424	3.51807	3.84256	3.49101	3.41493	3.48898	3.41547	3.4316	3.4961	3.45565	3.78927	3.23671	3.53712	3.27588	3.34199	3.37979	3.29641	3.53359	3.78267	3.55888	3.7716	3.45682	3.18186	3.61962	3.54221	3.63519	3.359	3.11041	3.55238	3.50887	3.57133	3.52159	3.40803	3.41251	3.33625	3.49491
MATN1	2.62755	2.79212	2.50562	2.79823	2.63514	2.70922	2.19911	2.86467	2.57216	2.61414	2.64652	2.24256	2.67542	2.26833	2.31194	2.54156	2.25937	2.27146	2.08101	2.10409	2.14705	2.25295	2.28427	2.77664	2.08226	2.68154	1.91415	2.34111	2.22396	2.1994	2.37361	2.47556	2.31313	2.63464	2.49301	2.36982	2.12241	2.51747	2.03223	2.31757	1.97212	2.48163	2.4038	2.26606	2.56688	2.34531	2.09085	2.38805	2.36686
LAPTM5	2.0334	3.98068	2.81994	3.76819	3.61029	3.34654	3.67658	2.56059	3.185	4.22665	3.50448	5.29808	2.72488	3.258	3.16461	3.4414	6.46706	5.6921	5.60413	5.95235	5.3844	2.99812	5.01847	5.41768	3.70313	5.62093	5.50048	5.34262	5.5526	7.13941	5.26549	3.60578	2.87043	5.12006	2.92108	4.34434	2.76036	3.71159	3.93192	4.86623	6.09151	3.7157	5.75963	4.71694	4.26626	4.54497	5.18179	6.07328	5.30191
SDC3	3.45062	3.57947	3.36214	3.43817	3.29107	3.56633	3.30696	3.46649	3.68859	3.21577	3.39066	3.77273	2.99854	2.88045	3.09872	3.46111	3.25539	3.61337	3.51542	2.97542	3.62157	3.21684	3.64074	2.82731	3.33308	3.62957	3.06989	3.47956	3.29753	4.38582	3.50413	3.27321	3.19403	3.14084	3.2586	2.70259	3.26643	3.76537	3.71619	3.73751	3.91001	3.06808	3.25979	3.24589	3.24068	3.03987	3.02059	3.25492	2.77326
PUM1	4.10215	4.57283	4.24053	4.23721	4.79147	4.38363	4.53169	4.20515	4.09427	3.82421	3.69314	4.19973	4.53828	4.92635	4.85107	4.05675	4.66581	4.97721	4.83104	4.76452	4.90173	4.8916	4.86912	4.27088	4.2499	4.0328	4.26739	4.88425	3.93384	4.26897	4.20328	4.38899	4.66532	4.78838	4.24053	4.21223	4.85612	4.5899	4.96064	4.52917	4.01134	3.84466	3.78147	4.67051	4.48142	4.03576	4.13548	4.63944	4.1272
NKAIN1	2.63287	2.90473	2.35491	2.37625	2.4522	2.59319	2.45579	2.40622	2.61061	2.38186	2.65682	2.37383	2.34864	2.22045	2.33971	2.65741	2.50048	2.24231	2.19886	2.42852	2.16395	2.13186	2.25496	2.55709	2.61416	2.98353	2.34864	2.48566	2.6079	1.9915	2.35232	1.90022	2.71672	2.47029	2.7561	2.27673	2.33648	2.38769	2.52074	2.51996	2.26153	2.16224	3.0044	2.36841	2.68212	2.5025	2.37579	1.86625	2.54924
SNRNP40	3.5677	3.93816	3.52619	3.42679	3.53038	3.16791	3.55795	2.95065	3.47996	3.36265	3.43075	3.67288	2.84559	3.62578	3.51096	3.19808	3.07185	3.61721	3.56404	3.32066	3.55344	3.75669	3.49051	3.18403	3.38843	3.32129	3.32761	3.22754	3.0957	3.3389	3.27814	2.90789	2.15834	3.42284	3.02796	3.04172	3.49817	3.27547	3.56495	2.99616	3.33486	3.30023	2.8744	2.82138	3.08921	3.49871	2.95145	3.78899	3.21019
FABP3	4.28955	3.98378	4.00799	3.69701	3.68391	3.43813	3.53552	4.10706	3.88404	3.61419	4.11866	4.02053	3.00169	3.85098	4.30535	3.58964	4.06297	2.87218	4.61973	3.80843	3.79959	3.92718	2.96851	2.90579	3.51723	2.96379	2.50835	2.714	3.52993	3.85616	3.53881	3.80101	3.03513	4.65863	3.0697	2.95513	2.48258	3.3269	3.04684	2.95935	3.03339	3.30419	4.18579	3.1403	3.35269	3.88849	3.28988	2.84038	3.22077
PEF1	4.09084	3.88859	3.86197	3.84148	3.64752	3.58924	3.54494	3.97462	3.98044	3.66113	3.89353	3.74382	3.92391	4.45113	4.2186	3.64219	4.24109	4.18691	4.20954	4.36967	4.17745	4.22704	4.17113	3.87909	3.96565	3.79442	3.43036	3.456	4.21533	3.49459	4.11478	4.21584	4.03953	4.31989	4.37205	3.80923	4.08218	3.82069	4.19854	3.99723	3.41958	3.82595	4.31362	4.2932	4.07207	3.76948	3.29587	3.18372	2.96109
COL16A1	3.61193	3.26373	3.30736	3.27062	3.44128	3.61242	3.65633	3.50363	3.51896	3.17454	3.64179	3.01477	2.7696	4.40126	4.1739	2.96937	3.9848	3.86913	3.85205	4.23374	3.82967	3.92377	3.36764	4.63635	3.88587	4.07344	3.51677	4.5015	3.53681	3.2051	4.17687	4.54927	4.86127	3.64484	4.4023	3.4895	4.8765	4.14902	4.8642	4.16592	2.73039	3.27339	3.76368	4.16537	4.05667	3.67984	3.52966	4.07889	3.33642
SPOCD1	3.42851	2.80167	2.30414	3.84049	2.81667	2.73943	2.84735	3.03168	3.02681	3.76576	3.27671	3.6445	2.78817	2.7491	2.41572	2.72341	3.96768	2.17359	2.87388	4.06579	2.68245	2.00869	2.66544	3.07881	2.89424	3.0933	2.64176	2.74772	2.85228	3.07317	2.53616	2.8835	2.89757	2.63178	2.27635	2.07648	2.6714	2.65802	2.47913	2.65968	1.40438	2.2947	2.38097	2.361	2.80868	2.85501	2.73571	3.03407	2.55929
PTP4A2	5.10282	4.72377	5.09821	4.89818	4.42975	4.45182	5.21993	4.84794	5.05451	5.07524	5.21993	5.23559	4.80848	4.28563	4.33531	4.68729	4.49846	4.16326	4.27305	4.06116	4.25779	4.42901	4.15114	4.74247	4.47368	4.5913	4.84577	4.51492	4.91482	4.57386	4.13969	4.0526	4.41232	4.58072	4.53186	4.51085	4.33274	4.1525	4.27619	3.96218	4.69927	4.72542	4.42975	4.47543	4.3271	4.65965	4.4769	4.87865	4.96271
MARCKSL1	3.3899	4.03239	3.20788	3.25684	3.20407	3.49467	2.9542	3.23426	2.94346	3.12555	3.20267	2.32665	3.25272	3.52291	2.48155	3.54967	1.81142	3.28124	3.41357	2.22106	3.33412	3.76933	4.19054	3.24202	2.52786	3.2249	2.78119	3.77418	2.52275	3.61132	3.23244	2.95207	3.35723	3.21657	3.27592	2.96535	3.25466	1.87214	3.17535	2.85506	3.63798	2.95698	3.26916	2.98085	3.07891	2.80128	3.27548	3.18496	3.40096
BSDC1	3.64468	3.88202	3.6015	3.70274	4.02089	4.01755	3.68318	3.58866	3.92936	3.44367	3.42155	3.4265	4.01206	3.74086	3.04681	2.86572	3.80863	3.72576	3.65556	3.79527	3.64266	3.56423	3.61865	3.8696	3.68581	3.36844	3.46781	3.50813	3.24683	3.33579	3.7845	3.44129	3.82066	3.7524	3.71139	3.47923	3.99034	3.78669	3.81694	3.54248	2.75721	3.68116	3.4854	3.8142	3.87869	3.49957	3.06766	3.65562	3.07158
ZBTB8OS	1.27249	1.69308	1.00703	0.811438	1.40779	1.07616	0.805824	1.40664	1.54249	1.38875	0.832512	1.96033	0.954898	1.23539	1.61981	1.07477	1.4489	1.25675	1.35204	1.42104	1.25832	1.3628	1.28907	1.20942	0.88098	0.856409	1.06072	1.23916	0.83961	1.54492	1.62627	0.999648	1.03818	1.12996	1.01916	1.1453	1.02774	1.43114	1.37509	1.19967	1.39835	1.46461	1.02905	1.33012	1.15428	0.934355	0.903567	1.27292	1.08233
SYNC	4.66673	3.37222	4.66023	4.46249	4.20532	4.48998	3.8682	4.92016	4.25492	5.06111	5.33692	4.78517	4.65143	5.46013	4.93273	4.63729	4.32257	3.52105	4.44754	4.1923	4.57868	5.34769	4.78929	2.95738	3.67191	2.39644	3.86462	2.62492	3.87168	2.38904	3.53767	3.76429	3.21793	3.382	3.15734	3.0559	3.44002	3.88077	3.28594	2.66717	2.3022	3.88902	3.43501	3.54863	3.37128	3.81526	2.89994	2.74271	2.45601
YARS	4.43741	3.78439	3.98051	3.37911	3.29878	3.36011	4.0434	4.02933	4.66551	4.11003	5.56162	4.36375	3.55373	4.05789	4.04006	3.26179	4.21705	4.06883	4.12624	4.22653	3.91684	4.79263	4.09644	3.72571	3.48017	3.61642	3.61475	3.40349	3.544	3.84463	3.87164	3.62009	3.58674	4.34017	3.12763	3.29914	3.47685	3.51896	3.72142	3.44151	3.64088	3.47295	3.43514	3.48856	3.77518	3.87636	3.59008	3.62784	3.22177
FNDC5	3.13213	2.7413	2.73133	2.67414	3.03305	2.78355	2.95289	2.73133	2.50868	2.5879	2.88087	2.24169	2.77357	2.9367	3.18286	2.74828	3.21823	1.60035	2.62164	2.85078	2.70424	2.91444	2.09949	2.62564	3.04252	2.73093	3.01794	2.98685	2.45821	1.80132	2.38419	2.85331	2.92241	2.64284	2.62184	2.4521	2.9929	2.97697	3.03743	2.5785	1.69021	2.68678	2.55966	2.81812	2.69707	2.58516	2.29667	2.7466	2.63356
TMEM54	3.37606	3.44335	2.91415	3.29208	3.05196	2.78577	2.83	3.65641	3.47896	3.57485	2.79642	3.14774	3.48886	3.57148	3.76574	3.14527	3.51975	3.31823	2.25762	3.44874	3.16299	3.15834	2.30844	3.83754	2.80685	3.96534	3.70384	3.192	3.8078	3.78927	3.56843	3.65514	3.29873	3.64944	3.13213	3.23916	2.87745	3.41022	3.39174	3.21312	3.08937	2.80809	3.30198	3.35048	3.51108	3.0164	2.92371	2.94458	2.87885
RNF19B	3.93358	4.26878	4.08068	3.97291	4.03115	3.80726	3.89248	3.74666	4.45138	4.22782	4.07084	4.50158	3.73775	3.86459	3.23056	3.1801	3.93762	3.72193	2.72202	3.76164	2.58136	3.81697	2.49782	4.06834	3.5297	3.93959	3.38092	3.94791	3.45073	4.95137	3.6902	3.07529	3.15041	4.69521	3.28262	4.03865	3.74198	4.02519	3.94585	4.46873	4.98189	3.13395	3.98164	3.79915	4.23169	3.21696	3.50203	3.91275	3.69143
AK2	3.14653	2.90836	3.65869	3.08833	3.44072	3.41465	3.48385	2.77415	3.40736	3.01747	3.51929	3.83312	2.83838	3.58178	3.60288	3.47947	3.48213	3.44243	3.51929	3.60535	3.2673	3.61521	3.50835	3.37428	3.14843	2.4314	2.89154	3.25855	3.22485	3.61315	3.181	3.22875	2.88739	3.15732	2.38915	3.40685	2.99611	3.42218	3.38642	2.71662	3.11758	3.37973	3.43381	3.19802	3.11902	3.57203	3.15938	3.51194	2.9258
TRIM62	2.73424	2.60179	2.57926	2.84474	2.59717	2.94992	2.62354	2.90417	2.79384	2.97457	2.99124	3.04678	3.01402	2.62931	2.78693	2.38593	2.77632	1.96959	2.114	2.68272	1.88285	2.55041	1.9793	2.92683	2.70995	2.66276	2.40407	2.4857	2.29432	2.39549	2.52009	2.65616	2.9564	2.63061	2.76674	2.45356	3.07644	2.64096	2.8496	2.66117	2.11998	2.59292	2.38711	2.5952	2.99557	2.43758	2.21471	2.52101	2.57437
PHC2	3.54262	3.57826	3.43571	3.62988	3.57203	3.73207	3.49207	3.64785	3.60751	3.74148	3.73306	3.55075	3.45541	3.56497	3.13376	3.94126	3.42821	3.62562	3.95346	2.81139	3.71359	3.66174	3.91387	3.70946	3.53579	3.6451	3.35058	3.60788	3.14055	3.75034	3.73588	3.6548	4.11899	3.62555	3.76461	3.59058	3.97735	3.64718	3.8209	3.85607	3.51574	3.69884	3.63334	3.58578	3.78555	3.39259	3.01005	3.42578	3.32123
CSMD2	2.66632	2.71747	2.65129	2.85271	2.83567	2.77237	2.69099	2.90428	2.86679	3.17102	3.31758	3.02798	3.06861	2.33368	2.86537	2.80415	2.45432	2.22493	2.45136	2.38351	2.68773	2.6796	2.77455	2.73787	2.5517	2.6857	2.51657	2.46699	2.4394	2.20353	2.46968	2.4781	2.58964	2.41129	2.5568	2.10576	2.63625	2.43758	2.35582	2.6199	2.29682	2.28643	2.37195	2.2334	2.48858	2.42328	2.31203	2.4145	2.46485
ZMYM6	3.59226	3.47146	3.55012	3.50825	3.82807	3.94051	3.66592	3.69855	3.68898	3.57692	3.70023	3.78266	3.54637	3.86207	3.65488	3.41198	3.75114	3.95025	3.63174	3.82915	3.89044	3.85924	3.70868	3.67828	3.73128	3.36298	3.74459	3.67729	3.76373	4.22532	3.4599	3.49349	3.36875	3.26355	3.18189	3.65443	3.3167	3.53179	3.43577	3.36529	3.59487	3.74829	3.42113	3.23283	3.33367	3.55255	3.47649	4.01179	3.57839
SFPQ	4.72699	4.19981	4.37699	4.03651	4.37699	4.88544	4.59698	4.12309	4.67051	4.47175	4.64228	4.36607	4.10742	4.49811	3.97384	4.5934	3.83692	4.34556	4.56574	4.46336	4.18481	4.61813	4.54821	4.36468	4.36118	3.95274	4.2072	4.79371	3.9696	4.56924	4.39279	4.67454	4.12689	3.75466	4.1104	4.36844	4.11223	4.24446	4.10644	3.9255	4.08626	3.94329	3.75528	3.88392	4.20282	3.93132	4.2741	4.65386	4.62764
KIAA0319L	3.27037	3.14718	3.28997	3.47173	3.61343	3.68741	3.68033	3.30657	3.57953	3.37813	3.35461	3.68033	3.30702	3.28294	2.81364	3.153	3.21406	3.39377	3.22543	3.04193	3.38963	3.12927	3.6117	3.67107	3.48817	3.37894	3.38874	3.45748	3.3446	3.70302	3.39562	3.34912	3.39465	3.34041	3.3703	3.4662	3.51915	3.55223	3.70417	3.29435	3.31388	3.15238	3.07907	3.44104	3.62816	3.43081	3.28408	3.67352	3.30934
PSMB2	4.54297	4.60788	4.62929	3.97248	3.98486	3.91069	4.31984	4.43182	4.5676	4.34539	4.43182	4.26069	3.98833	4.73657	4.63055	3.93844	4.64143	4.8193	4.64721	4.6277	4.5784	4.63161	4.31274	4.54521	4.57155	4.52848	4.48272	4.6204	4.32634	4.87414	4.26218	4.20411	4.17739	4.72673	4.12376	4.30251	4.01425	4.11125	4.29763	4.33864	4.61226	4.01708	3.96852	4.30251	4.31643	4.24247	4.46251	4.84106	4.28071
C1orf216	3.54734	3.24572	3.22544	3.60819	2.95077	3.2167	3.11932	3.41611	3.3003	3.20073	2.88957	3.27434	3.39381	3.22134	2.88983	3.05999	3.1736	3.26379	3.40082	2.88488	3.18631	3.29273	2.95838	3.5894	3.38234	3.44636	3.02908	2.58286	3.66396	3.02033	3.56764	3.59719	3.19482	2.95942	3.06102	3.10043	3.24167	3.41725	3.3567	2.89983	3.12684	2.87407	3.26661	3.60748	3.19842	2.70197	3.1158	3.03253	2.59675
CLSPN	1.47278	1.42385	1.45873	1.59486	1.39144	1.42132	1.52772	1.6253	1.52287	1.52171	1.4882	1.52682	1.41257	1.16963	1.45661	1.93594	1.47215	1.32982	1.56768	1.45583	1.49056	1.35307	1.53775	1.30467	1.26095	1.3	1.26482	1.22662	1.5022	1.93307	1.54361	1.51629	1.6959	1.21586	1.15546	1.54553	0.978573	1.24953	1.6959	1.46398	1.68223	1.41147	1.28489	1.29249	1.54775	1.57963	1.5414	1.68125	1.4083
COL8A2	3.65495	3.19149	3.48702	3.35335	3.13212	3.37325	3.56381	4.19094	3.36648	3.31825	3.33595	3.03676	3.16014	4.12933	4.09328	3.11916	3.94996	3.64749	2.66239	4.09229	3.67786	3.75226	2.62849	4.12508	3.79917	4.34753	3.34867	3.6015	3.51829	3.31475	3.81991	4.21657	4.01862	4.01519	3.8109	3.2269	3.26683	3.92669	3.76529	3.2329	2.63031	3.08303	3.24476	3.78515	3.63079	3.85282	3.06862	3.66692	2.91801
TRAPPC3	4.38404	4.55843	4.60864	4.47324	4.22277	3.59935	4.49064	4.32785	4.29546	4.36493	4.24759	4.62328	4.22357	4.44799	4.54043	3.94671	4.48888	4.15839	4.41227	4.65131	4.50616	4.47312	4.48013	3.92656	4.05392	3.61214	4.30749	3.45519	4.47127	4.45418	4.36652	4.19359	3.6806	4.28881	3.40505	3.95877	3.9655	4.07414	3.97314	3.62825	3.57541	4.55573	4.47023	4.33299	3.85985	4.3733	3.71344	3.92393	3.44665
STK40	4.19769	3.74505	3.98046	4.05911	3.80331	3.63002	3.90707	3.91318	3.95351	4.02314	4.10048	3.98932	3.60064	4.06903	4.00305	3.21587	3.97068	3.75291	3.69824	3.91601	3.42796	3.9855	2.91655	3.42366	3.58739	3.73144	3.72027	3.47564	3.53429	3.25951	3.78636	3.88804	3.90367	4.17203	3.6545	3.38188	3.82639	3.77847	3.94793	3.31035	3.01099	3.58417	3.57538	3.94408	4.10555	3.83751	3.20007	3.12891	2.6999
LSM10	3.51198	3.6054	3.6248	3.29239	3.19237	3.08443	3.47987	3.52339	3.20934	3.55584	3.49556	3.89033	3.61366	3.56055	3.46088	2.91824	3.33401	3.82209	3.61692	3.30366	3.74859	3.63349	3.35212	3.38339	3.14031	3.28628	3.66407	2.26554	3.52115	4.10734	3.77954	3.1295	2.89343	3.61419	2.75659	3.40334	2.97845	2.90841	3.04799	3.07185	3.40647	3.67011	3.75558	3.35807	3.27271	3.5308	3.24541	3.30673	3.06638
OSCP1	2.28381	2.4991	2.24898	2.01271	2.64578	2.26942	2.42418	2.52692	2.40843	2.40736	2.22991	2.0248	2.62222	2.5597	2.4519	2.25677	2.1071	2.20318	2.27825	2.28805	2.36157	2.514	2.35828	2.30935	2.45204	2.27255	2.11286	2.41729	2.17769	2.10682	2.35861	2.28691	2.35075	2.32693	2.285	2.22203	2.19073	2.35416	2.59995	2.35901	2.11921	2.33872	2.40843	2.16092	2.53056	2.22149	2.06094	1.94093	2.06779
MRPS15	3.57924	3.94683	4.00871	3.83649	3.67095	3.43155	3.90921	3.867	4.15498	3.96677	4.03025	3.80788	4.122	4.37382	4.53693	3.66886	4.381	4.24532	4.48012	4.35801	4.1871	4.60001	4.10102	3.45018	3.56376	3.35285	3.72909	3.45258	3.87447	3.97726	3.60162	3.36364	3.96005	4.4122	3.84735	3.95727	3.62764	3.69654	3.52721	3.65997	4.31932	4.04501	4.48791	3.94984	3.9585	3.56586	3.20918	3.4498	2.89997
CSF3R	2.50991	2.40057	2.35403	2.56551	2.22328	2.30198	2.33378	2.83217	2.31482	2.79419	2.44935	2.61708	2.32841	2.11552	1.96483	2.01862	2.42842	2.01977	2.009	3.29481	1.98785	1.63762	3.21886	2.78091	2.41409	3.10082	2.67471	3.55245	2.73246	4.00514	3.00649	2.4041	2.66929	2.58944	2.24697	2.24559	2.30018	2.62639	2.45753	2.9334	3.94274	1.98552	2.48155	2.74726	2.50028	2.76346	2.78521	2.77067	4.21579
GRIK3	2.65231	2.34725	2.3223	2.55482	2.38397	2.43283	2.30873	2.58401	2.41801	2.55514	2.41575	2.10164	2.30541	2.11081	2.36898	2.49852	2.33222	1.88012	2.11871	2.20468	1.9835	1.97771	2.2783	2.53803	2.34162	2.32587	2.18617	2.3604	2.03664	2.3582	2.15526	2.23199	2.50399	2.4607	2.33415	2.35544	2.23747	2.3883	2.32003	2.26462	1.98569	2.17186	2.18462	2.37265	2.36866	2.28052	2.35544	2.18617	2.45682
MEAF6	3.24688	3.25956	3.2518	3.47588	3.62242	3.18492	3.25848	3.18038	3.39456	3.37989	2.91768	3.23201	3.67795	3.22054	3.42279	3.19622	2.62508	3.71771	3.51669	3.01546	3.58578	3.26624	3.1026	2.81508	3.35964	2.69899	3.13216	3.21443	3.49883	3.14765	3.28185	3.39984	3.14898	2.94378	2.89041	3.103	2.98434	3.18231	2.88954	2.83057	2.69739	3.76899	3.19012	2.84113	2.95269	3.38931	3.01048	3.01254	2.84113
SNIP1	3.72991	3.56863	3.44649	3.34346	3.629	3.51453	3.16204	3.29426	3.37519	3.68208	3.37893	3.05535	3.30831	3.94609	4.0484	3.35958	3.8049	3.9469	3.90525	3.89413	3.93246	3.84817	3.87383	3.48628	3.443	3.61715	3.20762	3.37136	3.40331	3.5239	3.48752	3.99625	3.64528	3.35334	3.54178	2.91646	3.50324	3.36253	3.00641	2.72095	2.63998	3.13688	3.01811	3.70282	3.06588	4.12706	3.61746	3.62654	3.9033
GNL2	3.8755	3.96368	3.9522	3.61217	3.29041	3.22269	3.64444	3.37755	4.33095	4.07955	4.30573	4.01467	3.35367	4.14825	4.07114	3.98295	4.21446	4.0257	4.03446	4.23001	4.07815	4.31461	4.30237	3.72577	3.88111	3.66085	3.80927	3.46084	3.6294	3.92845	3.74314	3.09351	3.4786	3.98281	3.40522	3.69331	3.37119	3.7777	3.58599	3.57893	3.33031	3.80872	3.81257	3.73172	3.66984	3.95714	3.93022	4.22992	4.35685
RSPO1	2.63481	2.99985	2.74842	2.89633	2.5976	2.62015	2.73059	3.28367	2.65957	3.00586	3.09633	2.49975	3.31058	2.64186	2.76051	3.16235	2.64119	2.57018	2.68476	2.58748	2.71567	2.56802	2.88363	2.66012	2.60618	3.00204	2.62932	3.03362	2.65238	2.28317	2.75456	2.95991	3.13621	2.57433	2.75887	2.45598	2.69875	2.68369	2.53019	2.78765	3.17934	2.3116	2.90629	2.23209	2.65766	2.61576	3.02271	3.04514	2.9713
C1orf109	2.82101	2.91127	2.76051	2.56035	2.56224	2.56097	2.40574	2.43411	2.74152	2.58175	2.86796	2.43507	2.48823	2.44213	2.03331	2.90305	1.77651	2.72627	2.63601	1.83204	2.77603	2.75446	2.69258	2.55648	2.7708	2.3669	2.44313	2.44822	2.78171	1.82377	2.95904	2.64062	2.94353	2.64346	2.91071	2.84023	2.60224	2.93228	2.95947	2.57306	2.1072	3.22019	2.71928	2.78023	2.63733	2.68629	2.29601	2.5057	2.31311
EPHA10	2.63502	2.73019	2.24357	2.62438	2.24919	2.54809	2.18396	2.83997	2.24555	2.6399	2.31804	1.98685	2.18723	1.88452	2.10842	2.41617	2.07601	1.99009	2.17405	2.06133	2.10388	2.07762	2.20438	2.53378	2.08159	2.58308	2.00002	2.27007	2.10099	1.82598	2.1887	2.17628	2.64663	2.05089	2.23162	2.07871	2.13047	2.17559	2.07613	2.26871	1.81119	2.04378	2.50115	2.26177	2.4096	2.34693	2.03998	2.42172	2.39641
SF3A3	4.12701	4.2245	3.71925	2.86121	3.70928	3.74117	3.65027	3.35497	3.4286	3.57269	4.03262	3.79986	3.05505	4.37272	4.54655	3.48799	4.38189	4.25192	4.48807	4.35266	4.2902	4.32687	4.22792	3.40642	3.54587	3.85745	3.0707	2.98264	3.18306	4.13044	3.96126	4.26951	3.64966	3.88466	4.18094	3.77505	4.09729	4.3899	3.97053	4.03417	3.73461	3.44143	3.51316	4.12845	3.68286	4.30312	3.48355	4.08055	4.38227
FHL3	3.64206	2.82467	3.58864	3.89946	3.52608	2.98067	3.63286	3.89946	4.05248	4.04713	4.36145	4.28697	3.63516	3.91912	4.1274	3.46188	3.98959	3.29039	4.20223	4.10923	3.55607	3.90248	1.99132	3.3378	3.61632	3.38389	3.20429	2.88247	3.65408	3.62086	3.74364	3.41397	3.58535	3.84939	3.54669	2.8859	3.7221	3.37791	3.86464	3.23549	2.77445	3.53273	3.49441	3.39684	3.53211	3.16631	2.86484	2.54894	1.70484
POU3F1	4.44549	4.21285	4.12384	4.10164	3.97656	4.35215	3.83643	4.32747	3.89236	3.98713	4.12582	3.55761	3.64652	3.67739	3.91826	3.91542	3.44031	3.34561	3.45376	3.33095	3.32708	3.93022	3.9321	4.04501	3.65214	3.71851	3.44989	4.56949	3.53738	3.30506	3.73821	3.94104	4.11523	3.429	3.80433	3.35985	3.58438	3.4419	3.50013	4.09484	4.01529	3.1408	4.30742	3.5305	3.74756	3.66368	3.2728	4.09924	4.24338
RRAGC	3.72649	4.1863	3.99811	3.78948	4.03962	3.69152	3.83083	4.07012	3.62749	4.26305	4.23349	3.84222	4.02078	4.20421	3.97715	3.26573	4.39715	4.33451	4.28362	4.44897	4.29207	4.20911	4.0663	4.13085	4.05614	4.09266	4.02315	3.97783	4.14771	3.28436	4.35764	3.73142	3.75981	3.98224	3.16777	3.22765	3.63087	3.84812	3.5331	3.45057	3.64455	3.78653	3.62643	3.98792	3.9365	4.60281	3.82276	4.02524	3.88383
GJA9	1.74964	1.95731	1.97307	1.91347	1.69684	1.83476	1.71421	2.076	1.68588	2.008	1.75049	1.58608	1.78134	1.51295	1.7762	1.80445	1.7149	1.43624	1.64985	1.48922	1.5535	1.35957	1.68092	1.94844	1.66053	1.74414	1.69023	1.48032	1.47598	1.45248	1.38654	1.39926	1.53049	1.74757	1.52551	1.76935	1.5595	1.42521	1.99924	1.75833	1.66883	1.92245	1.60681	1.49195	1.48351	1.79101	1.55667	1.58776	1.36887
RHBDL2	1.78218	1.76641	1.39388	1.75363	1.57814	1.40992	1.88554	1.50111	1.35088	1.89987	1.71203	1.55497	1.52026	1.85394	1.43391	1.44015	2.16063	1.68889	2.00743	1.6714	1.38169	1.01683	1.94634	2.15691	1.23015	1.58739	1.56037	1.83568	1.40832	2.48089	2.74865	1.80368	1.71776	1.86241	1.54813	1.65697	1.6143	1.50189	1.68854	1.50498	1.84682	1.72743	1.68238	1.78448	1.69003	1.91923	2.04767	1.63952	1.67235
PABPC4	3.60321	3.8916	3.63998	3.68357	3.81282	3.69276	3.86599	3.9444	3.49053	3.50127	3.51496	3.48799	4.32538	4.03502	3.46035	2.91883	4.12881	4.17555	4.18136	4.11885	3.68363	4.11479	4.06726	4.21934	3.68404	4.09638	4.21934	3.89457	4.10456	4.30465	4.04278	3.59885	3.63523	4.20586	3.53187	4.1368	3.51794	3.86257	3.83654	3.99735	4.16841	3.68723	4.49251	3.8583	4.10082	4.02616	3.7534	4.07062	3.90647
HEYL	3.48363	3.3627	3.38113	3.24639	3.39748	3.42476	3.37531	3.74011	4.05284	3.88335	3.93279	3.26167	3.10361	4.32378	4.9168	3.48058	4.59299	4.1427	4.64577	4.2349	4.17991	4.99913	4.49703	4.28858	4.47904	4.54683	4.07175	4.25808	3.39702	3.94177	4.47754	4.23205	5.24148	3.86327	4.6138	4.06888	5.45767	4.61959	5.00622	4.27483	2.75662	4.24244	4.21538	4.36247	4.86353	3.78918	3.25359	3.26698	3.0708
NT5C1A	2.35131	1.98906	2.42831	2.56563	2.07621	2.11705	2.46868	2.57997	2.03649	2.36279	2.66421	2.04248	2.1916	2.26912	2.28476	2.5551	2.31754	2.13964	1.65247	2.34746	2.06316	2.30776	2.25374	2.49963	2.45106	2.21298	2.3118	2.27399	2.12074	2.15802	2.15002	2.45704	2.87727	2.31921	2.4335	2.18094	2.64532	2.5632	2.44112	1.88383	1.87904	2.38351	2.83521	1.86494	2.36219	2.76254	1.91964	1.70095	1.4519
HPCAL4	2.38969	1.96378	2.19053	2.12966	2.33435	2.26707	1.91353	2.29111	2.02121	2.3804	2.37805	1.88323	2.128	1.8648	2.09756	2.02518	1.81999	1.81152	1.8032	1.74548	1.68491	1.91119	1.92782	2.67964	2.21322	2.43683	2.10321	2.56391	1.88817	1.94318	2.33381	2.32575	2.30177	2.14493	1.83499	1.8368	2.20689	2.18781	2.36676	1.92445	1.54382	2.02929	2.11776	2.36548	2.34654	2.21194	2.61529	2.26867	2.41321
BMP8B	4.81175	4.47366	4.18814	3.95889	4.55208	4.47181	4.28115	4.39182	3.6981	4.24462	4.7777	3.90199	3.74479	3.81408	3.47064	4.42925	4.56016	3.7159	4.48042	4.32956	3.8012	3.47006	4.40878	4.7569	3.76666	4.33093	3.90858	4.55746	3.3211	3.57914	4.04891	4.27124	4.40955	3.90322	4.30932	3.9582	4.10237	4.26975	3.91911	4.02038	4.49539	3.40615	4.62584	4.25083	4.29325	3.5664	3.96283	4.82714	5.30677
TRIT1	2.74243	3.11494	3.41723	3.43949	3.33344	3.51233	3.81087	2.94348	3.42555	3.41956	3.55175	3.78788	3.97766	3.45837	3.47421	2.88998	3.49244	3.40066	3.1751	3.37628	3.47505	3.66329	3.0302	3.27741	3.18034	2.99131	3.19874	3.22365	3.44208	3.69735	3.37226	3.31565	3.11222	3.24231	2.65939	3.61156	3.1856	2.6797	3.40279	3.17855	3.75126	3.337	2.84984	2.83942	3.08565	3.1641	3.02551	3.78583	3.13954
PPT1	3.9937	4.7296	4.26117	3.6431	4.75068	3.83943	4.32959	4.27762	4.47105	3.85462	3.45481	4.5062	4.06321	4.53158	4.64154	4.32865	5.50979	5.20971	5.08057	5.14889	5.00218	4.47343	5.04781	4.18127	4.21086	4.07762	4.52167	4.08564	4.93398	6.28869	4.40775	4.18663	4.02284	4.90356	3.69403	4.4329	4.03726	4.10975	4.4329	4.63697	5.40914	4.40161	4.89771	4.33389	4.1506	4.57519	4.23144	4.91195	3.45088
COL9A2	3.89035	3.64425	3.54771	3.61342	3.55918	3.76279	3.11048	3.78605	3.22061	3.51208	3.58499	2.79296	3.27456	3.48931	3.39639	2.97842	3.24918	3.26625	2.54341	3.50964	3.28018	3.08829	2.9013	3.66094	3.35583	3.64928	2.99053	3.36066	3.22061	2.83045	3.47999	3.69568	3.68417	2.77931	3.42493	2.92194	3.22577	3.36374	3.16805	3.19729	2.76705	2.98503	3.1934	3.51724	3.1796	3.50121	2.93833	3.28175	3.41717
RIMS3	4.15085	3.92963	3.77389	3.62029	3.63722	3.4277	3.69476	3.45015	3.36705	3.42615	3.27506	3.61244	3.48693	4.03036	4.21098	3.67563	3.92445	3.60096	3.83372	3.94602	4.44595	3.69583	2.97933	3.04689	3.3847	3.1808	3.16198	2.95166	3.69173	2.45811	3.17117	3.76297	3.61887	3.73737	3.60089	2.53256	3.7338	3.53301	3.51219	3.15797	1.84666	3.35835	3.25387	3.77317	3.4984	3.42828	3.07054	2.37891	2.30223
CITED4	3.65888	3.5504	3.25888	3.21973	3.39253	3.47909	2.80917	3.72165	3.65806	3.80232	3.6774	2.87378	3.51367	3.87683	3.68483	3.15087	3.72404	2.93502	3.5513	3.3808	3.45706	3.82243	3.5497	3.23707	3.51801	3.22925	3.19004	3.23785	2.73629	2.65588	2.97086	3.44821	3.60124	3.23447	3.84567	3.10127	3.51615	3.2235	3.46785	3.33371	3.09927	3.64476	3.61021	3.24345	3.56401	2.84046	3.0247	2.64943	3.28298
SLFNL1	2.85629	2.94294	2.65242	2.93167	2.88538	2.77332	2.64986	3.05785	2.9107	2.77492	2.80759	2.73576	2.507	2.60158	2.96392	3.04141	2.83783	2.79247	2.78804	2.6811	2.62221	2.50643	2.77504	3.05664	2.76002	2.87	2.8388	2.90644	2.7535	2.62612	2.92499	3.08441	3.08968	2.72318	2.76735	2.60526	3.14505	3.33522	3.09574	2.94953	2.49901	2.81018	2.72791	2.75438	3.00047	2.81388	2.30084	2.70425	2.63525
SCMH1	3.96764	4.05172	3.91115	4.22199	4.23103	4.38118	4.13176	4.11961	4.07722	3.95254	3.95512	4.11561	4.11735	4.25994	4.25237	4.41855	4.1788	4.07636	4.25936	4.097	4.26629	4.24559	4.03175	3.86038	4.14053	3.84781	3.75187	3.99702	3.51551	3.43825	3.89534	4.06956	4.17098	4.12936	4.25858	3.82208	4.27978	4.2597	4.33388	3.9324	3.53499	3.94492	3.92662	4.1138	4.14134	3.76237	3.57305	3.75926	3.28874
EDN2	3.89595	3.76438	3.23296	3.31653	2.90564	3.17765	3.19019	3.62977	3.03436	3.20217	2.9266	3.54689	3.25981	2.88301	3.06177	2.92454	2.55433	2.378	2.71982	2.76034	2.37699	2.47604	2.73211	3.54689	3.03141	3.43717	3.29	3.62862	2.68497	2.67593	3.1291	2.78196	3.29358	3.29299	3.0666	2.58657	2.70572	3.02034	2.89805	3.01494	2.30471	2.0058	2.99552	2.98924	3.37824	2.793	2.52976	3.03032	3.03697
HIVEP3	2.55823	2.5087	2.61745	2.81309	2.71773	2.52176	2.50387	2.94169	2.69746	2.96545	2.72419	2.68767	2.68686	2.6044	2.33538	2.51078	2.58865	2.70163	2.37374	2.35496	2.39958	2.22303	2.29229	2.83771	2.69203	2.99948	2.52441	2.83917	2.48608	3.52448	3.08241	2.78097	2.68346	2.80675	2.5239	2.348	2.60603	2.69333	2.43391	2.85258	2.71481	2.25893	2.61168	2.50426	2.771	2.74816	2.5616	2.82298	2.59212
GUCA2A	2.8386	2.91473	2.77466	2.7971	2.3578	2.80595	2.72963	2.98707	1.59375	2.67689	2.45094	2.26147	2.74096	2.22783	2.31613	2.58522	2.05418	1.62441	2.50776	2.16974	1.81964	2.12486	2.17644	2.97362	2.88398	2.76196	2.56361	1.91809	2.97008	2.77359	2.59548	2.73059	2.47871	2.89156	2.63667	1.6923	2.46403	2.51163	2.46756	2.62005	2.14642	1.54983	1.81168	2.13583	2.67057	2.414	2.99601	2.39846	2.74787
FOXJ3	3.94722	4.06745	3.98289	3.58829	4.35665	4.35665	4.08306	3.8896	3.88256	3.79078	3.91106	4.06287	3.70125	4.05188	3.88269	3.49981	3.95211	4.23498	4.15414	4.01742	4.21812	4.18121	4.18543	3.83682	4.05694	3.59233	3.62112	4.11288	3.54347	4.60032	3.83448	3.86154	4.1058	3.63003	3.79754	3.89181	4.0175	4.2036	4.50369	3.54672	4.24565	3.76535	3.35732	3.6148	3.82335	3.64512	3.62812	4.34088	3.74303
ZMYND12	2.24322	2.38397	1.9344	1.86135	2.19505	1.97956	1.69545	2.58804	1.92936	1.85895	1.68855	2.15138	1.95125	1.73561	1.9229	2.01143	1.46738	2.17804	1.49895	1.9444	2.127	1.5752	1.9187	2.54456	1.95188	2.49485	1.77806	1.7345	2.37464	2.77938	2.24322	1.99251	1.85826	2.34823	2.1803	2.05847	2.00018	2.25663	2.04199	2.15204	2.34335	1.83247	2.0496	2.11102	2.16401	2.22835	2.0881	2.29986	1.80144
TMSB4X	3.00862	2.61608	3.24036	2.36445	2.77591	2.76974	2.69582	2.82277	2.70509	2.65806	2.97085	2.47751	2.57352	2.20048	2.66804	2.66765	2.76911	2.43532	2.15803	2.66481	1.74928	2.42074	2.63596	2.21912	2.28879	2.65575	2.39269	2.32467	2.49142	2.65674	2.60376	2.99196	2.97592	2.57706	2.32518	2.84401	2.93185	2.46373	2.58977	2.29477	2.77372	3.24457	2.91309	3.30241	2.59433	2.48746	2.33182	2.37485	2.2186
CLDN19	3.28282	3.61775	3.19155	3.48347	3.15439	3.08426	2.8856	3.28454	3.0378	3.10708	3.36286	2.77391	3.026	3.31228	2.72819	3.32729	2.80949	2.71289	2.27037	2.67721	2.71345	3.07257	2.98701	3.63841	3.18398	3.71962	2.82399	3.29946	3.05157	2.33199	2.90488	2.75805	3.37211	2.91523	3.18767	2.52728	2.60468	2.82399	2.49105	3.25748	2.70938	2.35978	2.90539	2.72246	2.84155	2.94244	2.88847	3.27394	3.49101
SLC2A1	4.15931	3.99657	3.81045	4.47733	4.36271	3.84495	3.70427	4.35994	4.345	3.87881	3.9604	6.24508	4.19274	5.55687	4.72365	3.93701	4.85041	4.5508	4.39494	5.67005	5.26559	5.02473	5.09279	4.20203	4.78283	4.54538	5.00625	4.14148	4.77414	4.67475	5.43371	4.27783	4.20709	5.56704	4.10126	3.4203	4.48246	4.63967	4.41251	3.59692	2.198	2.76234	3.495	3.75731	5.54932	5.00988	3.51151	4.01164	3.32929
EBNA1BP2	4.12253	3.90882	3.84201	3.07379	3.41769	3.6327	3.69962	3.41227	3.94861	3.81082	3.8612	3.94124	3.46403	3.961	3.98135	3.33305	3.68046	3.69084	3.8594	3.74879	3.71569	4.20274	3.83608	2.69172	3.45124	2.95798	3.33331	2.82548	3.40291	3.15987	3.40227	3.46252	3.27587	3.96973	3.62843	3.41443	3.39091	3.49631	3.54027	2.94495	2.87308	3.74676	3.44191	3.39966	3.52238	3.75892	3.58073	2.9209	2.47434
C1orf210	3.04456	2.83399	2.60969	2.78678	2.82077	2.62625	2.66498	2.98025	2.61992	2.73431	2.65024	2.47518	2.30045	2.3354	2.42484	2.70217	2.27654	2.2544	2.36111	2.31977	2.30821	2.35404	2.40906	2.69886	2.64314	2.33161	2.28205	2.00045	2.03675	2.53587	2.4116	2.55399	2.42035	2.31738	2.18851	2.63593	2.47397	2.49802	2.33647	2.17924	2.41606	2.43153	2.60117	2.14452	2.56925	2.09028	2.4044	2.93614	2.54656
ELOVL1	4.02365	3.64291	3.92877	4.47303	3.51848	3.2648	3.75764	4.078	4.14352	4.23748	4.26842	4.25627	3.96922	4.01963	3.20005	3.56447	3.97489	3.7085	3.16023	4.11645	3.55552	3.45462	2.89435	3.97472	3.70987	4.11303	4.13386	3.59097	4.1294	5.06271	4.49654	3.63457	3.60753	4.09922	3.21817	3.20603	3.16468	3.46689	3.84896	3.37004	3.83205	3.81202	3.66915	3.88362	3.61831	3.90955	3.22935	3.58919	3.68858
MED8	3.76523	3.57171	3.69296	3.50998	3.68633	3.57011	3.54617	3.22058	3.67539	3.79407	4.04497	3.86073	3.31471	3.65362	2.97458	3.526	3.60745	3.64516	3.43802	3.1229	3.54006	3.51867	3.52388	3.36433	3.72591	3.38543	3.49343	3.14811	3.47821	3.82371	3.67432	3.59871	3.45973	3.64361	3.47896	3.84186	3.87085	3.86617	3.6048	3.59814	3.35704	3.80655	3.59782	3.43588	3.74126	3.7797	3.42621	3.78258	2.68642
HYI	3.35126	3.37497	3.41649	3.30133	3.46763	3.2448	3.36702	3.62723	3.24178	3.12245	3.00342	2.84966	3.51041	3.63383	3.47299	3.00593	3.32039	3.19671	2.94232	3.38224	2.95648	3.29673	2.7233	2.89415	2.93254	3.11826	3.01117	2.96747	3.31906	2.79285	3.30082	3.42647	3.21043	3.28591	3.03388	3.115	2.9657	3.21772	3.19001	3.19423	2.82378	3.19869	3.13428	2.97896	3.16372	3.03698	3.05148	2.56685	3.03049
SLC6A9	3.97048	4.04766	3.76714	3.61215	3.67415	3.65946	3.74631	3.5275	3.65702	3.63344	3.79147	3.50879	3.31682	3.54467	3.39538	3.55351	3.59096	3.23576	2.93206	3.23848	3.3429	3.68249	3.2856	3.43854	3.3459	3.53248	3.20373	3.6257	3.00669	3.16755	3.40118	3.47319	3.56093	3.59455	3.40382	3.21821	3.33235	3.35002	3.52773	3.89606	3.21941	3.18787	3.35578	3.35096	3.39762	3.39784	3.26864	3.60629	3.6301
ERI3	2.91584	3.22232	3.44556	3.29518	3.38491	3.08966	3.24994	3.27968	3.576	3.51894	3.23867	3.2105	3.43059	2.88092	3.21617	3.32543	2.76732	2.95531	2.88314	3.01075	3.08981	3.28139	2.75528	2.94073	3.13602	2.96098	3.33669	3.11454	3.01961	3.13406	3.14541	3.29588	3.5172	3.5485	3.62431	3.27613	3.64253	3.67842	3.84328	3.6442	3.62984	3.56379	3.37254	3.5446	3.56491	2.95614	2.85626	2.59618	2.66271
TMEM53	3.03723	2.78189	3.00911	2.75704	2.85609	2.47953	2.81947	2.99197	2.83989	2.93614	2.88125	2.82694	3.2723	2.63701	3.04182	2.63226	3.02756	2.71924	2.68207	3.02413	2.79231	2.5994	2.15473	3.03518	2.77586	3.00089	2.41833	2.48284	2.88575	3.10094	2.94478	2.75109	3.07645	2.94701	3.06225	2.56915	3.19291	2.73706	2.94934	2.64325	2.69868	3.02678	2.3624	2.75109	2.96237	2.62479	2.46068	2.76389	2.40369
BEST4	2.71849	2.67119	2.62252	2.60279	2.49671	2.5015	2.5485	2.62589	2.66616	2.84453	2.67364	2.22855	2.69365	2.32224	2.28032	2.40963	2.46381	1.61672	2.13818	2.54142	1.73916	2.25941	2.09515	2.48427	2.4468	2.87751	2.18112	2.49996	2.01759	2.08228	2.73637	2.55332	2.57294	2.37533	2.32318	2.06562	2.24733	2.55229	2.38936	2.49286	1.96799	2.16097	2.35704	2.0433	2.72416	2.35955	2.03982	2.04096	1.93522
PTCH2	2.89285	3.21188	2.94225	3.17003	2.87991	3.31893	2.87117	3.27546	2.79981	2.94176	2.98933	2.77539	2.92947	2.88433	2.92032	3.36905	2.83776	2.62356	2.71432	2.60401	2.73057	2.8025	2.79441	3.58289	2.99122	3.42616	2.83764	3.21515	2.75884	2.90127	3.33859	3.21515	3.32303	2.91206	3.3829	2.80932	2.92968	2.99083	3.05371	3.19989	2.70595	2.44743	3.11275	3.1292	3.27079	2.9678	2.74784	2.92289	3.46967
HECTD3	3.37138	3.28482	3.27691	3.55084	3.63808	3.67861	3.48463	3.47138	3.10458	3.49705	3.33677	3.57003	3.48013	3.61754	3.749	3.11028	4.02194	3.67161	3.69782	3.92432	3.61995	3.47764	3.21069	3.77573	3.30208	3.66064	3.35521	3.20111	3.34997	3.38343	3.82388	3.82875	3.69524	3.8337	3.52597	3.44475	3.92472	3.44703	3.78818	3.6634	3.22662	3.43242	3.48876	3.87207	3.95373	3.03269	3.24704	3.21071	2.95214
MUTYH	2.99218	3.01507	2.95681	3.05218	3.05337	3.04269	3.09655	2.91621	2.95891	2.94667	2.9619	2.79055	2.8015	3.10705	2.92166	2.8551	3.15181	3.0017	3.04086	3.03735	3.00889	2.86098	2.89241	3.1444	3.25179	3.09813	2.96893	3.04595	2.72827	3.20939	3.09056	3.1959	3.12903	2.92803	2.96225	2.70312	2.92082	2.84671	3.07737	3.08021	2.74073	2.75895	2.73818	2.72328	2.94056	3.08656	2.74346	3.17748	2.91956
[truncated: 14,295 more rows]
[truncated: 66 more columns]

## Sheet: all differential gene files
all differential gene files
[truncated: 15,301 more rows]

[truncated: 2 more sheets: DEGs, Expression profile files of DEG]
