# Supplementary material for: Common molecular mechanism and immune infiltration patterns of thoracic and abdominal aortic aneurysms
Source: Front Immunol. 2022 Oct 21;13:1030976. doi: 10.3389/fimmu.2022.1030976 (PMC9633949; doi:10.3389/fimmu.2022.1030976)
Supplement: Supplementary file 4 [file Table_4.xlsx]

## Sheet: GO
Results of GO function enrichment analysis
ONTOLOGY	ID	Description	GeneRatio	BgRatio	pvalue	p.adjust	qvalue	geneID	Count
BP	GO:0007159	leukocyte cell-cell adhesion	12/77	381/18800	4.5354e-08	5.56932e-05	3.76611e-05	CX3CR1/CD74/HLA-DRA/THY1/IL1B/VCAM1/HLA-DPA1/HLA-DPB1/SELL/NCKAP1L/IL6/PECAM1	12
BP	GO:0050900	leukocyte migration	12/77	384/18800	4.94172e-08	5.56932e-05	3.76611e-05	CX3CR1/CD74/THY1/IL1B/VCAM1/SELL/NCKAP1L/CXCR4/IL6/GREM1/PECAM1/APOD	12
BP	GO:0050870	positive regulation of T cell activation	9/77	223/18800	3.17101e-07	0.000238249	0.00016111	CD74/HLA-DRA/THY1/IL1B/VCAM1/HLA-DPA1/HLA-DPB1/NCKAP1L/IL6	9
BP	GO:1903039	positive regulation of leukocyte cell-cell adhesion	9/77	245/18800	6.98461e-07	0.00030376	0.00020541	CD74/HLA-DRA/THY1/IL1B/VCAM1/HLA-DPA1/HLA-DPB1/NCKAP1L/IL6	9
BP	GO:0045766	positive regulation of angiogenesis	8/77	183/18800	8.20599e-07	0.00030376	0.00020541	CX3CR1/CYSLTR1/IL1B/C3/CXCR4/CYBB/SFRP2/GREM1	8
BP	GO:1904018	positive regulation of vasculature development	8/77	183/18800	8.20599e-07	0.00030376	0.00020541	CX3CR1/CYSLTR1/IL1B/C3/CXCR4/CYBB/SFRP2/GREM1	8
BP	GO:0070663	regulation of leukocyte proliferation	9/77	254/18800	9.43354e-07	0.00030376	0.00020541	CD74/TYROBP/IL1B/VCAM1/HLA-DPA1/HLA-DPB1/NCKAP1L/IL6/GREM1	9
BP	GO:0045765	regulation of angiogenesis	10/77	345/18800	1.40195e-06	0.000365558	0.000247199	CX3CR1/CYSLTR1/IL1B/C3/CXCR4/CYBB/SFRP2/DCN/IL6/GREM1	10
BP	GO:1901342	regulation of vasculature development	10/77	351/18800	1.63713e-06	0.000365558	0.000247199	CX3CR1/CYSLTR1/IL1B/C3/CXCR4/CYBB/SFRP2/DCN/IL6/GREM1	10
BP	GO:0002697	regulation of immune effector process	10/77	353/18800	1.72283e-06	0.000365558	0.000247199	CX3CR1/CD74/HLA-DRA/TYROBP/IL1B/FCN1/C3/IL13RA2/NCKAP1L/IL6	10
BP	GO:0050671	positive regulation of lymphocyte proliferation	7/77	141/18800	1.784e-06	0.000365558	0.000247199	CD74/IL1B/VCAM1/HLA-DPA1/HLA-DPB1/NCKAP1L/IL6	7
BP	GO:0032946	positive regulation of mononuclear cell proliferation	7/77	143/18800	1.96026e-06	0.000368203	0.000248988	CD74/IL1B/VCAM1/HLA-DPA1/HLA-DPB1/NCKAP1L/IL6	7
BP	GO:0002366	leukocyte activation involved in immune response	9/77	285/18800	2.44091e-06	0.000383809	0.000259541	CX3CR1/CD74/HLA-DRA/TYROBP/IL13RA2/NCKAP1L/IRF8/IL6/LCP1	9
BP	GO:0002443	leukocyte mediated immunity	11/77	457/18800	2.44728e-06	0.000383809	0.000259541	CX3CR1/CD74/HLA-DRA/TYROBP/IL1B/HLA-DPA1/C3/HLA-DPB1/IL13RA2/NCKAP1L/IL6	11
BP	GO:0051251	positive regulation of lymphocyte activation	10/77	371/18800	2.68794e-06	0.000383809	0.000259541	CD74/HLA-DRA/THY1/TYROBP/IL1B/VCAM1/HLA-DPA1/HLA-DPB1/NCKAP1L/IL6	10
BP	GO:0002263	cell activation involved in immune response	9/77	289/18800	2.73601e-06	0.000383809	0.000259541	CX3CR1/CD74/HLA-DRA/TYROBP/IL13RA2/NCKAP1L/IRF8/IL6/LCP1	9
BP	GO:0022409	positive regulation of cell-cell adhesion	9/77	291/18800	2.89474e-06	0.000383809	0.000259541	CD74/HLA-DRA/THY1/IL1B/VCAM1/HLA-DPA1/HLA-DPB1/NCKAP1L/IL6	9
BP	GO:0001819	positive regulation of cytokine production	11/77	475/18800	3.54619e-06	0.000409763	0.000277092	CD74/TYROBP/IL1B/FCN1/HLA-DPA1/C3/HLA-DPB1/CYBB/LUM/IRF8/IL6	11
BP	GO:0070665	positive regulation of leukocyte proliferation	7/77	158/18800	3.80674e-06	0.000409763	0.000277092	CD74/IL1B/VCAM1/HLA-DPA1/HLA-DPB1/NCKAP1L/IL6	7
BP	GO:0060485	mesenchyme development	9/77	301/18800	3.81306e-06	0.000409763	0.000277092	BAMBI/ACTC1/SEMA3D/IL1B/COL1A1/SFRP2/IL6/GREM1/ACTG2	9
BP	GO:0010717	regulation of epithelial to mesenchymal transition	6/77	102/18800	3.81766e-06	0.000409763	0.000277092	BAMBI/IL1B/COL1A1/SFRP2/IL6/GREM1	6
BP	GO:0042102	positive regulation of T cell proliferation	6/77	103/18800	4.04071e-06	0.000413989	0.00027995	IL1B/VCAM1/HLA-DPA1/HLA-DPB1/NCKAP1L/IL6	6
BP	GO:0050670	regulation of lymphocyte proliferation	8/77	230/18800	4.52359e-06	0.000443312	0.000299778	CD74/TYROBP/IL1B/VCAM1/HLA-DPA1/HLA-DPB1/NCKAP1L/IL6	8
BP	GO:0006909	phagocytosis	9/77	310/18800	4.84363e-06	0.000448699	0.000303421	TYROBP/IL2RG/IL1B/FCN1/C3/NCF2/NCKAP1L/IRF8/PECAM1	9
BP	GO:0032944	regulation of mononuclear cell proliferation	8/77	233/18800	4.97669e-06	0.000448699	0.000303421	CD74/TYROBP/IL1B/VCAM1/HLA-DPA1/HLA-DPB1/NCKAP1L/IL6	8
BP	GO:0002703	regulation of leukocyte mediated immunity	8/77	236/18800	5.4677e-06	0.000474008	0.000320536	CX3CR1/HLA-DRA/TYROBP/IL1B/C3/IL13RA2/NCKAP1L/IL6	8
BP	GO:0019886	antigen processing and presentation of exogenous peptide antigen via MHC class II	4/77	30/18800	6.57407e-06	0.000548813	0.000371121	CD74/HLA-DRA/HLA-DPA1/HLA-DPB1	4
BP	GO:0002699	positive regulation of immune effector process	8/77	248/18800	7.86352e-06	0.000616149	0.000416655	CD74/HLA-DRA/TYROBP/IL1B/FCN1/C3/IL13RA2/IL6	8
BP	GO:0070661	leukocyte proliferation	9/77	330/18800	8.0207e-06	0.000616149	0.000416655	CD74/TYROBP/IL1B/VCAM1/HLA-DPA1/HLA-DPB1/NCKAP1L/IL6/GREM1	9
BP	GO:0002696	positive regulation of leukocyte activation	10/77	421/18800	8.20075e-06	0.000616149	0.000416655	CD74/HLA-DRA/THY1/TYROBP/IL1B/VCAM1/HLA-DPA1/HLA-DPB1/NCKAP1L/IL6	10
BP	GO:0050766	positive regulation of phagocytosis	5/77	71/18800	1.06528e-05	0.000720359	0.000487125	IL2RG/IL1B/FCN1/C3/NCKAP1L	5
BP	GO:0050863	regulation of T cell activation	9/77	342/18800	1.06769e-05	0.000720359	0.000487125	CD74/HLA-DRA/THY1/IL1B/VCAM1/HLA-DPA1/HLA-DPB1/NCKAP1L/IL6	9
BP	GO:0002495	antigen processing and presentation of peptide antigen via MHC class II	4/77	34/18800	1.09876e-05	0.000720359	0.000487125	CD74/HLA-DRA/HLA-DPA1/HLA-DPB1	4
BP	GO:0050867	positive regulation of cell activation	10/77	436/18800	1.11226e-05	0.000720359	0.000487125	CD74/HLA-DRA/THY1/TYROBP/IL1B/VCAM1/HLA-DPA1/HLA-DPB1/NCKAP1L/IL6	10
BP	GO:1903037	regulation of leukocyte cell-cell adhesion	9/77	344/18800	1.11857e-05	0.000720359	0.000487125	CD74/HLA-DRA/THY1/IL1B/VCAM1/HLA-DPA1/HLA-DPB1/NCKAP1L/IL6	9
BP	GO:0045123	cellular extravasation	5/77	73/18800	1.22114e-05	0.000764569	0.000517021	CX3CR1/THY1/VCAM1/SELL/PECAM1	5
BP	GO:0045785	positive regulation of cell adhesion	10/77	446/18800	1.35363e-05	0.000822693	0.000556326	CD74/HLA-DRA/THY1/IL1B/VCAM1/HLA-DPA1/HLA-DPB1/NCKAP1L/SFRP2/IL6	10
BP	GO:0002504	antigen processing and presentation of peptide or polysaccharide antigen via MHC class II	4/77	36/18800	1.38697e-05	0.000822693	0.000556326	CD74/HLA-DRA/HLA-DPA1/HLA-DPB1	4
BP	GO:0002478	antigen processing and presentation of exogenous peptide antigen	4/77	38/18800	1.72729e-05	0.000998284	0.000675065	CD74/HLA-DRA/HLA-DPA1/HLA-DPB1	4
BP	GO:0002449	lymphocyte mediated immunity	9/77	365/18800	1.79085e-05	0.00100915	0.00068241	CD74/HLA-DRA/IL1B/HLA-DPA1/C3/HLA-DPB1/IL13RA2/NCKAP1L/IL6	9
BP	GO:0002460	adaptive immune response based on somatic recombination of immune receptors built from immunoglobulin superfamily domains	9/77	370/18800	1.99396e-05	0.00109619	0.00074127	CD74/HLA-DRA/IL1B/HLA-DPA1/C3/HLA-DPB1/IL13RA2/NCKAP1L/IL6	9
BP	GO:0046651	lymphocyte proliferation	8/77	296/18800	2.81991e-05	0.00151335	0.00102337	CD74/TYROBP/IL1B/VCAM1/HLA-DPA1/HLA-DPB1/NCKAP1L/IL6	8
BP	GO:0002685	regulation of leukocyte migration	7/77	218/18800	3.09374e-05	0.00158945	0.00107482	CX3CR1/CD74/THY1/NCKAP1L/IL6/GREM1/APOD	7
BP	GO:0032943	mononuclear cell proliferation	8/77	300/18800	3.10274e-05	0.00158945	0.00107482	CD74/TYROBP/IL1B/VCAM1/HLA-DPA1/HLA-DPB1/NCKAP1L/IL6	8
BP	GO:0007584	response to nutrient	6/77	150/18800	3.47062e-05	0.00170737	0.00115456	VCAM1/FOLR2/COL1A1/CYBB/SFRP2/SPP1	6
BP	GO:0002399	MHC class II protein complex assembly	3/77	16/18800	3.56017e-05	0.00170737	0.00115456	HLA-DRA/HLA-DPA1/HLA-DPB1	3
BP	GO:0002503	peptide antigen assembly with MHC class II protein complex	3/77	16/18800	3.56017e-05	0.00170737	0.00115456	HLA-DRA/HLA-DPA1/HLA-DPB1	3
BP	GO:0050920	regulation of chemotaxis	7/77	225/18800	3.78432e-05	0.00176041	0.00119043	CX3CR1/CD74/SEMA3D/NCKAP1L/CXCR4/IL6/GREM1	7
BP	GO:0071496	cellular response to external stimulus	8/77	309/18800	3.82698e-05	0.00176041	0.00119043	UCP2/ATP1A2/IL1B/VCAM1/FOLR2/SIK1/COL1A1/SFRP2	8
BP	GO:0019884	antigen processing and presentation of exogenous antigen	4/77	47/18800	4.05889e-05	0.00182975	0.00123732	CD74/HLA-DRA/HLA-DPA1/HLA-DPB1	4
BP	GO:0097529	myeloid leukocyte migration	7/77	229/18800	4.23273e-05	0.0018707	0.00126501	CX3CR1/CD74/IL1B/NCKAP1L/IL6/GREM1/PECAM1	7
BP	GO:0060326	cell chemotaxis	8/77	315/18800	4.38439e-05	0.00190047	0.00128514	CX3CR1/CD74/IL1B/VCAM1/NCKAP1L/CXCR4/IL6/GREM1	8
BP	GO:0009410	response to xenobiotic stimulus	9/77	411/18800	4.53338e-05	0.00192797	0.00130374	TIMP4/IL1B/NCKAP1L/CXCR4/COL1A1/CYBB/SFRP2/CD69/FOSB	9
BP	GO:0045807	positive regulation of endocytosis	5/77	97/18800	4.85383e-05	0.00202603	0.00137005	SFRP4/C3/NCKAP1L/GPC3/GREM1	5
BP	GO:0120162	positive regulation of cold-induced thermogenesis	5/77	98/18800	5.09854e-05	0.00206168	0.00139416	ACADL/UCP2/G0S2/CXCR4/PLAC8	5
BP	GO:0030595	leukocyte chemotaxis	7/77	236/18800	5.12219e-05	0.00206168	0.00139416	CX3CR1/CD74/IL1B/NCKAP1L/CXCR4/IL6/GREM1	7
BP	GO:0001837	epithelial to mesenchymal transition	6/77	162/18800	5.33832e-05	0.00208016	0.00140666	BAMBI/IL1B/COL1A1/SFRP2/IL6/GREM1	6
BP	GO:0050764	regulation of phagocytosis	5/77	99/18800	5.35267e-05	0.00208016	0.00140666	IL2RG/IL1B/FCN1/C3/NCKAP1L	5
BP	GO:0002683	negative regulation of immune system process	9/77	425/18800	5.87076e-05	0.00224283	0.00151666	CX3CR1/CD74/THY1/TYROBP/TMEM176A/IL13RA2/NCKAP1L/GREM1/APOD	9
BP	GO:0048762	mesenchymal cell differentiation	7/77	244/18800	6.32082e-05	0.00237452	0.00160571	BAMBI/SEMA3D/IL1B/COL1A1/SFRP2/IL6/GREM1	7
BP	GO:0010718	positive regulation of epithelial to mesenchymal transition	4/77	53/18800	6.54078e-05	0.00241687	0.00163435	BAMBI/IL1B/COL1A1/IL6	4
BP	GO:0002444	myeloid leukocyte mediated immunity	5/77	104/18800	6.77368e-05	0.00244609	0.00165411	CX3CR1/TYROBP/C3/IL13RA2/IL6	5
BP	GO:0061900	glial cell activation	4/77	54/18800	7.04219e-05	0.00244609	0.00165411	CX3CR1/TYROBP/IL1B/IL6	4
BP	GO:0030510	regulation of BMP signaling pathway	5/77	105/18800	7.08978e-05	0.00244609	0.00165411	BAMBI/SFRP4/GPC3/SFRP2/GREM1	5
BP	GO:0002396	MHC protein complex assembly	3/77	20/18800	7.16246e-05	0.00244609	0.00165411	HLA-DRA/HLA-DPA1/HLA-DPB1	3
BP	GO:0002501	peptide antigen assembly with MHC protein complex	3/77	20/18800	7.16246e-05	0.00244609	0.00165411	HLA-DRA/HLA-DPA1/HLA-DPB1	3
BP	GO:0032103	positive regulation of response to external stimulus	9/77	442/18800	7.92932e-05	0.00263062	0.00177889	CX3CR1/CD74/TYROBP/IL1B/FCN1/C3/NCKAP1L/CXCR4/IL6	9
BP	GO:0042129	regulation of T cell proliferation	6/77	174/18800	7.93621e-05	0.00263062	0.00177889	IL1B/VCAM1/HLA-DPA1/HLA-DPB1/NCKAP1L/IL6	6
BP	GO:0061756	leukocyte adhesion to vascular endothelial cell	4/77	56/18800	8.12819e-05	0.00265521	0.00179552	CX3CR1/VCAM1/SELL/IL6	4
BP	GO:0090263	positive regulation of canonical Wnt signaling pathway	5/77	109/18800	8.46942e-05	0.00272715	0.00184417	BAMBI/SFRP4/GPC3/COL1A1/SFRP2	5
BP	GO:0001659	temperature homeostasis	6/77	177/18800	8.72163e-05	0.00276881	0.00187234	ACADL/UCP2/IL1B/G0S2/CXCR4/PLAC8	6
BP	GO:0050730	regulation of peptidyl-tyrosine phosphorylation	7/77	261/18800	9.63741e-05	0.00301704	0.0020402	CD74/THY1/FGF7/SFRP2/IL6/GREM1/PECAM1	7
BP	GO:0002886	regulation of myeloid leukocyte mediated immunity	4/77	59/18800	9.97887e-05	0.00306208	0.00207065	CX3CR1/TYROBP/C3/IL13RA2	4
BP	GO:0022407	regulation of cell-cell adhesion	9/77	456/18800	0.00010053	0.00306208	0.00207065	CD74/HLA-DRA/THY1/IL1B/VCAM1/HLA-DPA1/HLA-DPB1/NCKAP1L/IL6	9
BP	GO:0001906	cell killing	6/77	185/18800	0.000111223	0.00334263	0.00226037	CX3CR1/HLA-DRA/TYROBP/C3/NCKAP1L/LYZ	6
BP	GO:0002286	T cell activation involved in immune response	5/77	116/18800	0.000113714	0.00337252	0.00228058	CD74/HLA-DRA/NCKAP1L/IL6/LCP1	5
BP	GO:0030199	collagen fibril organization	4/77	62/18800	0.000121179	0.00346583	0.00234368	COL1A1/LUM/SFRP2/GREM1	4
BP	GO:0032757	positive regulation of interleukin-8 production	4/77	62/18800	0.000121179	0.00346583	0.00234368	CD74/IL1B/FCN1/IL6	4
BP	GO:0031099	regeneration	6/77	188/18800	0.000121473	0.00346583	0.00234368	THY1/UCP2/IL6/LCP1/SPP1/APOD	6
BP	GO:0048002	antigen processing and presentation of peptide antigen	4/77	63/18800	0.000128995	0.00363443	0.00245769	CD74/HLA-DRA/HLA-DPA1/HLA-DPB1	4
BP	GO:0002688	regulation of leukocyte chemotaxis	5/77	124/18800	0.00015562	0.00433046	0.00292836	CX3CR1/CD74/NCKAP1L/IL6/GREM1	5
BP	GO:2000050	regulation of non-canonical Wnt signaling pathway	3/77	26/18800	0.00016049	0.00441153	0.00298318	SFRP4/GPC3/SFRP2	3
BP	GO:0071674	mononuclear cell migration	6/77	199/18800	0.000165648	0.00449844	0.00304195	CX3CR1/CXCR4/IL6/GREM1/PECAM1/APOD	6
BP	GO:0002285	lymphocyte activation involved in immune response	6/77	201/18800	0.000174893	0.00463776	0.00313617	CD74/HLA-DRA/NCKAP1L/IRF8/IL6/LCP1	6
BP	GO:0009612	response to mechanical stimulus	6/77	201/18800	0.000174893	0.00463776	0.00313617	RYR2/ATP1A2/IL1B/CXCR4/COL1A1/FOSB	6
BP	GO:0002675	positive regulation of acute inflammatory response	3/77	27/18800	0.000180021	0.00471821	0.00319057	IL1B/C3/IL6	3
BP	GO:0042098	T cell proliferation	6/77	204/18800	0.000189522	0.00491014	0.00332036	IL1B/VCAM1/HLA-DPA1/HLA-DPB1/NCKAP1L/IL6	6
BP	GO:0040013	negative regulation of locomotion	8/77	396/18800	0.000213762	0.00547522	0.00370248	CX3CR1/CD74/THY1/SEMA3D/SFRP2/DCN/GREM1/APOD	8
BP	GO:0010575	positive regulation of vascular endothelial growth factor production	3/77	29/18800	0.000223566	0.005662	0.00382879	IL1B/C3/IL6	3
BP	GO:0150076	neuroinflammatory response	4/77	73/18800	0.000228525	0.00572327	0.00387022	CX3CR1/TYROBP/IL1B/IL6	4
BP	GO:0002705	positive regulation of leukocyte mediated immunity	5/77	138/18800	0.000256255	0.00632066	0.00427418	HLA-DRA/TYROBP/IL1B/C3/IL6	5
BP	GO:0016064	immunoglobulin mediated immune response	6/77	216/18800	0.000257986	0.00632066	0.00427418	CD74/HLA-DRA/HLA-DPA1/C3/HLA-DPB1/IL13RA2	6
BP	GO:0050768	negative regulation of neurogenesis	5/77	140/18800	0.000273916	0.00656817	0.00444156	THY1/SEMA3D/IL1B/IL6/SPP1	5
BP	GO:0050921	positive regulation of chemotaxis	5/77	140/18800	0.000273916	0.00656817	0.00444156	CX3CR1/CD74/NCKAP1L/CXCR4/IL6	5
BP	GO:0019724	B cell mediated immunity	6/77	219/18800	0.000277816	0.00657811	0.00444828	CD74/HLA-DRA/HLA-DPA1/C3/HLA-DPB1/IL13RA2	6
BP	GO:0032729	positive regulation of interferon-gamma production	4/77	77/18800	0.000280638	0.00657811	0.00444828	IL1B/HLA-DPA1/HLA-DPB1/IRF8	4
BP	GO:0002687	positive regulation of leukocyte migration	5/77	141/18800	0.000283087	0.00657811	0.00444828	CX3CR1/CD74/THY1/NCKAP1L/IL6	5
BP	GO:0002440	production of molecular mediator of immune response	7/77	312/18800	0.000288578	0.00663729	0.0044883	CD74/HLA-DRA/IL1B/HLA-DPA1/HLA-DPB1/IL13RA2/IL6	7
BP	GO:0090287	regulation of cellular response to growth factor stimulus	7/77	314/18800	0.000299951	0.0068292	0.00461807	BAMBI/SFRP4/IL1B/GPC3/SFRP2/DCN/GREM1	7
BP	GO:0030177	positive regulation of Wnt signaling pathway	5/77	144/18800	0.000312	0.00703249	0.00475554	BAMBI/SFRP4/GPC3/COL1A1/SFRP2	5
BP	GO:0051961	negative regulation of nervous system development	5/77	145/18800	0.000322119	0.00718868	0.00486116	THY1/SEMA3D/IL1B/IL6/SPP1	5
BP	GO:0050901	leukocyte tethering or rolling	3/77	33/18800	0.000329911	0.00720596	0.00487285	CX3CR1/VCAM1/SELL	3
BP	GO:0106106	cold-induced thermogenesis	5/77	146/18800	0.000332485	0.00720596	0.00487285	ACADL/UCP2/G0S2/CXCR4/PLAC8	5
BP	GO:0120161	regulation of cold-induced thermogenesis	5/77	146/18800	0.000332485	0.00720596	0.00487285	ACADL/UCP2/G0S2/CXCR4/PLAC8	5
BP	GO:1903131	mononuclear cell differentiation	8/77	433/18800	0.000389388	0.00835886	0.00565247	CD74/HLA-DRA/IL1B/VCAM1/TMEM176A/NCKAP1L/IRF8/IL6	8
BP	GO:0001910	regulation of leukocyte mediated cytotoxicity	4/77	85/18800	0.00040964	0.00871065	0.00589036	CX3CR1/HLA-DRA/TYROBP/NCKAP1L	4
BP	GO:0001649	osteoblast differentiation	6/77	241/18800	0.000462547	0.00974375	0.00658896	BAMBI/COL1A1/SFRP2/IL6/GREM1/SPP1	6
BP	GO:0002709	regulation of T cell mediated immunity	4/77	88/18800	0.00046742	0.00975523	0.00659673	HLA-DRA/IL1B/NCKAP1L/IL6	4
BP	GO:0031667	response to nutrient levels	8/77	446/18800	0.000473726	0.00979613	0.00662439	UCP2/VCAM1/FOLR2/SIK1/COL1A1/CYBB/SFRP2/SPP1	8
BP	GO:1990845	adaptive thermogenesis	5/77	159/18800	0.00049154	0.0100721	0.00681101	ACADL/UCP2/G0S2/CXCR4/PLAC8	5
BP	GO:0031668	cellular response to extracellular stimulus	6/77	245/18800	0.000504546	0.010154	0.00686638	UCP2/VCAM1/FOLR2/SIK1/COL1A1/SFRP2	6
BP	GO:0045926	negative regulation of growth	6/77	245/18800	0.000504546	0.010154	0.00686638	SEMA3D/GPC3/PLAC8/SFRP2/GREM1/SPP1	6
BP	GO:0030509	BMP signaling pathway	5/77	162/18800	0.000535219	0.0106083	0.00717358	BAMBI/SFRP4/GPC3/SFRP2/GREM1	5
BP	GO:0030336	negative regulation of cell migration	7/77	346/18800	0.000536532	0.0106083	0.00717358	CX3CR1/CD74/THY1/SFRP2/DCN/GREM1/APOD	7
BP	GO:0002690	positive regulation of leukocyte chemotaxis	4/77	94/18800	0.000600043	0.0117609	0.00795298	CX3CR1/CD74/NCKAP1L/IL6	4
BP	GO:0051048	negative regulation of secretion	5/77	167/18800	0.000614428	0.0118379	0.00800508	CD74/UCP2/IL1B/IL13RA2/NCKAP1L	5
BP	GO:0051051	negative regulation of transport	8/77	464/18800	0.000614478	0.0118379	0.00800508	CD74/UCP2/SFRP4/ATP1A2/IL1B/IL13RA2/NCKAP1L/APOD	8
BP	GO:0032642	regulation of chemokine production	4/77	97/18800	0.000675486	0.0125506	0.00848699	CD74/IL1B/IL6/APOD	4
BP	GO:0032755	positive regulation of interleukin-6 production	4/77	97/18800	0.000675486	0.0125506	0.00848699	CD74/TYROBP/IL1B/IL6	4
BP	GO:0050767	regulation of neurogenesis	7/77	361/18800	0.000689514	0.0125506	0.00848699	CX3CR1/THY1/SEMA3D/IL1B/CXCR4/IL6/SPP1	7
BP	GO:2000146	negative regulation of cell motility	7/77	361/18800	0.000689514	0.0125506	0.00848699	CX3CR1/CD74/THY1/SFRP2/DCN/GREM1/APOD	7
BP	GO:0032602	chemokine production	4/77	98/18800	0.00070206	0.0125506	0.00848699	CD74/IL1B/IL6/APOD	4
BP	GO:0032635	interleukin-6 production	5/77	172/18800	0.00070213	0.0125506	0.00848699	CD74/TYROBP/IL1B/NCKAP1L/IL6	5
BP	GO:0032675	regulation of interleukin-6 production	5/77	172/18800	0.00070213	0.0125506	0.00848699	CD74/TYROBP/IL1B/NCKAP1L/IL6	5
BP	GO:0060828	regulation of canonical Wnt signaling pathway	6/77	261/18800	0.000703106	0.0125506	0.00848699	BAMBI/SFRP4/GPC3/COL1A1/SFRP2/GREM1	6
BP	GO:0002822	regulation of adaptive immune response based on somatic recombination of immune receptors built from immunoglobulin superfamily domains	5/77	173/18800	0.000720739	0.0125506	0.00848699	HLA-DRA/IL1B/C3/NCKAP1L/IL6	5
BP	GO:0071772	response to BMP	5/77	173/18800	0.000720739	0.0125506	0.00848699	BAMBI/SFRP4/GPC3/SFRP2/GREM1	5
BP	GO:0071773	cellular response to BMP stimulus	5/77	173/18800	0.000720739	0.0125506	0.00848699	BAMBI/SFRP4/GPC3/SFRP2/GREM1	5
BP	GO:0042554	superoxide anion generation	3/77	43/18800	0.000724605	0.0125506	0.00848699	TYROBP/NCF2/CYBB	3
BP	GO:0060346	bone trabecula formation	2/77	10/18800	0.000729424	0.0125506	0.00848699	COL1A1/GREM1	2
BP	GO:0097050	type B pancreatic cell apoptotic process	2/77	10/18800	0.000729424	0.0125506	0.00848699	RYR2/IL6	2
BP	GO:0009991	response to extracellular stimulus	8/77	479/18800	0.000756107	0.0126735	0.00857014	UCP2/VCAM1/FOLR2/SIK1/COL1A1/CYBB/SFRP2/SPP1	8
BP	GO:0031341	regulation of cell killing	4/77	100/18800	0.000757417	0.0126735	0.00857014	CX3CR1/HLA-DRA/TYROBP/NCKAP1L	4
BP	GO:0002706	regulation of lymphocyte mediated immunity	5/77	175/18800	0.000759061	0.0126735	0.00857014	HLA-DRA/IL1B/C3/NCKAP1L/IL6	5
BP	GO:0046890	regulation of lipid biosynthetic process	5/77	175/18800	0.000759061	0.0126735	0.00857014	ACADL/CD74/IL1B/C3/SIK1	5
BP	GO:0051271	negative regulation of cellular component movement	7/77	369/18800	0.000784222	0.0129973	0.00878911	CX3CR1/CD74/THY1/SFRP2/DCN/GREM1/APOD	7
BP	GO:0032677	regulation of interleukin-8 production	4/77	102/18800	0.000815792	0.0134219	0.0090762	CD74/IL1B/FCN1/IL6	4
BP	GO:0018108	peptidyl-tyrosine phosphorylation	7/77	373/18800	0.000835292	0.0136431	0.00922581	CD74/THY1/FGF7/SFRP2/IL6/GREM1/PECAM1	7
BP	GO:0032637	interleukin-8 production	4/77	103/18800	0.00084614	0.0137209	0.00927839	CD74/IL1B/FCN1/IL6	4
BP	GO:0018212	peptidyl-tyrosine modification	7/77	376/18800	0.000875296	0.0140923	0.00952954	CD74/THY1/FGF7/SFRP2/IL6/GREM1/PECAM1	7
BP	GO:0010721	negative regulation of cell development	5/77	181/18800	0.000883203	0.0141137	0.00954406	THY1/SEMA3D/IL1B/IL6/SPP1	5
BP	GO:0098883	synapse pruning	2/77	11/18800	0.000889153	0.0141137	0.00954406	CX3CR1/C3	2
BP	GO:0045833	negative regulation of lipid metabolic process	4/77	105/18800	0.000909212	0.0143312	0.00969112	ACADL/IL1B/SIK1/APOD	4
BP	GO:0001774	microglial cell activation	3/77	47/18800	0.000940947	0.0145423	0.00983386	CX3CR1/TYROBP/IL6	3
BP	GO:0002673	regulation of acute inflammatory response	3/77	47/18800	0.000940947	0.0145423	0.00983386	IL1B/C3/IL6	3
BP	GO:0042116	macrophage activation	4/77	106/18800	0.000941959	0.0145423	0.00983386	CX3CR1/CD74/TYROBP/IL6	4
BP	GO:0030098	lymphocyte differentiation	7/77	382/18800	0.000959847	0.0147176	0.00995244	CD74/HLA-DRA/IL1B/VCAM1/NCKAP1L/IRF8/IL6	7
BP	GO:0019882	antigen processing and presentation	4/77	107/18800	0.000975528	0.014857	0.0100467	CD74/HLA-DRA/HLA-DPA1/HLA-DPB1	4
BP	GO:0060284	regulation of cell development	8/77	500/18800	0.000997541	0.0150903	0.0102044	CX3CR1/THY1/TYROBP/SEMA3D/IL1B/CXCR4/IL6/SPP1	8
BP	GO:0002253	activation of immune response	7/77	386/18800	0.00101971	0.0153228	0.0103617	THY1/TYROBP/IL1B/FCN1/C3/HLA-DPB1/NCKAP1L	7
BP	GO:0002819	regulation of adaptive immune response	5/77	188/18800	0.00104649	0.0153756	0.0103974	HLA-DRA/IL1B/C3/NCKAP1L/IL6	5
BP	GO:0042304	regulation of fatty acid biosynthetic process	3/77	49/18800	0.00106287	0.0153756	0.0103974	ACADL/CD74/IL1B	3
BP	GO:0046850	regulation of bone remodeling	3/77	49/18800	0.00106287	0.0153756	0.0103974	IL6/GREM1/SPP1	3
BP	GO:0002887	negative regulation of myeloid leukocyte mediated immunity	2/77	12/18800	0.00106415	0.0153756	0.0103974	CX3CR1/IL13RA2	2
BP	GO:0032908	regulation of transforming growth factor beta1 production	2/77	12/18800	0.00106415	0.0153756	0.0103974	TYROBP/LUM	2
BP	GO:1900272	negative regulation of long-term synaptic potentiation	2/77	12/18800	0.00106415	0.0153756	0.0103974	CX3CR1/TYROBP	2
BP	GO:0002824	positive regulation of adaptive immune response based on somatic recombination of immune receptors built from immunoglobulin superfamily domains	4/77	110/18800	0.00108128	0.0155236	0.0104974	HLA-DRA/IL1B/C3/IL6	4
BP	GO:0050731	positive regulation of peptidyl-tyrosine phosphorylation	5/77	190/18800	0.00109702	0.0156498	0.0105828	CD74/FGF7/IL6/GREM1/PECAM1	5
BP	GO:0072009	nephron epithelium development	4/77	111/18800	0.00111825	0.0158524	0.0107198	GPC3/PROM1/GREM1/PECAM1	4
BP	GO:0002269	leukocyte activation involved in inflammatory response	3/77	50/18800	0.0011274	0.0158823	0.01074	CX3CR1/TYROBP/IL6	3
BP	GO:0002456	T cell mediated immunity	4/77	112/18800	0.0011561	0.0161854	0.010945	HLA-DRA/IL1B/NCKAP1L/IL6	4
BP	GO:0043277	apoptotic cell clearance	3/77	51/18800	0.00119436	0.0164217	0.0111048	TYROBP/FCN1/C3	3
BP	GO:0002526	acute inflammatory response	4/77	113/18800	0.00119484	0.0164217	0.0111048	IL1B/VCAM1/C3/IL6	4
BP	GO:1904659	glucose transmembrane transport	4/77	113/18800	0.00119484	0.0164217	0.0111048	IL1B/C3/GPC3/SLC2A3	4
BP	GO:0031392	regulation of prostaglandin biosynthetic process	2/77	13/18800	0.0012543	0.0168285	0.0113799	CD74/IL1B	2
BP	GO:0060100	positive regulation of phagocytosis, engulfment	2/77	13/18800	0.0012543	0.0168285	0.0113799	C3/NCKAP1L	2
BP	GO:0061430	bone trabecula morphogenesis	2/77	13/18800	0.0012543	0.0168285	0.0113799	COL1A1/GREM1	2
BP	GO:1905155	positive regulation of membrane invagination	2/77	13/18800	0.0012543	0.0168285	0.0113799	C3/NCKAP1L	2
BP	GO:0002821	positive regulation of adaptive immune response	4/77	115/18800	0.00127503	0.0169054	0.0114318	HLA-DRA/IL1B/C3/IL6	4
BP	GO:0090288	negative regulation of cellular response to growth factor stimulus	4/77	115/18800	0.00127503	0.0169054	0.0114318	BAMBI/SFRP2/DCN/GREM1	4
BP	GO:0048260	positive regulation of receptor-mediated endocytosis	3/77	53/18800	0.00133567	0.0175028	0.0118358	SFRP4/C3/GREM1	3
BP	GO:0002708	positive regulation of lymphocyte mediated immunity	4/77	117/18800	0.00135892	0.0175028	0.0118358	HLA-DRA/IL1B/C3/IL6	4
BP	GO:0008645	hexose transmembrane transport	4/77	117/18800	0.00135892	0.0175028	0.0118358	IL1B/C3/GPC3/SLC2A3	4
BP	GO:0032609	interferon-gamma production	4/77	117/18800	0.00135892	0.0175028	0.0118358	IL1B/HLA-DPA1/HLA-DPB1/IRF8	4
BP	GO:0032649	regulation of interferon-gamma production	4/77	117/18800	0.00135892	0.0175028	0.0118358	IL1B/HLA-DPA1/HLA-DPB1/IRF8	4
BP	GO:0006968	cellular defense response	3/77	54/18800	0.00141009	0.0180588	0.0122118	CX3CR1/TYROBP/NCF2	3
BP	GO:0019722	calcium-mediated signaling	5/77	202/18800	0.00143909	0.018318	0.0123871	RYR2/CX3CR1/ATP1A2/VCAM1/CXCR4	5
BP	GO:0015749	monosaccharide transmembrane transport	4/77	119/18800	0.00144659	0.018318	0.0123871	IL1B/C3/GPC3/SLC2A3	4
BP	GO:0043301	negative regulation of leukocyte degranulation	2/77	14/18800	0.00145947	0.0183779	0.0124276	IL13RA2/NCKAP1L	2
BP	GO:0000302	response to reactive oxygen species	5/77	203/18800	0.00147077	0.0184173	0.0124542	HBB/UCP2/COL1A1/IL6/APOD	5
BP	GO:0030198	extracellular matrix organization	6/77	307/18800	0.00162004	0.0197171	0.0133332	COL1A1/LUM/SFRP2/IL6/LCP1/GREM1	6
BP	GO:0030100	regulation of endocytosis	5/77	208/18800	0.00163695	0.0197171	0.0133332	SFRP4/C3/NCKAP1L/GPC3/GREM1	5
BP	GO:0043062	extracellular structure organization	6/77	308/18800	0.00164693	0.0197171	0.0133332	COL1A1/LUM/SFRP2/IL6/LCP1/GREM1	6
BP	GO:0001503	ossification	7/77	420/18800	0.0016561	0.0197171	0.0133332	BAMBI/GPC3/COL1A1/SFRP2/IL6/GREM1/SPP1	7
BP	GO:0002468	dendritic cell antigen processing and presentation	2/77	15/18800	0.00167954	0.0197171	0.0133332	CD74/HLA-DRA	2
BP	GO:0003214	cardiac left ventricle morphogenesis	2/77	15/18800	0.00167954	0.0197171	0.0133332	RYR2/SFRP2	2
BP	GO:0032905	transforming growth factor beta1 production	2/77	15/18800	0.00167954	0.0197171	0.0133332	TYROBP/LUM	2
BP	GO:0034116	positive regulation of heterotypic cell-cell adhesion	2/77	15/18800	0.00167954	0.0197171	0.0133332	THY1/IL1B	2
BP	GO:0060099	regulation of phagocytosis, engulfment	2/77	15/18800	0.00167954	0.0197171	0.0133332	C3/NCKAP1L	2
BP	GO:0070571	negative regulation of neuron projection regeneration	2/77	15/18800	0.00167954	0.0197171	0.0133332	THY1/SPP1	2
BP	GO:1905153	regulation of membrane invagination	2/77	15/18800	0.00167954	0.0197171	0.0133332	C3/NCKAP1L	2
BP	GO:2001279	regulation of unsaturated fatty acid biosynthetic process	2/77	15/18800	0.00167954	0.0197171	0.0133332	CD74/IL1B	2
BP	GO:0045229	external encapsulating structure organization	6/77	310/18800	0.00170172	0.0198739	0.0134392	COL1A1/LUM/SFRP2/IL6/LCP1/GREM1	6
BP	GO:0030514	negative regulation of BMP signaling pathway	3/77	58/18800	0.00173369	0.020143	0.0136212	BAMBI/SFRP2/GREM1	3
BP	GO:0060070	canonical Wnt signaling pathway	6/77	313/18800	0.00178649	0.02065	0.013964	BAMBI/SFRP4/GPC3/COL1A1/SFRP2/GREM1	6
BP	GO:0002711	positive regulation of T cell mediated immunity	3/77	59/18800	0.00182122	0.0207325	0.0140198	HLA-DRA/IL1B/IL6	3
BP	GO:0010574	regulation of vascular endothelial growth factor production	3/77	59/18800	0.00182122	0.0207325	0.0140198	IL1B/C3/IL6	3
BP	GO:0031102	neuron projection regeneration	3/77	59/18800	0.00182122	0.0207325	0.0140198	THY1/SPP1/APOD	3
BP	GO:1990266	neutrophil migration	4/77	128/18800	0.00189032	0.021411	0.0144786	CD74/IL1B/NCKAP1L/PECAM1	4
BP	GO:2000095	regulation of Wnt signaling pathway, planar cell polarity pathway	2/77	16/18800	0.00191439	0.0215752	0.0145897	GPC3/SFRP2	2
BP	GO:2000027	regulation of animal organ morphogenesis	4/77	129/18800	0.00194482	0.0218091	0.0147479	FGF7/GPC3/SFRP2/GREM1	4
BP	GO:0034113	heterotypic cell-cell adhesion	3/77	61/18800	0.00200445	0.0222109	0.0150195	THY1/IL1B/VCAM1	3
BP	GO:0045428	regulation of nitric oxide biosynthetic process	3/77	61/18800	0.00200445	0.0222109	0.0150195	CX3CR1/HBB/IL1B	3
BP	GO:0002377	immunoglobulin production	5/77	218/18800	0.00201021	0.0222109	0.0150195	HLA-DRA/HLA-DPA1/HLA-DPB1/IL13RA2/IL6	5
BP	GO:0001909	leukocyte mediated cytotoxicity	4/77	131/18800	0.00205707	0.0225079	0.0152204	CX3CR1/HLA-DRA/TYROBP/NCKAP1L	4
BP	GO:0034219	carbohydrate transmembrane transport	4/77	131/18800	0.00205707	0.0225079	0.0152204	IL1B/C3/GPC3/SLC2A3	4
BP	GO:0070482	response to oxygen levels	6/77	324/18800	0.00212506	0.0231157	0.0156314	RYR2/UCP2/VCAM1/CXCR4/COL1A1/CYBB	6
BP	GO:0051960	regulation of nervous system development	7/77	440/18800	0.00215435	0.0231157	0.0156314	CX3CR1/THY1/SEMA3D/IL1B/CXCR4/IL6/SPP1	7
BP	GO:0007204	positive regulation of cytosolic calcium ion concentration	6/77	325/18800	0.00215808	0.0231157	0.0156314	RYR2/CX3CR1/THY1/ATP1A2/CYSLTR1/CXCR4	6
BP	GO:0002830	positive regulation of type 2 immune response	2/77	17/18800	0.00216389	0.0231157	0.0156314	CD74/IL6	2
BP	GO:0060252	positive regulation of glial cell proliferation	2/77	17/18800	0.00216389	0.0231157	0.0156314	IL1B/IL6	2
BP	GO:0010573	vascular endothelial growth factor production	3/77	63/18800	0.00219877	0.023159	0.0156607	IL1B/C3/IL6	3
BP	GO:0051893	regulation of focal adhesion assembly	3/77	63/18800	0.00219877	0.023159	0.0156607	THY1/GREM1/APOD	3
BP	GO:0090109	regulation of cell-substrate junction assembly	3/77	63/18800	0.00219877	0.023159	0.0156607	THY1/GREM1/APOD	3
BP	GO:0014074	response to purine-containing compound	4/77	134/18800	0.00223373	0.0234178	0.0158357	RYR2/IL1B/COL1A1/FOSB	4
BP	GO:0014015	positive regulation of gliogenesis	3/77	64/18800	0.00230016	0.0236279	0.0159778	IL1B/CXCR4/IL6	3
BP	GO:0030888	regulation of B cell proliferation	3/77	64/18800	0.00230016	0.0236279	0.0159778	CD74/TYROBP/NCKAP1L	3
BP	GO:0050771	negative regulation of axonogenesis	3/77	64/18800	0.00230016	0.0236279	0.0159778	THY1/SEMA3D/SPP1	3
BP	GO:0080164	regulation of nitric oxide metabolic process	3/77	64/18800	0.00230016	0.0236279	0.0159778	CX3CR1/HBB/IL1B	3
BP	GO:0060348	bone development	5/77	225/18800	0.00230619	0.0236279	0.0159778	SFRP4/TYROBP/COL1A1/SFRP2/GREM1	5
BP	GO:0048545	response to steroid hormone	6/77	330/18800	0.00232908	0.0237545	0.0160634	ATP1A2/COL1A1/CYBB/IL6/FOSB/SPP1	6
BP	GO:0045667	regulation of osteoblast differentiation	4/77	136/18800	0.00235715	0.0238992	0.0161612	BAMBI/SFRP2/IL6/GREM1	4
BP	GO:0051235	maintenance of location	6/77	331/18800	0.00236448	0.0238992	0.0161612	RYR2/THY1/ATP1A2/IL1B/C3/IL6	6
BP	GO:0014823	response to activity	3/77	65/18800	0.00240441	0.0239345	0.0161851	RYR2/CXCR4/IL6	3
BP	GO:0031100	animal organ regeneration	3/77	65/18800	0.00240441	0.0239345	0.0161851	UCP2/IL6/LCP1	3
BP	GO:0002281	macrophage activation involved in immune response	2/77	18/18800	0.00242793	0.0239345	0.0161851	CX3CR1/TYROBP	2
BP	GO:0046851	negative regulation of bone remodeling	2/77	18/18800	0.00242793	0.0239345	0.0161851	IL6/GREM1	2
BP	GO:0150078	positive regulation of neuroinflammatory response	2/77	18/18800	0.00242793	0.0239345	0.0161851	IL1B/IL6	2
BP	GO:0032496	response to lipopolysaccharide	6/77	333/18800	0.00243648	0.0239345	0.0161851	CX3CR1/TIMP4/IL1B/VCAM1/IRF8/IL6	6
BP	GO:0008037	cell recognition	5/77	228/18800	0.0024423	0.0239345	0.0161851	FCN1/NEXN/FOLR2/CXCR4/PECAM1	5
BP	GO:0030111	regulation of Wnt signaling pathway	6/77	336/18800	0.00254757	0.024751	0.0167372	BAMBI/SFRP4/GPC3/COL1A1/SFRP2/GREM1	6
BP	GO:0042113	B cell activation	6/77	336/18800	0.00254757	0.024751	0.0167372	CD74/TYROBP/VCAM1/NCKAP1L/IRF8/IL6	6
BP	GO:0072073	kidney epithelium development	4/77	140/18800	0.00261796	0.0252521	0.0170761	GPC3/PROM1/GREM1/PECAM1	4
BP	GO:0002704	negative regulation of leukocyte mediated immunity	3/77	67/18800	0.00262159	0.0252521	0.0170761	CX3CR1/IL13RA2/NCKAP1L	3
BP	GO:0002274	myeloid leukocyte activation	5/77	232/18800	0.00263276	0.0252521	0.0170761	CX3CR1/CD74/TYROBP/IL13RA2/IL6	5
BP	GO:0019216	regulation of lipid metabolic process	6/77	339/18800	0.00266244	0.0254286	0.0171954	ACADL/CD74/IL1B/C3/SIK1/APOD	6
BP	GO:0002888	positive regulation of myeloid leukocyte mediated immunity	2/77	19/18800	0.00270639	0.0256311	0.0173324	TYROBP/C3	2
BP	GO:0035743	CD4-positive, alpha-beta T cell cytokine production	2/77	19/18800	0.00270639	0.0256311	0.0173324	IL1B/IL6	2
BP	GO:0002720	positive regulation of cytokine production involved in immune response	3/77	68/18800	0.00273457	0.0256649	0.0173553	CD74/IL1B/IL6	3
BP	GO:0150116	regulation of cell-substrate junction organization	3/77	68/18800	0.00273457	0.0256649	0.0173553	THY1/GREM1/APOD	3
BP	GO:0030183	B cell differentiation	4/77	142/18800	0.00275551	0.0256649	0.0173553	VCAM1/NCKAP1L/IRF8/IL6	4
BP	GO:0090090	negative regulation of canonical Wnt signaling pathway	4/77	142/18800	0.00275551	0.0256649	0.0173553	SFRP4/GPC3/SFRP2/GREM1	4
BP	GO:0007160	cell-matrix adhesion	5/77	235/18800	0.00278252	0.0258099	0.0174533	THY1/ITGA10/VCAM1/GREM1/APOD	5
BP	GO:1903531	negative regulation of secretion by cell	4/77	143/18800	0.00282611	0.0261068	0.017654	UCP2/IL1B/IL13RA2/NCKAP1L	4
BP	GO:0034394	protein localization to cell surface	3/77	69/18800	0.00285052	0.0262247	0.0177338	TYROBP/FCN1/FGF7	3
BP	GO:0002548	monocyte chemotaxis	3/77	70/18800	0.00296945	0.0268942	0.0181865	CX3CR1/IL6/GREM1	3
BP	GO:0032722	positive regulation of chemokine production	3/77	70/18800	0.00296945	0.0268942	0.0181865	CD74/IL1B/IL6	3
BP	GO:0071260	cellular response to mechanical stimulus	3/77	70/18800	0.00296945	0.0268942	0.0181865	ATP1A2/IL1B/COL1A1	3
BP	GO:0072006	nephron development	4/77	145/18800	0.00297101	0.0268942	0.0181865	GPC3/PROM1/GREM1/PECAM1	4
BP	GO:0006801	superoxide metabolic process	3/77	72/18800	0.00321639	0.0288834	0.0195317	TYROBP/NCF2/CYBB	3
BP	GO:0035567	non-canonical Wnt signaling pathway	3/77	72/18800	0.00321639	0.0288834	0.0195317	SFRP4/GPC3/SFRP2	3
BP	GO:0002237	response to molecule of bacterial origin	6/77	354/18800	0.00329624	0.0289957	0.0196076	CX3CR1/TIMP4/IL1B/VCAM1/IRF8/IL6	6
BP	GO:0030449	regulation of complement activation	2/77	21/18800	0.00330607	0.0289957	0.0196076	IL1B/C3	2
BP	GO:0033630	positive regulation of cell adhesion mediated by integrin	2/77	21/18800	0.00330607	0.0289957	0.0196076	NCKAP1L/SFRP2	2
BP	GO:0071605	monocyte chemotactic protein-1 production	2/77	21/18800	0.00330607	0.0289957	0.0196076	IL1B/APOD	2
BP	GO:0071637	regulation of monocyte chemotactic protein-1 production	2/77	21/18800	0.00330607	0.0289957	0.0196076	IL1B/APOD	2
BP	GO:0150146	cell junction disassembly	2/77	21/18800	0.00330607	0.0289957	0.0196076	CX3CR1/C3	2
BP	GO:0002381	immunoglobulin production involved in immunoglobulin-mediated immune response	3/77	73/18800	0.00334444	0.0292185	0.0197582	HLA-DRA/HLA-DPA1/HLA-DPB1	3
BP	GO:0051480	regulation of cytosolic calcium ion concentration	6/77	356/18800	0.00338858	0.0294898	0.0199417	RYR2/CX3CR1/THY1/ATP1A2/CYSLTR1/CXCR4	6
BP	GO:0035051	cardiocyte differentiation	4/77	153/18800	0.00360154	0.0306194	0.0207056	ACTC1/VCAM1/SIK1/GREM1	4
BP	GO:0006809	nitric oxide biosynthetic process	3/77	75/18800	0.00360982	0.0306194	0.0207056	CX3CR1/HBB/IL1B	3
BP	GO:0010866	regulation of triglyceride biosynthetic process	2/77	22/18800	0.00362706	0.0306194	0.0207056	C3/SIK1	2
BP	GO:0010881	regulation of cardiac muscle contraction by regulation of the release of sequestered calcium ion	2/77	22/18800	0.00362706	0.0306194	0.0207056	RYR2/ATP1A2	2
BP	GO:0034104	negative regulation of tissue remodeling	2/77	22/18800	0.00362706	0.0306194	0.0207056	IL6/GREM1	2
BP	GO:0035584	calcium-mediated signaling using intracellular calcium source	2/77	22/18800	0.00362706	0.0306194	0.0207056	RYR2/VCAM1	2
BP	GO:0061042	vascular wound healing	2/77	22/18800	0.00362706	0.0306194	0.0207056	MCAM/CXCR4	2
BP	GO:0086012	membrane depolarization during cardiac muscle cell action potential	2/77	22/18800	0.00362706	0.0306194	0.0207056	SLMAP/ATP1A2	2
BP	GO:0097530	granulocyte migration	4/77	154/18800	0.00368625	0.031003	0.020965	CD74/IL1B/NCKAP1L/PECAM1	4
BP	GO:0019221	cytokine-mediated signaling pathway	7/77	486/18800	0.00373935	0.0313327	0.021188	CX3CR1/CD74/IL2RG/IL1B/IL13RA2/CXCR4/IL6	7
BP	GO:1905952	regulation of lipid localization	4/77	155/18800	0.00377231	0.0314177	0.0212454	IL1B/C3/IL6/SPP1	4
BP	GO:0031589	cell-substrate adhesion	6/77	364/18800	0.00377737	0.0314177	0.0212454	THY1/ITGA10/VCAM1/COL1A1/GREM1/APOD	6
BP	GO:0008643	carbohydrate transport	4/77	156/18800	0.00385972	0.0319846	0.0216288	IL1B/C3/GPC3/SLC2A3	4
BP	GO:0086001	cardiac muscle cell action potential	3/77	77/18800	0.00388774	0.0320988	0.021706	RYR2/SLMAP/ATP1A2	3
BP	GO:0031960	response to corticosteroid	4/77	157/18800	0.0039485	0.0322394	0.0218011	COL1A1/CYBB/IL6/FOSB	4
BP	GO:1902107	positive regulation of leukocyte differentiation	4/77	157/18800	0.0039485	0.0322394	0.0218011	CD74/HLA-DRA/TYROBP/NCKAP1L	4
BP	GO:1903708	positive regulation of hemopoiesis	4/77	157/18800	0.0039485	0.0322394	0.0218011	CD74/HLA-DRA/TYROBP/NCKAP1L	4
BP	GO:0045723	positive regulation of fatty acid biosynthetic process	2/77	23/18800	0.00396199	0.0322394	0.0218011	CD74/IL1B	2
BP	GO:0010827	regulation of glucose transmembrane transport	3/77	78/18800	0.00403146	0.0326867	0.0221036	IL1B/C3/GPC3	3
BP	GO:0002922	positive regulation of humoral immune response	2/77	24/18800	0.00431075	0.0342127	0.0231355	IL1B/C3	2
BP	GO:0048143	astrocyte activation	2/77	24/18800	0.00431075	0.0342127	0.0231355	IL1B/IL6	2
BP	GO:0051043	regulation of membrane protein ectodomain proteolysis	2/77	24/18800	0.00431075	0.0342127	0.0231355	TIMP4/IL1B	2
BP	GO:0060143	positive regulation of syncytium formation by plasma membrane fusion	2/77	24/18800	0.00431075	0.0342127	0.0231355	TYROBP/CD53	2
BP	GO:0071676	negative regulation of mononuclear cell migration	2/77	24/18800	0.00431075	0.0342127	0.0231355	GREM1/APOD	2
BP	GO:0090023	positive regulation of neutrophil chemotaxis	2/77	24/18800	0.00431075	0.0342127	0.0231355	CD74/NCKAP1L	2
BP	GO:0051279	regulation of release of sequestered calcium ion into cytosol	3/77	80/18800	0.0043285	0.0342331	0.0231493	RYR2/THY1/ATP1A2	3
BP	GO:0046209	nitric oxide metabolic process	3/77	81/18800	0.00448188	0.0352849	0.0238605	CX3CR1/HBB/IL1B	3
BP	GO:0030217	T cell differentiation	5/77	263/18800	0.0044928	0.0352849	0.0238605	CD74/HLA-DRA/IL1B/NCKAP1L/IL6	5
BP	GO:0043367	CD4-positive, alpha-beta T cell differentiation	3/77	82/18800	0.00463851	0.0357065	0.0241456	HLA-DRA/NCKAP1L/IL6	3
BP	GO:2001057	reactive nitrogen species metabolic process	3/77	82/18800	0.00463851	0.0357065	0.0241456	CX3CR1/HBB/IL1B	3
BP	GO:0001911	negative regulation of leukocyte mediated cytotoxicity	2/77	25/18800	0.00467321	0.0357065	0.0241456	CX3CR1/NCKAP1L	2
BP	GO:0034114	regulation of heterotypic cell-cell adhesion	2/77	25/18800	0.00467321	0.0357065	0.0241456	THY1/IL1B	2
BP	GO:0060219	camera-type eye photoreceptor cell differentiation	2/77	25/18800	0.00467321	0.0357065	0.0241456	THY1/PROM1	2
BP	GO:0060343	trabecula formation	2/77	25/18800	0.00467321	0.0357065	0.0241456	COL1A1/GREM1	2
BP	GO:0086064	cell communication by electrical coupling involved in cardiac conduction	2/77	25/18800	0.00467321	0.0357065	0.0241456	RYR2/ATP1A2	2
BP	GO:1903306	negative regulation of regulated secretory pathway	2/77	25/18800	0.00467321	0.0357065	0.0241456	IL13RA2/NCKAP1L	2
BP	GO:0090092	regulation of transmembrane receptor protein serine/threonine kinase signaling pathway	5/77	267/18800	0.00478709	0.0361728	0.0244609	BAMBI/SFRP4/GPC3/SFRP2/GREM1	5
BP	GO:0033273	response to vitamin	3/77	83/18800	0.00479843	0.0361728	0.0244609	FOLR2/COL1A1/SPP1	3
BP	GO:0048041	focal adhesion assembly	3/77	83/18800	0.00479843	0.0361728	0.0244609	THY1/GREM1/APOD	3
BP	GO:0048678	response to axon injury	3/77	83/18800	0.00479843	0.0361728	0.0244609	TYROBP/SPP1/APOD	3
BP	GO:0002700	regulation of production of molecular mediator of immune response	4/77	167/18800	0.00491355	0.0369171	0.0249643	CD74/IL1B/IL13RA2/IL6	4
BP	GO:0051899	membrane depolarization	3/77	84/18800	0.00496164	0.0369515	0.0249875	SLMAP/ATP1A2/DCN	3
BP	GO:0002026	regulation of the force of heart contraction	2/77	26/18800	0.00504927	0.0369515	0.0249875	RYR2/ATP1A2	2
BP	GO:0002726	positive regulation of T cell cytokine production	2/77	26/18800	0.00504927	0.0369515	0.0249875	IL1B/IL6	2
BP	GO:0010882	regulation of cardiac muscle contraction by calcium ion signaling	2/77	26/18800	0.00504927	0.0369515	0.0249875	RYR2/ATP1A2	2
BP	GO:0019883	antigen processing and presentation of endogenous antigen	2/77	26/18800	0.00504927	0.0369515	0.0249875	CD74/HLA-DRA	2
BP	GO:0032682	negative regulation of chemokine production	2/77	26/18800	0.00504927	0.0369515	0.0249875	IL6/APOD	2
BP	GO:0045745	positive regulation of G protein-coupled receptor signaling pathway	2/77	26/18800	0.00504927	0.0369515	0.0249875	C3/MRAP2	2
BP	GO:0072010	glomerular epithelium development	2/77	26/18800	0.00504927	0.0369515	0.0249875	PROM1/PECAM1	2
BP	GO:0001894	tissue homeostasis	5/77	272/18800	0.00517396	0.0377415	0.0255217	PROM1/IL6/LYZ/PECAM1/SPP1	5
BP	GO:0031214	biomineral tissue development	4/77	170/18800	0.00523134	0.0380369	0.0257215	GPC3/COL1A1/GREM1/SPP1	4
BP	GO:0019915	lipid storage	3/77	86/18800	0.00529806	0.0381528	0.0257998	IL1B/C3/IL6	3
BP	GO:0033627	cell adhesion mediated by integrin	3/77	86/18800	0.00529806	0.0381528	0.0257998	ITGA10/NCKAP1L/SFRP2	3
BP	GO:0034103	regulation of tissue remodeling	3/77	86/18800	0.00529806	0.0381528	0.0257998	IL6/GREM1/SPP1	3
BP	GO:0002092	positive regulation of receptor internalization	2/77	27/18800	0.00543881	0.0387567	0.0262082	SFRP4/GREM1	2
BP	GO:0002220	innate immune response activating cell surface receptor signaling pathway	2/77	27/18800	0.00543881	0.0387567	0.0262082	TYROBP/FCN1	2
BP	GO:0071624	positive regulation of granulocyte chemotaxis	2/77	27/18800	0.00543881	0.0387567	0.0262082	CD74/NCKAP1L	2
BP	GO:0110148	biomineralization	4/77	172/18800	0.00545069	0.0387567	0.0262082	GPC3/COL1A1/GREM1/SPP1	4
BP	GO:0046849	bone remodeling	3/77	88/18800	0.0056479	0.0400326	0.027071	IL6/GREM1/SPP1	3
BP	GO:0030178	negative regulation of Wnt signaling pathway	4/77	174/18800	0.00567613	0.0401065	0.027121	SFRP4/GPC3/SFRP2/GREM1	4
BP	GO:0098742	cell-cell adhesion via plasma-membrane adhesion molecules	5/77	279/18800	0.0057522	0.0402668	0.0272294	PCDH20/VCAM1/NEXN/SELL/PECAM1	5
BP	GO:0001776	leukocyte homeostasis	3/77	89/18800	0.0058279	0.0402668	0.0272294	CD74/NCKAP1L/IL6	3
BP	GO:0044070	regulation of anion transport	3/77	89/18800	0.0058279	0.0402668	0.0272294	SFRP4/ATP1A2/IL1B	3
BP	GO:0002758	innate immune response-activating signal transduction	2/77	28/18800	0.00584172	0.0402668	0.0272294	TYROBP/FCN1	2
BP	GO:0014072	response to isoquinoline alkaloid	2/77	28/18800	0.00584172	0.0402668	0.0272294	CXCR4/FOSB	2
BP	GO:0031342	negative regulation of cell killing	2/77	28/18800	0.00584172	0.0402668	0.0272294	CX3CR1/NCKAP1L	2
BP	GO:0043278	response to morphine	2/77	28/18800	0.00584172	0.0402668	0.0272294	CXCR4/FOSB	2
BP	GO:0090025	regulation of monocyte chemotaxis	2/77	28/18800	0.00584172	0.0402668	0.0272294	CX3CR1/GREM1	2
BP	GO:0051146	striated muscle cell differentiation	5/77	281/18800	0.00592547	0.0407196	0.0275356	ACTC1/SIK1/FLNC/CD53/GREM1	5
BP	GO:0002028	regulation of sodium ion transport	3/77	90/18800	0.0060113	0.0411838	0.0278495	SLMAP/ATP1A2/SIK1	3
BP	GO:1902105	regulation of leukocyte differentiation	5/77	283/18800	0.0061024	0.0416813	0.0281859	CD74/HLA-DRA/TYROBP/TMEM176A/NCKAP1L	5
BP	GO:0010959	regulation of metal ion transport	6/77	403/18800	0.00616445	0.0419779	0.0283865	RYR2/THY1/SLMAP/ATP1A2/SIK1/CXCR4	6
BP	GO:0072080	nephron tubule development	3/77	91/18800	0.00619814	0.0420801	0.0284556	GPC3/PROM1/GREM1	3
BP	GO:0002313	mature B cell differentiation involved in immune response	2/77	29/18800	0.00625788	0.0422313	0.0285578	IRF8/IL6	2
BP	GO:0097421	liver regeneration	2/77	29/18800	0.00625788	0.0422313	0.0285578	UCP2/IL6	2
BP	GO:0001666	response to hypoxia	5/77	286/18800	0.00637474	0.0426102	0.028814	RYR2/UCP2/VCAM1/CXCR4/CYBB	5
BP	GO:0007044	cell-substrate junction assembly	3/77	92/18800	0.00638842	0.0426102	0.028814	THY1/GREM1/APOD	3
BP	GO:0019217	regulation of fatty acid metabolic process	3/77	92/18800	0.00638842	0.0426102	0.028814	ACADL/CD74/IL1B	3
BP	GO:0002791	regulation of peptide secretion	4/77	180/18800	0.00638963	0.0426102	0.028814	CD74/UCP2/IL1B/IL6	4
BP	GO:0042886	amide transport	5/77	287/18800	0.00646739	0.0430014	0.0290786	CD74/UCP2/IL1B/FOLR2/IL6	5
BP	GO:0002275	myeloid cell activation involved in immune response	3/77	93/18800	0.00658216	0.0434377	0.0293737	CX3CR1/TYROBP/IL13RA2	3
BP	GO:0032640	tumor necrosis factor production	4/77	182/18800	0.00664011	0.0434377	0.0293737	CX3CR1/TYROBP/CYBB/IL6	4
BP	GO:0032680	regulation of tumor necrosis factor production	4/77	182/18800	0.00664011	0.0434377	0.0293737	CX3CR1/TYROBP/CYBB/IL6	4
BP	GO:0031349	positive regulation of defense response	5/77	289/18800	0.00665553	0.0434377	0.0293737	TYROBP/IL1B/FCN1/C3/IL6	5
BP	GO:0060142	regulation of syncytium formation by plasma membrane fusion	2/77	30/18800	0.00668718	0.0434377	0.0293737	TYROBP/CD53	2
BP	GO:0060251	regulation of glial cell proliferation	2/77	30/18800	0.00668718	0.0434377	0.0293737	IL1B/IL6	2
BP	GO:0070498	interleukin-1-mediated signaling pathway	2/77	30/18800	0.00668718	0.0434377	0.0293737	IL1B/IL6	2
BP	GO:1902230	negative regulation of intrinsic apoptotic signaling pathway in response to DNA damage	2/77	30/18800	0.00668718	0.0434377	0.0293737	CD74/SFRP2	2
BP	GO:0090087	regulation of peptide transport	4/77	183/18800	0.00676776	0.0435348	0.0294393	CD74/UCP2/IL1B/IL6	4
BP	GO:0045582	positive regulation of T cell differentiation	3/77	94/18800	0.00677937	0.0435348	0.0294393	CD74/HLA-DRA/NCKAP1L	3
BP	GO:0061326	renal tubule development	3/77	94/18800	0.00677937	0.0435348	0.0294393	GPC3/PROM1/GREM1	3
BP	GO:1905954	positive regulation of lipid localization	3/77	94/18800	0.00677937	0.0435348	0.0294393	IL1B/C3/SPP1	3
BP	GO:0007565	female pregnancy	4/77	185/18800	0.00702793	0.0448752	0.0303457	UCP2/IL1B/FOSB/SPP1	4
BP	GO:0061138	morphogenesis of a branching epithelium	4/77	185/18800	0.00702793	0.0448752	0.0303457	FGF7/GPC3/SFRP2/GREM1	4
BP	GO:0001782	B cell homeostasis	2/77	31/18800	0.00712951	0.0450137	0.0304394	CD74/NCKAP1L	2
BP	GO:0010880	regulation of release of sequestered calcium ion into cytosol by sarcoplasmic reticulum	2/77	31/18800	0.00712951	0.0450137	0.0304394	RYR2/ATP1A2	2
BP	GO:0060055	angiogenesis involved in wound healing	2/77	31/18800	0.00712951	0.0450137	0.0304394	MCAM/CXCR4	2
BP	GO:0071295	cellular response to vitamin	2/77	31/18800	0.00712951	0.0450137	0.0304394	FOLR2/COL1A1	2
BP	GO:0030308	negative regulation of cell growth	4/77	186/18800	0.00716046	0.0450829	0.0304862	SEMA3D/SFRP2/GREM1/SPP1	4
BP	GO:0071706	tumor necrosis factor superfamily cytokine production	4/77	187/18800	0.00729464	0.0456725	0.0308849	CX3CR1/TYROBP/CYBB/IL6	4
BP	GO:1903555	regulation of tumor necrosis factor superfamily cytokine production	4/77	187/18800	0.00729464	0.0456725	0.0308849	CX3CR1/TYROBP/CYBB/IL6	4
BP	GO:0043279	response to alkaloid	3/77	97/18800	0.00739201	0.0458229	0.0309866	RYR2/CXCR4/FOSB	3
BP	GO:0010720	positive regulation of cell development	5/77	297/18800	0.00744663	0.0458229	0.0309866	CX3CR1/TYROBP/IL1B/CXCR4/IL6	5
BP	GO:0001516	prostaglandin biosynthetic process	2/77	32/18800	0.00758475	0.0458229	0.0309866	CD74/IL1B	2
BP	GO:0002828	regulation of type 2 immune response	2/77	32/18800	0.00758475	0.0458229	0.0309866	CD74/IL6	2
BP	GO:0010644	cell communication by electrical coupling	2/77	32/18800	0.00758475	0.0458229	0.0309866	RYR2/ATP1A2	2
BP	GO:0043372	positive regulation of CD4-positive, alpha-beta T cell differentiation	2/77	32/18800	0.00758475	0.0458229	0.0309866	HLA-DRA/NCKAP1L	2
BP	GO:0046457	prostanoid biosynthetic process	2/77	32/18800	0.00758475	0.0458229	0.0309866	CD74/IL1B	2
BP	GO:0051385	response to mineralocorticoid	2/77	32/18800	0.00758475	0.0458229	0.0309866	CYBB/FOSB	2
BP	GO:0070570	regulation of neuron projection regeneration	2/77	32/18800	0.00758475	0.0458229	0.0309866	THY1/SPP1	2
BP	GO:1901889	negative regulation of cell junction assembly	2/77	32/18800	0.00758475	0.0458229	0.0309866	IL1B/APOD	2
BP	GO:1902624	positive regulation of neutrophil migration	2/77	32/18800	0.00758475	0.0458229	0.0309866	CD74/NCKAP1L	2
BP	GO:0002718	regulation of cytokine production involved in immune response	3/77	98/18800	0.00760327	0.0458229	0.0309866	CD74/IL1B/IL6	3
BP	GO:0060349	bone morphogenesis	3/77	98/18800	0.00760327	0.0458229	0.0309866	SFRP4/COL1A1/SFRP2	3
BP	GO:0150115	cell-substrate junction organization	3/77	98/18800	0.00760327	0.0458229	0.0309866	THY1/GREM1/APOD	3
BP	GO:0036293	response to decreased oxygen levels	5/77	299/18800	0.00765424	0.0460071	0.0311111	RYR2/UCP2/VCAM1/CXCR4/CYBB	5
BP	GO:0002429	immune response-activating cell surface receptor signaling pathway	5/77	300/18800	0.00775955	0.0463926	0.0313718	THY1/TYROBP/FCN1/HLA-DPB1/NCKAP1L	5
BP	GO:0002757	immune response-activating signal transduction	5/77	300/18800	0.00775955	0.0463926	0.0313718	THY1/TYROBP/FCN1/HLA-DPB1/NCKAP1L	5
BP	GO:0045639	positive regulation of myeloid cell differentiation	3/77	99/18800	0.00781808	0.0465803	0.0314988	CD74/TYROBP/NCKAP1L	3
BP	GO:0006816	calcium ion transport	6/77	424/18800	0.00783228	0.0465803	0.0314988	RYR2/THY1/ATP1A2/NCS1/CYSLTR1/CXCR4	6
BP	GO:0002367	cytokine production involved in immune response	3/77	100/18800	0.00803645	0.0473917	0.0320474	CD74/IL1B/IL6	3
BP	GO:0014013	regulation of gliogenesis	3/77	100/18800	0.00803645	0.0473917	0.0320474	IL1B/CXCR4/IL6	3
BP	GO:0042100	B cell proliferation	3/77	100/18800	0.00803645	0.0473917	0.0320474	CD74/TYROBP/NCKAP1L	3
BP	GO:0090022	regulation of neutrophil chemotaxis	2/77	33/18800	0.00805281	0.0473917	0.0320474	CD74/NCKAP1L	2
BP	GO:0019932	second-messenger-mediated signaling	5/77	303/18800	0.00808154	0.0474369	0.032078	RYR2/CX3CR1/ATP1A2/VCAM1/CXCR4	5
BP	GO:0002695	negative regulation of leukocyte activation	4/77	193/18800	0.0081347	0.0476249	0.0322052	CD74/TYROBP/IL13RA2/NCKAP1L	4
BP	GO:0042060	wound healing	6/77	429/18800	0.00827321	0.0483104	0.0326687	HBB/MCAM/CXCR4/COL1A1/IL6/F13A1	6
BP	GO:0035710	CD4-positive, alpha-beta T cell activation	3/77	102/18800	0.00848393	0.0493196	0.0333511	HLA-DRA/NCKAP1L/IL6	3
BP	GO:0002335	mature B cell differentiation	2/77	34/18800	0.00853356	0.0493196	0.0333511	IRF8/IL6	2
BP	GO:0051973	positive regulation of telomerase activity	2/77	34/18800	0.00853356	0.0493196	0.0333511	PARM1/GREM1	2
BP	GO:0086004	regulation of cardiac muscle cell contraction	2/77	34/18800	0.00853356	0.0493196	0.0333511	RYR2/ATP1A2	2
BP	GO:0010522	regulation of calcium ion transport into cytosol	3/77	103/18800	0.00871306	0.0499726	0.0337927	RYR2/THY1/ATP1A2	3
BP	GO:0032760	positive regulation of tumor necrosis factor production	3/77	103/18800	0.00871306	0.0499726	0.0337927	TYROBP/CYBB/IL6	3
BP	GO:0070252	actin-mediated cell contraction	3/77	103/18800	0.00871306	0.0499726	0.0337927	RYR2/ATP1A2/ACTC1	3
BP	GO:0014808	release of sequestered calcium ion into cytosol by sarcoplasmic reticulum	2/77	35/18800	0.0090269	0.0511739	0.0346051	RYR2/ATP1A2	2
BP	GO:0035633	maintenance of blood-brain barrier	2/77	35/18800	0.0090269	0.0511739	0.0346051	IL6/PECAM1	2
BP	GO:0045920	negative regulation of exocytosis	2/77	35/18800	0.0090269	0.0511739	0.0346051	IL13RA2/NCKAP1L	2
BP	GO:0001763	morphogenesis of a branching structure	4/77	199/18800	0.00903604	0.0511739	0.0346051	FGF7/GPC3/SFRP2/GREM1	4
BP	GO:1903828	negative regulation of protein localization	4/77	199/18800	0.00903604	0.0511739	0.0346051	UCP2/IL1B/MRAP2/APOD	4
BP	GO:0050864	regulation of B cell activation	4/77	200/18800	0.00919234	0.0519286	0.0351154	CD74/TYROBP/NCKAP1L/IL6	4
BP	GO:1901888	regulation of cell junction assembly	4/77	201/18800	0.0093504	0.0526895	0.0356299	THY1/IL1B/GREM1/APOD	4
BP	GO:0030593	neutrophil chemotaxis	3/77	106/18800	0.00942218	0.0529616	0.0358139	CD74/IL1B/NCKAP1L	3
BP	GO:0018149	peptide cross-linking	2/77	36/18800	0.00953272	0.0530537	0.0358762	DCN/F13A1	2
BP	GO:0043368	positive T cell selection	2/77	36/18800	0.00953272	0.0530537	0.0358762	CD74/IL6	2
BP	GO:0086010	membrane depolarization during action potential	2/77	36/18800	0.00953272	0.0530537	0.0358762	SLMAP/ATP1A2	2
BP	GO:1903514	release of sequestered calcium ion into cytosol by endoplasmic reticulum	2/77	36/18800	0.00953272	0.0530537	0.0358762	RYR2/ATP1A2	2
BP	GO:0045621	positive regulation of lymphocyte differentiation	3/77	107/18800	0.00966584	0.0535302	0.0361985	CD74/HLA-DRA/NCKAP1L	3
BP	GO:1903557	positive regulation of tumor necrosis factor superfamily cytokine production	3/77	107/18800	0.00966584	0.0535302	0.0361985	TYROBP/CYBB/IL6	3
BP	GO:0006959	humoral immune response	5/77	317/18800	0.00970783	0.053631	0.0362666	IL1B/FCN1/C3/IL6/LYZ	5
BP	GO:0060249	anatomical structure homeostasis	5/77	319/18800	0.00995725	0.0548745	0.0371075	PROM1/IL6/LYZ/PECAM1/SPP1	5
BP	GO:0044703	multi-organism reproductive process	4/77	205/18800	0.0100004	0.0549776	0.0371772	UCP2/IL1B/FOSB/SPP1	4
BP	GO:0042092	type 2 immune response	2/77	37/18800	0.0100509	0.0549873	0.0371838	CD74/IL6	2
BP	GO:0045730	respiratory burst	2/77	37/18800	0.0100509	0.0549873	0.0371838	NCF2/CYBB	2
BP	GO:0032611	interleukin-1 beta production	3/77	110/18800	0.0104188	0.0565878	0.0382661	CX3CR1/TYROBP/IL6	3
BP	GO:0032651	regulation of interleukin-1 beta production	3/77	110/18800	0.0104188	0.0565878	0.0382661	CX3CR1/TYROBP/IL6	3
BP	GO:0048259	regulation of receptor-mediated endocytosis	3/77	110/18800	0.0104188	0.0565878	0.0382661	SFRP4/C3/GREM1	3
BP	GO:0016055	Wnt signaling pathway	6/77	452/18800	0.0105347	0.0566518	0.0383094	BAMBI/SFRP4/GPC3/COL1A1/SFRP2/GREM1	6
BP	GO:0051090	regulation of DNA-binding transcription factor activity	6/77	452/18800	0.0105347	0.0566518	0.0383094	CX3CR1/SFRP4/IL1B/SIK1/IL6/GREM1	6
BP	GO:0002369	T cell cytokine production	2/77	38/18800	0.0105814	0.0566518	0.0383094	IL1B/IL6	2
BP	GO:0002724	regulation of T cell cytokine production	2/77	38/18800	0.0105814	0.0566518	0.0383094	IL1B/IL6	2
BP	GO:1902229	regulation of intrinsic apoptotic signaling pathway in response to DNA damage	2/77	38/18800	0.0105814	0.0566518	0.0383094	CD74/SFRP2	2
BP	GO:1904037	positive regulation of epithelial cell apoptotic process	2/77	38/18800	0.0105814	0.0566518	0.0383094	SFRP4/IL6	2
BP	GO:0046632	alpha-beta T cell differentiation	3/77	111/18800	0.0106771	0.0568943	0.0384733	HLA-DRA/NCKAP1L/IL6	3
BP	GO:0048640	negative regulation of developmental growth	3/77	111/18800	0.0106771	0.0568943	0.0384733	SEMA3D/PLAC8/SPP1	3
BP	GO:0198738	cell-cell signaling by wnt	6/77	454/18800	0.0107503	0.0571487	0.0386454	BAMBI/SFRP4/GPC3/COL1A1/SFRP2/GREM1	6
BP	GO:0002698	negative regulation of immune effector process	3/77	112/18800	0.0109392	0.0580163	0.039232	CX3CR1/IL13RA2/NCKAP1L	3
BP	GO:0006874	cellular calcium ion homeostasis	6/77	456/18800	0.0109689	0.0580373	0.0392462	RYR2/CX3CR1/THY1/ATP1A2/CYSLTR1/CXCR4	6
BP	GO:0045823	positive regulation of heart contraction	2/77	39/18800	0.011124	0.0580952	0.0392854	RYR2/ATP1A2	2
BP	GO:0045923	positive regulation of fatty acid metabolic process	2/77	39/18800	0.011124	0.0580952	0.0392854	CD74/IL1B	2
BP	GO:0071634	regulation of transforming growth factor beta production	2/77	39/18800	0.011124	0.0580952	0.0392854	TYROBP/LUM	2
BP	GO:2000516	positive regulation of CD4-positive, alpha-beta T cell activation	2/77	39/18800	0.011124	0.0580952	0.0392854	HLA-DRA/NCKAP1L	2
BP	GO:0002768	immune response-regulating cell surface receptor signaling pathway	5/77	328/18800	0.0111345	0.0580952	0.0392854	THY1/TYROBP/FCN1/HLA-DPB1/NCKAP1L	5
BP	GO:0060562	epithelial tube morphogenesis	5/77	328/18800	0.0111345	0.0580952	0.0392854	RYR2/GPC3/CXCR4/SFRP2/GREM1	5
BP	GO:0031669	cellular response to nutrient levels	4/77	213/18800	0.0113869	0.0590025	0.0398989	UCP2/FOLR2/SIK1/COL1A1	4
BP	GO:0034764	positive regulation of transmembrane transport	4/77	213/18800	0.0113869	0.0590025	0.0398989	RYR2/THY1/C3/GPC3	4
BP	GO:0044706	multi-multicellular organism process	4/77	213/18800	0.0113869	0.0590025	0.0398989	UCP2/IL1B/FOSB/SPP1	4
BP	GO:0001914	regulation of T cell mediated cytotoxicity	2/77	40/18800	0.0116787	0.0596909	0.0403645	HLA-DRA/NCKAP1L	2
BP	GO:0002792	negative regulation of peptide secretion	2/77	40/18800	0.0116787	0.0596909	0.0403645	CD74/UCP2	2
BP	GO:0019432	triglyceride biosynthetic process	2/77	40/18800	0.0116787	0.0596909	0.0403645	C3/SIK1	2
BP	GO:0030866	cortical actin cytoskeleton organization	2/77	40/18800	0.0116787	0.0596909	0.0403645	NCKAP1L/LCP1	2
BP	GO:1903115	regulation of actin filament-based movement	2/77	40/18800	0.0116787	0.0596909	0.0403645	RYR2/ATP1A2	2
BP	GO:1903524	positive regulation of blood circulation	2/77	40/18800	0.0116787	0.0596909	0.0403645	RYR2/ATP1A2	2
BP	GO:0050866	negative regulation of cell activation	4/77	216/18800	0.0119372	0.0608744	0.0411648	CD74/TYROBP/IL13RA2/NCKAP1L	4
BP	GO:0071675	regulation of mononuclear cell migration	3/77	116/18800	0.0120245	0.0611813	0.0413723	CX3CR1/GREM1/APOD	3
BP	GO:0010810	regulation of cell-substrate adhesion	4/77	217/18800	0.0121244	0.061412	0.0415283	THY1/COL1A1/GREM1/APOD	4
BP	GO:0071222	cellular response to lipopolysaccharide	4/77	217/18800	0.0121244	0.061412	0.0415283	CX3CR1/IL1B/IRF8/IL6	4
BP	GO:0010463	mesenchymal cell proliferation	2/77	41/18800	0.0122453	0.0614718	0.0415688	FGF7/GPC3	2
BP	GO:0045124	regulation of bone resorption	2/77	41/18800	0.0122453	0.0614718	0.0415688	IL6/SPP1	2
BP	GO:0045429	positive regulation of nitric oxide biosynthetic process	2/77	41/18800	0.0122453	0.0614718	0.0415688	HBB/IL1B	2
BP	GO:0150077	regulation of neuroinflammatory response	2/77	41/18800	0.0122453	0.0614718	0.0415688	IL1B/IL6	2
BP	GO:0045446	endothelial cell differentiation	3/77	117/18800	0.0123052	0.0616355	0.0416794	IL1B/CXCR4/PECAM1	3
BP	GO:0055074	calcium ion homeostasis	6/77	468/18800	0.0123476	0.0617108	0.0417304	RYR2/CX3CR1/THY1/ATP1A2/CYSLTR1/CXCR4	6
BP	GO:1904019	epithelial cell apoptotic process	3/77	118/18800	0.0125896	0.0627811	0.0424541	RYR2/SFRP4/IL6	3
BP	GO:0030890	positive regulation of B cell proliferation	2/77	42/18800	0.0128237	0.0633769	0.042857	CD74/NCKAP1L	2
BP	GO:0031670	cellular response to nutrient	2/77	42/18800	0.0128237	0.0633769	0.042857	FOLR2/COL1A1	2
BP	GO:0070296	sarcoplasmic reticulum calcium ion transport	2/77	42/18800	0.0128237	0.0633769	0.042857	RYR2/ATP1A2	2
BP	GO:0090207	regulation of triglyceride metabolic process	2/77	42/18800	0.0128237	0.0633769	0.042857	C3/SIK1	2
BP	GO:0030326	embryonic limb morphogenesis	3/77	119/18800	0.0128778	0.0633769	0.042857	GPC3/SFRP2/GREM1	3
BP	GO:0035113	embryonic appendage morphogenesis	3/77	119/18800	0.0128778	0.0633769	0.042857	GPC3/SFRP2/GREM1	3
BP	GO:0050769	positive regulation of neurogenesis	4/77	222/18800	0.0130885	0.0642736	0.0434634	CX3CR1/IL1B/CXCR4/IL6	4
BP	GO:0062012	regulation of small molecule metabolic process	5/77	342/18800	0.0131498	0.0643919	0.0435434	ACADL/CD74/IL1B/SIK1/PPP1R3C	5
BP	GO:0002702	positive regulation of production of molecular mediator of immune response	3/77	120/18800	0.0131698	0.0643919	0.0435434	CD74/IL1B/IL6	3
BP	GO:0014002	astrocyte development	2/77	43/18800	0.0134139	0.064853	0.0438552	IL1B/IL6	2
BP	GO:0046596	regulation of viral entry into host cell	2/77	43/18800	0.0134139	0.064853	0.0438552	CD74/FCN1	2
BP	GO:0071604	transforming growth factor beta production	2/77	43/18800	0.0134139	0.064853	0.0438552	TYROBP/LUM	2
BP	GO:0140353	lipid export from cell	2/77	43/18800	0.0134139	0.064853	0.0438552	IL1B/SPP1	2
BP	GO:1904407	positive regulation of nitric oxide metabolic process	2/77	43/18800	0.0134139	0.064853	0.0438552	HBB/IL1B	2
BP	GO:0051209	release of sequestered calcium ion into cytosol	3/77	121/18800	0.0134655	0.064853	0.0438552	RYR2/THY1/ATP1A2	3
BP	GO:0055007	cardiac muscle cell differentiation	3/77	121/18800	0.0134655	0.064853	0.0438552	ACTC1/SIK1/GREM1	3
BP	GO:0002790	peptide secretion	4/77	225/18800	0.0136899	0.0657933	0.0444911	CD74/UCP2/IL1B/IL6	4
BP	GO:0051283	negative regulation of sequestering of calcium ion	3/77	122/18800	0.013765	0.0660134	0.0446399	RYR2/THY1/ATP1A2	3
BP	GO:0006509	membrane protein ectodomain proteolysis	2/77	44/18800	0.0140158	0.0667898	0.0451649	TIMP4/IL1B	2
BP	GO:0010828	positive regulation of glucose transmembrane transport	2/77	44/18800	0.0140158	0.0667898	0.0451649	C3/GPC3	2
BP	GO:0014009	glial cell proliferation	2/77	44/18800	0.0140158	0.0667898	0.0451649	IL1B/IL6	2
BP	GO:0001952	regulation of cell-matrix adhesion	3/77	123/18800	0.0140683	0.0668985	0.0452384	THY1/GREM1/APOD	3
BP	GO:0048705	skeletal system morphogenesis	4/77	228/18800	0.0143086	0.0677086	0.0457863	SFRP4/COL1A1/SFRP2/GREM1	4
BP	GO:0046683	response to organophosphorus	3/77	124/18800	0.0143753	0.0677086	0.0457863	IL1B/COL1A1/FOSB	3
BP	GO:0051224	negative regulation of protein transport	3/77	124/18800	0.0143753	0.0677086	0.0457863	UCP2/IL1B/APOD	3
BP	GO:0051282	regulation of sequestering of calcium ion	3/77	124/18800	0.0143753	0.0677086	0.0457863	RYR2/THY1/ATP1A2	3
BP	GO:0071219	cellular response to molecule of bacterial origin	4/77	229/18800	0.0145188	0.0677086	0.0457863	CX3CR1/IL1B/IRF8/IL6	4
BP	GO:0001754	eye photoreceptor cell differentiation	2/77	45/18800	0.0146292	0.0677086	0.0457863	THY1/PROM1	2
BP	GO:0002920	regulation of humoral immune response	2/77	45/18800	0.0146292	0.0677086	0.0457863	IL1B/C3	2
BP	GO:0010171	body morphogenesis	2/77	45/18800	0.0146292	0.0677086	0.0457863	GPC3/COL1A1	2
BP	GO:0032620	interleukin-17 production	2/77	45/18800	0.0146292	0.0677086	0.0457863	NCKAP1L/IL6	2
BP	GO:0032660	regulation of interleukin-17 production	2/77	45/18800	0.0146292	0.0677086	0.0457863	NCKAP1L/IL6	2
BP	GO:0051180	vitamin transport	2/77	45/18800	0.0146292	0.0677086	0.0457863	FOLR2/SLC2A3	2
BP	GO:1900271	regulation of long-term synaptic potentiation	2/77	45/18800	0.0146292	0.0677086	0.0457863	CX3CR1/TYROBP	2
BP	GO:1902622	regulation of neutrophil migration	2/77	45/18800	0.0146292	0.0677086	0.0457863	CD74/NCKAP1L	2
BP	GO:2001234	negative regulation of apoptotic signaling pathway	4/77	230/18800	0.0147309	0.0680396	0.0460101	CX3CR1/CD74/IL1B/SFRP2	4
BP	GO:0046883	regulation of hormone secretion	4/77	231/18800	0.0149449	0.0687465	0.0464881	UCP2/IL1B/IL6/SPP1	4
BP	GO:0072593	reactive oxygen species metabolic process	4/77	231/18800	0.0149449	0.0687465	0.0464881	HBB/TYROBP/NCF2/CYBB	4
BP	GO:0061383	trabecula morphogenesis	2/77	46/18800	0.015254	0.0700253	0.0473528	COL1A1/GREM1	2
BP	GO:1901652	response to peptide	6/77	491/18800	0.0153251	0.0702087	0.0474768	TIMP4/UCP2/IL1B/VCAM1/COL1A1/CYBB	6
BP	GO:0048738	cardiac muscle tissue development	4/77	234/18800	0.0155988	0.0707959	0.0478739	RYR2/ACTC1/SIK1/GREM1	4
BP	GO:0060560	developmental growth involved in morphogenesis	4/77	234/18800	0.0155988	0.0707959	0.0478739	SEMA3D/CXCR4/SFRP2/SPP1	4
BP	GO:0042542	response to hydrogen peroxide	3/77	128/18800	0.0156417	0.0707959	0.0478739	HBB/COL1A1/IL6	3
BP	GO:0051208	sequestering of calcium ion	3/77	128/18800	0.0156417	0.0707959	0.0478739	RYR2/THY1/ATP1A2	3
BP	GO:0071621	granulocyte chemotaxis	3/77	128/18800	0.0156417	0.0707959	0.0478739	CD74/IL1B/NCKAP1L	3
BP	GO:1904950	negative regulation of establishment of protein localization	3/77	128/18800	0.0156417	0.0707959	0.0478739	UCP2/IL1B/APOD	3
BP	GO:0072503	cellular divalent inorganic cation homeostasis	6/77	494/18800	0.0157472	0.0711308	0.0481004	RYR2/CX3CR1/THY1/ATP1A2/CYSLTR1/CXCR4	6
BP	GO:0003254	regulation of membrane depolarization	2/77	47/18800	0.0158901	0.0712053	0.0481508	SLMAP/DCN	2
BP	GO:0032964	collagen biosynthetic process	2/77	47/18800	0.0158901	0.0712053	0.0481508	COL1A1/IL6	2
BP	GO:0051972	regulation of telomerase activity	2/77	47/18800	0.0158901	0.0712053	0.0481508	PARM1/GREM1	2
BP	GO:0097028	dendritic cell differentiation	2/77	47/18800	0.0158901	0.0712053	0.0481508	TMEM176A/IRF8	2
BP	GO:0032612	interleukin-1 production	3/77	129/18800	0.0159678	0.0712701	0.0481946	CX3CR1/TYROBP/IL6	3
BP	GO:0032652	regulation of interleukin-1 production	3/77	129/18800	0.0159678	0.0712701	0.0481946	CX3CR1/TYROBP/IL6	3
BP	GO:0006953	acute-phase response	2/77	48/18800	0.0165375	0.072946	0.0493279	IL1B/IL6	2
BP	GO:0033628	regulation of cell adhesion mediated by integrin	2/77	48/18800	0.0165375	0.072946	0.0493279	NCKAP1L/SFRP2	2
BP	GO:0035850	epithelial cell differentiation involved in kidney development	2/77	48/18800	0.0165375	0.072946	0.0493279	PROM1/GREM1	2
BP	GO:0046460	neutral lipid biosynthetic process	2/77	48/18800	0.0165375	0.072946	0.0493279	C3/SIK1	2
BP	GO:0046463	acylglycerol biosynthetic process	2/77	48/18800	0.0165375	0.072946	0.0493279	C3/SIK1	2
BP	GO:0061028	establishment of endothelial barrier	2/77	48/18800	0.0165375	0.072946	0.0493279	IL1B/PECAM1	2
BP	GO:0001818	negative regulation of cytokine production	5/77	363/18800	0.0166155	0.0730748	0.049415	CX3CR1/TYROBP/NCKAP1L/IL6/APOD	5
BP	GO:0006956	complement activation	3/77	131/18800	0.0166315	0.0730748	0.049415	IL1B/FCN1/C3	3
CC	GO:0009897	external side of plasma membrane	12/79	455/19594	2.66483e-07	4.74339e-05	2.88923e-05	CX3CR1/CD74/THY1/ITGA10/MCAM/IL2RG/FCN1/VCAM1/IL13RA2/FOLR2/CXCR4/CD69	12
CC	GO:0042613	MHC class II protein complex	4/79	17/19594	5.59673e-07	4.98109e-05	3.03401e-05	CD74/HLA-DRA/HLA-DPA1/HLA-DPB1	4
CC	GO:0042611	MHC protein complex	4/79	25/19594	2.90272e-06	0.000159715	9.72838e-05	CD74/HLA-DRA/HLA-DPA1/HLA-DPB1	4
CC	GO:0070820	tertiary granule	7/79	164/19594	4.42419e-06	0.000159715	9.72838e-05	HBB/LAIR1/NCKAP1L/CYBB/SLC2A3/CD53/LYZ	7
CC	GO:0071556	integral component of lumenal side of endoplasmic reticulum membrane	4/79	29/19594	5.38367e-06	0.000159715	9.72838e-05	CD74/HLA-DRA/HLA-DPA1/HLA-DPB1	4
CC	GO:0098553	lumenal side of endoplasmic reticulum membrane	4/79	29/19594	5.38367e-06	0.000159715	9.72838e-05	CD74/HLA-DRA/HLA-DPA1/HLA-DPB1	4
CC	GO:0005775	vacuolar lumen	7/79	174/19594	6.53252e-06	0.000166113	0.00010118	CD74/C3/GPC3/PLAC8/LUM/DCN/LYZ	7
CC	GO:0098576	lumenal side of membrane	4/79	35/19594	1.16526e-05	0.00025927	0.000157923	CD74/HLA-DRA/HLA-DPA1/HLA-DPB1	4
CC	GO:0042383	sarcolemma	6/79	131/19594	1.48368e-05	0.000293439	0.000178736	RYR2/SYNC/SLMAP/ATP1A2/VCAM1/FLNC	6
CC	GO:0031674	I band	6/79	139/19594	2.07809e-05	0.000347845	0.000211875	RYR2/SYNC/FHL5/ACTC1/NEXN/FLNC	6
CC	GO:0030017	sarcomere	7/79	209/19594	2.1496e-05	0.000347845	0.000211875	RYR2/SYNC/TIMP4/FHL5/ACTC1/NEXN/FLNC	7
CC	GO:0030667	secretory granule membrane	8/79	312/19594	3.69621e-05	0.000513497	0.000312775	LAIR1/TYROBP/SELL/NCKAP1L/CYBB/SLC2A3/CD53/PECAM1	8
CC	GO:0030016	myofibril	7/79	228/19594	3.75026e-05	0.000513497	0.000312775	RYR2/SYNC/TIMP4/FHL5/ACTC1/NEXN/FLNC	7
CC	GO:0043292	contractile fiber	7/79	238/19594	4.92391e-05	0.00062604	0.000381325	RYR2/SYNC/TIMP4/FHL5/ACTC1/NEXN/FLNC	7
CC	GO:0062023	collagen-containing extracellular matrix	9/79	429/19594	5.64369e-05	0.000669718	0.00040793	FCN1/GPC3/COL1A1/LUM/SFRP2/DCN/F13A1/GREM1/CPA3	9
CC	GO:0012507	ER to Golgi transport vesicle membrane	4/79	62/19594	0.000114316	0.00127176	0.00077464	CD74/HLA-DRA/HLA-DPA1/HLA-DPB1	4
CC	GO:0030018	Z disc	5/79	127/19594	0.000162318	0.00169956	0.00103522	RYR2/SYNC/FHL5/NEXN/FLNC	5
CC	GO:0030669	clathrin-coated endocytic vesicle membrane	4/79	72/19594	0.00020449	0.00202063	0.00123078	CD74/HLA-DRA/HLA-DPA1/HLA-DPB1	4
CC	GO:0070821	tertiary granule membrane	4/79	73/19594	0.000215686	0.00202063	0.00123078	LAIR1/CYBB/SLC2A3/CD53	4
CC	GO:0072562	blood microparticle	5/79	147/19594	0.000320252	0.00285024	0.0017361	HBB/ACTC1/C3/F13A1/ACTG2	5
CC	GO:0030139	endocytic vesicle	7/79	342/19594	0.000458412	0.00371845	0.00226494	HBB/CD74/HLA-DRA/HLA-DPA1/NCF2/HLA-DPB1/CYBB	7
CC	GO:0042581	specific granule	5/79	160/19594	0.000472378	0.00371845	0.00226494	LAIR1/CYBB/SLC2A3/CD53/LYZ	5
CC	GO:0035579	specific granule membrane	4/79	91/19594	0.000501364	0.00371845	0.00226494	LAIR1/CYBB/SLC2A3/CD53	4
CC	GO:0045334	clathrin-coated endocytic vesicle	4/79	91/19594	0.000501364	0.00371845	0.00226494	CD74/HLA-DRA/HLA-DPA1/HLA-DPB1	4
CC	GO:0030134	COPII-coated ER to Golgi transport vesicle	4/79	94/19594	0.000566855	0.00403601	0.00245836	CD74/HLA-DRA/HLA-DPA1/HLA-DPB1	4
CC	GO:0043202	lysosomal lumen	4/79	97/19594	0.000638209	0.00436928	0.00266136	CD74/GPC3/LUM/DCN	4
CC	GO:0032588	trans-Golgi network membrane	4/79	100/19594	0.000715713	0.00471841	0.00287401	CD74/HLA-DRA/HLA-DPA1/HLA-DPB1	4
CC	GO:0030175	filopodium	4/79	105/19594	0.000859339	0.00546294	0.00332752	ACTC1/VCAM1/LCP1/ACTG2	4
CC	GO:0005583	fibrillar collagen trimer	2/79	12/19594	0.00103196	0.00607031	0.00369747	COL1A1/LUM	2
CC	GO:0098643	banded collagen fibril	2/79	12/19594	0.00103196	0.00607031	0.00369747	COL1A1/LUM	2
CC	GO:0030665	clathrin-coated vesicle membrane	4/79	111/19594	0.00105719	0.00607031	0.00369747	CD74/HLA-DRA/HLA-DPA1/HLA-DPB1	4
CC	GO:0030666	endocytic vesicle membrane	5/79	194/19594	0.00112566	0.00626146	0.0038139	CD74/HLA-DRA/HLA-DPA1/HLA-DPB1/CYBB	5
CC	GO:0043020	NADPH oxidase complex	2/79	14/19594	0.00141543	0.00763474	0.00465037	NCF2/CYBB	2
CC	GO:0098858	actin-based cell projection	5/79	217/19594	0.00184481	0.00944299	0.00575179	ACTC1/VCAM1/PROM1/LCP1/ACTG2	5
CC	GO:0005869	dynactin complex	2/79	16/19594	0.00185677	0.00944299	0.00575179	ACTC1/ACTG2	2
CC	GO:0046658	anchored component of plasma membrane	3/79	62/19594	0.00201053	0.00994097	0.00605512	THY1/FOLR2/GPC3	3
CC	GO:0031362	anchored component of external side of plasma membrane	2/79	20/19594	0.00290933	0.0139962	0.00852521	THY1/FOLR2	2
CC	GO:0098644	complex of collagen trimers	2/79	22/19594	0.00351872	0.0164824	0.0100396	COL1A1/LUM	2
CC	GO:0031233	intrinsic component of external side of plasma membrane	2/79	24/19594	0.00418232	0.0190885	0.011627	THY1/FOLR2	2
CC	GO:0030176	integral component of endoplasmic reticulum membrane	4/79	164/19594	0.00436744	0.0194351	0.0118381	CD74/HLA-DRA/HLA-DPA1/HLA-DPB1	4
CC	GO:0005581	collagen trimer	3/79	86/19594	0.005077	0.0218974	0.0133379	FCN1/COL1A1/LUM	3
CC	GO:0031227	intrinsic component of endoplasmic reticulum membrane	4/79	172/19594	0.00516681	0.0218974	0.0133379	CD74/HLA-DRA/HLA-DPA1/HLA-DPB1	4
CC	GO:0030662	coated vesicle membrane	4/79	176/19594	0.005601	0.0229319	0.013968	CD74/HLA-DRA/HLA-DPA1/HLA-DPB1	4
CC	GO:0032809	neuronal cell body membrane	2/79	28/19594	0.00566857	0.0229319	0.013968	CX3CR1/THY1	2
CC	GO:0035578	azurophil granule lumen	3/79	91/19594	0.00594078	0.0234984	0.0143131	C3/PLAC8/LYZ	3
CC	GO:0002102	podosome	2/79	29/19594	0.00607263	0.0234984	0.0143131	VCAM1/LCP1	2
CC	GO:0005790	smooth endoplasmic reticulum	2/79	30/19594	0.00648948	0.0245772	0.0149701	RYR2/SLMAP	2
CC	GO:0101002	ficolin-1-rich granule	4/79	185/19594	0.00666567	0.0246316	0.0150033	HBB/FCN1/NCKAP1L/SLC2A3	4
CC	GO:0005925	focal adhesion	6/79	419/19594	0.00690088	0.0246316	0.0150033	THY1/ACTC1/MCAM/NEXN/FLNC/LCP1	6
CC	GO:0044298	cell body membrane	2/79	31/19594	0.006919	0.0246316	0.0150033	CX3CR1/THY1	2
CC	GO:0030136	clathrin-coated vesicle	4/79	192/19594	0.0075809	0.0261037	0.0158999	CD74/HLA-DRA/HLA-DPA1/HLA-DPB1	4
CC	GO:0030055	cell-substrate junction	6/79	428/19594	0.0076258	0.0261037	0.0158999	THY1/ACTC1/MCAM/NEXN/FLNC/LCP1	6
CC	GO:0005788	endoplasmic reticulum lumen	5/79	311/19594	0.00844794	0.0282791	0.017225	C3/GPC3/COL1A1/IL6/SPP1	5
CC	GO:0005796	Golgi lumen	3/79	104/19594	0.00857906	0.0282791	0.017225	GPC3/LUM/DCN	3
CC	GO:0030658	transport vesicle membrane	4/79	205/19594	0.0094931	0.0307231	0.0187137	CD74/HLA-DRA/HLA-DPA1/HLA-DPB1	4
CC	GO:0034774	secretory granule lumen	5/79	322/19594	0.00972576	0.030914	0.0188299	FCN1/C3/PLAC8/F13A1/LYZ	5
CC	GO:0060205	cytoplasmic vesicle lumen	5/79	325/19594	0.0100962	0.0315283	0.0192041	FCN1/C3/PLAC8/F13A1/LYZ	5
CC	GO:0031983	vesicle lumen	5/79	327/19594	0.0103484	0.0317589	0.0193446	FCN1/C3/PLAC8/F13A1/LYZ	5
CC	GO:0043025	neuronal cell body	6/79	482/19594	0.0131757	0.0397506	0.0242123	CX3CR1/THY1/ATP1A2/CYBB/SLC2A3/APOD	6
CC	GO:0001772	immunological synapse	2/79	44/19594	0.0136089	0.040373	0.0245915	HLA-DRA/CD53	2
CC	GO:1904724	tertiary granule lumen	2/79	55/19594	0.0207634	0.0601738	0.0366523	HBB/LYZ	2
CC	GO:0005802	trans-Golgi network	4/79	260/19594	0.0209594	0.0601738	0.0366523	CD74/HLA-DRA/HLA-DPA1/HLA-DPB1	4
CC	GO:0030133	transport vesicle	5/79	402/19594	0.0231909	0.0655235	0.0399108	CD74/HLA-DRA/HLA-DPA1/HLA-DPB1/CPA3	5
CC	GO:0005766	primary lysosome	3/79	155/19594	0.0247921	0.0678922	0.0413536	C3/PLAC8/LYZ	3
CC	GO:0042582	azurophil granule	3/79	155/19594	0.0247921	0.0678922	0.0413536	C3/PLAC8/LYZ	3
CC	GO:0101003	ficolin-1-rich granule membrane	2/79	61/19594	0.0251941	0.0679478	0.0413875	NCKAP1L/SLC2A3	2
CC	GO:0031252	cell leading edge	5/79	416/19594	0.0263838	0.0700942	0.0426949	THY1/ACTC1/CXCR4/LCP1/ACTG2	5
CC	GO:0005770	late endosome	4/79	283/19594	0.0275194	0.072036	0.0438776	CD74/HLA-DRA/PARM1/CXCR4	4
CC	GO:0030135	coated vesicle	4/79	290/19594	0.0297338	0.0767047	0.0467214	CD74/HLA-DRA/HLA-DPA1/HLA-DPB1	4
CC	GO:0031225	anchored component of membrane	3/79	169/19594	0.0309339	0.0786605	0.0479127	THY1/FOLR2/GPC3	3
MF	GO:0140375	immune receptor activity	7/78	148/18410	3.08575e-06	0.000380595	0.000306863	CX3CR1/CD74/HLA-DRA/IL2RG/HLA-DPA1/IL13RA2/CXCR4	7
MF	GO:0005178	integrin binding	7/78	156/18410	4.37442e-06	0.000380595	0.000306863	THY1/ITGA10/IL1B/VCAM1/SFRP2/LCP1/SPP1	7
MF	GO:0023026	MHC class II protein complex binding	4/78	27/18410	4.85866e-06	0.000380595	0.000306863	CD74/HLA-DRA/HLA-DPA1/HLA-DPB1	4
MF	GO:0023023	MHC protein complex binding	4/78	36/18410	1.58428e-05	0.000930762	0.000750446	CD74/HLA-DRA/HLA-DPA1/HLA-DPB1	4
MF	GO:0019955	cytokine binding	6/78	141/18410	2.96219e-05	0.00139223	0.00112251	CX3CR1/CD74/IL2RG/IL13RA2/CXCR4/GREM1	6
MF	GO:0004896	cytokine receptor activity	5/78	97/18410	5.70007e-05	0.00223253	0.00180002	CX3CR1/CD74/IL2RG/IL13RA2/CXCR4	5
MF	GO:0030246	carbohydrate binding	7/78	270/18410	0.000146812	0.00492869	0.00397386	HLA-DRA/NPTX2/FCN1/SELL/SLC2A3/PPP1R3C/CD69	7
MF	GO:0042605	peptide antigen binding	3/78	37/18410	0.000512458	0.0150535	0.0121372	HLA-DRA/HLA-DPA1/HLA-DPB1	3
MF	GO:0016175	superoxide-generating NAD(P)H oxidase activity	2/78	10/18410	0.000780096	0.0183323	0.0147808	NCF2/CYBB	2
MF	GO:0032395	MHC class II receptor activity	2/78	10/18410	0.000780096	0.0183323	0.0147808	HLA-DRA/HLA-DPA1	2
MF	GO:0033218	amide binding	7/78	402/18410	0.0015668	0.0334725	0.0269879	RYR2/ACADL/CD74/HLA-DRA/HLA-DPA1/HLA-DPB1/FOLR2	7
MF	GO:0050664	oxidoreductase activity, acting on NAD(P)H, oxygen as acceptor	2/78	15/18410	0.00179539	0.0351597	0.0283482	NCF2/CYBB	2
MF	GO:0070851	growth factor receptor binding	4/78	139/18410	0.00288172	0.050499	0.0407159	IL1B/FGF7/IL6/GREM1	4
MF	GO:0005518	collagen binding	3/78	68/18410	0.00300845	0.050499	0.0407159	ITGA10/LUM/DCN	3
MF	GO:0030021	extracellular matrix structural constituent conferring compression resistance	2/78	22/18410	0.00387474	0.0575974	0.0464391	LUM/DCN	2
MF	GO:0016493	C-C chemokine receptor activity	2/78	23/18410	0.00423216	0.0575974	0.0464391	CX3CR1/CXCR4	2
MF	GO:0019957	C-C chemokine binding	2/78	24/18410	0.00460427	0.0575974	0.0464391	CX3CR1/CXCR4	2
MF	GO:0048018	receptor ligand activity	7/78	489/18410	0.00465351	0.0575974	0.0464391	SEMA3D/IL1B/FGF7/SFRP2/IL6/GREM1/SPP1	7
MF	GO:0030247	polysaccharide binding	2/78	25/18410	0.00499096	0.0575974	0.0464391	HLA-DRA/PPP1R3C	2
MF	GO:0030546	signaling receptor activator activity	7/78	496/18410	0.00502412	0.0575974	0.0464391	SEMA3D/IL1B/FGF7/SFRP2/IL6/GREM1/SPP1	7
MF	GO:0001637	G protein-coupled chemoattractant receptor activity	2/78	26/18410	0.0053921	0.0575974	0.0464391	CX3CR1/CXCR4	2
MF	GO:0004950	chemokine receptor activity	2/78	26/18410	0.0053921	0.0575974	0.0464391	CX3CR1/CXCR4	2
MF	GO:0005126	cytokine receptor binding	5/78	272/18410	0.00595963	0.0608918	0.0490953	CX3CR1/BAMBI/IL1B/IL6/GREM1	5
