# Supplementary material for: Common molecular mechanism and immune infiltration patterns of thoracic and abdominal aortic aneurysms
Source: Front Immunol. 2022 Oct 21;13:1030976. doi: 10.3389/fimmu.2022.1030976 (PMC9633949; doi:10.3389/fimmu.2022.1030976)
Supplement: Supplementary file 5 [file Table_5.xlsx]

## Sheet: KEGG
Results of KEGG function enrichment analysis
ID	Description	GeneRatio	BgRatio	pvalue	p.adjust	qvalue	geneID	Count
hsa05140	Leishmaniasis	7/51	77/8160	4.19139e-07	5.95177e-05	3.83843e-05	HLA-DRA/IL1B/HLA-DPA1/C3/NCF2/HLA-DPB1/CYBB	7
hsa05321	Inflammatory bowel disease	6/51	65/8160	2.74757e-06	0.000195077	0.00012581	HLA-DRA/IL2RG/IL1B/HLA-DPA1/HLA-DPB1/IL6	6
hsa05332	Graft-versus-host disease	5/51	42/8160	5.57506e-06	0.000263886	0.000170186	HLA-DRA/IL1B/HLA-DPA1/HLA-DPB1/IL6	5
hsa04672	Intestinal immune network for IgA production	5/51	49/8160	1.20923e-05	0.000379788	0.000244934	HLA-DRA/HLA-DPA1/HLA-DPB1/CXCR4/IL6	5
hsa05144	Malaria	5/51	50/8160	1.33728e-05	0.000379788	0.000244934	HBB/IL1B/VCAM1/IL6/PECAM1	5
hsa04659	Th17 cell differentiation	6/51	108/8160	5.19093e-05	0.00122852	0.0007923	HLA-DRA/IL2RG/IL1B/HLA-DPA1/HLA-DPB1/IL6	6
hsa04670	Leukocyte transendothelial migration	6/51	114/8160	7.03166e-05	0.00136286	0.000878937	THY1/VCAM1/NCF2/CXCR4/CYBB/PECAM1	6
hsa05143	African trypanosomiasis	4/51	37/8160	7.67807e-05	0.00136286	0.000878937	HBB/IL1B/VCAM1/IL6	4
hsa05152	Tuberculosis	7/51	180/8160	0.000115348	0.00181993	0.00117372	CD74/HLA-DRA/IL1B/HLA-DPA1/C3/HLA-DPB1/IL6	7
hsa04940	Type I diabetes mellitus	4/51	43/8160	0.000139561	0.00198176	0.00127808	HLA-DRA/IL1B/HLA-DPA1/HLA-DPB1	4
hsa05323	Rheumatoid arthritis	5/51	93/8160	0.000267995	0.00345957	0.00223115	HLA-DRA/IL1B/HLA-DPA1/HLA-DPB1/IL6	5
hsa04145	Phagosome	6/51	152/8160	0.000341302	0.00381042	0.00245742	HLA-DRA/HLA-DPA1/C3/NCF2/HLA-DPB1/CYBB	6
hsa04640	Hematopoietic cell lineage	5/51	99/8160	0.000358571	0.00381042	0.00245742	HLA-DRA/IL1B/HLA-DPA1/HLA-DPB1/IL6	5
hsa04933	AGE-RAGE signaling pathway in diabetic complications	5/51	100/8160	0.000375675	0.00381042	0.00245742	IL1B/VCAM1/COL1A1/CYBB/IL6	5
hsa04514	Cell adhesion molecules	6/51	157/8160	0.00040605	0.00384394	0.00247904	HLA-DRA/VCAM1/HLA-DPA1/HLA-DPB1/SELL/PECAM1	6
hsa01523	Antifolate resistance	3/51	30/8160	0.000829128	0.00735851	0.00474567	IL1B/FOLR2/IL6	3
hsa05310	Asthma	3/51	31/8160	0.000913934	0.00763404	0.00492336	HLA-DRA/HLA-DPA1/HLA-DPB1	3
hsa05133	Pertussis	4/51	76/8160	0.00124672	0.0098352	0.00634294	IL1B/C3/IRF8/IL6	4
hsa04612	Antigen processing and presentation	4/51	78/8160	0.00137345	0.0102648	0.00661997	CD74/HLA-DRA/HLA-DPA1/HLA-DPB1	4
hsa05330	Allograft rejection	3/51	38/8160	0.00166326	0.0118092	0.00761598	HLA-DRA/HLA-DPA1/HLA-DPB1	3
hsa05410	Hypertrophic cardiomyopathy	4/51	90/8160	0.00232864	0.0157461	0.010155	RYR2/ITGA10/ACTC1/IL6	4
hsa04658	Th1 and Th2 cell differentiation	4/51	92/8160	0.0025232	0.0162861	0.0105033	HLA-DRA/IL2RG/HLA-DPA1/HLA-DPB1	4
hsa05150	Staphylococcus aureus infection	4/51	96/8160	0.00294539	0.0181846	0.0117277	HLA-DRA/HLA-DPA1/C3/HLA-DPB1	4
hsa04061	Viral protein interaction with cytokine and cytokine receptor	4/51	100/8160	0.00341367	0.0201976	0.0130259	CX3CR1/IL2RG/CXCR4/IL6	4
hsa05164	Influenza A	5/51	171/8160	0.00410948	0.0233419	0.0150537	HLA-DRA/IL1B/HLA-DPA1/HLA-DPB1/IL6	5
hsa05320	Autoimmune thyroid disease	3/51	53/8160	0.00432472	0.0236196	0.0152328	HLA-DRA/HLA-DPA1/HLA-DPB1	3
hsa05134	Legionellosis	3/51	57/8160	0.00530802	0.0279163	0.0180038	IL1B/C3/IL6	3
hsa05416	Viral myocarditis	3/51	60/8160	0.00612692	0.0310722	0.0200392	HLA-DRA/HLA-DPA1/HLA-DPB1	3
hsa04380	Osteoclast differentiation	4/51	128/8160	0.0081724	0.0400166	0.0258076	TYROBP/IL1B/NCF2/FOSB	4
hsa05205	Proteoglycans in cancer	5/51	205/8160	0.00876783	0.041501	0.0267649	GPC3/COL1A1/FLNC/LUM/DCN	5
hsa04060	Cytokine-cytokine receptor interaction	6/51	295/8160	0.0097308	0.0445734	0.0287463	CX3CR1/IL2RG/IL1B/IL13RA2/CXCR4/IL6	6
hsa05322	Systemic lupus erythematosus	4/51	136/8160	0.0100706	0.0446881	0.0288204	HLA-DRA/HLA-DPA1/C3/HLA-DPB1	4
hsa05417	Lipid and atherosclerosis	5/51	215/8160	0.0106429	0.0453164	0.0292255	IL1B/VCAM1/NCF2/CYBB/IL6	5
hsa05418	Fluid shear stress and atherosclerosis	4/51	139/8160	0.0108504	0.0453164	0.0292255	IL1B/VCAM1/NCF2/PECAM1	4
hsa05166	Human T-cell leukemia virus 1 infection	5/51	222/8160	0.0121091	0.0491284	0.031684	HLA-DRA/IL2RG/HLA-DPA1/HLA-DPB1/IL6	5
hsa05171	Coronavirus disease - COVID-19	5/51	232/8160	0.0144349	0.0569378	0.0367204	IL1B/C3/CYBB/IL6/F13A1	5
hsa04260	Cardiac muscle contraction	3/51	87/8160	0.0168715	0.0647502	0.0417588	RYR2/ATP1A2/ACTC1	3
hsa04512	ECM-receptor interaction	3/51	88/8160	0.0173913	0.0649885	0.0419125	ITGA10/COL1A1/SPP1	3
hsa04350	TGF-beta signaling pathway	3/51	94/8160	0.0206977	0.0734769	0.0473869	BAMBI/DCN/GREM1	3
hsa04657	IL-17 signaling pathway	3/51	94/8160	0.0206977	0.0734769	0.0473869	IL1B/IL6/FOSB	3
hsa05414	Dilated cardiomyopathy	3/51	96/8160	0.0218716	0.0749997	0.048369	RYR2/ITGA10/ACTC1	3
hsa04151	PI3K-Akt signaling pathway	6/51	354/8160	0.022183	0.0749997	0.048369	ITGA10/IL2RG/FGF7/COL1A1/IL6/SPP1	6
