# Supplementary material for: Common molecular mechanism and immune infiltration patterns of thoracic and abdominal aortic aneurysms
Source: Front Immunol. 2022 Oct 21;13:1030976. doi: 10.3389/fimmu.2022.1030976 (PMC9633949; doi:10.3389/fimmu.2022.1030976)
Supplement: Supplementary file 6 [file Table_6.xlsx]

## Sheet: DO
Results of DO enrichment analysis
ID	Description	GeneRatio	BgRatio	pvalue	p.adjust	qvalue	geneID	Count
DOID:0070004	myeloma	12/63	323/8007	6.331e-06	0.0020487	0.0012245	CD74/SFRP4/MCAM/IL1B/VCAM1/SELL/CXCR4/COL1A1/IRF8/SFRP2/IL6/SPP1	12
DOID:4960	bone marrow cancer	12/63	328/8007	7.40939e-06	0.0020487	0.0012245	CD74/SFRP4/MCAM/IL1B/VCAM1/SELL/CXCR4/COL1A1/IRF8/SFRP2/IL6/SPP1	12
DOID:854	collagen disease	9/63	201/8007	2.42224e-05	0.00386811	0.00231196	TIMP4/IL1B/HLA-DPB1/IL13RA2/CXCR4/COL1A1/DCN/IL6/SPP1	9
DOID:50	thyroid gland disease	8/63	159/8007	3.10674e-05	0.00386811	0.00231196	PDE8B/UCP2/IL1B/HLA-DPB1/SELL/COL1A1/IL6/SLC2A3	8
DOID:9538	multiple myeloma	10/63	264/8007	3.49738e-05	0.00386811	0.00231196	CD74/SFRP4/IL1B/VCAM1/CXCR4/COL1A1/IRF8/SFRP2/IL6/SPP1	10
DOID:3083	chronic obstructive pulmonary disease	9/63	220/8007	4.93652e-05	0.00423154	0.00252918	CX3CR1/HBB/BAMBI/IL1B/VCAM1/FGF7/COL1A1/IL6/SPP1	9
DOID:9993	hypoglycemia	3/63	10/8007	5.35637e-05	0.00423154	0.00252918	IL1B/IL6/SLC2A3	3
DOID:1428	endocrine pancreas disease	5/63	59/8007	9.26768e-05	0.00495385	0.0029609	UCP2/IL1B/VCAM1/IL6/SLC2A3	5
DOID:1575	rheumatic disease	8/63	188/8007	0.000102091	0.00495385	0.0029609	TIMP4/IL1B/HLA-DPB1/IL13RA2/CXCR4/COL1A1/IL6/SPP1	8
DOID:418	systemic scleroderma	8/63	188/8007	0.000102091	0.00495385	0.0029609	TIMP4/IL1B/HLA-DPB1/IL13RA2/CXCR4/COL1A1/IL6/SPP1	8
DOID:419	scleroderma	8/63	188/8007	0.000102091	0.00495385	0.0029609	TIMP4/IL1B/HLA-DPB1/IL13RA2/CXCR4/COL1A1/IL6/SPP1	8
DOID:850	lung disease	13/63	499/8007	0.000107498	0.00495385	0.0029609	CX3CR1/HBB/BAMBI/IL1B/VCAM1/NCF2/FGF7/IL13RA2/CXCR4/COL1A1/IL6/GREM1/SPP1	13
DOID:1483	gingival disease	4/63	33/8007	0.000120019	0.00495819	0.0029635	IL1B/FGF7/IL6/LYZ	4
DOID:1785	pituitary cancer	3/63	13/8007	0.000125524	0.00495819	0.0029635	SFRP4/SFRP2/IL6	3
DOID:612	primary immunodeficiency disease	8/63	196/8007	0.000136485	0.00503175	0.00300746	CX3CR1/IL2RG/C3/NCF2/CXCR4/CYBB/PROM1/IL6	8
DOID:0050700	cardiomyopathy	7/63	149/8007	0.000155208	0.00516769	0.00308871	RYR2/CX3CR1/ACTC1/IL1B/HLA-DPB1/IL6/SPP1	7
DOID:13001	carotid stenosis	3/63	14/8007	0.000158862	0.00516769	0.00308871	CD74/IL6/SPP1	3
DOID:552	pneumonia	6/63	108/8007	0.0001907	0.00585872	0.00350174	IL1B/IL13RA2/CXCR4/COL1A1/IL6/SPP1	6
DOID:1091	tooth disease	7/63	162/8007	0.000260357	0.00757776	0.0045292	IL1B/FGF7/COL1A1/PROM1/IL6/LYZ/PECAM1	7
DOID:0060084	cell type benign neoplasm	12/63	475/8007	0.000274905	0.00760112	0.00454317	FHL5/SFRP4/MCAM/IL1B/FGF7/GPC3/CXCR4/COL1A1/SFRP2/IL6/PECAM1/SPP1	12
DOID:2377	multiple sclerosis	7/63	169/8007	0.000337198	0.00773147	0.00462108	CX3CR1/HLA-DRA/IL1B/C3/HLA-DPB1/IRF8/IL6	7
DOID:0060095	uterine benign neoplasm	4/63	43/8007	0.000341275	0.00773147	0.00462108	IL1B/COL1A1/IL6/PECAM1	4
DOID:13223	uterine fibroid	4/63	43/8007	0.000341275	0.00773147	0.00462108	IL1B/COL1A1/IL6/PECAM1	4
DOID:3393	coronary artery disease	10/63	348/8007	0.000344893	0.00773147	0.00462108	IL1B/VCAM1/C3/SELL/CXCR4/PROM1/IL6/F13A1/PECAM1/SPP1	10
DOID:3082	interstitial lung disease	7/63	170/8007	0.000349524	0.00773147	0.00462108	HBB/IL1B/NCF2/FGF7/CXCR4/IL6/GREM1	7
DOID:0060086	female reproductive organ benign neoplasm	4/63	45/8007	0.00040721	0.00822996	0.00491902	IL1B/COL1A1/IL6/PECAM1	4
DOID:3407	carotid artery disease	3/63	19/8007	0.000411192	0.00822996	0.00491902	CD74/IL6/SPP1	3
DOID:3213	demyelinating disease	7/63	175/8007	0.000416707	0.00822996	0.00491902	CX3CR1/HLA-DRA/IL1B/C3/HLA-DPB1/IRF8/IL6	7
DOID:14067	Plasmodium falciparum malaria	3/63	20/8007	0.000481048	0.00876857	0.00524094	HBB/IL1B/CYBB	3
DOID:0050622	reproductive organ benign neoplasm	4/63	47/8007	0.000481782	0.00876857	0.00524094	IL1B/COL1A1/IL6/PECAM1	4
DOID:11335	sarcoidosis	5/63	84/8007	0.000491547	0.00876857	0.00524094	IL1B/COL1A1/IL6/GREM1/SPP1	5
DOID:9455	lipid storage disease	6/63	130/8007	0.000519617	0.00885423	0.00529215	HBB/BAMBI/VCAM1/IL13RA2/LUM/IL6	6
DOID:0060100	musculoskeletal system cancer	11/63	439/8007	0.000548371	0.00885423	0.00529215	MCAM/IL1B/PRUNE2/CXCR4/COL1A1/PROM1/LUM/DCN/IL6/SPP1/APOD	11
DOID:3087	gingivitis	3/63	21/8007	0.000558082	0.00885423	0.00529215	IL1B/IL6/LYZ	3
DOID:201	connective tissue cancer	10/63	370/8007	0.000560395	0.00885423	0.00529215	MCAM/IL1B/CXCR4/COL1A1/PROM1/LUM/DCN/IL6/SPP1/APOD	10
DOID:2916	hypersensitivity reaction type IV disease	5/63	88/8007	0.000608919	0.00908521	0.0054302	IL1B/COL1A1/IL6/GREM1/SPP1	5
DOID:2320	obstructive lung disease	9/63	308/8007	0.000622211	0.00908521	0.0054302	CX3CR1/HBB/BAMBI/IL1B/VCAM1/FGF7/COL1A1/IL6/SPP1	9
DOID:0060036	intrinsic cardiomyopathy	6/63	135/8007	0.000634875	0.00908521	0.0054302	RYR2/CX3CR1/ACTC1/IL1B/HLA-DPB1/IL6	6
DOID:403	mouth disease	7/63	188/8007	0.000640729	0.00908521	0.0054302	IL1B/FGF7/COL1A1/PROM1/IL6/LYZ/PECAM1	7
DOID:11723	Duchenne muscular dystrophy	3/63	23/8007	0.000734841	0.00998958	0.00597074	SYNC/PROM1/SPP1	3
DOID:3388	periodontal disease	6/63	139/8007	0.000740638	0.00998958	0.00597074	IL1B/FGF7/PROM1/IL6/LYZ/PECAM1	6
DOID:12930	dilated cardiomyopathy	5/63	93/8007	0.00078386	0.0103208	0.00616872	RYR2/CX3CR1/ACTC1/IL1B/IL6	5
DOID:438	autoimmune disease of the nervous system	4/63	55/8007	0.000878943	0.0113036	0.00675613	HLA-DRA/IL1B/C3/IL6	4
DOID:7998	hyperthyroidism	5/63	96/8007	0.00090542	0.0113795	0.00680148	IL1B/HLA-DPB1/SELL/IL6/SLC2A3	5
DOID:423	myopathy	10/63	398/8007	0.000986643	0.0115875	0.00692581	RYR2/SYNC/CX3CR1/ACTC1/IL1B/HLA-DPB1/FLNC/PROM1/IL6/SPP1	10
DOID:66	muscle tissue disease	10/63	398/8007	0.000986643	0.0115875	0.00692581	RYR2/SYNC/CX3CR1/ACTC1/IL1B/HLA-DPB1/FLNC/PROM1/IL6/SPP1	10
DOID:10952	nephritis	6/63	147/8007	0.000992784	0.0115875	0.00692581	VCAM1/SELL/IL6/GREM1/PECAM1/SPP1	6
DOID:28	endocrine system disease	10/63	399/8007	0.00100579	0.0115875	0.00692581	PDE8B/UCP2/IL1B/VCAM1/HLA-DPB1/SELL/COL1A1/IL6/SLC2A3/SPP1	10
DOID:2462	retinal vascular disease	4/63	58/8007	0.00107432	0.011882	0.00710182	UCP2/VCAM1/SELL/IL6	4
DOID:8947	diabetic retinopathy	4/63	58/8007	0.00107432	0.011882	0.00710182	UCP2/VCAM1/SELL/IL6	4
DOID:3211	lysosomal storage disease	6/63	150/8007	0.00110272	0.0119569	0.00714663	HBB/BAMBI/VCAM1/IL13RA2/LUM/IL6	6
DOID:1724	duodenal ulcer	3/63	27/8007	0.00118677	0.0124401	0.00743544	IL1B/SELL/IL6	3
DOID:0080000	muscular disease	10/63	408/8007	0.00119227	0.0124401	0.00743544	RYR2/SYNC/CX3CR1/ACTC1/IL1B/HLA-DPB1/FLNC/PROM1/IL6/SPP1	10
DOID:399	tuberculosis	6/63	156/8007	0.00135051	0.0138302	0.00826626	IL1B/C3/HLA-DPB1/CXCR4/IL6/PECAM1	6
DOID:5844	myocardial infarction	8/63	279/8007	0.0014408	0.0143001	0.00854712	IL1B/VCAM1/C3/CXCR4/PROM1/IL6/F13A1/PECAM1	8
DOID:11963	esophagitis	3/63	29/8007	0.00146604	0.0143001	0.00854712	IL1B/IL13RA2/IL6	3
DOID:9119	acute myeloid leukemia	5/63	107/8007	0.00147397	0.0143001	0.00854712	IL1B/SELL/IRF8/IL6/LYZ	5
DOID:2349	arteriosclerosis	9/63	356/8007	0.0017313	0.0163274	0.00975881	CX3CR1/UCP2/MCAM/IL1B/VCAM1/IL6/LYZ/PECAM1/SPP1	9
DOID:319	spinal cord disease	3/63	31/8007	0.00178339	0.0163274	0.00975881	CX3CR1/COL1A1/IL6	3
DOID:5679	retinal disease	9/63	358/8007	0.00179952	0.0163274	0.00975881	CX3CR1/UCP2/IL1B/VCAM1/C3/SELL/PROM1/IL6/GREM1	9
DOID:2237	hepatitis	10/63	431/8007	0.00180103	0.0163274	0.00975881	CX3CR1/HBB/IL1B/VCAM1/HLA-DPA1/HLA-DPB1/GPC3/CXCR4/IL6/SPP1	10
DOID:1520	colon carcinoma	6/63	168/8007	0.00197202	0.0175892	0.010513	CYSLTR1/IL1B/SELL/PROM1/IRF8/DCN	6
DOID:6000	congestive heart failure	7/63	229/8007	0.00202276	0.0177554	0.0106123	RYR2/TIMP4/UCP2/VCAM1/PROM1/IL6/SPP1	7
DOID:3355	fibrosarcoma	3/63	33/8007	0.0021406	0.0183488	0.010967	COL1A1/IL6/APOD	3
DOID:26	pancreas disease	6/63	171/8007	0.00215673	0.0183488	0.010967	UCP2/IL1B/VCAM1/IL6/SLC2A3/SPP1	6
DOID:10871	age related macular degeneration	4/63	72/8007	0.0023999	0.0198081	0.0118393	CX3CR1/C3/SELL/PROM1	4
DOID:2007	degeneration of macula and posterior pole	4/63	72/8007	0.0023999	0.0198081	0.0118393	CX3CR1/C3/SELL/PROM1	4
DOID:0050338	primary bacterial infectious disease	7/63	238/8007	0.00251583	0.0200606	0.0119901	IL1B/C3/HLA-DPB1/SELL/CXCR4/IL6/PECAM1	7
DOID:6364	migraine	4/63	73/8007	0.00252421	0.0200606	0.0119901	CX3CR1/ATP1A2/IL1B/IL6	4
DOID:13207	proliferative diabetic retinopathy	3/63	35/8007	0.00253931	0.0200606	0.0119901	UCP2/VCAM1/IL6	3
DOID:14203	childhood type dermatomyositis	2/63	10/8007	0.00263268	0.0203756	0.0121785	IL1B/IL6	2
DOID:4448	macular degeneration	4/63	74/8007	0.00265289	0.0203756	0.0121785	CX3CR1/C3/SELL/PROM1	4
DOID:3770	pulmonary fibrosis	5/63	123/8007	0.00272147	0.0206161	0.0123222	HBB/NCF2/FGF7/CXCR4/IL6	5
DOID:1247	blood coagulation disease	6/63	180/8007	0.00279002	0.0208498	0.0124618	HLA-DRA/IL1B/SELL/CXCR4/IL6/F13A1	6
DOID:1564	fungal infectious disease	4/63	76/8007	0.00292363	0.0215569	0.0128845	IL1B/HLA-DPB1/SELL/IL6	4
DOID:974	upper respiratory tract disease	5/63	126/8007	0.00302119	0.0219831	0.0131393	CX3CR1/MCAM/CYSLTR1/VCAM1/IL6	5
DOID:3507	dermatofibrosarcoma protuberans	2/63	11/8007	0.00320144	0.0229922	0.0137424	COL1A1/APOD	2
DOID:2921	glomerulonephritis	4/63	79/8007	0.00336436	0.0236052	0.0141087	VCAM1/SELL/IL6/PECAM1	4
DOID:8398	osteoarthritis	6/63	187/8007	0.00337217	0.0236052	0.0141087	TIMP4/IL1B/COL1A1/IL6/CD53/SPP1	6
DOID:2473	opportunistic mycosis	3/63	39/8007	0.00346741	0.0239685	0.0143259	IL1B/SELL/IL6	3
DOID:12361	Graves' disease	4/63	80/8007	0.00352079	0.024037	0.0143668	IL1B/HLA-DPB1/SELL/IL6	4
DOID:74	hematopoietic system disease	10/63	474/8007	0.00360893	0.0243383	0.0145469	CX3CR1/HBB/HLA-DRA/IL1B/VCAM1/C3/SELL/CXCR4/IL6/F13A1	10
DOID:11266	hemorrhagic fever with renal syndrome	2/63	12/8007	0.00382231	0.0248675	0.0148632	VCAM1/IL6	2
DOID:13359	Ehlers-Danlos syndrome	2/63	12/8007	0.00382231	0.0248675	0.0148632	COL1A1/DCN	2
DOID:14499	Fabry disease	2/63	12/8007	0.00382231	0.0248675	0.0148632	VCAM1/IL6	2
DOID:437	myasthenia gravis	3/63	41/8007	0.00399962	0.0257185	0.0153718	HLA-DRA/C3/IL6	3
DOID:0050136	systemic mycosis	3/63	42/8007	0.00428333	0.0263187	0.0157306	IL1B/SELL/IL6	3
DOID:10923	sickle cell anemia	3/63	42/8007	0.00428333	0.0263187	0.0157306	HBB/IL1B/VCAM1	3
DOID:11077	brucellosis	3/63	42/8007	0.00428333	0.0263187	0.0157306	IL1B/SELL/IL6	3
DOID:439	neuromuscular junction disease	3/63	42/8007	0.00428333	0.0263187	0.0157306	HLA-DRA/C3/IL6	3
DOID:3086	gingival overgrowth	2/63	13/8007	0.00449446	0.0273125	0.0163246	FGF7/IL6	2
DOID:0060005	autoimmune disease of endocrine system	4/63	87/8007	0.00475663	0.0285915	0.017089	IL1B/HLA-DPB1/SELL/IL6	4
DOID:8692	myeloid leukemia	5/63	142/8007	0.00503627	0.0291417	0.0174179	IL1B/SELL/IRF8/IL6/LYZ	5
DOID:104	bacterial infectious disease	7/63	271/8007	0.00515543	0.0291417	0.0174179	IL1B/C3/HLA-DPB1/SELL/CXCR4/IL6/PECAM1	7
DOID:11830	myopia	3/63	45/8007	0.00520669	0.0291417	0.0174179	ACTC1/COL1A1/LUM	3
DOID:121	vaginal disease	2/63	14/8007	0.00521706	0.0291417	0.0174179	IL1B/IL6	2
DOID:12241	beta thalassemia	2/63	14/8007	0.00521706	0.0291417	0.0174179	HBB/IL6	2
DOID:2170	vaginitis	2/63	14/8007	0.00521706	0.0291417	0.0174179	IL1B/IL6	2
DOID:3385	bacterial vaginosis	2/63	14/8007	0.00521706	0.0291417	0.0174179	IL1B/IL6	2
DOID:2348	arteriosclerotic cardiovascular disease	8/63	345/8007	0.00534728	0.0295705	0.0176742	CX3CR1/UCP2/IL1B/VCAM1/IL6/LYZ/PECAM1/SPP1	8
DOID:9408	acute myocardial infarction	4/63	92/8007	0.00579932	0.0317527	0.0189785	IL1B/PROM1/IL6/PECAM1	4
DOID:10591	pre-eclampsia	7/63	278/8007	0.00591587	0.0320733	0.0191701	CX3CR1/CD74/VCAM1/SELL/DCN/IL6/ACTG2	7
DOID:1307	dementia	5/63	150/8007	0.00633871	0.0336263	0.0200983	TYROBP/IL1B/CXCR4/IL6/SPP1	5
DOID:219	colon cancer	7/63	282/8007	0.00638667	0.0336263	0.0200983	CYSLTR1/IL1B/SELL/PROM1/IRF8/DCN/LCP1	7
DOID:127	leiomyoma	4/63	95/8007	0.00649296	0.0336263	0.0200983	IL1B/COL1A1/IL6/PECAM1	4
DOID:9452	fatty liver disease	4/63	95/8007	0.00649296	0.0336263	0.0200983	HBB/BAMBI/IL13RA2/LUM	4
DOID:10241	thalassemia	3/63	49/8007	0.0066114	0.0336263	0.0200983	HBB/COL1A1/IL6	3
DOID:2213	hemorrhagic disease	5/63	152/8007	0.00669819	0.0336263	0.0200983	HLA-DRA/IL1B/SELL/CXCR4/IL6	5
DOID:11729	Lyme disease	2/63	16/8007	0.00681039	0.0336263	0.0200983	IL1B/IL6	2
DOID:3265	chronic granulomatous disease	2/63	16/8007	0.00681039	0.0336263	0.0200983	NCF2/CYBB	2
DOID:61	mitral valve disease	2/63	16/8007	0.00681039	0.0336263	0.0200983	CXCR4/CYBB	2
DOID:9637	stomatitis	2/63	16/8007	0.00681039	0.0336263	0.0200983	IL1B/IL6	2
DOID:9256	colorectal cancer	7/63	287/8007	0.00701406	0.0343254	0.0205162	CYSLTR1/IL1B/SELL/PROM1/IRF8/DCN/LCP1	7
DOID:5672	large intestine cancer	7/63	288/8007	0.00714487	0.0346589	0.0207155	CYSLTR1/IL1B/SELL/PROM1/IRF8/DCN/LCP1	7
DOID:4079	heart valve disease	3/63	51/8007	0.00739033	0.0354523	0.0211897	CXCR4/CYBB/SPP1	3
DOID:1074	kidney failure	5/63	156/8007	0.00745977	0.0354523	0.0211897	MCAM/IL1B/C3/IL6/SPP1	5
DOID:4481	allergic rhinitis	4/63	99/8007	0.00750075	0.0354523	0.0211897	CX3CR1/CYSLTR1/VCAM1/IL6	4
DOID:10976	membranous glomerulonephritis	2/63	17/8007	0.00767953	0.0356872	0.0213302	IL6/PECAM1	2
DOID:13564	aspergillosis	2/63	17/8007	0.00767953	0.0356872	0.0213302	IL1B/IL6	2
DOID:1036	chronic leukemia	6/63	223/8007	0.00789634	0.0361531	0.0216086	LAIR1/HLA-DPB1/CXCR4/DCN/IL6/SPP1	6
DOID:2163	nasal cavity disease	4/63	101/8007	0.0080413	0.0361531	0.0216086	CX3CR1/CYSLTR1/VCAM1/IL6	4
DOID:2825	nose disease	4/63	101/8007	0.0080413	0.0361531	0.0216086	CX3CR1/CYSLTR1/VCAM1/IL6	4
DOID:4483	rhinitis	4/63	101/8007	0.0080413	0.0361531	0.0216086	CX3CR1/CYSLTR1/VCAM1/IL6	4
DOID:4074	pancreas adenocarcinoma	5/63	161/8007	0.00849452	0.0374003	0.0223541	CX3CR1/IL1B/C3/CXCR4/IL6	5
DOID:3262	phagocyte bactericidal dysfunction	2/63	18/8007	0.00859595	0.0374003	0.0223541	NCF2/CYBB	2
DOID:4248	coronary stenosis	2/63	18/8007	0.00859595	0.0374003	0.0223541	IL6/SPP1	2
DOID:12365	malaria	4/63	103/8007	0.00860691	0.0374003	0.0223541	HBB/IL1B/CYBB/IL6	4
DOID:2018	hyperinsulinism	3/63	54/8007	0.00865686	0.0374003	0.0223541	UCP2/VCAM1/IL6	3
DOID:10155	intestinal cancer	7/63	300/8007	0.00886046	0.0379832	0.0227024	CYSLTR1/IL1B/SELL/PROM1/IRF8/DCN/LCP1	7
DOID:6050	esophageal disease	3/63	55/8007	0.00910559	0.0384381	0.0229743	IL1B/IL13RA2/IL6	3
DOID:9588	encephalitis	3/63	55/8007	0.00910559	0.0384381	0.0229743	VCAM1/IL6/APOD	3
DOID:557	kidney disease	9/63	461/8007	0.0094861	0.0394481	0.023578	MCAM/IL1B/VCAM1/C3/SELL/IL6/GREM1/PECAM1/SPP1	9
DOID:214	teeth hard tissue disease	2/63	19/8007	0.00955886	0.0394481	0.023578	IL1B/LYZ	2
DOID:2986	IgA glomerulonephritis	2/63	19/8007	0.00955886	0.0394481	0.023578	SELL/IL6	2
DOID:1883	hepatitis C	6/63	233/8007	0.00969755	0.039724	0.0237429	CX3CR1/HBB/IL1B/GPC3/IL6/SPP1	6
DOID:2645	benign mesothelioma	3/63	57/8007	0.0100434	0.0408381	0.0244088	SFRP4/MCAM/SPP1	3
DOID:9007	sudden infant death syndrome	2/63	20/8007	0.0105675	0.0426557	0.0254952	RYR2/IL6	2
DOID:2394	ovarian cancer	7/63	312/8007	0.0108634	0.0435323	0.0260191	THY1/MCAM/GPC3/CXCR4/PROM1/IL6/SLC2A3	7
DOID:2234	focal epilepsy	3/63	59/8007	0.0110355	0.0439037	0.0262411	IL1B/C3/IL6	3
DOID:12603	acute leukemia	4/63	112/8007	0.0114742	0.045307	0.0270798	SELL/CXCR4/PROM1/IL6	4
DOID:11714	gestational diabetes	3/63	60/8007	0.0115521	0.045307	0.0270798	IL1B/IL6/APOD	3
DOID:18	urinary system disease	9/63	478/8007	0.0118638	0.0462021	0.0276148	MCAM/IL1B/VCAM1/C3/SELL/IL6/GREM1/PECAM1/SPP1	9
DOID:13580	cholestasis	3/63	62/8007	0.0126266	0.0470815	0.0281404	IL6/ACTG2/SPP1	3
DOID:10754	otitis media	2/63	22/8007	0.012719	0.0470815	0.0281404	IL1B/IL6	2
DOID:11123	Henoch-Schoenlein purpura	2/63	22/8007	0.012719	0.0470815	0.0281404	IL1B/IL6	2
DOID:14221	metabolic syndrome X	2/63	22/8007	0.012719	0.0470815	0.0281404	C3/IL6	2
DOID:1557	hypersensitivity reaction type III disease	2/63	22/8007	0.012719	0.0470815	0.0281404	IL1B/IL6	2
DOID:1800	neuroendocrine carcinoma	2/63	22/8007	0.012719	0.0470815	0.0281404	GPC3/SPP1	2
DOID:9809	hypersensitivity vasculitis	2/63	22/8007	0.012719	0.0470815	0.0281404	IL1B/IL6	2
DOID:654	overnutrition	7/63	322/8007	0.0127707	0.0470815	0.0281404	UCP2/ATP1A2/IL1B/VCAM1/C3/IL6/SPP1	7
DOID:6713	cerebrovascular disease	4/63	116/8007	0.0129246	0.047333	0.0282908	CD74/IL6/F13A1/SPP1	4
DOID:4029	gastritis	3/63	65/8007	0.0143428	0.0521813	0.0311886	CYSLTR1/IL1B/SELL	3
DOID:824	periodontitis	4/63	120/8007	0.0144875	0.0523634	0.0312974	IL1B/PROM1/IL6/LYZ	4
DOID:655	inherited metabolic disorder	7/63	331/8007	0.0146855	0.0527345	0.0315192	HBB/BAMBI/VCAM1/C3/IL13RA2/LUM/IL6	7
DOID:750	peptic ulcer disease	3/63	66/8007	0.0149428	0.0533122	0.0318645	IL1B/SELL/IL6	3
DOID:865	vasculitis	4/63	122/8007	0.0153121	0.0542794	0.0324426	CX3CR1/IL1B/SELL/IL6	4
DOID:2723	dermatitis	5/63	189/8007	0.0161762	0.0567318	0.0339084	CX3CR1/CYSLTR1/IL1B/SELL/IL6	5
DOID:8466	retinal degeneration	6/63	261/8007	0.0162838	0.0567318	0.0339084	CX3CR1/IL1B/C3/SELL/PROM1/GREM1	6
DOID:374	nutrition disease	7/63	338/8007	0.0163117	0.0567318	0.0339084	UCP2/ATP1A2/IL1B/VCAM1/C3/IL6/SPP1	7
DOID:784	chronic kidney failure	3/63	70/8007	0.0174842	0.0590572	0.0352983	MCAM/IL1B/IL6	3
DOID:2789	parasitic protozoa infectious disease	4/63	127/8007	0.0175019	0.0590572	0.0352983	HBB/IL1B/CYBB/IL6	4
DOID:3978	extrinsic cardiomyopathy	2/63	26/8007	0.0175381	0.0590572	0.0352983	IL6/SPP1	2
DOID:820	myocarditis	2/63	26/8007	0.0175381	0.0590572	0.0352983	IL6/SPP1	2
DOID:1115	sarcoma	5/63	193/8007	0.0175591	0.0590572	0.0352983	IL1B/CXCR4/PROM1/IL6/SPP1	5
DOID:1936	atherosclerosis	7/63	344/8007	0.0178048	0.0590572	0.0352983	CX3CR1/UCP2/IL1B/VCAM1/IL6/PECAM1/SPP1	7
DOID:870	neuropathy	5/63	194/8007	0.0179167	0.0590572	0.0352983	HLA-DRA/UCP2/IL1B/C3/IL6	5
DOID:4896	bile duct adenocarcinoma	4/63	128/8007	0.0179621	0.0590572	0.0352983	CXCR4/PROM1/IL6/SPP1	4
DOID:4947	cholangiocarcinoma	4/63	128/8007	0.0179621	0.0590572	0.0352983	CXCR4/PROM1/IL6/SPP1	4
DOID:3326	purpura	3/63	71/8007	0.018155	0.0590572	0.0352983	IL1B/CXCR4/IL6	3
DOID:9835	refractive error	3/63	71/8007	0.018155	0.0590572	0.0352983	ACTC1/COL1A1/LUM	3
DOID:10652	Alzheimer's disease	8/63	430/8007	0.018752	0.0606425	0.0362458	CX3CR1/PDE8B/IL1B/C3/CYBB/IL6/SLC2A3/APOD	8
DOID:2043	hepatitis B	5/63	197/8007	0.0190186	0.061147	0.0365473	IL1B/HLA-DPA1/HLA-DPB1/CXCR4/IL6	5
DOID:37	skin disease	7/63	350/8007	0.0193928	0.0619896	0.037051	CX3CR1/CYSLTR1/IL1B/C3/SELL/COL1A1/IL6	7
DOID:680	tauopathy	8/63	434/8007	0.0197148	0.0626569	0.0374498	CX3CR1/PDE8B/IL1B/C3/CYBB/IL6/SLC2A3/APOD	8
DOID:10534	stomach cancer	6/63	274/8007	0.0202056	0.0638498	0.0381628	IL1B/SELL/PROM1/RNASE1/IL6/SPP1	6
DOID:1826	epilepsy syndrome	5/63	201/8007	0.0205564	0.064589	0.0386047	UCP2/ATP1A2/IL1B/C3/IL6	5
DOID:13189	gout	2/63	29/8007	0.0215815	0.0670481	0.0400744	IL1B/IL6	2
DOID:4798	aggressive systemic mastocytosis	2/63	29/8007	0.0215815	0.0670481	0.0400744	CXCR4/IL6	2
DOID:1037	lymphoblastic leukemia	8/63	443/8007	0.0220108	0.0679998	0.0406433	CX3CR1/LAIR1/IL1B/HLA-DPB1/CXCR4/IRF8/IL6/F13A1	8
DOID:76	stomach disease	3/63	77/8007	0.022479	0.0690604	0.0412772	CYSLTR1/IL1B/SELL	3
DOID:4606	bile duct cancer	4/63	140/8007	0.0240806	0.0712236	0.0425701	CXCR4/PROM1/IL6/SPP1	4
DOID:4897	bile duct carcinoma	4/63	140/8007	0.0240806	0.0712236	0.0425701	CXCR4/PROM1/IL6/SPP1	4
DOID:2151	malignant ovarian surface epithelial-stromal neoplasm	6/63	286/8007	0.0243609	0.0712236	0.0425701	THY1/MCAM/GPC3/CXCR4/IL6/SLC2A3	6
DOID:2152	ovary epithelial cancer	6/63	286/8007	0.0243609	0.0712236	0.0425701	THY1/MCAM/GPC3/CXCR4/IL6/SLC2A3	6
DOID:4001	ovarian carcinoma	6/63	286/8007	0.0243609	0.0712236	0.0425701	THY1/MCAM/GPC3/CXCR4/IL6/SLC2A3	6
DOID:11394	adult respiratory distress syndrome	2/63	31/8007	0.024471	0.0712236	0.0425701	IL1B/IL6	2
DOID:2583	agammaglobulinemia	2/63	31/8007	0.024471	0.0712236	0.0425701	CX3CR1/IL6	2
DOID:5100	middle ear disease	2/63	31/8007	0.024471	0.0712236	0.0425701	IL1B/IL6	2
DOID:620	blood protein disease	2/63	31/8007	0.024471	0.0712236	0.0425701	CX3CR1/IL6	2
DOID:9744	type 1 diabetes mellitus	2/63	31/8007	0.024471	0.0712236	0.0425701	IL1B/IL6	2
DOID:936	brain disease	8/63	454/8007	0.0250695	0.0725833	0.0433828	CX3CR1/UCP2/ATP1A2/IL1B/VCAM1/C3/IL6/APOD	8
DOID:2706	synovium cancer	2/63	32/8007	0.025972	0.0744171	0.0444789	IL1B/PROM1	2
DOID:5485	synovial sarcoma	2/63	32/8007	0.025972	0.0744171	0.0444789	IL1B/PROM1	2
DOID:3347	osteosarcoma	5/63	215/8007	0.0265759	0.0753665	0.0450463	CXCR4/COL1A1/LUM/DCN/SPP1	5
DOID:9352	type 2 diabetes mellitus	5/63	215/8007	0.0265759	0.0753665	0.0450463	ATP1A2/IL1B/SELL/IRF8/IL6	5
DOID:440	neuromuscular disease	3/63	83/8007	0.0273172	0.0760637	0.045463	HLA-DRA/C3/IL6	3
DOID:0060121	integumentary system benign neoplasm	2/63	33/8007	0.0275095	0.0760637	0.045463	FGF7/IL6	2
DOID:2115	B cell deficiency	2/63	33/8007	0.0275095	0.0760637	0.045463	CX3CR1/IL6	2
DOID:2228	thrombocytosis	2/63	33/8007	0.0275095	0.0760637	0.045463	SELL/IL6	2
DOID:3165	skin benign neoplasm	2/63	33/8007	0.0275095	0.0760637	0.045463	FGF7/IL6	2
DOID:0050890	synucleinopathy	5/63	220/8007	0.0289734	0.0788375	0.0471209	NPTX2/IL1B/C3/SPP1/APOD	5
DOID:10223	dermatomyositis	2/63	34/8007	0.0290829	0.0788375	0.0471209	IL1B/IL6	2
DOID:1927	sphingolipidosis	2/63	34/8007	0.0290829	0.0788375	0.0471209	VCAM1/IL6	2
DOID:811	lipodystrophy	2/63	34/8007	0.0290829	0.0788375	0.0471209	C3/IL6	2
DOID:1040	chronic lymphocytic leukemia	5/63	221/8007	0.0294689	0.0794941	0.0475134	LAIR1/IL1B/CXCR4/IRF8/IL6	5
DOID:4138	bile duct disease	3/63	86/8007	0.0299289	0.0802563	0.047969	IL6/ACTG2/SPP1	3
DOID:1398	parasitic infectious disease	4/63	150/8007	0.0300417	0.0802563	0.047969	HBB/IL1B/CYBB/IL6	4
DOID:12716	newborn respiratory distress syndrome	2/63	35/8007	0.0306916	0.0811803	0.0485212	IL1B/IL6	2
DOID:8857	lupus erythematosus	3/63	87/8007	0.030828	0.0811803	0.0485212	IL1B/SELL/IL6	3
DOID:9741	biliary tract disease	3/63	87/8007	0.030828	0.0811803	0.0485212	IL6/ACTG2/SPP1	3
DOID:0060058	lymphoma	3/63	88/8007	0.0317411	0.0831889	0.0497217	IL1B/SELL/IL6	3
DOID:4928	intrahepatic cholangiocarcinoma	2/63	36/8007	0.032335	0.0835572	0.0499418	PROM1/SPP1	2
DOID:5158	pleural cancer	2/63	36/8007	0.032335	0.0835572	0.0499418	MCAM/SPP1	2
DOID:7474	malignant pleural mesothelioma	2/63	36/8007	0.032335	0.0835572	0.0499418	MCAM/SPP1	2
