# Supplementary material for: Common molecular mechanism and immune infiltration patterns of thoracic and abdominal aortic aneurysms
Source: Front Immunol. 2022 Oct 21;13:1030976. doi: 10.3389/fimmu.2022.1030976 (PMC9633949; doi:10.3389/fimmu.2022.1030976)
Supplement: Supplementary file 7 [file Table_7.xlsx]

## Sheet: GSEA.result
Results of GSEA function enrichment analysis
ID	Description	setSize	enrichmentScore	NES	pvalue	p.adjust	qvalues	rank	leading_edge	core_enrichment
KEGG_COMPLEMENT_AND_COAGULATION_CASCADES	KEGG_COMPLEMENT_AND_COAGULATION_CASCADES	66	0.737766	2.70902	1e-10	2.03333e-09	1.23977e-09	1677	tags=52%, list=11%, signal=46%	C3/F13A1/C1QA/C7/C1QB/PLAU/C1QC/VWF/C3AR1/C2/C5AR1/CR2/PLAT/C6/SERPINA1/PLAUR/CFD/CFH/CR1/BDKRB2/F2R/F8/TFPI/CD55/MASP1/F5/CFI/THBD/F3/F9/BDKRB1/C1R/F10/CFB
KEGG_HEMATOPOIETIC_CELL_LINEAGE	KEGG_HEMATOPOIETIC_CELL_LINEAGE	79	0.703244	2.65185	1e-10	2.03333e-09	1.23977e-09	1423	tags=53%, list=9%, signal=48%	HLA-DRA/IL1B/IL6/CD37/IL7R/CD4/CSF1R/CD36/CD3G/CD2/IL2RA/CD3D/ITGAM/CD3E/CD14/CD1C/ITGA4/ANPEP/CR2/CSF3R/CR1/CD22/FCGR1A/CD19/CSF3/ITGA6/CD8A/IL4R/CD7/CD38/IL7/FLT3LG/CSF1/MME/CD33/CD5/CD55/FCER2/KITLG/IL6R/CD1A/CD34
KEGG_CYTOKINE_CYTOKINE_RECEPTOR_INTERACTION	KEGG_CYTOKINE_CYTOKINE_RECEPTOR_INTERACTION	233	0.594249	2.62026	1e-10	2.03333e-09	1.23977e-09	2699	tags=45%, list=18%, signal=38%	CX3CR1/CXCR4/IL1B/IL6/IL2RG/IL7R/IL10RA/CCR7/LTB/CCL13/CCR2/CSF1R/IL2RA/CCL19/CXCL13/CCL8/CXCL14/CCL21/CCL18/OSM/CXCL2/TNFSF13B/CXCL1/CXCL9/TNFSF8/CCL5/CXCL16/PPBP/CD27/IL18RAP/CCL4/CXCL12/PLEKHO2/CSF3R/IL18/IL2RB/TNFSF10/LIF/CSF2RB/CXCR2/CXCL10/CXCL11/CSF3/FLT1/TNFRSF1B/IL4R/CCL2/VEGFC/IL7/FLT3LG/CCR6/CSF1/TNFRSF17/VEGFA/CCR1/PDGFB/CD70/TNFSF4/VEGFB/TNFSF15/LEP/KITLG/TNFRSF11A/IL6R/CXCR5/CCL11/T…
KEGG_SYSTEMIC_LUPUS_ERYTHEMATOSUS	KEGG_SYSTEMIC_LUPUS_ERYTHEMATOSUS	50	0.750726	2.59325	1e-10	2.03333e-09	1.23977e-09	618	tags=46%, list=4%, signal=44%	C3/HLA-DRA/HLA-DPA1/HLA-DPB1/HLA-DMB/C1QA/FCGR3A/C7/HLA-DMA/C1QB/C1QC/HLA-DOB/C2/FCGR2B/CD28/CD86/FCGR2A/HLA-DOA/C6/HLA-DQA2/FCGR1A/CTSG/CD80
KEGG_LEISHMANIA_INFECTION	KEGG_LEISHMANIA_INFECTION	65	0.705835	2.58002	1e-10	2.03333e-09	1.23977e-09	832	tags=38%, list=5%, signal=37%	C3/HLA-DRA/HLA-DPA1/IL1B/HLA-DPB1/NCF2/HLA-DMB/FCGR3A/HLA-DMA/ITGB2/ITGAM/HLA-DOB/FOS/PTPN6/ITGA4/PTGS2/FCGR2A/HLA-DOA/CR1/NCF4/HLA-DQA2/FCGR1A/PRKCB/STAT1/CYBA
KEGG_INTESTINAL_IMMUNE_NETWORK_FOR_IGA_PRODUCTION	KEGG_INTESTINAL_IMMUNE_NETWORK_FOR_IGA_PRODUCTION	43	0.76682	2.57256	1e-10	2.03333e-09	1.23977e-09	1550	tags=51%, list=10%, signal=46%	HLA-DRA/HLA-DPA1/CXCR4/HLA-DPB1/IL6/HLA-DMB/HLA-DMA/HLA-DOB/TNFSF13B/ITGA4/CD28/CD86/ICOS/HLA-DOA/CXCL12/HLA-DQA2/ITGB7/CD80/TNFRSF17/MAP3K14/IL10/ICOSLG
KEGG_GRAFT_VERSUS_HOST_DISEASE	KEGG_GRAFT_VERSUS_HOST_DISEASE	31	0.819298	2.53416	1e-10	2.03333e-09	1.23977e-09	788	tags=55%, list=5%, signal=52%	HLA-DRA/HLA-DPA1/IL1B/HLA-DPB1/IL6/HLA-DMB/HLA-DMA/HLA-B/HLA-DOB/CD28/CD86/HLA-DOA/PRF1/HLA-DQA2/HLA-F/CD80/GZMB
KEGG_CELL_ADHESION_MOLECULES_CAMS	KEGG_CELL_ADHESION_MOLECULES_CAMS	119	0.619982	2.4845	1e-10	2.03333e-09	1.23977e-09	1644	tags=43%, list=11%, signal=39%	HLA-DRA/HLA-DPA1/SELL/HLA-DPB1/PECAM1/VCAM1/HLA-DMB/CD4/HLA-DMA/HLA-B/SELP/PTPRC/ITGAL/ITGB2/SELPLG/CD2/ICAM3/ITGAM/HLA-DOB/ICAM1/ITGA4/CD28/CD86/JAM2/ICOS/CLDN1/F11R/HLA-DOA/HLA-DQA2/HLA-F/ITGB7/CD22/SELE/CD80/CD226/ITGA6/CD8A/CD6/ICAM2/CADM3/CDH5/ITGB8/HLA-E/SIGLEC1/CLDN7/CLDN11/CD34/CLDN5/ICOSLG/NLGN4X/NCAM2
KEGG_CHEMOKINE_SIGNALING_PATHWAY	KEGG_CHEMOKINE_SIGNALING_PATHWAY	170	0.542784	2.28287	1e-10	2.03333e-09	1.23977e-09	1815	tags=35%, list=12%, signal=31%	CX3CR1/CXCR4/ITK/CCR7/GNG2/CCL13/CCR2/DOCK2/CCL19/CXCL13/CCL8/CXCL14/RAC2/CCL21/CCL18/CXCL2/PIK3CG/ARRB2/CXCL1/CXCL9/CCL5/CXCL16/ARRB1/PPBP/HCK/WAS/PLCB2/CCL4/CXCL12/ELMO1/ADCY7/PRKCB/CXCR2/VAV1/CXCL10/CXCL11/PLCB1/GNG7/CCL2/PRKX/LYN/STAT1/CCR6/PIK3CD/CCR1/TIAM1/PTK2B/CXCR5/GNGT2/CCL11/VAV3/NRAS/PIK3R5/CSK/CXCL5/CXCR6/XCL1/XCR1/RELA/NFKBIA
KEGG_OXIDATIVE_PHOSPHORYLATION	KEGG_OXIDATIVE_PHOSPHORYLATION	87	-0.618286	-2.30625	2.91927e-10	5.34226e-09	3.25729e-09	3231	tags=52%, list=21%, signal=41%	COX6B1/NDUFS7/UQCR11/NDUFA1/NDUFS8/ATP6V1C1/NDUFB10/ATP6V0A1/UQCR10/UQCRC1/NDUFA11/NDUFC1/NDUFA9/NDUFAB1/COX5A/COX5B/NDUFB7/ATP6V0A2/NDUFA7/ATP6V0E2/NDUFS1/PPA2/PPA1/NDUFB3/UQCRB/ATP6V1E1/NDUFA8/NDUFB8/NDUFS3/NDUFS5/ATP6V1D/SDHD/CYC1/SDHC/SDHB/NDUFS4/NDUFA3/COX7A1/COX6C/COX7B/NDUFB6/UQCRFS1/UQCRQ/NDUFA4/COX7A2
KEGG_NATURAL_KILLER_CELL_MEDIATED_CYTOTOXICITY	KEGG_NATURAL_KILLER_CELL_MEDIATED_CYTOTOXICITY	116	0.57148	2.27249	3.51184e-10	5.84243e-09	3.56225e-09	2663	tags=44%, list=17%, signal=37%	TYROBP/HCST/FCGR3A/CD48/HLA-B/ITGAL/ITGB2/LCP2/RAC2/ICAM1/PTPN6/SH2D1A/PIK3CG/FCER1G/KLRK1/SYK/PRF1/PLCG2/TNFSF10/PRKCB/VAV1/FYN/GZMB/ICAM2/PIK3CD/CD247/NFATC1/HLA-E/PTK2B/NFATC2/VAV3/SH2D1B/NRAS/PIK3R5/SH3BP2/KLRD1/IFNA8/TNFRSF10A/LCK/LAT/MICB/ULBP1/TNF/IFNA10/IFNGR2/IFNG/SOS2/IFNA6/RAET1E/FAS/KLRC1
KEGG_AUTOIMMUNE_THYROID_DISEASE	KEGG_AUTOIMMUNE_THYROID_DISEASE	42	0.740064	2.46156	1.80117e-09	2.74678e-08	1.67477e-08	2657	tags=60%, list=17%, signal=49%	HLA-DRA/HLA-DPA1/HLA-DPB1/HLA-DMB/HLA-DMA/HLA-B/HLA-DOB/CD28/CD86/HLA-DOA/PRF1/HLA-DQA2/HLA-F/CD80/GZMB/HLA-E/IL10/IFNA8/CD40LG/CTLA4/IFNA10/HLA-DRB5/IFNA6/IL4/FAS
KEGG_PARKINSONS_DISEASE	KEGG_PARKINSONS_DISEASE	85	-0.611896	-2.27147	2.03319e-09	2.8621e-08	1.74508e-08	3237	tags=55%, list=21%, signal=44%	UBE2G1/COX6B1/NDUFS7/UQCR11/NDUFA1/NDUFS8/VDAC1/CASP3/NDUFB10/VDAC3/UQCR10/UQCRC1/UCHL1/NDUFC1/NDUFA9/NDUFAB1/COX5A/COX5B/NDUFB7/SNCAIP/UBE2J1/NDUFA7/NDUFS1/NDUFB3/UQCRB/NDUFA8/NDUFB8/NDUFS3/NDUFS5/PINK1/SDHD/GPR37/CYC1/SDHC/SDHB/NDUFS4/NDUFA3/UBB/COX7A1/COX6C/COX7B/NDUFB6/UQCRFS1/UQCRQ/NDUFA4/COX7A2/SLC25A4
KEGG_LEUKOCYTE_TRANSENDOTHELIAL_MIGRATION	KEGG_LEUKOCYTE_TRANSENDOTHELIAL_MIGRATION	109	0.563412	2.21648	4.05457e-09	5.2999e-08	3.23146e-08	1647	tags=36%, list=11%, signal=32%	CXCR4/THY1/CYBB/NCF2/PECAM1/VCAM1/ITK/ITGAL/ITGB2/MMP9/ITGAM/RAC2/ICAM1/PIK3CG/ITGA4/RHOH/JAM2/CLDN1/F11R/CXCL12/PLCG2/NCF4/PRKCB/VAV1/CYBA/CDH5/PIK3CD/MMP2/PTK2B/RASSF5/CLDN7/VAV3/RAPGEF4/CLDN11/PIK3R5/SIPA1/CLDN5/MYL5/ACTB
KEGG_TYPE_I_DIABETES_MELLITUS	KEGG_TYPE_I_DIABETES_MELLITUS	36	0.755428	2.41719	5.1168e-09	6.2425e-08	3.80618e-08	1101	tags=50%, list=7%, signal=47%	HLA-DRA/HLA-DPA1/IL1B/HLA-DPB1/HLA-DMB/HLA-DMA/HLA-B/HLA-DOB/CD28/CD86/HLA-DOA/PRF1/HLA-DQA2/HLA-F/CD80/GZMB/INS/HLA-E
KEGG_B_CELL_RECEPTOR_SIGNALING_PATHWAY	KEGG_B_CELL_RECEPTOR_SIGNALING_PATHWAY	73	0.624848	2.35252	9.5734e-09	1.09496e-07	6.67619e-08	1418	tags=44%, list=9%, signal=40%	IFITM1/CD79B/FOS/RAC2/FCGR2B/PTPN6/PIK3CG/CR2/BTK/PIK3AP1/SYK/INPP5D/PLCG2/CD22/PRKCB/VAV1/NFKBIE/CD79A/CD19/BLNK/CARD11/DAPP1/LYN/RASGRP3/PIK3CD/NFATC1/NFATC2/VAV3/LILRB3/NRAS/PIK3R5/CD72
KEGG_PRIMARY_IMMUNODEFICIENCY	KEGG_PRIMARY_IMMUNODEFICIENCY	35	0.765228	2.44466	1.08119e-08	1.16387e-07	7.09638e-08	2342	tags=63%, list=15%, signal=53%	IL2RG/IL7R/CD4/PTPRC/CD3D/CD3E/BTK/ICOS/CIITA/CD79A/CD19/CD8A/BLNK/IGLL1/ADA/AIRE/TAP2/LCK/CD40LG/TAP1/TNFRSF13B/JAK3
KEGG_ALLOGRAFT_REJECTION	KEGG_ALLOGRAFT_REJECTION	30	0.777859	2.39749	2.99416e-08	3.04406e-07	1.85603e-07	1101	tags=53%, list=7%, signal=50%	HLA-DRA/HLA-DPA1/HLA-DPB1/HLA-DMB/HLA-DMA/HLA-B/HLA-DOB/CD28/CD86/HLA-DOA/PRF1/HLA-DQA2/HLA-F/CD80/GZMB/HLA-E
KEGG_TOLL_LIKE_RECEPTOR_SIGNALING_PATHWAY	KEGG_TOLL_LIKE_RECEPTOR_SIGNALING_PATHWAY	96	0.548388	2.13329	1.43684e-07	1.38391e-06	8.43798e-07	2550	tags=39%, list=17%, signal=32%	IL1B/IL6/SPP1/TLR7/FOS/CD14/PIK3CG/CXCL9/TLR6/CCL5/CD86/CCL4/TLR8/TLR1/CXCL10/CXCL11/CD80/STAT1/PIK3CD/IRF7/CASP8/TLR3/PIK3R5/IKBKE/TRAF3/IFNA8/RELA/NFKBIA/TAB1/TLR2/TNF/IFNA10/MYD88/CTSK/IFNA6/TLR4/TLR5
KEGG_VALINE_LEUCINE_AND_ISOLEUCINE_DEGRADATION	KEGG_VALINE_LEUCINE_AND_ISOLEUCINE_DEGRADATION	40	-0.694126	-2.22448	2.05789e-07	1.88297e-06	1.14808e-06	2209	tags=50%, list=14%, signal=43%	ACAA2/MCCC1/HMGCL/HADHB/DLD/ALDH9A1/DBT/ALDH2/OXCT1/MCEE/PCCA/ACAT1/ALDH6A1/ALDH3A2/ACAT2/HIBADH/HIBCH/ALDH1B1/HMGCS1/HADH
KEGG_NOD_LIKE_RECEPTOR_SIGNALING_PATHWAY	KEGG_NOD_LIKE_RECEPTOR_SIGNALING_PATHWAY	59	0.626379	2.24866	2.25734e-07	1.96711e-06	1.19939e-06	1999	tags=41%, list=13%, signal=36%	IL1B/IL6/CCL13/TNFAIP3/CASP1/CCL8/CXCL2/CXCL1/CCL5/IL18/NLRP3/CCL2/CARD8/NLRP1/CARD6/CASP8/PYCARD/CCL11/RELA/NFKBIA/BIRC3/TAB1/MEFV/NLRC4
KEGG_SPLICEOSOME	KEGG_SPLICEOSOME	111	-0.519299	-2.0239	2.57994e-07	2.14604e-06	1.30849e-06	3673	tags=48%, list=24%, signal=37%	SF3B5/DHX8/TCERG1/THOC1/SNRPB2/SNRNP40/SRSF1/RBM8A/SF3A3/LSM7/XAB2/SF3B1/CHERP/HNRNPU/SRSF7/ISY1/PPIE/SNRPD1/RBM25/SRSF4/SLU7/BUD31/CWC15/PLRG1/SNRNP200/USP39/CDC5L/SRSF3/PRPF31/SRSF9/CCDC12/U2AF1/MAGOH/ZMAT2/PRPF8/SMNDC1/TRA2B/LSM2/SRSF10/SYF2/DHX16/PCBP1/HSPA1B/PPIL1/RBM17/LSM3/DHX15/SNRPA1/DDX46/SNRNP27/HSPA2/HSPA1A/LSM5
KEGG_ANTIGEN_PROCESSING_AND_PRESENTATION	KEGG_ANTIGEN_PROCESSING_AND_PRESENTATION	65	0.601974	2.20038	3.24413e-07	2.5812e-06	1.57381e-06	1935	tags=38%, list=13%, signal=34%	CD74/HLA-DRA/HLA-DPA1/HLA-DPB1/HLA-DMB/CD4/HLA-DMA/HLA-B/IFI30/CTSS/HLA-DOB/HSPA6/HLA-DOA/HLA-DQA2/CIITA/HLA-F/CD8A/LGMN/HLA-E/TAPBP/KLRD1/IFNA8/TAP2/CTSB/NFYA
KEGG_T_CELL_RECEPTOR_SIGNALING_PATHWAY	KEGG_T_CELL_RECEPTOR_SIGNALING_PATHWAY	104	0.523099	2.05346	7.11456e-07	5.42485e-06	3.30765e-06	1834	tags=35%, list=12%, signal=31%	CD4/ITK/PTPRC/LCP2/CD3G/CD3D/FOS/CD3E/PTPN6/PIK3CG/RASGRP1/CD28/ICOS/PRKCQ/VAV1/NFKBIE/CD8A/CARD11/FYN/GRAP2/PIK3CD/CD247/NFATC1/MAP3K14/NFATC2/VAV3/NRAS/PIK3R5/IL10/PAK6/RELA/LCK/NFKBIA/LAT/CD40LG/CTLA4
KEGG_HUNTINGTONS_DISEASE	KEGG_HUNTINGTONS_DISEASE	143	-0.478371	-1.94804	8.50831e-07	6.22808e-06	3.79739e-06	3231	tags=39%, list=21%, signal=31%	COX6B1/NDUFS7/UQCR11/NDUFA1/NDUFS8/VDAC1/CREB5/IFT57/CASP3/NDUFB10/TBPL1/VDAC3/UQCR10/UQCRC1/DCTN4/POLR2I/NDUFC1/NDUFA9/NDUFAB1/ITPR1/TAF4/POLR2H/COX5A/POLR2D/POLR2A/COX5B/BBC3/NDUFB7/NDUFA7/NDUFS1/DCTN2/NDUFB3/POLR2G/UQCRB/HDAC2/NDUFA8/NDUFB8/NDUFS3/NDUFS5/SDHD/CYC1/SDHC/SDHB/SOD1/NDUFS4/NDUFA3/POLR2C/COX7A1/COX6C/COX7B/NDUFB6/UQCRFS1/UQCRQ/NDUFA4/COX7A2/SLC25A4
KEGG_CARDIAC_MUSCLE_CONTRACTION	KEGG_CARDIAC_MUSCLE_CONTRACTION	67	-0.576261	-2.0511	1.80567e-06	1.27091e-05	7.74903e-06	2500	tags=36%, list=16%, signal=30%	UQCR10/CACNB1/CACNA1C/UQCRC1/MYL2/CACNB3/COX5A/COX5B/SLC9A6/UQCRB/TPM1/CACNB2/CYC1/ATP2A2/COX7A1/COX6C/COX7B/TPM2/UQCRFS1/UQCRQ/COX7A2/ATP1A2/RYR2/ACTC1
KEGG_ASTHMA	KEGG_ASTHMA	26	0.754536	2.27096	2.50031e-06	1.69466e-05	1.03327e-05	2588	tags=65%, list=17%, signal=54%	HLA-DRA/HLA-DPA1/HLA-DPB1/HLA-DMB/HLA-DMA/HLA-DOB/FCER1G/HLA-DOA/HLA-DQA2/MS4A2/CCL11/IL10/CD40LG/FCER1A/TNF/HLA-DRB5/IL4
KEGG_VIRAL_MYOCARDITIS	KEGG_VIRAL_MYOCARDITIS	62	0.590115	2.12495	3.73436e-06	2.44067e-05	1.48813e-05	1101	tags=35%, list=7%, signal=33%	HLA-DRA/HLA-DPA1/HLA-DPB1/HLA-DMB/HLA-DMA/HLA-B/ITGAL/ITGB2/HLA-DOB/RAC2/ICAM1/CD28/CD86/HLA-DOA/PRF1/HLA-DQA2/HLA-F/CD80/FYN/CD55/CASP8/HLA-E
KEGG_UBIQUITIN_MEDIATED_PROTEOLYSIS	KEGG_UBIQUITIN_MEDIATED_PROTEOLYSIS	123	-0.481317	-1.91766	5.80984e-06	3.66621e-05	2.23537e-05	4192	tags=54%, list=27%, signal=39%	MDM2/UBE2K/WWP1/ANAPC1/UBE2E2/SYVN1/CUL2/CUL3/UBE2J2/ANAPC2/UBR5/CDC16/DDB1/RCHY1/KEAP1/UBE2G1/TRIP12/CBL/NEDD4L/CBLB/VHL/UBE2R2/UBA2/FBXW11/UBE2D3/XIAP/FBXO4/CDC34/UBE2M/KLHL13/SIAH1/WWP2/CUL4A/RBX1/CDC27/HERC2/UBE2E1/CDC23/CUL5/UBE4A/UBE2D4/UBE2A/UBE2J1/UBE2F/ITCH/PIAS3/ANAPC11/ANAPC5/ANAPC13/TRIM32/UBE2H/RNF7/SAE1/NEDD4/UBE3A/BIRC6/UBE2D2/CUL1/UBE3C/KLHL9/UBA6/SKP1/UBE2Q2/UBE4B/ANAPC10/UBE2N
KEGG_BUTANOATE_METABOLISM	KEGG_BUTANOATE_METABOLISM	30	-0.69964	-2.10985	1.00068e-05	6.10417e-05	3.72184e-05	1766	tags=43%, list=12%, signal=38%	HMGCL/ALDH9A1/BDH2/ALDH2/GAD1/OXCT1/ACAT1/PDHA1/ALDH3A2/ACAT2/ALDH1B1/HMGCS1/HADH
KEGG_LYSINE_DEGRADATION	KEGG_LYSINE_DEGRADATION	37	-0.633538	-2.00317	6.42234e-05	0.000379125	0.000231161	2497	tags=41%, list=16%, signal=34%	BBOX1/SETD2/AADAT/SUV39H1/ALDH9A1/ALDH2/AASS/ACAT1/PLOD2/ALDH3A2/DLST/ACAT2/SETMAR/ALDH1B1/HADH
KEGG_JAK_STAT_SIGNALING_PATHWAY	KEGG_JAK_STAT_SIGNALING_PATHWAY	137	0.431009	1.75371	7.6371e-05	0.000436747	0.000266294	3434	tags=42%, list=22%, signal=33%	IL6/IL2RG/IL7R/IL10RA/SOCS3/IL2RA/OSM/PTPN6/PIK3CG/CSF3R/IL2RB/LIF/CSF2RB/CSF3/STAT4/IL4R/STAT1/SPRY1/IL7/PIK3CD/LEP/IL6R/IRF9/PIK3R5/TYK2/IL10/IFNA8/IL11/CCND1/IL12RB2/IL10RB/JAK1/CTF1/IFNA10/IFNGR2/IFNG/SOS2/JAK3/IFNA6/IL23A/IL21R/STAT2/IL4/IFNE/GH1/IL9/STAT5A/LEPR/CSH1/IL12RB1/IFNA21/IFNAR2/IL15RA/CISH/IL3/IFNK/IL23R
KEGG_PROPANOATE_METABOLISM	KEGG_PROPANOATE_METABOLISM	31	-0.647878	-1.96933	8.85707e-05	0.000491165	0.000299474	1376	tags=45%, list=9%, signal=41%	ALDH9A1/ALDH2/ACSS2/ACACA/MCEE/SUCLG2/PCCA/LDHB/ACAT1/ALDH6A1/ALDH3A2/ACAT2/HIBCH/ALDH1B1
KEGG_DILATED_CARDIOMYOPATHY	KEGG_DILATED_CARDIOMYOPATHY	88	-0.474153	-1.77686	0.000140402	0.000755696	0.000460764	2450	tags=35%, list=16%, signal=30%	CACNB1/CACNA1C/EMD/SGCB/ITGAV/MYL2/CACNB3/ITGB1/ITGA1/DMD/DES/TPM1/CACNB2/ITGB3/ADCY5/DAG1/ITGA3/ATP2A2/ITGA11/SGCA/ITGA9/TPM2/SGCD/ADCY9/ITGA7/ITGA5/ITGA8/PLN/ITGA10/RYR2/ACTC1
KEGG_FC_EPSILON_RI_SIGNALING_PATHWAY	KEGG_FC_EPSILON_RI_SIGNALING_PATHWAY	76	0.505175	1.90643	0.000154431	0.000785022	0.000478645	3300	tags=42%, list=22%, signal=33%	LCP2/RAC2/PIK3CG/FCER1G/BTK/SYK/INPP5D/PLCG2/PLA2G2A/PRKCB/VAV1/MS4A2/LYN/FYN/PIK3CD/VAV3/NRAS/PIK3R5/PLA2G2D/LAT/FCER1A/TNF/SOS2/IL4/MAP2K6/VAV2/PLA2G12B/PRKCD/PLA2G5/PLA2G4A/MAP2K3/IL3
KEGG_FC_GAMMA_R_MEDIATED_PHAGOCYTOSIS	KEGG_FC_GAMMA_R_MEDIATED_PHAGOCYTOSIS	87	0.466786	1.78741	0.000152352	0.000785022	0.000478645	1462	tags=28%, list=10%, signal=25%	FCGR3A/PTPRC/DOCK2/RAC2/FCGR2B/PIK3CG/HCK/WAS/FCGR2A/SYK/INPP5D/MARCKS/PLCG2/FCGR1A/PRKCB/VAV1/LIMK1/LYN/PLD2/PIK3CD/ARPC1B/VAV3/PIK3R5/GSN
KEGG_ARRHYTHMOGENIC_RIGHT_VENTRICULAR_CARDIOMYOPATHY_ARVC	KEGG_ARRHYTHMOGENIC_RIGHT_VENTRICULAR_CARDIOMYOPATHY_ARVC	74	-0.507521	-1.83261	0.000163881	0.000810546	0.000494207	2450	tags=43%, list=16%, signal=36%	CACNB1/CACNA1C/EMD/SGCB/ITGAV/CACNB3/TCF7L1/CDH2/ITGB1/ITGA1/DMD/DES/CTNNA3/CACNB2/ITGB3/DAG1/ITGA3/ATP2A2/ACTN4/ITGA11/SGCA/ACTN2/ITGA9/CTNNA1/SGCD/GJA1/ACTN1/ITGA7/ITGA5/ITGA8/ITGA10/RYR2
KEGG_PYRUVATE_METABOLISM	KEGG_PYRUVATE_METABOLISM	39	-0.576027	-1.8436	0.000292225	0.00140729	0.000858056	2255	tags=51%, list=15%, signal=44%	HAGH/ACYP2/MDH2/LDHAL6B/PDHB/DLAT/ME1/DLD/ALDH9A1/ALDH2/ACSS2/ACACA/GLO1/LDHB/ACAT1/PDHA1/ALDH3A2/ACAT2/MDH1/ALDH1B1
KEGG_CYTOSOLIC_DNA_SENSING_PATHWAY	KEGG_CYTOSOLIC_DNA_SENSING_PATHWAY	48	0.547693	1.87877	0.000300523	0.00141014	0.000859795	2474	tags=38%, list=16%, signal=32%	IL1B/IL6/CASP1/CCL5/CCL4/IL18/CXCL10/IRF7/PYCARD/AIM2/ZBP1/IKBKE/IFNA8/RELA/NFKBIA/IFNA10/RIPK3/IFNA6
KEGG_HYPERTROPHIC_CARDIOMYOPATHY_HCM	KEGG_HYPERTROPHIC_CARDIOMYOPATHY_HCM	82	-0.469455	-1.74072	0.000372219	0.00169682	0.00103459	2450	tags=39%, list=16%, signal=33%	CACNB1/CACNA1C/EMD/SGCB/PRKAB1/ITGAV/MYL2/CACNB3/ITGB1/ITGA1/DMD/PRKAA1/PRKAB2/DES/PRKAG2/TPM1/CACNB2/ITGB3/DAG1/ITGA3/ATP2A2/ITGA11/SGCA/ITGA9/TPM2/SGCD/ITGA7/ITGA5/ITGA8/ITGA10/RYR2/ACTC1
KEGG_OLFACTORY_TRANSDUCTION	KEGG_OLFACTORY_TRANSDUCTION	301	0.329576	1.48138	0.000380163	0.00169682	0.00103459	5723	tags=50%, list=37%, signal=32%	ARRB2/PRKX/OR56A3/OR4D1/OR4M2/OR52N2/OR7C2/OR10H1/OR56B1/OR52W1/OR2L8/OR10H3/OR5AP2/OR1J1/OR3A2/OR1N1/OR10G9/OR4X1/OR2L3/OR2A14/OR7G3/OR5B12/OR51G1/OR6Y1/OR5L1/OR1B1/OR11H4/OR1S2/OR8H1/OR51B4/OR8K5/OR4D10/OR2S2/OR4A5/OR8H2/OR5AN1/OR10J1/OR10A6/OR6K2/OR4A15/OR13C5/OR2D3/OR5M10/OR4C15/OR8B12/OR1J2/OR6K6/OR4C12/OR4D11/CLCA4/OR1E1/OR8J3/OR9K2/OR4K17/OR2D2/OR52E6/OR1L3/OR51E1/OR5D14/PDC/OR3A3/OR2AK2/O…
KEGG_ALZHEIMERS_DISEASE	KEGG_ALZHEIMERS_DISEASE	131	-0.413694	-1.66344	0.000532175	0.00231876	0.0014138	3274	tags=40%, list=21%, signal=31%	FADD/COX6B1/NDUFS7/UQCR11/MAPK1/NDUFA1/NDUFS8/CASP3/NDUFB10/HSD17B10/UQCR10/CACNA1C/UQCRC1/GSK3B/NDUFC1/NDUFA9/NDUFAB1/ITPR1/BACE2/COX5A/PPP3CC/COX5B/NDUFB7/NDUFA7/NDUFS1/NDUFB3/UQCRB/NDUFA8/NDUFB8/PSEN2/NDUFS3/NDUFS5/SDHD/CYC1/SDHC/SDHB/NDUFS4/NDUFA3/CALM1/ATP2A2/COX7A1/CALM2/APP/COX6C/COX7B/CAPN2/PPP3CB/NDUFB6/UQCRFS1/UQCRQ/NDUFA4/COX7A2
KEGG_FATTY_ACID_METABOLISM	KEGG_FATTY_ACID_METABOLISM	38	-0.568783	-1.81877	0.000746194	0.00317566	0.00193627	2209	tags=42%, list=14%, signal=36%	CPT2/ACAA2/ACOX3/HADHB/ALDH9A1/ADH1B/ADH5/ALDH2/ACSL3/ACAT1/ALDH3A2/ACAT2/ACSL1/ALDH1B1/HADH/ACADL
KEGG_RENIN_ANGIOTENSIN_SYSTEM	KEGG_RENIN_ANGIOTENSIN_SYSTEM	17	0.704356	1.89275	0.000917097	0.00381429	0.00232565	866	tags=41%, list=6%, signal=39%	CPA3/ANPEP/ENPEP/CTSA/CTSG/CMA1/MME
KEGG_PRION_DISEASES	KEGG_PRION_DISEASES	35	0.58289	1.86214	0.00105637	0.0042807	0.00261003	783	tags=31%, list=5%, signal=30%	IL1B/IL6/C1QA/C7/C1QB/C1QC/CCL5/C6/PRKX/EGR1/FYN
KEGG_TERPENOID_BACKBONE_BIOSYNTHESIS	KEGG_TERPENOID_BACKBONE_BIOSYNTHESIS	15	-0.719085	-1.82669	0.00107602	0.0042807	0.00261003	2936	tags=60%, list=19%, signal=49%	MVK/FDPS/IDI1/GGPS1/HMGCR/ACAT1/PDSS2/ACAT2/HMGCS1
KEGG_PROTEIN_EXPORT	KEGG_PROTEIN_EXPORT	18	-0.684575	-1.83509	0.00134974	0.00514587	0.00313755	4016	tags=89%, list=26%, signal=66%	SRP68/SEC61A2/SEC63/SEC11C/SPCS3/SRP54/SEC62/SPCS1/SRPRB/SEC61A1/HSPA5/SRP72/SRP19/SEC61G/SRP14/IMMP2L
KEGG_LYSOSOME	KEGG_LYSOSOME	113	0.406342	1.61843	0.00133743	0.00514587	0.00313755	2121	tags=32%, list=14%, signal=28%	LAPTM5/CTSH/CTSS/LIPA/CD68/ACP5/MAN2B1/CTSC/CTSA/CTSG/TPP1/M6PR/CTSD/NAGA/NPC2/ACP2/LGMN/NAGPA/PLA2G15/GM2A/GGA2/GGA3/GALC/GAA/NAPSA/PSAP/CTSW/AP1B1/ARSA/HEXA/ATP6V0D2/CTSB/TCIRG1/ARSG/LAMP3/NEU1
KEGG_PROTEASOME	KEGG_PROTEASOME	38	-0.54221	-1.7338	0.00236719	0.00884074	0.00539039	2690	tags=50%, list=18%, signal=41%	PSMB3/PSME3/PSMD8/PSMD7/PSMD2/PSMC3/PSMA3/PSMB6/PSMD1/PSMB5/PSMC5/PSMD14/PSMA5/PSMB1/PSMD6/PSMB4/PSME4/PSMC2/PSMA2
KEGG_RNA_POLYMERASE	KEGG_RNA_POLYMERASE	25	-0.626643	-1.80222	0.00257902	0.0094392	0.00575528	4316	tags=68%, list=28%, signal=49%	POLR1A/POLR1D/POLR3B/POLR3C/POLR2B/POLR2J/POLR1B/POLR2I/POLR3GL/POLR2H/POLR3A/POLR2D/POLR2A/POLR3F/POLR2G/POLR1E/POLR2C
KEGG_ONE_CARBON_POOL_BY_FOLATE	KEGG_ONE_CARBON_POOL_BY_FOLATE	15	-0.682766	-1.73443	0.00356927	0.0128074	0.00780892	2431	tags=53%, list=16%, signal=45%	MTFMT/MTHFD1/SHMT2/MTHFS/MTR/MTHFD1L/ALDH1L1/MTHFD2
KEGG_VASCULAR_SMOOTH_MUSCLE_CONTRACTION	KEGG_VASCULAR_SMOOTH_MUSCLE_CONTRACTION	105	-0.415776	-1.60533	0.0044137	0.0155328	0.0094707	1480	tags=27%, list=10%, signal=24%	MYL6/MYL6B/PTGIR/AGTR1/PPP1CB/ADRA1D/NPR1/PPP1R14A/ROCK2/ROCK1/ADCY5/MYL9/ADRA1B/CALM1/KCNMA1/ARHGEF12/PPP1R12A/CALM2/CALD1/NPR2/RAF1/ADCY9/RAMP1/EDNRA/MYLK/MYH11/KCNMB1/ACTG2
KEGG_CITRATE_CYCLE_TCA_CYCLE	KEGG_CITRATE_CYCLE_TCA_CYCLE	30	-0.554724	-1.67284	0.00591582	0.0204263	0.0124544	3958	tags=60%, list=26%, signal=45%	OGDH/IDH3A/MDH2/IDH3B/ACLY/PDHB/DLAT/SUCLG1/DLD/ACO1/SUCLG2/SDHD/SDHC/SDHB/PDHA1/DLST/MDH1/FH
KEGG_ARGININE_AND_PROLINE_METABOLISM	KEGG_ARGININE_AND_PROLINE_METABOLISM	45	-0.488486	-1.60458	0.00640856	0.0217179	0.0132419	1376	tags=24%, list=9%, signal=22%	ALDH9A1/GOT1/ALDH2/GLUD1/ARG2/ALDH3A2/MAOA/CKMT2/GLS/ALDH1B1/CKB
KEGG_RNA_DEGRADATION	KEGG_RNA_DEGRADATION	51	-0.478847	-1.61436	0.00701318	0.0233347	0.0142277	4559	tags=53%, list=30%, signal=37%	PARN/PAPOLA/HSPD1/EXOSC3/CNOT10/EXOSC6/EXOSC2/EXOSC9/XRN1/SKIV2L/PNPT1/LSM7/DCP1A/CNOT7/CNOT8/ENO2/LSM1/LSM2/EXOSC10/EXOSC4/EXOSC7/WDR61/EXOSC8/TTC37/LSM3/HSPA9/LSM5
KEGG_RIBOSOME	KEGG_RIBOSOME	51	-0.477722	-1.61057	0.00729092	0.0238257	0.014527	3892	tags=51%, list=25%, signal=38%	RPL15/RPL6/RPS11/RPL23/RPL36/RPL9/RPS15/RPL5/RPS19/RPS13/RPS4X/RPL41/RSL24D1/RPL36AL/RPS21/RPL13/RPS27L/RPL37A/RPL22/RPL17/RPL27A/MRPL13/FAU/RPS15A/RPS18/RPL35A
KEGG_ASCORBATE_AND_ALDARATE_METABOLISM	KEGG_ASCORBATE_AND_ALDARATE_METABOLISM	16	-0.649166	-1.67548	0.00898615	0.0288503	0.0175906	1376	tags=31%, list=9%, signal=28%	ALDH9A1/ALDH2/UGDH/ALDH3A2/ALDH1B1
KEGG_FOCAL_ADHESION	KEGG_FOCAL_ADHESION	191	-0.327928	-1.38331	0.0114468	0.0361166	0.022021	2353	tags=31%, list=15%, signal=26%	MAPK9/PIK3R2/ITGAV/SRC/GSK3B/HRAS/MYL2/COL4A1/EGFR/MAP2K1/PDGFD/PAK2/ITGB1/PIP5K1C/TLN1/CCND2/THBS2/ITGA1/FLNB/PAK3/ERBB2/RAC1/JUN/PPP1CB/ZYX/ELK1/LAMB2/ILK/CDC42/TLN2/PARVA/FLNA/ROCK2/IGF1R/SHC4/ROCK1/ITGB3/MYL9/ITGA3/CAV2/ACTN4/ITGA11/LAMA5/PPP1R12A/ACTN2/ITGA9/RAF1/VCL/CAPN2/PDGFC/ACTN1/TNC/ITGA7/LAMC1/MYLK/ITGA5/ITGA8/FLNC/ITGA10
KEGG_OOCYTE_MEIOSIS	KEGG_OOCYTE_MEIOSIS	105	-0.385933	-1.49011	0.0126061	0.0391003	0.0238403	2768	tags=33%, list=18%, signal=27%	FBXW11/PRKACA/YWHAG/CAMK2B/RPS6KA2/RBX1/CDC27/MAD2L2/ITPR1/CAMK2D/PPP3CC/PPP2R5E/CDC23/MAP2K1/YWHAQ/AR/ANAPC11/ANAPC5/ANAPC13/PPP1CB/PPP2CA/PGR/CUL1/IGF1R/ADCY5/PPP2R5A/CALM1/SKP1/CALM2/PPP3CB/RPS6KA6/CAMK2G/ANAPC10/ADCY9/YWHAH
KEGG_INSULIN_SIGNALING_PATHWAY	KEGG_INSULIN_SIGNALING_PATHWAY	132	-0.356026	-1.42937	0.0130855	0.0399107	0.0243344	3291	tags=34%, list=22%, signal=27%	CRK/FASN/CBL/MAPK1/PTPRF/EIF4E/MAP2K2/PHKG1/PRKAG3/TRIP10/CBLB/PRKACA/MAPK9/PIK3R2/PRKAB1/GSK3B/HRAS/PTPN1/IRS2/INSR/IRS1/MAP2K1/MTOR/SOCS2/PPP1R3B/PRKAA1/FOXO1/PRKAB2/PHKA1/PHKA2/PRKAG2/PDE3A/PPP1CB/ACACA/ELK1/PRKAR2A/PDE3B/SHC4/CALM1/CALM2/RAF1/RHEB/PYGB/SORBS1/PPP1R3C
KEGG_BETA_ALANINE_METABOLISM	KEGG_BETA_ALANINE_METABOLISM	21	-0.578577	-1.609	0.0160701	0.0466798	0.0284617	1376	tags=33%, list=9%, signal=30%	ALDH9A1/ALDH2/GAD1/AOC3/ALDH3A2/HIBCH/ALDH1B1
KEGG_GLYOXYLATE_AND_DICARBOXYLATE_METABOLISM	KEGG_GLYOXYLATE_AND_DICARBOXYLATE_METABOLISM	14	-0.64209	-1.60851	0.0158459	0.0466798	0.0284617	2620	tags=50%, list=17%, signal=41%	MDH2/HYI/MTHFD1/ACO1/MTHFD1L/MDH1/MTHFD2
KEGG_ARACHIDONIC_ACID_METABOLISM	KEGG_ARACHIDONIC_ACID_METABOLISM	54	0.432779	1.52418	0.015962	0.0466798	0.0284617	1740	tags=20%, list=11%, signal=18%	HPGDS/PTGDS/PTGS2/ALOX5/TBXAS1/PTGS1/PLA2G2A/CYP4F3/LTA4H/PTGES/PLA2G2D
