# Supplementary material for: Common molecular mechanism and immune infiltration patterns of thoracic and abdominal aortic aneurysms
Source: Front Immunol. 2022 Oct 21;13:1030976. doi: 10.3389/fimmu.2022.1030976 (PMC9633949; doi:10.3389/fimmu.2022.1030976)
Supplement: Supplementary file 8 [file Table_8.xlsx]

## Sheet: CIBERSORT-Results
Results of CIBERSORT
id	B cells naive	B cells memory	Plasma cells	T cells CD8	T cells CD4 naive	T cells CD4 memory resting	T cells CD4 memory activated	T cells follicular helper	T cells regulatory (Tregs)	T cells gamma delta	NK cells resting	NK cells activated	Monocytes	Macrophages M0	Macrophages M1	Macrophages M2	Dendritic cells resting	Dendritic cells activated	Mast cells resting	Mast cells activated	Eosinophils	Neutrophils
GSM1386844_con	0.0631273	0	0.0220176	0.094083	0	0.130214	0	0	0.0473226	0	0.0209987	0.0256034	0.0450477	0.118573	0.091744	0.334661	0.00660799	0	0	0	0	0
GSM1386845_con	0.0440598	0	0.0168677	0.171225	0	0.171866	0	0	0.0546447	0	0	0.0681215	0.0750285	0	0.00791874	0.32293	0	0.00378404	0.0635534	0	0	0
GSM1386847_con	0.00560769	0	0.0297304	0.107095	0	0.100904	0	0	0.0553574	0	0.0387132	0.0108498	0.0748895	0.344651	0.0186144	0.213587	0	0	0	0	0	0
GSM1386850_con	0.0496296	0.0609697	0.262982	0.123119	0	0.236167	0	0	0	0	0	0.0572011	0.0187474	0	0.0321236	0.124157	0	0	0.0349037	0	0	0
GSM641975_treat	0.118344	0	0.0738823	0.151553	0	0.174386	0	0	0.09767	0	0.00414696	0.057894	0.179037	0.0206857	0	0.0701301	0	0.00962552	0.0426464	0	0	0
GSM641984_treat	0.0719125	0	0	0.0724312	0	0.220859	0	0	0.0160573	0	0	0.0690261	0.102442	0.00744276	0	0.318035	0	0	0.121793	0	0	0
GSM641986_treat	0.0501525	0.12135	0.082662	0.0647178	0	0.05974	0.0271162	0.0313981	0	0	0.0146415	0	0.0575657	0.111828	0.0884341	0.241655	0	0	0.0329576	0	0	0.0157824
GSM641988_treat	0.0947492	0	0	0.0177379	0	0.05371	0	0.0904323	0.0950193	0	0.0367998	0.0523997	0.046223	0.212572	0	0.288153	0	0.00296362	0.000687962	0.00855212	0	0
GSM642040_treat	0.068266	0	0.141738	0.124358	0	0.201265	0	0	0.0098866	0	0	0.0306759	0.16852	0	0.0818317	0.13229	0	0	0.0411679	0	0	0
GSM642067_treat	0.0684812	0	0.0644657	0.0294209	0	0.240742	0.0518915	0	0	0.0581897	0	0	0.0617355	0	0.0111848	0.292328	0	0.00784054	0.109159	0	0	0.00456134
GSM642077_treat	0	0.0643441	0	0.0736354	0	0.134789	0	0.00411142	0.079992	0	0.0505804	0	0	0.0982524	0.106069	0.28823	0.0271666	0	0	0.0627543	0	0.0100752
GSM642115_treat	0.264749	0	0	0.077167	0	0.141941	0	0.0645021	0	0	0	0.0646004	0.0809722	0	0.0163271	0.211403	0	0.0207324	0.0576059	0	0	0
GSM642124_treat	0.0388644	0.135766	0.211481	0.122116	0.0622085	0.0173365	0	0	0.0509149	0.101429	0	0.0338431	0.0837484	0	0.0276613	0.10305	0	0	0.0115807	0	0	0
GSM642125_treat	0.0791262	0.104092	0.261384	0.234422	0	0.0189294	0	0	0.0218053	0.0444471	0	0.0195554	0.106805	0.00789701	0	0.0482575	0	0.01866	0	0.000889792	0.00312426	0.0306063
GSM642132_treat	0.189198	0.229501	0.0147118	0.0651593	0	0.212717	0.0346489	0.0952599	0	0	0.000701159	0.00234574	0.0432142	0.0119721	0.00770817	0.057633	0	0.0249915	0	0	0.0102386	0
GSM642134_treat	0.0227562	0	0.103071	0.028603	0	0.16968	0	0.0187862	0	0.0260053	0	0.0619738	0.0838013	0	0.00819803	0.333336	0	0.00725938	0.0696412	0	0	0.0668883
GSM642137_treat	0.106213	0.0600564	0.0593792	0.138019	0	0.141106	0	0.0322386	0.00744959	0	0	0.062696	0.0662855	0	0.0108345	0.19694	0	0	0.118782	0	0	0
GSM642150_treat	0.132342	0	0.106835	0	0	0.13938	0	0.0696197	0	0	0	0.0802826	0.116654	0	0.0650945	0.200562	0.0219911	0	0.067239	0	0	0
GSM642152_treat	0.0425971	0.23595	0.317534	0.0834731	0.049607	0.0689337	0.0321686	0.0296731	0	0	0	0	0.0470141	0.00826069	0	0.0558953	0	0.009186	0.0197073	0	0	0
GSM642153_treat	0.105987	0	0.0319807	0.106434	0	0.0489752	0	0	0.0565498	0	0.0190117	0.0249667	0.0902644	0	0	0.287706	0	0.0134335	0.0904138	0	0	0.124277
GSM642155_treat	0.060238	0	0.0551676	0.120619	0	0.06838	0	0.0205244	0.0208822	0	0.00733025	0.0164715	0.0698043	0.0870835	0	0.316048	0	0.0103418	0.14711	0	0	0
GSM642157_treat	0.0751527	0	0.136411	0.0974155	0	0.194054	0	0	0	0	0	0.0429819	0.0819388	0	0.029812	0.174796	0	0	0.167438	0	0	0
GSM642173_treat	0	0.0540125	0.0859122	0.0520603	0	0.133095	0	0	0.00771589	0	0	0.0378411	0.132964	0	0.00692964	0.306898	0.0479934	0.0190988	0.115479	0	0	0
GSM642177_treat	0	0.0428222	0.00203192	0	0	0.161449	0	0	0	0.00182534	0.00735195	0.0191445	0.0691337	0.131369	0.00508689	0.340137	0.0310304	0.0178848	0.137923	0	0.00719127	0.0256199
GSM642194_treat	0.0522973	0.0951956	0.0566014	0.107893	0	0.267109	0	0.0673287	0	0	0	0.0760352	0.0656956	0.0183968	0.0377262	0.0975707	0.00899321	0	0.0491576	0	0	0
GSM1386784_treat	0.0159038	0.173514	0	0.0263951	0	0.156681	0	0.0688854	0.00718788	0	0	0.0598293	0.0813172	0.0628468	0.0780735	0.181169	0	0	0.0881977	0	0	0
GSM1386785_treat	0.227782	0.124306	0.0294182	0.124373	0.13101	0.0110769	0	0	0.0607948	0	0	0.0504833	0.0474464	5.67647e-05	0.0378238	0.102487	0	0	0.052942	0	0	0
GSM1386786_treat	0.140468	0.0164338	0.0946801	0	0.00593677	0.164159	0	0.0751595	0	0.0580849	0.00234287	0.00903886	0.0992167	0	0.0688527	0.177981	0	0	0.0750129	0	0	0.0126326
GSM1386787_treat	0.16125	0.00646704	0.10608	0.0647022	0	0.164926	0	0	0.0170987	0	0.0106918	0.0439382	0.0963702	0	0.00881183	0.219463	0	0.00680466	0.0933972	0	0	0
GSM1386788_treat	0.0669374	0.0279485	0.0847238	0.121351	0.071477	0	0	0	0.136216	0	0	0.0526629	0.043048	0.246138	0	0.112767	0	0.0281534	0.0085768	0	0	0
GSM1386789_treat	0.0428936	0	0	0.0117642	0	0.0516161	0	0	0.144654	0	0	0.120288	0.185109	0.0569676	0	0.30917	0	0.00215448	0.0753827	0	0	0
GSM1386792_treat	0.0172318	0	0.0344497	0.015859	0	0.032714	0	0.0381225	0.0666995	0.0507806	0	0.041483	0.187567	0.252603	0	0.162804	0.0588688	0.0126201	0	0	0.0281966	0
GSM1386793_treat	0.130599	0	0.0607576	0.219492	0	0.0801706	0	0.12752	0.0102387	0.0351644	0	0.072082	0.00784108	0	0.0615239	0.120613	0	0.00782182	0.0636923	0	0.00248374	0
GSM1386794_treat	0.0500664	0.000755932	0.0217707	0.0611041	0	0.129923	0	0	0.026725	0	0	0.0422367	0.168828	0.0870485	0.00662301	0.254115	0	0.0189408	0.129499	0	0	0.00236262
GSM1386795_treat	0.0853837	0	0	0.169521	0	0	0	0.0174062	0.0753452	0	0.109401	0.00338553	0.224599	0.0884611	0	0.190726	0	0.0130404	0.0105394	0	0.0121908	0
GSM1386796_treat	0.154447	0.107997	0	0.0519328	0.173029	0.106049	0	0.0239478	0.101008	0	0	0.0778872	0.102684	0.0497981	0	0	0.00332556	0.018554	0.0293406	0	0	0
GSM1386797_treat	0	0.0211083	0	0.0744801	0.0077183	0	0	0	0.0769956	0	0.0715544	0.000658053	0.157116	0.0883238	0	0.493245	0	0.00852841	0	0.000271703	0	0
GSM1386800_treat	0.232907	0.0348143	0.160751	0.167787	0	0	0.0260817	0.0471048	0.171557	0	0	0	0.0369727	0.0551972	0	0	0	0.0428148	0.00244923	0	0	0.0215629
GSM1386802_treat	0.0768445	0.0448159	0.240808	0.0600637	0	0.0773086	0	0.0295859	0.0927807	0	0	0.0968658	0.15629	0.0304955	0	0	0	0.0368828	0.0572582	0	0	0
GSM1386803_treat	0.0446307	0.0867863	0.111148	0.146616	0.0304918	0.065093	0	0	0	0	0.0238227	0.0182282	0.0684551	0	0.0959701	0.143322	0.0639817	0	0.101455	0	0	0
GSM1386804_treat	0.176978	0.0477427	0.0548457	0.0748975	0	0.247005	0	0.00992787	0.0209929	0	0.0198712	0.0291886	0.0921541	0	0.00283915	0.150889	0	0.0108531	0.0618152	0	0	0
GSM1386805_treat	0.063399	0.410799	0	0.144343	0	0.049516	0	0	0.0349514	0	0.0306118	0.063605	0.0638368	0.0430146	0	0.0747228	0	0.00718731	0.0140133	0	0	0
GSM1386806_treat	0.14858	0	0.103677	0	0	0.277354	0	0.0239255	0	0	0.0134333	0.065871	0.114084	0	0.0210622	0.125722	0.00400893	0	0.102282	0	0	0
GSM1386807_treat	0.201811	0.0317344	0.221142	0.0679445	0	0.115181	0	0.0313195	0	0	0	0.0334253	0.0614115	0	0.0307272	0.144246	0	0	0.0610569	0	0	0
GSM1386808_treat	0.111483	0	0.177503	0.0632846	0	0.173323	0.00745845	0.0211885	0	0	0	0.0649838	0.0629393	0	0.038932	0.205611	0	0	0.0732928	0	0	0
GSM1386809_treat	0.0881899	0	0.285553	0.0786297	0	0.0807697	0	0	0.014812	0	0	0.0374196	0.11516	0.0176467	0	0.209382	0	0.0121857	0.0476563	0	0	0.0125953
GSM1386810_treat	0.0330247	0.0365468	0.0328775	0.0288647	0	0.242758	0	0.0238187	0	0.0139082	0	0.0667473	0.159127	0	0.0407218	0.173249	0	0.0130467	0.1276	0	0	0.00770876
GSM1386811_treat	0.0628922	0.0419521	0.0774188	0.0377472	0	0.309747	0	0.0689098	0	0	0	0.0943447	0.0795837	0.0291629	0.0244878	0.0812371	0	0	0.0801026	0	0.0124141	0
GSM1386814_treat	0.0503342	0	0.11415	0.0593824	0	0.170655	0	0.0622225	0.0138673	0	0.00718625	0.0676164	0.148082	0	0	0.242976	0	0.0031677	0.0603613	0	0	0
GSM1386815_treat	0.0361116	0	0.0647904	0.020554	0	0.182804	0	0.0350457	0	0.051825	0	0.0913528	0.102482	0	0.0928342	0.155838	0	0	0.15014	0	0.0162225	0
GSM1386816_treat	0.161403	0.0720636	0.0185541	0.147618	0	0.0685001	0	0.024398	0.172299	0	0	0.0815058	0.0349449	0.0210471	0	0.148154	0	0.00618313	0.0433298	0	0	0
GSM1386818_treat	0.30033	0.0520406	0.122032	0.0970789	0.0623319	0	0	0.154497	0.0532984	0	0	0.087211	0.00856623	0.0092728	0	0.0209688	0	0.0100197	0.0223535	0	0	0
GSM1386822_treat	0	0.0945839	0.114847	0.149792	0	0	0	0.0279039	0.128097	0	0	0.0377262	0.268166	0.10517	0	0	0	0	0	0.0305696	0.043144	0
GSM1386823_treat	0.0357353	0	0	0.0195775	0	0.0663997	0	0	0.0481523	0	0	0.0529534	0.16016	0	0	0.472345	0	0.0179292	0.085133	0	0	0.0416149
GSM1386824_treat	0	0	0.153406	0.111479	0	0.08254	0.0162376	0.0300593	0.0412643	0	0.0369161	0.0215674	0.0939647	0.119178	0.00684083	0.162451	0.0162006	0.0199496	0.087946	0	0	0
GSM1386825_treat	0.120854	0	0.341502	0.110906	0	0	0	0.0242137	0.105009	0	0	0.0642937	0.109448	0.0571487	0.0191782	0.0107782	0	0.0256744	0.0109943	0	0	0
GSM1386826_treat	0.300248	0	0.173283	0.122364	0	0.0266124	0	0	0.213874	0	0.0326184	0.0528247	0.00732268	0	0	0.0451675	0	0.0160773	0	0	0	0.00960833
GSM1386827_treat	0.158102	0	0.384971	0.0597945	0	0.093079	0	0.0497429	0.144525	0	0.0164634	0.0378288	0.0206191	0	0	0	0	0.0165976	0	0.0182765	0	0
GSM1386829_treat	0.115456	0	0.179213	0.0862391	0	0.131328	0.0222759	0.020378	0.0644476	0	0.0369764	0	0.0544271	0	0.0278449	0.163423	0	0	0.0437877	0	0.00823994	0.0459631
