# Supplementary material for: Common molecular mechanism and immune infiltration patterns of thoracic and abdominal aortic aneurysms
Source: Front Immunol. 2022 Oct 21;13:1030976. doi: 10.3389/fimmu.2022.1030976 (PMC9633949; doi:10.3389/fimmu.2022.1030976)
Supplement: Supplementary file 9 [file Table_9.xlsx]

## Sheet: ssGSEA.result
Result of ssGSEA
id	GSM642285_con	GSM642286_con	GSM642287_con	GSM642288_con	GSM642289_con	GSM642290_con	GSM642291_con	GSM642292_con	GSM642293_con	GSM642294_con	GSM642295_con	GSM642296_con	GSM642297_con	GSM1386841_con	GSM1386842_con	GSM1386843_con	GSM1386844_con	GSM1386845_con	GSM1386846_con	GSM1386847_con	GSM1386848_con	GSM1386849_con	GSM1386850_con	GSM641955_treat	GSM641960_treat	GSM641963_treat	GSM641966_treat	GSM641975_treat	GSM641984_treat	GSM641986_treat	GSM641988_treat	GSM641989_treat	GSM641999_treat	GSM642008_treat	GSM642033_treat	GSM642040_treat	GSM642041_treat	GSM642044_treat	GSM642058_treat	GSM642059_treat	GSM642067_treat	GSM642076_treat	GSM642077_treat	GSM642081_treat	GSM642083_treat	GSM642094_treat	GSM642115_treat	GSM642124_treat	GSM642125_treat
Activated.B.cell	0.170174	0.141529	0.114749	0.137862	0.133814	0.191703	0.146586	0.191656	0.184358	0.146564	0.134636	0.202168	0.138395	0.236766	0.0756404	0.155211	0.168595	0.241907	0.132181	0.179463	0.152967	0.0926452	0.449631	0.293076	0.149491	0.264687	0.239615	0.356899	0.194553	0.723026	0.210532	0.239002	0.187891	0.281442	0.171589	0.258394	0.198055	0.217825	0.144305	0.225234	0.592373	0.118817	0.15739	0.161371	0.171837	0.180426	0.563997	0.728902	0.625503
Activated.CD4.T.cell	0.262429	0.158548	0.23902	0.200146	0.186107	0.206714	0.17621	0.223242	0.242791	0.241359	0.309423	0.311131	0.1754	0.216098	0.160088	0.14801	0.298028	0.302696	0.201151	0.319673	0.224735	0.208749	0.36126	0.238525	0.204567	0.24969	0.256237	0.377717	0.264224	0.678812	0.25432	0.163324	0.14202	0.267289	0.177799	0.34636	0.143322	0.234176	0.21458	0.191065	0.526597	0.286566	0.291556	0.239845	0.252466	0.277772	0.388657	0.575892	0.573357
Activated.CD8.T.cell	0.338377	0.356466	0.316787	0.35975	0.345331	0.286743	0.336333	0.309663	0.296795	0.316446	0.350317	0.356683	0.341302	0.416707	0.338718	0.310674	0.435811	0.525792	0.44621	0.468774	0.434246	0.37189	0.5212	0.433725	0.370842	0.440915	0.467999	0.531789	0.443665	0.680749	0.41655	0.351752	0.360538	0.402331	0.351218	0.516946	0.363032	0.411011	0.370334	0.393782	0.712989	0.396548	0.425734	0.415894	0.371278	0.439818	0.52553	0.663181	0.648755
Activated.dendritic.cell	0.433642	0.447083	0.435506	0.50233	0.443647	0.454579	0.481905	0.45915	0.482795	0.514488	0.47689	0.59009	0.427416	0.493618	0.469305	0.444113	0.660219	0.60095	0.610735	0.636527	0.558882	0.498117	0.542009	0.623042	0.485045	0.614709	0.608196	0.584482	0.612271	0.753121	0.583863	0.479119	0.454638	0.650521	0.414897	0.600032	0.43308	0.515741	0.52303	0.539626	0.656716	0.500338	0.66131	0.557098	0.534001	0.553736	0.569052	0.65269	0.616433
CD56bright.natural.killer.cell	0.476792	0.506233	0.486103	0.474299	0.475698	0.459289	0.467359	0.474856	0.463512	0.460391	0.456776	0.467654	0.48275	0.550089	0.46821	0.503009	0.520502	0.542575	0.549932	0.543199	0.552252	0.526517	0.515855	0.529242	0.502476	0.530945	0.502493	0.529991	0.525209	0.564049	0.522921	0.484055	0.53448	0.496472	0.491145	0.531905	0.47938	0.503648	0.492911	0.530489	0.647109	0.503243	0.55092	0.526992	0.498899	0.524887	0.521959	0.542499	0.554987
CD56dim.natural.killer.cell	0.563755	0.572544	0.558885	0.624627	0.624335	0.587609	0.617619	0.601586	0.56511	0.60161	0.596323	0.639735	0.53389	0.575076	0.578232	0.565108	0.668975	0.660651	0.682119	0.631647	0.613241	0.580929	0.590971	0.568488	0.616733	0.622479	0.569608	0.59571	0.57905	0.626486	0.57692	0.594919	0.570489	0.593289	0.585794	0.536817	0.578673	0.599128	0.563618	0.575899	0.523518	0.561266	0.517599	0.569575	0.579984	0.588611	0.549553	0.577774	0.554501
Eosinophil	0.11343	0.208152	0.130009	0.272665	0.142897	0.157417	0.144477	0.217255	0.262479	0.228629	0.183185	0.23187	0.236839	0.0776537	0.111267	0.300231	0.381508	0.164784	0.154105	0.275875	0.137905	0.154554	0.264028	0.24954	0.148963	0.160555	0.172319	0.354984	0.272672	0.508745	0.184643	0.12093	0.128035	0.268172	0.202335	0.218181	0.180864	0.133789	0.15762	0.162233	0.455135	0.333655	0.18902	0.170738	0.31555	0.164505	0.357701	0.479002	0.519145
Gamma.delta.T.cell	0.361899	0.41265	0.375502	0.370306	0.413125	0.37678	0.39888	0.341244	0.381966	0.407831	0.38062	0.52161	0.399809	0.513355	0.450526	0.403697	0.594579	0.542243	0.548927	0.607565	0.528715	0.475996	0.51399	0.450211	0.414219	0.488279	0.45617	0.486165	0.5068	0.713514	0.458449	0.351019	0.369457	0.460545	0.389924	0.534323	0.424842	0.455403	0.43615	0.429888	0.714929	0.445261	0.513742	0.451757	0.433733	0.497857	0.545713	0.571711	0.572127
Immature.B.cell	0.301532	0.332413	0.315943	0.344707	0.359375	0.340415	0.338175	0.300825	0.299017	0.358868	0.296085	0.430113	0.316164	0.314996	0.292036	0.343483	0.333712	0.400042	0.346733	0.286727	0.362945	0.279457	0.456156	0.394147	0.356157	0.366902	0.38039	0.406031	0.372947	0.681484	0.360624	0.355153	0.312682	0.40909	0.326019	0.431926	0.312251	0.388809	0.392746	0.402244	0.503151	0.416074	0.380653	0.38681	0.403843	0.38273	0.611882	0.641124	0.550772
Immature.dendritic.cell	0.601906	0.636265	0.627232	0.587182	0.623058	0.570699	0.633474	0.611171	0.613657	0.653251	0.619333	0.677011	0.590716	0.62572	0.633703	0.583758	0.690471	0.688348	0.647176	0.688816	0.681443	0.602106	0.625366	0.591994	0.619368	0.606115	0.654319	0.614356	0.724225	0.631088	0.652623	0.62408	0.575898	0.636105	0.532866	0.601837	0.562663	0.610367	0.591124	0.60223	0.725636	0.637901	0.654646	0.622346	0.60485	0.710832	0.666498	0.623842	0.588753
MDSC	0.137501	0.270293	0.231072	0.314906	0.253837	0.311495	0.332195	0.207557	0.24088	0.432769	0.298703	0.556093	0.227335	0.391636	0.255168	0.361038	0.687828	0.646837	0.529451	0.661767	0.495462	0.317337	0.540364	0.582544	0.265888	0.648046	0.551331	0.641702	0.60151	0.952102	0.612836	0.320004	0.235346	0.588653	0.267392	0.670636	0.292155	0.386517	0.401334	0.566439	0.931462	0.403171	0.622468	0.494158	0.487257	0.455022	0.65341	0.78475	0.73771
Macrophage	0.388447	0.361489	0.322162	0.348776	0.361882	0.342903	0.340968	0.327443	0.299293	0.415748	0.35495	0.45992	0.315239	0.404043	0.383401	0.319346	0.58126	0.557084	0.462827	0.550587	0.478156	0.335408	0.429981	0.47855	0.383608	0.507547	0.461028	0.499205	0.500519	0.630577	0.518326	0.424498	0.395935	0.499529	0.363654	0.46776	0.344797	0.449184	0.3867	0.521556	0.634053	0.362841	0.578979	0.44707	0.45907	0.458624	0.465581	0.510179	0.491479
Mast.cell	0.206261	0.320381	0.226686	0.216496	0.276994	0.210085	0.219406	0.229282	0.236229	0.296603	0.263568	0.427399	0.140635	0.270624	0.172501	0.396019	0.309502	0.285363	0.190666	0.352576	0.254379	0.264286	0.273088	0.291793	0.225134	0.301018	0.249653	0.48094	0.432543	0.635071	0.248706	0.223038	0.212693	0.343739	0.144279	0.334016	0.246127	0.247417	0.250307	0.273178	0.638488	0.308633	0.214866	0.221738	0.289576	0.234605	0.401056	0.529285	0.521641
Monocyte	0.685174	0.724372	0.671568	0.672732	0.64574	0.672011	0.679422	0.686384	0.654516	0.697143	0.67452	0.663087	0.67584	0.681763	0.625107	0.622262	0.711469	0.710247	0.656445	0.730827	0.702867	0.660617	0.732945	0.720072	0.665242	0.706347	0.679171	0.74492	0.663845	0.740426	0.685453	0.654403	0.682175	0.706342	0.656102	0.662152	0.687983	0.654057	0.682759	0.675323	0.745084	0.642497	0.694811	0.721294	0.683989	0.663452	0.669616	0.751663	0.752672
Natural.killer.T.cell	0.445232	0.477179	0.430371	0.442232	0.50471	0.448596	0.439344	0.485893	0.459962	0.460268	0.465954	0.534761	0.458173	0.399578	0.393895	0.53195	0.538541	0.52425	0.504096	0.493509	0.487795	0.415692	0.502564	0.547034	0.485272	0.550883	0.520131	0.565781	0.512334	0.614111	0.524606	0.481372	0.511899	0.540634	0.463075	0.497245	0.497217	0.486649	0.506269	0.53476	0.595879	0.469076	0.557326	0.525033	0.507538	0.526486	0.548143	0.564453	0.561603
Natural.killer.cell	0.58468	0.644401	0.581518	0.582197	0.611338	0.603711	0.600306	0.592418	0.576698	0.63625	0.601813	0.685521	0.602458	0.603943	0.549417	0.614967	0.680927	0.678447	0.609567	0.669807	0.666346	0.573855	0.662385	0.655083	0.598336	0.67172	0.68203	0.639521	0.654526	0.743822	0.687719	0.59525	0.606103	0.692543	0.605521	0.720115	0.597959	0.660051	0.645705	0.694915	0.710254	0.630966	0.693562	0.656778	0.652749	0.683133	0.685908	0.706083	0.646364
Neutrophil	0.0940274	0.155321	0.0608237	0.106405	0.14066	0.0933657	0.0593667	0.089621	0.174879	0.250855	0.137577	0.145992	0.0663305	0.0318184	0.0487676	0.170528	0.0448391	0.111326	0.05586	0.0350301	0.122816	0.115104	0.137496	0.0172976	0.0957574	0.0806192	0.0309885	0.2169	0.0418354	0.221269	0.0180552	0.0374969	0.0543912	0.0503731	0.0610303	0.0353813	0.0868845	0.0505142	0.0515842	0.0175216	0.263869	0.0997676	0.125294	0.050312	0	0.0164622	0.175959	0.151138	0.389188
Plasmacytoid.dendritic.cell	0.644032	0.660425	0.645397	0.72469	0.616552	0.591513	0.644669	0.617876	0.690298	0.705137	0.6802	0.680645	0.649608	0.706196	0.635263	0.66433	0.723828	0.760442	0.736569	0.705345	0.72259	0.689928	0.777051	0.733645	0.678056	0.754269	0.733445	0.731176	0.742978	0.77879	0.743971	0.726727	0.716356	0.713433	0.703412	0.740705	0.735498	0.731624	0.74834	0.715638	0.730504	0.64859	0.688907	0.706138	0.736318	0.716444	0.734923	0.730178	0.710713
Regulatory.T.cell	0.371229	0.429096	0.359293	0.413775	0.36136	0.389851	0.393663	0.350696	0.305638	0.508918	0.418275	0.626503	0.327296	0.493162	0.384886	0.422802	0.740097	0.658215	0.591906	0.718719	0.600002	0.432101	0.533323	0.585197	0.407232	0.636146	0.608782	0.592444	0.645889	0.911169	0.629964	0.40253	0.37569	0.560087	0.375547	0.71913	0.363339	0.44838	0.452683	0.61232	0.778214	0.44951	0.715941	0.481279	0.47992	0.530847	0.656983	0.762646	0.690956
T.follicular.helper.cell	0.419491	0.45213	0.44941	0.456743	0.450674	0.389216	0.4061	0.441088	0.427402	0.457109	0.424724	0.537401	0.394368	0.415523	0.403394	0.406923	0.56064	0.585852	0.504769	0.555065	0.524162	0.406776	0.493739	0.468692	0.423964	0.533868	0.461525	0.525924	0.541516	0.676164	0.496178	0.378461	0.406656	0.480174	0.414337	0.494592	0.426326	0.454518	0.432595	0.474019	0.690343	0.42304	0.551833	0.446343	0.447371	0.456561	0.559106	0.614844	0.599046
Type.1.T.helper.cell	0.482043	0.458944	0.443431	0.479923	0.451095	0.465177	0.442556	0.470995	0.458001	0.494049	0.489035	0.506523	0.45306	0.469726	0.454714	0.503771	0.527925	0.549039	0.507974	0.535128	0.53772	0.461982	0.585768	0.562489	0.466373	0.569623	0.529967	0.594136	0.531062	0.661654	0.52899	0.472805	0.469303	0.521631	0.443915	0.562414	0.443656	0.48882	0.460192	0.4983	0.653635	0.468717	0.548561	0.512958	0.472832	0.513967	0.585234	0.665472	0.665461
Type.17.T.helper.cell	0.324449	0.324516	0.281628	0.292818	0.344624	0.313745	0.330529	0.311181	0.290535	0.310898	0.298163	0.306778	0.317174	0.271104	0.294754	0.331573	0.365595	0.264727	0.291446	0.350038	0.27993	0.261061	0.293488	0.34714	0.331288	0.36378	0.336393	0.26928	0.299609	0.429108	0.344107	0.290753	0.349071	0.293386	0.330223	0.316782	0.352014	0.302569	0.303441	0.307245	0.325581	0.280263	0.363654	0.319639	0.319841	0.331316	0.28154	0.366478	0.343363
Type.2.T.helper.cell	0.360201	0.440193	0.364552	0.365659	0.350237	0.368778	0.346642	0.392379	0.353189	0.345237	0.387546	0.413287	0.368618	0.301257	0.367988	0.388517	0.392604	0.393321	0.387101	0.382124	0.367004	0.349872	0.377241	0.444345	0.373042	0.388774	0.387424	0.393393	0.386864	0.439267	0.43924	0.384682	0.365906	0.337156	0.367618	0.455759	0.398541	0.374073	0.404805	0.407135	0.501696	0.448076	0.421047	0.418908	0.393297	0.410006	0.412657	0.399184	0.428528
Effector.memory.CD4.T.cell	0.0873012	0.135346	0.0280604	0.0764246	0.0740831	0.0757919	0.101281	0.0545218	0.059291	0.0792309	0.0995737	0.217986	0.0733525	0.201786	0.0069431	0.16744	0.336819	0.437406	0.256468	0.375075	0.322423	0.0803721	0.368314	0.29933	0.128403	0.327621	0.309404	0.477629	0.312771	0.856107	0.325838	0.137675	0.0783007	0.296442	0.111809	0.473476	0.088755	0.258537	0.207329	0.233649	0.8711	0.110212	0.371534	0.3202	0.248021	0.270083	0.44662	0.881064	0.745876
Memory.B.cell	0.145807	0.0988616	0.150547	0.11984	0.125169	0.139948	0.0758941	0.162676	0.17512	0.160497	0.089853	0.127934	0.175964	0.159375	0.0916893	0.146197	0.123297	0.22012	0.131072	0.14251	0.169998	0.0927483	0.465972	0.180872	0.170513	0.174085	0.210192	0.243201	0.113442	0.795297	0.122346	0.146972	0.178914	0.114394	0.122467	0.220105	0.19284	0.187183	0.146777	0.150769	0.615972	0.16461	0.0996974	0.128182	0.0990371	0.122394	0.670485	0.79354	0.716479
Central.memory.CD4.T.cell	0.263385	0.229866	0.289542	0.213194	0.239066	0.211582	0.230393	0.218768	0.24119	0.232044	0.2146	0.246585	0.231809	0.342028	0.260186	0.362246	0.296775	0.436446	0.361179	0.31946	0.365956	0.316813	0.326448	0.339194	0.27209	0.370365	0.381361	0.471768	0.354229	0.45535	0.312159	0.262298	0.232789	0.315807	0.315533	0.45153	0.15935	0.410005	0.350693	0.32748	0.719857	0.188742	0.306315	0.312734	0.2945	0.304499	0.470253	0.680202	0.631275
Central.memory.CD8.T.cell	0.642255	0.652689	0.638372	0.66274	0.604714	0.613768	0.592392	0.615929	0.627611	0.594725	0.64109	0.555086	0.667715	0.606488	0.582917	0.589214	0.6388	0.725624	0.681683	0.600547	0.709379	0.613632	0.723578	0.674625	0.727093	0.715637	0.638051	0.696032	0.627293	0.655413	0.652608	0.664391	0.726531	0.694033	0.715172	0.70586	0.673011	0.705729	0.675823	0.661225	0.69274	0.702345	0.743462	0.70151	0.681663	0.684528	0.637559	0.700549	0.737671
Effector.memory.CD8.T.cell	0.573656	0.65577	0.576244	0.547802	0.4685	0.577502	0.549434	0.598105	0.642198	0.653605	0.668392	0.608101	0.634844	0.726492	0.719511	0.658105	0.576187	0.609039	0.696389	0.626965	0.717936	0.733499	0.80426	0.6515	0.665599	0.703292	0.697102	0.730027	0.615224	0.658047	0.613836	0.659124	0.643481	0.616993	0.597216	0.590982	0.587912	0.600446	0.542868	0.62613	0.641411	0.603588	0.656271	0.547981	0.630556	0.679165	0.637052	0.729842	0.758756
[truncated: 66 more columns]
