# Supplementary material for: Common molecular mechanism and immune infiltration patterns of thoracic and abdominal aortic aneurysms
Source: Front Immunol. 2022 Oct 21;13:1030976. doi: 10.3389/fimmu.2022.1030976 (PMC9633949; doi:10.3389/fimmu.2022.1030976)
Supplement: Supplementary file 10 [file Table_10.xls]

The differences in immune infiltrating cells of ¡°ssGSEA¡± between Treat and Con groups
Cell	pvalue
Activated.B.cell	2.16E-05
Activated.CD4.T.cell	0.000219634
Activated.CD8.T.cell	2.37E-05
Activated.dendritic.cell	0.000186048
CD56bright.natural.killer.cell	0.000357751
CD56dim.natural.killer.cell	0.00163319
Eosinophil	3.27E-06
Gamma.delta.T.cell	0.011034451
Immature.B.cell	3.39E-08
MDSC	4.28E-06
Macrophage	0.000304563
Mast.cell	5.23E-06
Monocyte	0.013187045
Natural.killer.T.cell	2.09E-07
Natural.killer.cell	4.58E-06
Plasmacytoid.dendritic.cell	0.000704961
Regulatory.T.cell	0.000129115
T.follicular.helper.cell	0.000304563
Type.1.T.helper.cell	6.77E-07
Type.17.T.helper.cell	0.041532019
Type.2.T.helper.cell	2.85E-06
Effector.memory.CD4.T.cell	4.89E-06
Memory.B.cell	0.000741763
Central.memory.CD4.T.cell	3.27E-06
Central.memory.CD8.T.cell	0.000136649
