# Supplementary material for: Common molecular mechanism and immune infiltration patterns of thoracic and abdominal aortic aneurysms
Source: Front Immunol. 2022 Oct 21;13:1030976. doi: 10.3389/fimmu.2022.1030976 (PMC9633949; doi:10.3389/fimmu.2022.1030976)
Supplement: Supplementary file 11 [file Table_11.xlsx]

## Sheet: CX3CR1.cor.result
Correlation between CX3CR1 expression and infiltrating immune cells.
Gene	Cell	cor	pvalue
CX3CR1	B cells naive	-0.150281	0.251749
CX3CR1	B cells memory	0.0536124	0.684128
CX3CR1	Plasma cells	-0.218061	0.0941754
CX3CR1	T cells CD8	-0.396304	0.00172081
CX3CR1	T cells CD4 naive	-0.117897	0.369638
CX3CR1	T cells CD4 memory resting	0.351427	0.00589991
CX3CR1	T cells CD4 memory activated	-0.0641445	0.626321
CX3CR1	T cells follicular helper	0.131773	0.31556
CX3CR1	T cells regulatory (Tregs)	-0.381698	0.00261887
CX3CR1	T cells gamma delta	0.257747	0.0467857
CX3CR1	NK cells resting	-0.155665	0.234965
CX3CR1	NK cells activated	0.168796	0.19731
CX3CR1	Monocytes	0.34015	0.00811277
CX3CR1	Macrophages M0	-0.192325	0.14097
CX3CR1	Macrophages M1	0.0784871	0.551115
CX3CR1	Macrophages M2	0.26209	0.0430786
CX3CR1	Dendritic cells resting	0.143614	0.273642
CX3CR1	Dendritic cells activated	-0.029917	0.820492
CX3CR1	Mast cells resting	0.551251	5.00733e-06
CX3CR1	Mast cells activated	-0.222819	0.0870393
CX3CR1	Eosinophils	-0.0419483	0.750307
CX3CR1	Neutrophils	-0.00585497	0.964587
