# Supplementary material for: Common molecular mechanism and immune infiltration patterns of thoracic and abdominal aortic aneurysms
Source: Front Immunol. 2022 Oct 21;13:1030976. doi: 10.3389/fimmu.2022.1030976 (PMC9633949; doi:10.3389/fimmu.2022.1030976)
Supplement: Supplementary file 12 [file Table_12.xlsx]

## Sheet: HBB,cor.result
Correlation between HBB expression and infiltrating immune cells
Gene	Cell	cor	pvalue
HBB	B cells naive	-0.0602413	0.647508
HBB	B cells memory	0.0698456	0.595911
HBB	Plasma cells	-0.033975	0.796633
HBB	T cells CD8	0.0799511	0.543689
HBB	T cells CD4 naive	0.0207531	0.874939
HBB	T cells CD4 memory resting	-0.218512	0.093481
HBB	T cells CD4 memory activated	0.0735039	0.576751
HBB	T cells follicular helper	0.0936964	0.476421
HBB	T cells regulatory (Tregs)	0.0951012	0.469806
HBB	T cells gamma delta	0.174908	0.181333
HBB	NK cells resting	-0.209747	0.107734
HBB	NK cells activated	-0.0291338	0.825117
HBB	Monocytes	0.192334	0.140952
HBB	Macrophages M0	0.0876336	0.505533
HBB	Macrophages M1	-0.356054	0.00523662
HBB	Macrophages M2	-0.0697342	0.5965
HBB	Dendritic cells resting	0.106024	0.420095
HBB	Dendritic cells activated	0.483027	9.269e-05
HBB	Mast cells resting	0.00176846	0.9893
HBB	Mast cells activated	-0.0219353	0.867877
HBB	Eosinophils	0.261067	0.043929
HBB	Neutrophils	0.248126	0.0559335
